# Supplementary material for: Immunologic barriers in liver transplantation: a single-cell analysis of the role of mesenchymal stem cells
Source: Front Immunol. 2023 Dec 7;14:1274982. doi: 10.3389/fimmu.2023.1274982 (PMC10748593; doi:10.3389/fimmu.2023.1274982)
Supplement: Supplementary file 1 [file DataSheet_1.zip]

Archive with 36 entries (36 files):
- Additional Figure 1.tif
- Additional Figure 2.tif
- Additional Figure 3.tif
- Additional Figure 4.tif
- Additional Figure 5.tif
- Additional Figure 6.tif
- Additional File 1.xls
- Additional File 10.xls
- Additional File 11.xls
- Additional File 12.xls
- Additional File 13.xls
- Additional File 14.xls
- Additional File 15.xls
- Additional File 16.xls
- Additional File 17.xls
- Additional File 18.xls
- Additional File 19.xls
- Additional File 2.xls
- Additional File 20.xls
- Additional File 21.xls
- Additional File 22.xls
- Additional File 23.xls
- Additional File 24.xls
- Additional File 25.xls
- Additional File 26.xls
- Additional File 27.xls
- Additional File 28.xls
- Additional File 29.xls
- Additional File 3.xls
- Additional File 30.xls
- Additional File 4.xls
- Additional File 5.xls
- Additional File 6.xls
- Additional File 7.xls
- Additional File 8.xls
- Additional File 9.xls
