# Supplementary material for: Immunologic barriers in liver transplantation: a single-cell analysis of the role of mesenchymal stem cells
Source: Front Immunol. 2023 Dec 7;14:1274982. doi: 10.3389/fimmu.2023.1274982 (PMC10748593; doi:10.3389/fimmu.2023.1274982)
Supplement: Supplementary file 1 [file DataSheet_1.zip › Additional File 1.xls]

Gene_ID	Scores	avg_logFC	p_val	p_val_adj	pct.1	pct.2	Syn_30	Syn_60
Rpl21-4	72.944916	5.596222	0	0	0.950720243	0	3.5994787	0
Rps27a-2	72.06192	5.1893845	0	0	0.93479909	0	3.2746487	0
Rps4x-2	66.81741	4.0367084	0	0	0.840030326	0	2.3436332	0
Rpl32-2	61.04605	3.3637187	0	0	0.735784685	0	1.8049858	0
Gnas-2	50.55481	2.5151553	0	0	0.549279757	0	1.1664625	0
AABR07060872.1	58.293884	2.4161518	0	0	0.949962092	0.287234043	2.821895	0.6564002
S100a9	46.58227	2.341426	0	0	0.49772555	0.006546645	1.0262575	0.013988867
Cox6b1-2	47.63726	2.294278	0	0	0.498862775	0	1.0272707	0
AABR07065625.1	52.781513	2.0833488	0	0	0.797194845	0.133387889	1.9527146	0.28730226
S100a8	39.23505	1.7973416	0	0	0.374526156	0.005182761	0.7187808	0.010809233
Calm2-2	37.55613	1.7797364	0	1.0825E-305	0.33358605	0	0.6609298	0
Tsc22d3	33.46398	1.6505083	1.6115E-245	1.2046E-242	0.53601213	0.142389525	1.2395017	0.3087952
Uqcrb-2	35.218525	1.6177472	1.0409E-271	8.5593E-269	0.297952995	0	0.57565033	0
LOC100910270	26.443398	1.5886453	4.346E-154	1.8327E-151	0.445034117	0.152209493	1.2276855	0.38231197
Lef1	23.728518	1.3706994	1.8313E-124	6.5474E-122	0.227824109	0.034369885	0.5166514	0.07532201
Lyz2	31.603754	1.3494112	3.2786E-219	2.0739E-216	0.682335102	0.273595199	1.5774338	0.60241777
RF00015-115	25.583136	1.317785	2.3504E-144	9.428E-142	0.16641395	0	0.34453106	0
Sell	22.592	1.1848526	5.1943E-113	1.5819E-110	0.282031842	0.069830878	0.62378925	0.15481837
Rps18	28.705103	1.1555005	3.2949E-181	1.6934E-178	0.602350265	0.249318058	1.2989118	0.5063804
Ndufv3-2	28.260666	1.143858	1.0526E-175	5.2459E-173	0.20015163	0	0.36714655	0
Ly6e	18.38951	1.029356	1.59418E-75	3.12118E-73	0.367702805	0.165848336	0.831969	0.35783643
RGD1562420	31.272568	0.99950576	1.1017E-214	6.4711E-212	0.86656558	0.613747954	2.4354317	1.4951214
LOC100359922	35.804733	0.9806784	9.3212E-281	8.0682E-278	0.950341168	0.869612657	3.6132932	2.7628262
LOC100360841	31.258825	0.96716595	1.6939E-214	9.606E-212	0.894996209	0.706219313	2.7636464	1.8678478
AABR07026997.1	22.884949	0.956546	6.5619E-116	2.2024E-113	0.421910538	0.159301691	0.83631694	0.31184924
Ndufa10l1-2	24.79369	0.92379016	1.0486E-135	3.8324E-133	0.156937074	0	0.27966684	0
Mt-nd3	30.24436	0.91284907	6.189E-201	3.3928E-198	0.914329037	0.654664484	2.624055	1.6687955
Rab3ip	18.845125	0.8788127	3.22201E-79	6.79349E-77	0.145943897	0.020458265	0.29711694	0.042251863
LOC102555453	21.966696	0.87833357	5.9977E-107	1.644E-104	0.573919636	0.295962902	1.2637032	0.6322827
LOC100912489-3	19.055416	0.8653721	5.92444E-81	1.3347E-78	0.16489765	0.028641571	0.32177773	0.05478203
AC128960.1	22.510798	0.8650166	3.2536E-112	9.7288E-110	0.429112964	0.163666121	0.8267603	0.32079038
AC136661.1	21.36298	0.8524148	2.9536E-101	7.8346E-99	0.248294162	0.058101473	0.4482257	0.10685886
AABR07042821.1	23.172491	0.84586895	8.6266E-119	2.9557E-116	0.659590599	0.363884343	1.4699717	0.7800872
AABR07039448.1	22.04206	0.84401375	1.1384E-107	3.1732E-105	0.357467779	0.117294053	0.66985893	0.23029186
Rps4x	20.927664	0.8232561	2.99835E-97	7.35984E-95	0.361637604	0.130932897	0.6839788	0.25463974
LOC100365839	20.63687	0.81998545	1.28095E-94	3.05312E-92	0.293025019	0.088925259	0.54056394	0.16964512
Atrx-2	20.839066	0.8093513	1.91539E-96	4.63242E-94	0.112964367	0	0.21296254	0
Ms4a4c	18.277634	0.8004917	1.24719E-74	2.4131E-72	0.266489765	0.08974359	0.56900203	0.20258573
Rpl24	28.013575	0.78259313	1.1104E-172	5.3709E-170	0.920015163	0.77086743	2.9828494	2.201277
Tnfrsf14	17.678762	0.76976675	6.11239E-70	1.08091E-67	0.351023503	0.15248227	0.74861777	0.3371522
Rgcc	16.593044	0.7668689	7.8251E-62	1.19159E-59	0.158074299	0.037643208	0.32217008	0.07836247
S1pr1	16.577421	0.75458884	1.01492E-61	1.53132E-59	0.23237301	0.081287507	0.46476758	0.16692838
Rps28	27.710152	0.7326868	5.2685E-169	2.4756E-166	0.93404094	0.851609384	3.3533683	2.6831577
LOC498555	20.109293	0.7251627	6.11905E-90	1.43763E-87	0.56671721	0.30223677	1.1865519	0.6306522
Rpl36al	22.174261	0.7249576	6.0868E-109	1.7259E-106	0.882865807	0.745226405	2.8033879	2.1252046
LOC100363469	22.769112	0.7146021	9.2809E-115	3.0527E-112	0.843821077	0.648390616	2.3365235	1.6395634
Cxcr4	15.673651	0.7108624	2.29037E-55	3.21944E-53	0.127369219	0.025913803	0.2528684	0.05306152
AC094217.1	18.450766	0.6960191	5.14107E-76	1.0311E-73	0.236921911	0.069558101	0.42527795	0.1334331
AABR07007675.1	18.63277	0.69579405	1.74268E-77	3.53829E-75	0.558377559	0.31533006	1.1971445	0.6695263
LOC108352650	31.442974	0.69441307	5.2367E-217	3.1897E-214	0.96550417	0.92853246	3.8123238	3.2354493
Rpl37a	27.58229	0.68812966	1.815E-167	8.0673E-165	0.953373768	0.895799236	3.4711502	2.8748333
LOC100362027	21.334402	0.6830788	5.4436E-101	1.42103E-98	0.844958302	0.655210038	2.3288312	1.6621189
Txnip	15.705819	0.65046877	1.37984E-55	1.95628E-53	0.603108415	0.394980906	1.3941711	0.89715797
Pik3ip1	13.572064	0.64782065	5.86468E-42	5.84549E-40	0.20090978	0.082651391	0.4113328	0.16988432
Satb1	13.201509	0.6473486	8.59949E-40	7.68626E-38	0.143669447	0.047463175	0.2875672	0.09735318
LOC100362987	16.802431	0.6342567	2.34245E-63	3.77686E-61	0.165276725	0.039825423	0.29633525	0.07439501
Ptma	17.716303	0.63252234	3.13876E-70	5.67252E-68	0.328278999	0.133115112	0.6113097	0.2633577
AABR07065438.1	17.536812	0.6318089	7.50189E-69	1.31251E-66	0.557619409	0.322967812	1.173957	0.6822721
AABR07057190.1	16.619083	0.6315541	5.07011E-62	7.7928E-60	0.169825625	0.043098745	0.30905765	0.0847508
LOC108348142	16.65854	0.62522155	2.62349E-62	4.07038E-60	0.211902957	0.067375887	0.3802982	0.12740459
LOC100362339	16.337177	0.61705744	5.36816E-60	7.88257E-58	0.227065959	0.078832515	0.40472767	0.14628895
LOC103694169	17.45607	0.6112112	3.09524E-68	5.35836E-66	0.645185747	0.418166939	1.4638638	0.92834055
AABR07050545.1	17.714235	0.60420954	3.25624E-70	5.82089E-68	0.513267627	0.273322422	1.0374672	0.57118267
Dgka	13.287624	0.6024326	2.73112E-40	2.50927E-38	0.231235785	0.104473541	0.46940663	0.22037944
AABR07035539.1	17.390306	0.6013042	9.7711E-68	1.67391E-65	0.230477635	0.073104201	0.40569344	0.1382805
AC134224.1	16.060047	0.588846	4.86175E-58	6.95272E-56	0.544351782	0.308510638	1.2110912	0.7302846
LOC108349682	16.458609	0.58575934	7.27527E-61	1.07792E-58	0.19863533	0.060010911	0.3545631	0.11619299
RT1-Db1	7.8007317	0.5737224	6.15492E-15	2.00443E-13	0.627369219	0.463175123	1.4519624	1.1447897
LOC100910200	15.190461	0.5732184	4.09033E-52	5.21469E-50	0.353677028	0.176486634	0.7537015	0.39555362
RGD1562402	16.699415	0.569708	1.32357E-62	2.11334E-60	0.180818802	0.048554283	0.3146329	0.09150006
Ifngr1	13.455168	0.5672342	2.87086E-41	2.76106E-39	0.272554966	0.133933442	0.5409387	0.27109945
Ramp1	14.457069	0.5650469	2.26228E-47	2.6201E-45	0.213040182	0.082105837	0.4338342	0.1823919
Cst3	7.040924	0.56161106	1.90969E-12	5.08201E-11	0.485974223	0.362793235	1.0522457	0.82238966
Myc	13.341261	0.5611804	1.33188E-40	1.25166E-38	0.205458681	0.085924714	0.39846542	0.1746828
AABR07052430.1	16.263191	0.56093776	1.80108E-59	2.62129E-57	0.167551175	0.043917076	0.2891764	0.08012335
Rpl17	23.539406	0.5573507	1.6117E-122	5.6397E-120	0.956027293	0.920621931	3.8823502	3.4058347
Cytip	12.919787	0.5544104	3.48102E-38	2.99732E-36	0.239954511	0.1132024	0.466516	0.22934264
Cd74	7.336922	0.5519829	2.18562E-13	6.40725E-12	0.816148597	0.660665576	2.125112	1.7781743
G0s2	13.657285	0.5458017	1.82668E-42	1.8776E-40	0.13343442	0.038461538	0.24815926	0.07828492
Rgs1	13.460198	0.54258037	2.68194E-41	2.60989E-39	0.293783169	0.146753955	0.6247567	0.33154675
AABR07030156.2	16.66203	0.53349036	2.47481E-62	3.87626E-60	0.120166793	0.018003273	0.20884131	0.0336521
Rasa3	13.579899	0.5309486	5.26993E-42	5.28471E-40	0.227824109	0.09929078	0.43979493	0.20279431
AABR07072207.1	13.995804	0.5264968	1.65349E-44	1.78903E-42	0.242228961	0.106110202	0.43384174	0.19788693
Tmem176b	8.098556	0.52096456	5.56157E-16	1.95439E-14	0.113722517	0.056737589	0.23215637	0.11545136
Dusp1	13.857287	0.5164537	1.14936E-43	1.21951E-41	0.228582259	0.096290235	0.44606066	0.20549971
Rpl36	21.312801	0.5161832	8.6371E-101	2.21807E-98	0.947308567	0.894162575	3.4778564	3.0059009
Rgs10	12.781821	0.5160684	2.0716E-37	1.72068E-35	0.211144807	0.093562466	0.40991086	0.19142236
Tpmt	11.330247	0.51575893	9.29424E-30	6.39552E-28	0.153525398	0.064920895	0.2989458	0.12954126
C1qc	4.4527707	0.5112624	8.47692E-06	8.08182E-05	0.264973465	0.207583197	0.5510875	0.44040138
Capg	9.87331	0.50567853	5.43411E-23	2.88288E-21	0.158453374	0.078286961	0.35145962	0.17739262
LOC100362830	17.824238	0.50189483	4.58298E-71	8.46874E-69	0.880591357	0.732951446	2.5366073	1.9831063
Rpl5	16.961916	0.4983101	1.57136E-64	2.61037E-62	0.845716452	0.669939989	2.2871315	1.7311512
Rps18l1	21.94584	0.4979039	9.4896E-107	2.5585E-104	0.959438969	0.930169122	3.924918	3.4856927
Ccr6	7.824153	0.49537972	5.11086E-15	1.67104E-13	0.107657316	0.054555374	0.2471745	0.12398472
LOC100360791	12.812711	0.49422538	1.39186E-37	1.16788E-35	0.250568613	0.119476268	0.46861225	0.23718457
Cotl1	11.117567	0.49366128	1.03043E-28	6.94529E-27	0.294920394	0.171303873	0.5883145	0.34942943
Btg1	15.175626	0.4936506	5.12863E-52	6.43859E-50	0.837376801	0.687124932	2.274113	1.7803539
Arglu1	12.718374	0.4898348	4.67484E-37	3.84412E-35	0.349886277	0.195035461	0.7114637	0.41987985
Rps2	21.154577	0.4893947	2.5042E-99	6.24008E-97	0.951857468	0.915984724	3.8686345	3.412812
AABR07031666.1	14.589961	0.48778275	3.25384E-48	3.84983E-46	0.145185747	0.040370977	0.25318384	0.07581571
LOC108350501	13.604703	0.48247272	3.7549E-42	3.78853E-40	0.19863533	0.079105292	0.35400945	0.14924441
Socs1	11.556406	0.48214307	6.85166E-31	4.87803E-29	0.250189538	0.131205674	0.50485307	0.2790695
Lrg1	14.361122	0.47895437	9.07455E-47	1.02219E-44	0.140636846	0.038461538	0.25214505	0.079066314
Cdc42se1	12.426486	0.47604024	1.87705E-35	1.48413E-33	0.326383624	0.18030551	0.6393474	0.3703918
LOC100363537	13.722941	0.47557017	7.40011E-43	7.75173E-41	0.175890826	0.06355701	0.30696985	0.118679
RT1-Da	7.2809353	0.47447166	3.31513E-13	9.4654E-12	0.36353298	0.254228041	0.76022387	0.5714892
Rbm3	14.289598	0.46909338	2.5407E-46	2.82326E-44	0.638741471	0.427441353	1.4220521	0.96804005
Rpl12	13.524436	0.46821052	1.12201E-41	1.1116E-39	0.646702047	0.460447354	1.5088046	1.069084
Il4r	10.657103	0.45557627	1.61553E-26	9.98832E-25	0.119787718	0.046644845	0.23779897	0.095218025
LOC108351058	13.172721	0.45392942	1.25974E-39	1.11385E-37	0.153146323	0.052645936	0.27639955	0.10394991
Sesn1	11.382855	0.45229468	5.09054E-30	3.54741E-28	0.158453374	0.066830333	0.3053065	0.13875404
Add3	13.180317	0.44970965	1.13911E-39	1.01264E-37	0.274450341	0.134206219	0.53361577	0.2821788
Rpl22	13.437371	0.4491468	3.65182E-41	3.49173E-39	0.670583776	0.481451173	1.5408019	1.1038129
Rpl22l1	13.068713	0.44665533	4.96993E-39	4.34763E-37	0.520090978	0.336333879	1.112097	0.73937243
AABR07032255.2	13.243878	0.443949	4.89543E-40	4.47279E-38	0.184609553	0.07146754	0.3236714	0.13628636
AABR07026317.1	14.427563	0.43903887	3.47135E-47	3.99229E-45	0.121683093	0.028368794	0.20458567	0.052027985
Rps15a	16.677965	0.43852472	1.8957E-62	2.99776E-60	0.918119788	0.844244408	3.0367439	2.6017761
Klf3	11.949083	0.43761343	6.56456E-33	4.90731E-31	0.23237301	0.114839062	0.46464083	0.24462269
Rps24	18.758327	0.43755078	1.65529E-78	3.40286E-76	0.955648218	0.908619749	3.5802145	3.1631405
B3gnt2	11.704684	0.4360952	1.20607E-31	8.81559E-30	0.16793025	0.071194763	0.30875334	0.14092599
Rps10l1	14.388358	0.4300423	6.12323E-47	6.99324E-45	0.757012889	0.562193126	1.8328754	1.3497463
Rpl35	19.023449	0.42903653	1.09066E-80	2.42391E-78	0.964366945	0.93207856	3.7492363	3.3669162
Rpl34	17.879572	0.4282174	1.70139E-71	3.17966E-69	0.941622441	0.898527005	3.4399204	3.0466352
AABR07047219.1	13.792384	0.42360374	2.83244E-43	2.98604E-41	0.152767248	0.048827059	0.263126	0.0928491
Stk38	10.099309	0.42172614	5.56326E-24	3.08059E-22	0.204321456	0.108292417	0.4022634	0.22726029
Flna	13.478504	0.42002892	2.09308E-41	2.04898E-39	0.377558757	0.205128205	0.75218266	0.44510758
AABR07031089.1	11.998885	0.4179401	3.60113E-33	2.7167E-31	0.164518575	0.06710311	0.29248825	0.12749445
Pik3cd	10.378099	0.41724235	3.11923E-25	1.83867E-23	0.251705838	0.14020731	0.49885732	0.3011604
Eef1b2	11.811326	0.4164152	3.41139E-32	2.53863E-30	0.56595906	0.391434806	1.2216954	0.8625629
Rpl3	13.457506	0.41523212	2.78146E-41	2.69082E-39	0.816527672	0.669394435	2.1807063	1.7300982
AABR07058519.1	13.498199	0.4133511	1.60245E-41	1.57808E-39	0.103487491	0.022913257	0.18097544	0.04623938
AABR07001902.1	13.62137	0.41106406	2.98906E-42	3.03445E-40	0.145564822	0.04528096	0.2451034	0.08479108
C1qb	5.067799	0.40941507	4.02442E-07	5.12769E-06	0.347990902	0.267048554	0.7204225	0.5861068
Itgb7	11.10261	0.40752497	1.21833E-28	8.17824E-27	0.255496588	0.137752319	0.51317954	0.29614216
Rps3a	14.687465	0.40396565	7.75622E-49	9.37932E-47	0.86959818	0.732951446	2.4633827	1.9908856
RGD1359290	11.967775	0.40089026	5.24151E-33	3.93616E-31	0.604245641	0.419258047	1.2964581	0.92301327
LOC103693375	13.333	0.39922637	1.48791E-40	1.3825E-38	0.10045489	0.022367703	0.17153145	0.04118469
Ifi30	9.43643	0.39647922	3.85698E-21	1.84395E-19	0.258150114	0.152209493	0.51630175	0.33205926
Hist1h1e	9.833256	0.3956886	8.09584E-23	4.24026E-21	0.346095527	0.220949264	0.7873666	0.534998
Hist1h1b	6.3945575	0.39336732	1.61013E-10	3.46599E-09	0.138741471	0.086743044	0.304581	0.19591664
Rpl31	15.50649	0.3923513	3.13558E-54	4.2618E-52	0.928733889	0.87806874	3.1469269	2.7829525
Rpl6	14.230413	0.390961	5.93303E-46	6.50497E-44	0.853297953	0.729405346	2.4158733	1.9729339
Anxa1	10.523795	0.38991615	6.71144E-26	4.08801E-24	0.148597422	0.065739225	0.2925763	0.14149147
Mt-atp8	13.215489	0.38773388	7.142E-40	6.41843E-38	0.480667172	0.288052373	0.9616507	0.61636066
Rps20	15.356198	0.38424385	3.21906E-53	4.20165E-51	0.915845337	0.8466994	3.0683434	2.661899
AC117869.1	12.111631	0.38261947	9.16529E-34	7.01081E-32	0.144048522	0.052918712	0.24515583	0.09840332
Rps11	14.464306	0.38168424	2.0365E-47	2.3923E-45	0.910917362	0.807419531	2.7652924	2.3303292
RT1-Bb	6.92342	0.3810343	4.40868E-12	1.13289E-10	0.311599697	0.217675941	0.64482373	0.48415783
Rps5	15.413437	0.3747092	1.32949E-53	1.79219E-51	0.925701289	0.837424986	3.0489264	2.6116803
Rps17	14.737831	0.3743347	3.68429E-49	4.48828E-47	0.896133434	0.795417349	2.7266614	2.2965682
Macf1	10.64692	0.3719323	1.8023E-26	1.11014E-24	0.279757392	0.159301691	0.570867	0.35255232
Rps29	11.70128	0.36824712	1.25546E-31	9.13595E-30	0.126231994	0.044189853	0.21792907	0.08453864
Rpl41	19.085754	0.36727804	3.31649E-81	7.57542E-79	0.972327521	0.947626841	3.972328	3.6264675
Ripor2	9.814251	0.3666371	9.77616E-23	5.08794E-21	0.149734647	0.07146754	0.28420705	0.14367862
Leng8	9.805549	0.36491996	1.06566E-22	5.52868E-21	0.155799848	0.074468085	0.30009094	0.16077009
AABR07006269.1	9.412224	0.36253595	4.8575E-21	2.28901E-19	0.23237301	0.135570104	0.4709886	0.29038823
LOC100359583	14.152763	0.358426	1.79561E-45	1.95567E-43	0.916982563	0.828968903	2.9968677	2.5647717
Wdr43	9.7961	0.35810062	1.17017E-22	6.05176E-21	0.174753601	0.088652482	0.32525495	0.17812346
AC103024.1	11.776289	0.35637605	5.17206E-32	3.83151E-30	0.19787718	0.08974359	0.34845275	0.17473556
LOC100360573	11.603906	0.35609266	3.93691E-31	2.81506E-29	0.125852919	0.04446263	0.21399462	0.08319482
Rps21	15.053371	0.35487157	3.28078E-51	4.08755E-49	0.930629265	0.866066558	3.0594397	2.6778433
Rps8	14.266992	0.35252425	3.51415E-46	3.87877E-44	0.891584534	0.761865794	2.561159	2.1035576
Rpl13a	11.197061	0.3495688	4.21489E-29	2.86438E-27	0.325625474	0.18903437	0.61478525	0.38284996
Hist1h2an	4.6795177	0.3488576	2.87551E-06	3.08283E-05	0.128506444	0.091107474	0.2861213	0.20236965
Rack1	10.707186	0.34624192	9.4181E-27	5.86705E-25	0.660727824	0.486633933	1.5064644	1.1396981
Kcnn4	10.501173	0.34598118	8.5313E-26	5.1583E-24	0.137604246	0.058101473	0.2569654	0.12029241
Cd40lg	8.708372	0.34576666	3.08271E-18	1.26115E-16	0.120166793	0.057283142	0.23799886	0.1215059
Rpl10a	12.1457	0.34393558	6.04623E-34	4.64656E-32	0.856709629	0.761047463	2.4889514	2.1191685
Slc25a4	9.125694	0.34153825	7.12781E-20	3.21162E-18	0.273313116	0.169667212	0.56569	0.37384462
Rpl32	12.4840975	0.34143388	9.11708E-36	7.31412E-34	0.888551933	0.817512275	2.8266027	2.478531
Lgals3	10.333928	0.3396986	4.94914E-25	2.85592E-23	0.105382866	0.038734315	0.19679683	0.079500474
Rpl28	12.222702	0.3387635	2.35137E-34	1.84146E-32	0.811978772	0.64893617	2.0992472	1.6653788
Focad	6.5267763	0.33783352	6.72002E-11	1.5286E-09	0.137983321	0.08537916	0.29503745	0.18784451
Icos	9.105511	0.33696058	8.58615E-20	3.82677E-18	0.102350265	0.043098745	0.19060838	0.08511266
Glul	10.261159	0.3368108	1.05434E-24	6.02072E-23	0.267247915	0.15248227	0.5056659	0.31290132
Rps12	11.533077	0.3354588	8.98725E-31	6.34353E-29	0.845337377	0.723949809	2.3550425	1.966281
Plek	5.805481	0.33528396	6.41815E-09	1.1229E-07	0.23616376	0.176213857	0.52777046	0.39465216
Lgmn	9.424368	0.33455306	4.32703E-21	2.05672E-19	0.171721001	0.089470813	0.33870417	0.19083317
Rps14	14.361808	0.3334131	8.98524E-47	1.01911E-44	0.937831691	0.881342062	3.2800944	2.9185445
RT1-A1	12.655417	0.33000588	1.0442E-36	8.53325E-35	0.946550417	0.898799782	3.0935721	2.7893708
Rpl27a	13.712578	0.32861766	8.53702E-43	8.88607E-41	0.929112964	0.875340971	3.1378863	2.804322
Plp2	10.322876	0.32665515	5.55341E-25	3.1934E-23	0.19863533	0.101745772	0.36243337	0.20234755
RGD1565131	10.360795	0.32584393	3.73842E-25	2.18022E-23	0.104245641	0.037915985	0.18032789	0.06974974
LOC100360522	13.701193	0.32461426	9.98696E-43	1.03299E-40	0.949583017	0.917075832	3.7189417	3.4113095
Rasgrp2	8.754966	0.32268608	2.04166E-18	8.43648E-17	0.252463988	0.156573923	0.49462044	0.32653266
Rpl13	15.363725	0.32221666	2.86624E-53	3.77105E-51	0.952994693	0.934260775	3.8487701	3.5515149
Nap1l1	9.658146	0.32167554	4.54005E-22	2.26947E-20	0.30136467	0.186033824	0.58615696	0.3878368
Anxa2	8.959154	0.3205339	3.27179E-19	1.416E-17	0.516300227	0.383797054	1.1573151	0.8809379
Snrnp70	10.377601	0.32000995	3.13556E-25	1.8417E-23	0.460955269	0.308783415	0.96172863	0.67995936
AABR07041089.1	10.831115	0.31924966	2.45151E-27	1.55068E-25	0.118650493	0.044189853	0.20173135	0.08175672
Cdc42se2	9.867676	0.31897613	5.74811E-23	3.02992E-21	0.250947688	0.14375341	0.47753766	0.29767922
Cirbp	9.845872	0.31864348	7.14172E-23	3.75248E-21	0.16944655	0.083742499	0.31738055	0.17395023
Mt-nd5	12.655124	0.3185849	1.04811E-36	8.53325E-35	0.874526156	0.71685761	2.4015186	1.9396905
Rpl37	10.42879	0.3183744	1.83206E-25	1.08773E-23	0.457922669	0.303600655	0.9086023	0.63769794
Klf9	9.601601	0.3178066	7.87123E-22	3.88739E-20	0.123578469	0.05400982	0.22594686	0.1082579
Pkm	9.763035	0.31655702	1.62227E-22	8.31149E-21	0.213419257	0.117021277	0.38579026	0.2274438
Cd2ap	9.604764	0.31638047	7.63329E-22	3.78124E-20	0.109173616	0.044735406	0.19646095	0.08795422
Add1	9.124359	0.31514573	7.2162E-20	3.24256E-18	0.191432904	0.106655756	0.3608228	0.21357514
Ube2n	10.486634	0.31513205	9.95106E-26	5.99469E-24	0.111827142	0.042007638	0.1877767	0.07587696
Rara	9.464004	0.31476277	2.96374E-21	1.42519E-19	0.122441243	0.05400982	0.22231114	0.10833137
Napsa	9.586447	0.31471777	9.11706E-22	4.4758E-20	0.145185747	0.068739771	0.27068314	0.14235695
Ndufa4	9.9005575	0.31388536	4.13959E-23	2.21038E-21	0.404094011	0.266775777	0.8321586	0.58254117
Mt1	8.993109	0.31241086	2.40335E-19	1.04565E-17	0.104245641	0.045008183	0.19120516	0.087538935
Chd3	9.218007	0.31077665	3.02672E-20	1.37888E-18	0.373768006	0.252045827	0.79004496	0.5582962
Mt-nd2	14.343787	0.3097663	1.1652E-46	1.3036E-44	0.962092494	0.893889798	3.1556585	2.7672787
Il21r	7.4984293	0.30967996	6.45871E-14	1.95617E-12	0.157695224	0.092744135	0.31224447	0.19465958
Klf2	11.614615	0.30955225	3.47347E-31	2.50547E-29	0.385519333	0.228314239	0.79958576	0.52014196
Klhl6	10.33486	0.3080167	4.90128E-25	2.83826E-23	0.115996967	0.045008183	0.20731702	0.09055234
Tcp11l2	8.618834	0.30795738	6.76393E-18	2.71316E-16	0.144048522	0.074468085	0.26931024	0.14918336
Limd2	10.24192	0.30694407	1.28656E-24	7.29615E-23	0.752084913	0.613475177	1.9315516	1.5659133
LOC689899	11.096349	0.30531213	1.30674E-28	8.66558E-27	0.125473844	0.046644845	0.21123603	0.08884277
Ctsz	6.6044474	0.3052273	3.99002E-11	9.3609E-10	0.129264594	0.077195854	0.25104383	0.15702324
AABR07034639.1	10.44061	0.299852	1.61768E-25	9.67434E-24	0.123578469	0.049372613	0.20899288	0.09204231
Rpl14	12.8533535	0.29650965	8.23608E-38	6.98199E-36	0.957543594	0.920621931	3.69054	3.3829489
Pnisr	8.477888	0.29630232	2.29318E-17	8.91577E-16	0.301743745	0.195035461	0.61585796	0.43303427
Ldb1	8.473156	0.29596925	2.38832E-17	9.26377E-16	0.268764215	0.17075832	0.5220999	0.35432747
RGD1563888	8.842936	0.2955102	9.32359E-19	3.91163E-17	0.103866566	0.04528096	0.18853265	0.089017436
Atp5md	9.159976	0.29462624	5.19091E-20	2.34532E-18	0.184609553	0.100109111	0.32684296	0.19145867
Rpl30	9.867799	0.2945427	5.74106E-23	3.02992E-21	0.723275208	0.58619749	1.7585686	1.4246137
Neurl3	9.177418	0.29356375	4.41553E-20	2.00049E-18	0.156937074	0.079650846	0.29020292	0.16303095
Cir1	7.7779284	0.2932606	7.37218E-15	2.37266E-13	0.1671721	0.098199673	0.32443956	0.20292482
Tagap	8.765786	0.29154304	1.85477E-18	7.68352E-17	0.155041698	0.081560284	0.28981265	0.16626674
AC128848.1	9.026462	0.2903855	1.77312E-19	7.77621E-18	0.142153146	0.070376432	0.26306164	0.14406766
AABR07057683.1	9.724873	0.29035056	2.36202E-22	1.19159E-20	0.109173616	0.043917076	0.18870771	0.08449067
Rps27a	9.419964	0.29032946	4.51243E-21	2.13251E-19	0.776724792	0.648663393	1.9721555	1.6385115
Cd69	8.010283	0.2875897	1.14445E-15	3.96243E-14	0.396891585	0.286961266	0.86529654	0.64908105
LOC100912489-2	6.997393	0.287173	2.60769E-12	6.90597E-11	0.109931766	0.060283688	0.21481605	0.1235313
Hnrnpa1	10.194311	0.28633425	2.10229E-24	1.18812E-22	0.43252464	0.285051828	0.8668422	0.6094017
C1qbp	9.684913	0.28494933	3.49507E-22	1.75243E-20	0.221758908	0.123567921	0.40134758	0.24476275
LOC100363452	9.957849	0.28493875	2.33051E-23	1.26077E-21	0.124336619	0.052645936	0.21152712	0.09807521
Rpl23a	11.773543	0.2841616	5.34319E-32	3.94055E-30	0.911296437	0.821331151	2.8155794	2.4490607
Dennd2d	8.080189	0.2829036	6.46666E-16	2.25798E-14	0.23085671	0.14457174	0.4503851	0.3013164
AABR07060778.1	10.431196	0.2827748	1.78625E-25	1.06437E-23	0.123199393	0.048827059	0.20445313	0.09200143
Rpl4	10.165537	0.28209427	2.82561E-24	1.586E-22	0.896891585	0.811238407	2.707377	2.3819933
Cd247	8.8558235	0.28167975	8.30682E-19	3.50292E-17	0.465883245	0.334969995	0.97575456	0.72967666
Eif4a1	10.031762	0.27883506	1.10526E-23	6.03892E-22	0.606899166	0.443535188	1.3597575	1.0306258
Rpl29	10.832472	0.27460155	2.41546E-27	1.53377E-25	0.858225929	0.74822695	2.4104156	2.0552926
S100a4	3.342602	0.27093756	0.000829969	0.004505347	0.29757392	0.259410802	0.76086277	0.6596783
LOC684988	9.394236	0.27047363	5.7635E-21	2.70818E-19	0.6686884	0.52264048	1.5525519	1.2347169
Ucp2	8.951938	0.27019048	3.49298E-19	1.50381E-17	0.56595906	0.416530278	1.2460756	0.9583088
Rps16	11.191935	0.2701089	4.46583E-29	3.02243E-27	0.933661865	0.871522095	3.1301606	2.8186984
Fastk	9.375597	0.26707506	6.87852E-21	3.21375E-19	0.19939348	0.108292417	0.37191638	0.22706896
AABR07038948.2	9.972218	0.26688075	2.01675E-23	1.09464E-21	0.186504928	0.094653573	0.3238534	0.18412021
Clk1	7.562522	0.26619467	3.95328E-14	1.20623E-12	0.208491281	0.131205674	0.4109018	0.2799684
Fkbp5	7.9707837	0.26420665	1.57671E-15	5.36866E-14	0.127369219	0.066830333	0.23117338	0.13084069
Vim	5.54448	0.26313344	2.94829E-08	4.62227E-07	0.517816528	0.433987998	1.280603	1.0862982
Rpl23	11.05945	0.26191902	1.97304E-28	1.30316E-26	0.927596664	0.872067649	3.047259	2.7466984
Rps27	12.469701	0.2616696	1.09235E-35	8.67865E-34	0.984078848	0.966721222	4.5766644	4.345831
Ddx39b	7.922867	0.25909668	2.32096E-15	7.7899E-14	0.405610311	0.28396072	0.82525253	0.62227833
Tmem258b	8.208531	0.25852525	2.2391E-16	8.12896E-15	0.133055345	0.068739771	0.2299007	0.13134234
AC095947.3	11.097504	0.25733703	1.28997E-28	8.58898E-27	0.893858984	0.820512821	2.8151557	2.4918694
Gpr183	8.933698	0.2554288	4.12003E-19	1.76914E-17	0.118650493	0.05400982	0.21330567	0.1115067
Tpt1	8.282874	0.25221378	1.20238E-16	4.40408E-15	0.878695982	0.768412439	2.4591544	2.1386151
Myo1f	-2.4491994	-0.250265	0.014317419	0.04735421	0.208491281	0.222313148	0.39236906	0.4668603
B2m	-12.793779	-0.25115877	1.77621E-37	1.48282E-35	0.968915845	0.960174577	3.327743	3.4990458
Fus	-2.586158	-0.2551928	0.009705244	0.034340026	0.391584534	0.388979815	0.8005821	0.8756582
Ptp4a2	-2.2845201	-0.25755295	0.022340981	0.067552816	0.212282032	0.222858702	0.39603764	0.46712244
Glcci1	-2.0116935	-0.25852352	0.044252261	0.11537297	0.104624716	0.117294053	0.19203219	0.2446532
Tor1aip1	-2.7417529	-0.25899205	0.00611123	0.023715265	0.095147839	0.1132024	0.16992834	0.22992794
Rab8b	-2.5125654	-0.2592296	0.011985694	0.040904071	0.234268385	0.245226405	0.44328335	0.5224128
MGC105649	-4.884785	-0.25925773	1.03542E-06	1.21027E-05	0.311599697	0.358701582	0.70221156	0.8509621
Lat	-4.6086745	-0.26028264	4.05244E-06	4.14984E-05	0.595905989	0.591380251	1.374518	1.4861155
Bsg	-2.0560024	-0.26157004	0.039782276	0.107839015	0.412433662	0.394435352	0.8335932	0.893469
Ccnd3	-2.6973367	-0.26496542	0.006989654	0.026535515	0.300985595	0.311511184	0.59493387	0.6768069
Fcna	-3.306581	-0.26736835	0.00094442	0.005011918	0.083017437	0.105837425	0.15476918	0.21891658
Fth1	-7.405923	-0.26754764	1.30241E-13	3.88034E-12	0.852160728	0.813420622	2.2414937	2.3258936
Rabgap1l	-3.3927314	-0.2697003	0.000691994	0.003884143	0.078089462	0.101200218	0.14434451	0.20688695
Cd3e	-4.124784	-0.27054608	3.71083E-05	0.000304684	0.518195603	0.526732133	1.3007649	1.4207178
Myl12b	-7.7902207	-0.27377474	6.68923E-15	2.16557E-13	0.816906748	0.796235679	2.111693	2.2311478
Tmsb4x	-18.761337	-0.27440628	1.56417E-78	3.25624E-76	0.995830174	0.996999454	5.1795316	5.387955
Fgb	-2.3137457	-0.27657545	0.020681668	0.063139171	0.087566338	0.101472995	0.1556759	0.21125151
Mxd4	-2.1797109	-0.2769133	0.029278898	0.08418195	0.227824109	0.236497545	0.43657902	0.50824696
Il10rb	-2.6875777	-0.27714553	0.007197235	0.027061208	0.112585292	0.130387343	0.20214894	0.2661779
Efhd2	-4.4940724	-0.27771902	6.98739E-06	6.80292E-05	0.404473086	0.429350791	0.8949662	1.033821
Abhd17a	-2.3939862	-0.27949944	0.01666638	0.053649498	0.158074299	0.17157665	0.28958786	0.3621793
Apbb1ip	-2.3955648	-0.28024587	0.016594777	0.053450392	0.321834723	0.322695035	0.6251954	0.7024376
Fubp1	-2.0938146	-0.2808806	0.036276491	0.100999351	0.184988628	0.194762684	0.33698648	0.40484288
Cat	-2.5220668	-0.28140345	0.011666758	0.039964902	0.117134193	0.133933442	0.21154161	0.2738325
Pdia3	-6.241934	-0.28164858	4.32194E-10	8.75353E-09	0.589461713	0.605019094	1.3271866	1.4789879
Tmbim6	-5.322068	-0.28571925	1.02594E-07	1.46083E-06	0.642153146	0.630932897	1.4547938	1.5656492
Ifi27l2b	-7.1122346	-0.2886285	1.14179E-12	3.10378E-11	0.689158453	0.708674304	1.7998635	2.0081768
Pla2g16	-4.174484	-0.29050443	2.98662E-05	0.000250145	0.43176649	0.447081288	0.92595476	1.047051
Ptms	-4.7592945	-0.2935293	1.94271E-06	2.14861E-05	0.469673995	0.491543917	1.0456201	1.1872879
Hspa5	-4.4624414	-0.2990184	8.10311E-06	7.75691E-05	0.484078848	0.487179487	1.0413741	1.16242
LOC103694872	-3.2686214	-0.30167463	0.001080728	0.005597999	0.180060652	0.205946536	0.35946897	0.44745398
Pycard	-4.9489384	-0.30315843	7.46193E-07	8.98381E-06	0.471948446	0.492362248	1.0447174	1.1885145
AABR07027872.1	-4.676061	-0.30395886	2.92437E-06	3.13113E-05	0.270280516	0.317785052	0.6678601	0.8218565
Dad1	-3.0752115	-0.30453396	0.002103533	0.009758731	0.395375284	0.388979815	0.78646564	0.87516135
Ly9	-3.479441	-0.30458468	0.000502461	0.002948083	0.076952237	0.100109111	0.14410385	0.21162653
Actb	-12.392606	-0.30461597	2.86578E-35	2.25506E-33	0.916982563	0.925804692	3.077176	3.3159897
Cdc34	-2.7190402	-0.3071977	0.006547166	0.025140018	0.186504928	0.20294599	0.342869	0.42297387
Hopx	-2.8457055	-0.30810416	0.004431314	0.018142245	0.26990144	0.285051828	0.5690729	0.6677175
LOC108351137	-6.072825	-0.3095673	1.2568E-09	2.39227E-08	0.552691433	0.565739225	1.2265624	1.377657
Sod1	-2.2171865	-0.3120735	0.026610357	0.078023521	0.174753601	0.187670486	0.32895926	0.40056774
Unc119	-2.6799564	-0.3147752	0.007363174	0.027527792	0.178544352	0.193671577	0.32945406	0.40968132
Itgal	-2.1464827	-0.315486	0.031834484	0.090329524	0.312357847	0.309874523	0.6066132	0.6862324
Stat1	-5.314829	-0.31621554	1.06757E-07	1.51356E-06	0.396512509	0.422531369	0.81058896	0.9627608
S100a6	-4.8687553	-0.31889233	1.12303E-06	1.30066E-05	0.389689158	0.429350791	1.0080719	1.1912634
Gimap1	-3.3640273	-0.31988883	0.00076814	0.0042263	0.356709629	0.363338789	0.71754986	0.821236
Bola1	-2.2125626	-0.32268515	0.02692782	0.078812748	0.095526914	0.108565194	0.17353104	0.23317872
Slc9a3r1	-3.3056529	-0.32423872	0.000947554	0.005026928	0.213040182	0.232678669	0.3929329	0.48492157
Laptm5	-11.216036	-0.32474202	3.40181E-29	2.32142E-27	0.867702805	0.867157665	2.3960338	2.6036909
RT1-M3-1	-2.621344	-0.32543063	0.00875838	0.031560103	0.148218347	0.163666121	0.26849848	0.34284323
Bzw2	-2.2746453	-0.32565644	0.022927214	0.069058786	0.186125853	0.196126568	0.33671236	0.4096294
Aim2	-2.9625294	-0.3263302	0.003051227	0.013395033	0.084154663	0.10365521	0.15204005	0.2165707
Ccdc107	-2.8677096	-0.32882437	0.004134549	0.01716224	0.13646702	0.155210038	0.2528796	0.3307864
Tgoln2	-2.967851	-0.3293982	0.002998897	0.013204782	0.147839272	0.167484997	0.2707024	0.3491458
Cyb5a	-3.4734552	-0.33205777	0.000513803	0.003000713	0.209249431	0.232405892	0.3901976	0.48872975
Klrb1a	-6.0881257	-0.33430335	1.1424E-09	2.18464E-08	0.291508719	0.362520458	0.74979794	0.9538892
Il2rb	-7.590232	-0.3348653	3.19334E-14	9.83476E-13	0.405989386	0.491543917	0.9950851	1.255716
Smim11	-2.9924629	-0.3358054	0.002767363	0.012320535	0.159211524	0.18030551	0.29955766	0.38351527
Ckb	-4.3948703	-0.34177685	1.10839E-05	0.000102465	0.144806672	0.179487179	0.2776406	0.38427955
Cd244	-3.0336165	-0.3419562	0.002416413	0.011038981	0.113722517	0.13502455	0.21550864	0.29242343
Tpst2	-3.9148777	-0.34288213	9.04501E-05	0.000667358	0.217589083	0.244135297	0.41504368	0.52727586
Lsp1	-5.6521587	-0.34729874	1.58445E-08	2.61101E-07	0.506823351	0.524277141	1.0864993	1.2377766
Ormdl2	-2.1284986	-0.34748712	0.033295775	0.093780154	0.195223654	0.201582106	0.34605727	0.42399645
Il18r1	-2.8689384	-0.35533288	0.004118518	0.017112974	0.105003791	0.123567921	0.19356148	0.26615325
Apobr	-3.55525	-0.356805	0.00037762	0.002295024	0.139878696	0.16721222	0.27192003	0.36475608
Spcs2	-7.5581274	-0.35801837	4.08913E-14	1.24537E-12	0.630022745	0.64020731	1.4342647	1.6133796
Ier5	-2.9287152	-0.36057416	0.003403661	0.014661237	0.191053829	0.207583197	0.36807424	0.46287802
45170	-7.4302087	-0.36298913	1.08426E-13	3.25398E-12	0.640257771	0.646753955	1.453518	1.62832
Cox6a1	-8.750966	-0.36350486	2.11533E-18	8.71899E-17	0.730477635	0.727768685	1.797651	1.9766332
Psme2	-5.1197104	-0.36592135	3.06005E-07	3.96264E-06	0.520090978	0.519912711	1.1125056	1.2467291
Gpr18	-3.8389199	-0.3669479	0.000123577	0.000873375	0.110689917	0.137752319	0.20511638	0.29521653
Faslg	-5.664141	-0.36717704	1.47763E-08	2.45465E-07	0.189158453	0.242498636	0.3912799	0.53478414
RT1-CE5	-8.807593	-0.36871815	1.27862E-18	5.32359E-17	0.692191054	0.696126568	1.6022578	1.7954209
Spn	-3.6220627	-0.3692983	0.000292263	0.001835967	0.277103867	0.293507911	0.5365691	0.6505188
Heca	-5.862245	-0.37134475	4.56651E-09	8.10149E-08	0.094010614	0.140480087	0.18833922	0.30206302
Itga4	-3.1204767	-0.37204295	0.001805586	0.008578648	0.151250948	0.171031097	0.28522807	0.3746453
Gvin1	-4.5211196	-0.37248948	6.15135E-06	6.04331E-05	0.393100834	0.41462084	0.82909757	0.9726256
Rgs3	-4.0611196	-0.382914	4.8838E-05	0.000390087	0.112964367	0.142662302	0.21042424	0.30516422
Ppil1	-2.5581954	-0.3833575	0.010521695	0.036770039	0.236921911	0.244408074	0.44030097	0.53083295
Cst7	-4.9604845	-0.38540903	7.03176E-07	8.50951E-06	0.217589083	0.258319694	0.42620897	0.5615036
Clec2g	-8.594582	-0.3897677	8.3569E-18	3.32779E-16	0.647081122	0.663120567	1.4723636	1.6824647
Stard3nl	-3.9291794	-0.39164665	8.52362E-05	0.000631724	0.10045489	0.128205128	0.17919905	0.26697606
Gimap9	-4.6273823	-0.39318174	3.70316E-06	3.86435E-05	0.300227445	0.333333333	0.6273386	0.7720353
AABR07073038.1	-4.1748233	-0.39352652	2.98217E-05	0.000249974	0.252084913	0.273322422	0.45289585	0.57233053
RGD1309621	-2.3143482	-0.39396206	0.020648626	0.063061709	0.168309325	0.18030551	0.3183842	0.40074036
Sqstm1	-4.616352	-0.39422897	3.90544E-06	4.01933E-05	0.287717968	0.314238953	0.5492292	0.6830324
Slfn2	-7.7489185	-0.40158233	9.26785E-15	2.95959E-13	0.659969674	0.662847791	1.5418526	1.7320915
Hp	-3.1302075	-0.40280822	0.001746828	0.008429677	0.327899924	0.329787234	0.62302524	0.73119384
AC142181.1	-5.515514	-0.40456423	3.47762E-08	5.36763E-07	0.507960576	0.531642117	1.3117695	1.5092688
Tmsb15b2	-5.48049	-0.41128662	4.24149E-08	6.48889E-07	0.284685368	0.334424441	0.62209815	0.7931014
Rida	-4.5443006	-0.41359812	5.5118E-06	5.49043E-05	0.095905989	0.128205128	0.16915701	0.2671001
Mdfic	-4.603241	-0.4186786	4.15966E-06	4.25434E-05	0.105003791	0.139116203	0.19908133	0.3038485
Gimap7	-7.933194	-0.4193684	2.1358E-15	7.18311E-14	0.580363912	0.611838516	1.335953	1.565054
Ccnd2	-5.102443	-0.4239903	3.35297E-07	4.32833E-06	0.199772555	0.240043644	0.38546473	0.5251621
Tap1	-4.3595343	-0.43053514	1.3034E-05	0.000118823	0.184988628	0.215493726	0.33689398	0.45830017
Tnfaip8	-4.884539	-0.4312096	1.03671E-06	1.21092E-05	0.226307809	0.262411348	0.43279114	0.57236975
RGD1309808	-5.521545	-0.43409038	3.36032E-08	5.20375E-07	0.19939348	0.242771413	0.37512755	0.5184925
AABR07017902.1	-10.350697	-0.43735495	4.15452E-25	2.41432E-23	0.683093252	0.733224223	1.9060442	2.2494
Tbx21	-8.273521	-0.44194147	1.30059E-16	4.74269E-15	0.148976497	0.226950355	0.30861345	0.50289565
Gimap5	-5.690851	-0.4442503	1.26407E-08	2.12434E-07	0.356330553	0.389798145	0.7213226	0.89230627
Igtp	-5.213804	-0.44514906	1.85007E-07	2.51249E-06	0.109173616	0.148390616	0.19532233	0.3098916
Sh3bgrl3	-11.054563	-0.44692144	2.0835E-28	1.37061E-26	0.684988628	0.720949264	1.6574715	1.9379215
Nabp1	-4.782954	-0.45843595	1.72737E-06	1.92338E-05	0.111448067	0.146753955	0.20110811	0.31149924
Pgam1	-4.972061	-0.4585972	6.62448E-07	8.08806E-06	0.235026535	0.267594108	0.43565732	0.5779072
Gstp1	-7.99045	-0.46053308	1.34447E-15	4.62577E-14	0.553828658	0.572831424	1.2271008	1.446893
Fgl2	-9.756953	-0.4645267	1.72252E-22	8.79767E-21	0.623957544	0.672122204	1.5686779	1.8756943
Sema4a	-5.911225	-0.47091052	3.39574E-09	6.11009E-08	0.303260045	0.340152755	0.59176797	0.7686172
Cd48	-9.307569	-0.472442	1.30792E-20	6.0763E-19	0.584154663	0.607201309	1.2871732	1.5257514
Klrc3	-6.2591662	-0.48347548	3.87041E-10	7.94667E-09	0.122820318	0.175668303	0.24927327	0.39654323
Clec4f	-5.3396792	-0.48799714	9.31112E-08	1.33739E-06	0.176269901	0.217948718	0.32452077	0.46665886
Cdc42ep3	-6.645736	-0.4900864	3.01705E-11	7.19107E-10	0.145564822	0.201309329	0.27288836	0.42917013
Rbp4	-6.524902	-0.49347568	6.80461E-11	1.54357E-09	0.06671721	0.112656847	0.11891176	0.23428571
RGD1562667	-5.54738	-0.504302	2.89982E-08	4.55496E-07	0.145943897	0.192853246	0.30960512	0.4564534
Klrk1	-7.295396	-0.51034606	2.97783E-13	8.57677E-12	0.277482942	0.336606656	0.5546748	0.7619557
Mbd2	-7.184737	-0.5148822	6.73366E-13	1.86434E-11	0.122062168	0.181669394	0.22466959	0.38470694
Cd2	-7.795238	-0.51891583	6.42872E-15	2.08534E-13	0.537149356	0.554282597	1.2586315	1.4910868
Ptprcap	-14.462965	-0.5235919	2.07656E-47	2.42206E-45	0.770280516	0.810420076	1.986687	2.342734
Gnpda2	-6.569486	-0.52462816	5.04891E-11	1.16621E-09	0.095526914	0.145662848	0.17202102	0.31003174
Itgb2	-11.224953	-0.5278261	3.07549E-29	2.10748E-27	0.508339651	0.585924714	1.1024699	1.428622
Cxcr6	-6.732682	-0.5292315	1.66563E-11	4.04623E-10	0.095147839	0.146208402	0.1729356	0.31461027
Cd96	-7.3235517	-0.5306258	2.41492E-13	7.02935E-12	0.23161486	0.296508456	0.46003702	0.661967
Prf1	-9.028392	-0.5378293	1.74213E-19	7.66073E-18	0.438210766	0.521822149	1.3317878	1.7607154
Hamp	-7.4742284	-0.5385646	7.76581E-14	2.33913E-12	0.068612585	0.122204037	0.11854813	0.25620335
Psmb9	-8.847232	-0.5386999	8.9717E-19	3.77362E-17	0.409780136	0.471631206	0.84403276	1.1029017
Klrc1	-8.173502	-0.5443821	2.99564E-16	1.07568E-14	0.059514784	0.118112384	0.1126142	0.2538072
Fos	2.0274088	-0.55033594	0.042620631	0.112037111	0.279757392	0.230496454	0.5994294	0.62218535
Hpx	-5.9899077	-0.55371815	2.0996E-09	3.88414E-08	0.147081122	0.19421713	0.26526985	0.4176275
Lpar6	-6.8482366	-0.5552723	7.47659E-12	1.88589E-10	0.216451857	0.273595199	0.41600838	0.6059441
Chn2	-7.921677	-0.5673953	2.34328E-15	7.84881E-14	0.082259287	0.14375341	0.15140624	0.30574432
Tf	-8.376563	-0.5824928	5.44958E-17	2.06507E-15	0.401440485	0.452536825	0.80386734	1.050362
Cd226	-6.442582	-0.5859992	1.17458E-10	2.59639E-09	0.124336619	0.174577196	0.22875799	0.38335747
Hcst	-15.022769	-0.58912414	5.2086E-51	6.44065E-49	0.686125853	0.751227496	1.7003409	2.1191685
Nkg7	-18.397879	-0.5903487	1.36611E-75	2.70686E-73	0.490523124	0.750681942	1.7644228	2.7814832
Klri1	-6.4540677	-0.6160314	1.08887E-10	2.41342E-09	0.129643669	0.18466994	0.28730083	0.46054125
Atp1b1	-9.47068	-0.62001634	2.78026E-21	1.34483E-19	0.054965883	0.123295145	0.10051884	0.26526672
Egr1	-6.312135	-0.62565464	2.75211E-10	5.77312E-09	0.087187263	0.13502455	0.17721146	0.31934682
Znrf2	-9.428347	-0.62638915	4.16603E-21	1.98593E-19	0.117892343	0.200490998	0.22154486	0.42974868
Klrb1c	-10.042044	-0.6327291	9.95887E-24	5.45945E-22	0.139878696	0.234042553	0.27875474	0.5158896
Sh2d1a	-9.755542	-0.64549315	1.74665E-22	8.89332E-21	0.267247915	0.358156028	0.547306	0.8316216
Cd8b	-8.999965	-0.64611274	2.25789E-19	9.84969E-18	0.126990144	0.209765412	0.28095305	0.50503314
Bcl2a1	-10.616606	-0.67145854	2.49468E-26	1.53088E-24	0.213040182	0.317239498	0.44038102	0.7371611
Serpina1	-9.825549	-0.6822644	8.73961E-23	4.56291E-21	0.119029568	0.205128205	0.21981294	0.4389145
Apoe	-10.162263	-0.6890221	2.92214E-24	1.63461E-22	0.318423048	0.400163666	0.6159021	0.9109918
LOC100364500	-12.525887	-0.69692016	5.38857E-36	4.34414E-34	0.048900682	0.144298963	0.083730035	0.2860261
C3	-10.939971	-0.7127484	7.42239E-28	4.7683E-26	0.061031084	0.145117294	0.1078133	0.30418664
Gimap4	-13.239493	-0.714604	5.18978E-40	4.71553E-38	0.469673995	0.579378069	1.0939513	1.5343637
Klre1	-11.760055	-0.72590196	6.26939E-32	4.60296E-30	0.235026535	0.355155483	0.5105758	0.85892177
Apoc3	-9.895711	-0.7571394	4.34512E-23	2.31262E-21	0.120924943	0.205400982	0.21299274	0.43814498
Sub1	-17.348068	-0.7685698	2.03986E-67	3.45851E-65	0.59893859	0.704037098	1.4047097	1.9272376
Ndufa10l1-1	-18.024416	-0.8592343	1.2533E-72	2.36917E-70	0	0.115111839	0	0.22711046
Gc	-12.732561	-0.86313206	3.89836E-37	3.22173E-35	0.076573161	0.18466994	0.14010172	0.39522105
Atrx-1	-16.830553	-0.8938062	1.45734E-63	2.39674E-61	0	0.101200218	0	0.21209551
Apoc1	-12.9345255	-0.9134706	2.87391E-38	2.50076E-36	0.080363912	0.190671031	0.14552458	0.41588596
Klrd1	-19.906548	-0.9267136	3.57094E-88	8.27151E-86	0.432145565	0.630932897	1.0872308	1.8127022
LOC297568	-15.667739	-0.95326465	2.51365E-55	3.47391E-53	0.031084155	0.149754501	0.05710919	0.31868246
Ccl3	-10.974188	-0.97673404	5.08606E-28	3.29312E-26	0.272554966	0.378614294	0.6237355	1.0189956
Gzmm	-25.083483	-0.9767492	7.5323E-139	2.8154E-136	0.422289613	0.733769776	1.3351536	2.488118
Ccr5	-14.985294	-0.98650247	9.16183E-51	1.12444E-48	0.081501137	0.215220949	0.1514143	0.4736251
Id2	-18.886227	-0.98718894	1.48059E-79	3.1623E-77	0.336997726	0.529732679	0.71801525	1.3150619
Ctsw	-21.312105	-1.0753642	8.7665E-101	2.21807E-98	0.406747536	0.624931806	1.1353494	2.0115886
LOC100912489-1	-18.18361	-1.0833056	6.95958E-74	1.3309E-71	0	0.117021277	0	0.2558764
Ttr	-16.17272	-1.0989536	7.85523E-59	1.13322E-56	0.113343442	0.265957447	0.20037809	0.5841888
Ccl4	-16.520844	-1.1129478	2.59742E-61	3.88338E-59	0.322592873	0.508183306	0.86502904	1.5414894
Art2b	-15.397398	-1.1445664	1.7039E-53	2.27824E-51	0.145564822	0.298690671	0.30749762	0.73880166
Ccl5	-29.622898	-1.1485236	7.579E-193	4.0208E-190	0.807808946	0.931260229	3.3602502	5.2798758
Ybx3	-18.918396	-1.1686057	8.04661E-80	1.74124E-77	0.092494314	0.278505183	0.17329943	0.6120056
Cxcr3	-18.984287	-1.2123185	2.30037E-80	5.04426E-78	0.16641395	0.368794326	0.35170245	0.90654665
Cd8a	-25.409876	-1.2335132	1.9615E-142	7.6807E-140	0.361258529	0.642662302	0.89023596	1.8149781
Ndufv3-1	-22.711948	-1.2496544	3.4137E-114	1.0797E-111	0	0.176213857	0	0.36138713
Gzma	-15.18392	-1.3906679	4.51948E-52	5.71748E-50	0.275208491	0.437534097	0.9656039	1.7675678
LOC680406	-22.182856	-1.4558442	5.0283E-109	1.4508E-106	0.053449583	0.264866339	0.098401636	0.5882633
Fabp1	-22.747309	-1.4784675	1.5258E-114	4.9203E-112	0.060652009	0.282051282	0.108468376	0.61963475
Mcpt8	-13.886018	-1.4986501	7.69991E-44	8.22291E-42	0.043214556	0.148390616	0.087418385	0.4051474
Cd7	-22.24679	-1.4986588	1.2116E-109	3.5583E-107	0.258529189	0.505182761	0.6622004	1.555143
Rup2	-22.67049	-1.5168343	8.7611E-114	2.7186E-111	0.057240334	0.276050191	0.10337304	0.617647
Calm2-1	-27.32316	-1.6264715	2.2514E-164	9.7439E-162	0	0.244680851	0	0.5220038
Uqcrb-1	-27.619843	-1.6545923	6.429E-168	2.937E-165	0	0.249318058	0	0.5294613
Slamf7	-25.261013	-1.7253758	8.5719E-141	3.2785E-138	0.123199393	0.39634479	0.25107053	1.0019956
Alb	-33.38147	-1.763602	2.5469E-244	1.8211E-241	0.280515542	0.638570649	0.5362038	1.5990306
Cox6b1-1	-32.72213	-1.8979615	7.5677E-235	5.1857E-232	0	0.332515003	0	0.7026812
Mcpt1l4	-15.29095	-2.0096946	8.78597E-53	1.13775E-50	0.053828658	0.178396072	0.12127695	0.56051993
Xcl1	-25.819931	-2.0361876	5.2971E-147	2.1779E-144	0.138362396	0.425804692	0.34224012	1.3010144
Hba-a2	-32.33428	-2.1300173	2.3078E-229	1.5182E-226	0.017437453	0.355701037	0.02961128	0.8047432
Rpl32-1	-36.096428	-2.1547384	2.5803E-285	2.3576E-282	0	0.390343699	0	0.84981406
Hbb	-34.234257	-2.3332422	7.481E-257	5.8587E-254	0.007202426	0.370976541	0.013298944	0.85146123
Gnas-1	-41.17775	-2.578514	0	0	0	0.480087289	0	1.1050533
LOC689064	-39.56857	-2.7883174	0	0	0.014404852	0.473540644	0.027316177	1.1538495
Hba-a2-1	-51.839584	-3.4914546	0	0	0	0.672394981	0	1.7010416
Rps4x-1	-54.020737	-3.6451907	0	0	0	0.71167485	0	1.9121485
Rps27a-1	-64.00319	-4.8941154	0	0	0	0.888707038	0	2.9647107
Rpl21-3	-65.681625	-5.199291	0	0	0.005686126	0.919530824	0.009669066	3.2680447
