# Supplementary material for: Immunologic barriers in liver transplantation: a single-cell analysis of the role of mesenchymal stem cells
Source: Front Immunol. 2023 Dec 7;14:1274982. doi: 10.3389/fimmu.2023.1274982 (PMC10748593; doi:10.3389/fimmu.2023.1274982)
Supplement: Supplementary file 1 [file DataSheet_1.zip › Additional File 10.xls]

gene_id	Scores	avg_logFC	p_val	p_val_adj	pct.1	pct.2	Syn_60	Allo+IS_60
Ifi27l2b	49.07846	3.4732864	0	0	0.763120278	0.343089922	2.8959706	0.7198065
Hba-a2-1	58.32597	2.7006936	0	0	0.762507658	0.108026554	1.8108138	0.16153073
Alb	54.057373	2.5152476	0	0	0.789667143	0.248642124	1.9440823	0.37713957
LOC689064	43.636444	2.3699257	0	0	0.541964468	0.076342788	1.200376	0.12570608
Fabp1	42.310734	2.2789876	0	0	0.461302838	0.029269765	0.9788136	0.044370245
Slfn4	47.219543	2.1078558	0	0	0.907494384	0.72088111	3.2969544	1.7086601
Hbb	37.15818	2.075644	3.23E-302	3.55E-299	0.43496018	0.061858781	0.90152216	0.09834808
Rup2	36.91256	2.0127125	2.91E-298	2.99E-295	0.393710435	0.037417019	0.81667966	0.053685747
LOC680406	35.948147	1.9863764	5.41E-283	5.23E-280	0.36655095	0.027761014	0.75356466	0.04000743
Ttr	37.29134	1.8915228	2.27E-304	2.66E-301	0.403103941	0.041641521	0.80729914	0.054886073
Hba-a2	35.111614	1.8132252	4.48E-270	4.10E-267	0.478456198	0.122510561	0.9848941	0.1877831
Clec4f	37.68693	1.690291	0	0	0.755768838	0.428786964	3.0155876	1.4205115
Ifitm3	29.450716	1.6744033	1.23E-190	7.24E-188	0.538901368	0.269764635	1.3980522	0.5013654
Apoc3	31.879417	1.545971	5.15E-223	3.85E-220	0.338370431	0.047073024	0.6532521	0.062374305
Serpina1	28.218985	1.5309678	3.42E-175	1.76E-172	0.388196855	0.122510561	0.7971731	0.17782928
Gc	27.85371	1.5141764	9.71E-171	4.84E-168	0.315703492	0.067592034	0.63267094	0.0946802
Fcna	30.269312	1.5014404	2.91E-201	1.84E-198	0.701654074	0.496982498	2.2800615	1.2097448
Hp	32.077984	1.4942616	8.94E-226	7.00E-223	0.482336124	0.158117079	1.0053811	0.25606984
Apoc1	29.215921	1.461017	1.22E-187	6.90E-185	0.313048805	0.051901026	0.6262343	0.07640459
Hpx	26.965714	1.3997427	3.73E-160	1.50E-157	0.301613233	0.065479783	0.58097076	0.08551167
C1qa	33.303524	1.3277966	3.43E-243	2.82E-240	0.807024709	0.577248039	3.4178908	2.097004
Vsig4	26.801908	1.2717057	3.07E-158	1.17E-155	0.574637533	0.30054315	1.6638522	0.77366656
Gadd45g	13.101089	1.2536588	3.25E-39	9.72E-38	0.311210945	0.213940857	0.72012275	0.33797744
Id1	16.959017	1.2367146	1.65E-64	1.14E-62	0.493771697	0.368436934	1.313227	0.7403395
Hes1	19.868944	1.2132984	7.56E-88	1.03E-85	0.437206453	0.261919131	1.0513735	0.48146608
LOC297568	25.956766	1.2056134	1.53E-148	5.45E-146	0.22238105	0.02082076	0.41448668	0.027547885
Pltp	27.068247	1.1501039	2.33E-161	9.58E-159	0.768633857	0.605009053	2.93644	1.889621
Cfp	31.275146	1.1456554	1.02E-214	6.96E-212	0.885235859	0.802957151	3.0857525	2.1920943
Slc28a2	18.703442	1.1435744	4.64E-78	4.68E-76	0.471921585	0.335847918	1.0483494	0.53819
Ifi27	23.330896	1.1262351	2.15E-120	5.45E-118	0.585664693	0.394085697	1.513174	0.81133085
Ptgs1	18.636179	1.0835354	1.64E-77	1.62E-75	0.452113539	0.306276403	1.0157074	0.5152319
Itgb5	18.79631	1.0594773	8.10E-79	8.48E-77	0.48989177	0.345503923	1.1082748	0.6017513
Cfd	23.571836	1.0548904	7.50E-123	1.96E-120	0.667551562	0.483705492	2.0270174	1.2162576
Thrsp	23.992023	1.0505449	3.37E-127	9.55E-125	0.172963039	0.006940253	0.3202638	0.010555094
C6	20.833158	1.0173932	2.17E-96	3.49E-94	0.486624464	0.287869644	1.2082046	0.6143381
Cd163	23.09012	1.0126693	5.82E-118	1.41E-115	0.552787421	0.312914906	1.4268837	0.7266081
Rbp4	21.161154	0.98501766	2.18E-99	3.66E-97	0.166428426	0.02021726	0.3097508	0.028515402
Dmpk	15.276242	0.9822851	1.10E-52	5.57E-51	0.258321421	0.137598069	0.5209794	0.19451901
Hamp	22.005508	0.98013633	2.55E-107	5.24E-105	0.178680825	0.021726011	0.32612252	0.031093065
Siglec1	14.770246	0.94149125	2.28E-49	1.01E-47	0.270778027	0.155401328	0.5390461	0.21683274
Lgals9	13.740599	0.9314386	5.80E-43	1.99E-41	0.337962018	0.23928787	0.6812657	0.34142962
LOC103694857	16.808443	0.9277971	2.12E-63	1.42E-61	0.112313661	0.014484007	0.22086245	0.024040703
Itih4	18.896198	0.9150235	1.23E-79	1.30E-77	0.159076986	0.029571515	0.30353427	0.04308258
Cited2	10.730389	0.9036134	7.33E-27	1.19E-25	0.447620992	0.398913699	1.0213617	0.6804363
RF00001-261	10.556154	0.9031906	4.76E-26	7.37E-25	0.270369614	0.198551599	0.555745	0.2780915
Fgb	19.338661	0.89650303	2.54E-83	3.01E-81	0.149275066	0.021424261	0.27538347	0.029108737
C1qb	24.387629	0.8916995	2.31E-131	7.05E-129	0.79415969	0.601991551	3.300798	2.2282388
Irf7	16.26073	0.8912022	1.87E-59	1.13E-57	0.261997141	0.130657815	0.49218157	0.17662309
Mx1	17.950932	0.8892805	4.72E-72	4.08E-70	0.190933224	0.057332529	0.3563082	0.07755237
Znfx1	14.919068	0.8743035	2.48E-50	1.13E-48	0.201756177	0.089318045	0.39307603	0.1247805
Tf	30.51625	0.86794657	1.59E-204	1.04E-201	0.905860731	0.766445383	2.7591588	1.9313446
Ly6e	19.472153	0.86436373	1.89E-84	2.32E-82	0.616091485	0.513880507	1.4927107	0.9692709
Vtn	20.88924	0.854702	6.71E-97	1.09E-94	0.146416173	0.011466506	0.26007295	0.013567844
LOC299282	19.297495	0.851479	5.64E-83	6.62E-81	0.148662446	0.021424261	0.27184832	0.028546838
AABR07060872.1	16.80872	0.8437111	2.11E-63	1.42E-61	0.377578109	0.232649366	0.74702954	0.3599152
Ambp	19.061327	0.83522046	5.29E-81	5.88E-79	0.137839494	0.016898008	0.25481328	0.021901596
Apoh	19.379488	0.829008	1.15E-83	1.38E-81	0.13559322	0.013880507	0.24798207	0.017842198
Sdc3	12.411106	0.8189241	2.27E-35	5.69E-34	0.372472943	0.28062764	0.8014719	0.47164294
Rtp4	13.057237	0.81795883	5.78E-39	1.72E-37	0.235041862	0.135485818	0.45002866	0.18538687
Pzp	18.487843	0.8147034	2.59E-76	2.46E-74	0.13988156	0.02082076	0.25463003	0.029436378
Il18bp	12.411784	0.80878794	2.26E-35	5.65E-34	0.43312232	0.35968618	0.99354386	0.64159757
AA926063	13.212449	0.8020832	7.44E-40	2.29E-38	0.196855217	0.0992758	0.37891465	0.13760145
Id3	11.883385	0.80201644	1.44E-32	3.18E-31	0.481723504	0.409474955	1.1442965	0.7909861
Aldob	16.946861	0.78798693	2.03E-64	1.40E-62	0.149887686	0.035908268	0.27650788	0.049948413
C1qc	21.351841	0.78411305	3.75E-101	6.56E-99	0.764549724	0.570609535	2.9890375	2.0521054
Apoa2	18.255386	0.78377277	1.87E-74	1.72E-72	0.130283847	0.016898008	0.2402349	0.024140587
Dst	10.959149	0.76954097	6.01E-28	1.04E-26	0.319175005	0.238684369	0.67612004	0.38705477
Fgg	18.439344	0.7648408	6.35E-76	6.00E-74	0.134572187	0.018105009	0.24098976	0.025532445
Cd5l	20.590967	0.74891037	3.31E-94	4.99E-92	0.63651215	0.393482197	2.0152535	1.2096623
Mrc1	13.303018	0.7451969	2.22E-40	6.99E-39	0.458443945	0.366324683	1.0345412	0.6666234
AABR07069878.1	18.135012	0.73239976	1.69E-73	1.50E-71	0.109250562	0.006940253	0.20013364	0.008749075
Plk2	8.2044	0.7270786	2.32E-16	1.95E-15	0.217888503	0.15962583	0.44347048	0.2449494
Adh6	15.779558	0.72522604	4.30E-56	2.40E-54	0.118644068	0.023536512	0.2238807	0.03224887
LOC108351584	7.3974	0.72417724	1.39E-13	9.45E-13	0.230957729	0.185576343	0.4568927	0.25869948
Fetub	17.275858	0.72284997	7.15E-67	5.47E-65	0.121707168	0.017199759	0.22003335	0.024884563
Zfp36	16.627714	0.72144	4.39E-62	2.82E-60	0.726975699	0.672902836	2.0605633	1.575141
Isg15	12.140455	0.72060937	6.45E-34	1.51E-32	0.183785991	0.094749547	0.3626264	0.13947941
Dbp	9.566582	0.71362364	1.10E-21	1.35E-20	0.341229324	0.288473144	0.6690664	0.41429657
Ccl5	27.311235	0.70779914	3.12E-164	1.39E-161	0.78129467	0.646952323	1.9946866	1.2771078
Dtnb	8.672618	0.703295	4.22E-18	3.98E-17	0.244435369	0.188292094	0.47428703	0.26221845
Ccl6	19.064535	0.7028453	4.98E-81	5.61E-79	0.830304268	0.745926373	3.0720441	2.3787947
Lilrb3	9.329597	0.6900309	1.06E-20	1.21E-19	0.418011027	0.38020519	0.89206547	0.6246728
Cyp2e1	15.051237	0.6882824	3.39E-51	1.62E-49	0.129058607	0.033494267	0.2373985	0.04872592
Bst2	13.293103	0.68071455	2.54E-40	7.95E-39	0.540943435	0.497284249	1.1652993	0.83493143
Axl	9.876933	0.6789804	5.24E-23	6.90E-22	0.397794568	0.33916717	0.8341073	0.5654749
AABR07034632.1	14.045425	0.67415756	8.22E-45	3.10E-43	0.1380437	0.045564273	0.25374448	0.064225055
Rida	12.201365	0.6590491	3.06E-34	7.25E-33	0.172554625	0.085697043	0.3086673	0.109688684
Itih3	14.539908	0.6524429	6.77E-48	2.85E-46	0.120073514	0.031080266	0.21429953	0.03999558
Tnnt1	7.7254715	0.65027636	1.11E-14	8.29E-14	0.224014703	0.173506337	0.43917415	0.2508781
Ier3	7.012376	0.6434532	2.34E-12	1.45E-11	0.441290586	0.424562462	1.0391756	0.79921544
Cyp2c6v1	15.230564	0.6421106	2.22E-52	1.11E-50	0.115580968	0.024441762	0.20876752	0.033804175
Mertk	5.4741006	0.6374704	4.40E-08	1.81E-07	0.204819277	0.176523838	0.40581807	0.244576
Anxa3	15.83371	0.6371668	1.82E-56	1.02E-54	0.657545436	0.537417019	1.9381516	1.3965249
Pkp4	7.580479	0.6346571	3.44E-14	2.46E-13	0.190933224	0.14031382	0.36766297	0.19687536
Il10	11.054837	0.6264956	2.08E-28	3.75E-27	0.111905248	0.045262523	0.2178868	0.06253592
RT1-T24-3	8.696161	0.62452644	3.43E-18	3.26E-17	0.289156627	0.228726614	0.5515908	0.33959043
Fgl2	7.3204503	0.6244103	2.47E-13	1.65E-12	0.477435164	0.482196741	1.047356	0.82434535
Hpgds	10.378952	0.62399817	3.09E-25	4.57E-24	0.324075965	0.241400121	0.68879974	0.4337695
RF00006	7.246525	0.62234306	4.28E-13	2.81E-12	0.137839494	0.092939046	0.26295444	0.11760165
Cps1	13.839015	0.61699706	1.48E-43	5.25E-42	0.103532775	0.024441762	0.1935675	0.033786375
Gzma	9.367099	0.61065334	7.46E-21	8.60E-20	0.124361854	0.063367532	0.24763352	0.10637091
Nfe2l1	7.7190237	0.6070811	1.17E-14	8.71E-14	0.192158464	0.141822571	0.3585065	0.18879208
Bambi	7.1863623	0.5951307	6.65E-13	4.29E-12	0.111292628	0.069100785	0.21399264	0.085447125
Afmid	7.8846297	0.59456533	3.15E-15	2.43E-14	0.251174188	0.198853349	0.48117644	0.29175663
Rasgrp2	10.770257	0.5900977	4.76E-27	7.76E-26	0.370839289	0.287266144	0.74756163	0.48101985
Hcst	8.450764	0.5872343	2.89E-17	2.58E-16	0.42209516	0.387748944	0.86724365	0.6321626
Fcgrt	12.609365	0.58198935	1.87E-36	4.96E-35	0.513171329	0.406759203	1.1744043	0.8232763
Actn1	9.29879	0.57272005	1.42E-20	1.61E-19	0.367571983	0.305069403	0.76693684	0.52424675
Gsta1	13.00729	0.56866676	1.11E-38	3.26E-37	0.105166428	0.029571515	0.19179505	0.041576445
Dusp1	13.904403	0.56639636	5.96E-44	2.14E-42	0.65060241	0.568195534	1.6794075	1.2608017
Aif1	17.560904	0.5638843	4.91E-69	4.02E-67	0.910761691	0.884127942	3.1552927	2.7696524
Ttyh3	5.0010333	0.557156	5.70E-07	2.11E-06	0.225444149	0.202474351	0.42668682	0.28034303
Itgb1bp2	8.375926	0.55330503	5.48E-17	4.81E-16	0.195425771	0.136692818	0.35643986	0.18895563
Rarres1	15.275105	0.55325985	1.12E-52	5.65E-51	0.600980192	0.43904647	1.7880607	1.2113951
Nr1d1	7.9162593	0.5502636	2.45E-15	1.90E-14	0.14294466	0.091430296	0.2681745	0.124843396
Thbd	8.063133	0.54391545	7.44E-16	6.03E-15	0.134163774	0.082076041	0.25360256	0.11540819
Eva1b	5.39546	0.54337835	6.83E-08	2.77E-07	0.27547478	0.255884128	0.50751734	0.34908795
Lst1	13.056143	0.54148084	5.86E-39	1.74E-37	0.710230754	0.697948099	1.9214169	1.6184205
Myc	4.3725715	0.5396442	1.23E-05	3.90E-05	0.165407392	0.142124321	0.3210191	0.19593531
Lilra5	5.256843	0.5344672	1.47E-07	5.72E-07	0.321421278	0.309293905	0.6514099	0.48755854
Psmb10	10.579796	0.52731234	3.70E-26	5.78E-25	0.612824178	0.615268558	1.3500844	1.1138405
Ndufb7	8.142775	0.5271199	3.86E-16	3.19E-15	0.554625281	0.572420036	1.2112007	1.0109197
Clec2g	14.509897	0.5230662	1.05E-47	4.38E-46	0.77823157	0.792094146	1.916447	1.6415613
Rrbp1	8.4440565	0.5134855	3.07E-17	2.73E-16	0.601797019	0.628847314	1.3348149	1.1344812
AC134224.3	21.693626	0.51283777	2.36E-104	4.56E-102	0.989993874	0.994266747	4.7288413	4.307633
Ubb	22.600769	0.5066791	4.26E-113	9.59E-111	0.948539922	0.935123718	3.387221	3.0208924
Hpd	9.319443	0.5050019	1.17E-20	1.33E-19	0.100061262	0.046167773	0.18451682	0.060437225
Dcxr	3.565884	0.4987932	0.000362632	0.000949505	0.226465183	0.218467109	0.41273496	0.28705567
Oas1a	9.868803	0.49824676	5.68E-23	7.48E-22	0.125382887	0.062764031	0.21912464	0.080806725
Kng1	9.691046	0.49560234	3.29E-22	4.13E-21	0.110680008	0.051599276	0.2015071	0.0731685
Csgalnact1	7.2208047	0.48649284	5.17E-13	3.37E-12	0.141311007	0.094146047	0.2590967	0.13080078
Ms4a6a	4.746188	0.48575586	2.07E-06	7.19E-06	0.328568511	0.327097164	0.6223591	0.47427693
Blvrb	5.1064916	0.48110914	3.28E-07	1.24E-06	0.323871758	0.309595655	0.65603995	0.5012563
Cdh5	4.776482	0.47752833	1.78E-06	6.24E-06	0.198897284	0.172902836	0.36512604	0.23969457
Ext1	4.8055267	0.47257677	1.54E-06	5.44E-06	0.268940167	0.249849125	0.52677983	0.38515824
Spint2	5.9503365	0.46825415	2.68E-09	1.25E-08	0.450275679	0.464996982	0.9082345	0.74534684
Atp5i	8.774778	0.4677094	1.71E-18	1.67E-17	0.601184399	0.61979481	1.3220783	1.1286198
Klf2	6.0728045	0.46584085	1.26E-09	6.09E-09	0.42760874	0.414604707	0.89894104	0.7159133
Nxpe5	5.653974	0.46546674	1.57E-08	6.77E-08	0.164998979	0.127640314	0.30949366	0.19102138
Cd2ap	3.1392925	0.46447986	0.001693563	0.004020256	0.226465183	0.22057936	0.42646983	0.3089324
Jun	9.265265	0.46436274	1.95E-20	2.18E-19	0.680416582	0.665962583	1.9361386	1.6549977
Dapk2	6.5971875	0.46330565	4.19E-11	2.34E-10	0.129058607	0.088111044	0.23209706	0.11536625
Oasl	6.4550514	0.46327737	1.08E-10	5.80E-10	0.201143557	0.158418829	0.37521216	0.2306958
Mt-nd3	14.924053	0.46231452	2.30E-50	1.05E-48	0.901368185	0.908267954	2.674684	2.418567
Osbpl1a	3.3839588	0.46041915	0.000714487	0.00179753	0.227690423	0.21997586	0.43433583	0.31677562
Mid1ip1	4.4334774	0.45864907	9.27E-06	2.99E-05	0.162752706	0.136391068	0.3062711	0.19328794
Ccnd1	5.2418933	0.45637164	1.59E-07	6.19E-07	0.22054319	0.190102595	0.4095232	0.27500027
Fam46a	4.823699	0.4509175	1.41E-06	4.99E-06	0.232182969	0.207604104	0.42901972	0.29628986
Fos	10.1122675	0.45059994	4.87E-24	6.73E-23	0.648560343	0.598370549	1.7929434	1.4595801
Rcan1	2.565255	0.44975552	0.010310004	0.021354952	0.258934041	0.264031382	0.4918524	0.3810474
Slfn13	3.627245	0.44666526	0.000286461	0.000761213	0.132325914	0.113458057	0.2557622	0.1559917
Mt-co1	17.52312	0.4460558	9.54E-69	7.69E-67	0.998978967	0.996077248	5.3921914	5.121657
Stx2	2.5569828	0.44544646	0.010558442	0.02183379	0.155401266	0.148159324	0.28938112	0.19182022
Cat	3.2412121	0.44531426	0.001190226	0.002898632	0.334082091	0.351538926	0.636662	0.5125073
Scand1	6.321598	0.44326717	2.59E-10	1.34E-09	0.516642843	0.543753772	1.0706984	0.9135692
Slfn5	8.71038	0.43882796	3.03E-18	2.89E-17	0.360833163	0.295413398	0.71967643	0.5008549
Jund	5.7565565	0.43713695	8.58E-09	3.81E-08	0.459260772	0.476161738	0.933974	0.7727404
Cdh1	5.681917	0.4370594	1.33E-08	5.80E-08	0.129262814	0.094447797	0.23319003	0.12658246
Ifit3	9.114702	0.43601686	7.89E-20	8.41E-19	0.107412702	0.052202776	0.20390844	0.080077015
Sat1	10.055375	0.43436542	8.70E-24	1.19E-22	0.780477844	0.801146651	2.0510154	1.8500168
Nrxn2	6.970868	0.43188307	3.15E-12	1.94E-11	0.102307535	0.061858781	0.18979843	0.08313744
Nfxl1	4.841226	0.43175903	1.29E-06	4.59E-06	0.112722075	0.084791792	0.21261486	0.11509207
Oasl2	4.902306	0.4290852	9.47E-07	3.42E-06	0.227894629	0.203077852	0.43356544	0.2979903
Lrp1	13.118125	0.42077634	2.59E-39	7.81E-38	0.79599755	0.777610139	2.1116366	1.8415709
AABR07065625.1	6.466003	0.4206624	1.01E-10	5.41E-10	0.184194405	0.13910682	0.34000152	0.20704931
Ifit2	7.6662116	0.41870868	1.77E-14	1.29E-13	0.112109455	0.064272782	0.22189106	0.10536787
Rhob	5.1897006	0.41624385	2.11E-07	8.08E-07	0.397998775	0.394689197	0.82062334	0.6576463
Pld4	10.161265	0.4102795	2.95E-24	4.11E-23	0.653257096	0.670187085	1.4944656	1.2953342
Sod1	4.988097	0.40845641	6.10E-07	2.25E-06	0.504390443	0.548280024	1.0477108	0.91822517
Epsti1	3.828308	0.40824124	0.000129027	0.000359232	0.241168062	0.230235365	0.4369855	0.3172381
Efhc1	4.2512474	0.4049753	2.13E-05	6.58E-05	0.146211967	0.11979481	0.28688553	0.18985192
Ddit4	7.235341	0.4048802	4.64E-13	3.03E-12	0.220951603	0.163548582	0.44862664	0.29276708
Il18	2.7256474	0.39577404	0.006417551	0.013865351	0.288135593	0.295111648	0.5411266	0.43641517
Myo9a	3.0179377	0.3945656	0.002545013	0.005872777	0.174800899	0.162643331	0.3355521	0.23531748
Iffo1	2.8851438	0.39451048	0.00391235	0.008748132	0.165611599	0.153892577	0.3094564	0.21534416
Daxx	4.1581874	0.3937015	3.21E-05	9.69E-05	0.113947315	0.090826795	0.20605482	0.11633964
Srebf1	2.0610142	0.39362898	0.039301691	0.071459989	0.147028793	0.14091732	0.27130413	0.19018772
Zfat	2.8299541	0.3928034	0.004655468	0.01028669	0.178476618	0.169281835	0.3249537	0.23145978
Elob	5.216136	0.3918595	1.83E-07	7.07E-07	0.545640188	0.601086301	1.1558033	1.0447168
Gps2	2.7056277	0.3917086	0.006817546	0.014559325	0.275066367	0.281834641	0.501577	0.3926782
Fyb1	10.991746	0.39092055	4.19E-28	7.36E-27	0.732285072	0.737477369	1.7668753	1.5312413
Atm	3.8447154	0.39085442	0.000120692	0.000337684	0.139064734	0.117380809	0.26614606	0.17098153
Gstm1	3.8342173	0.3858865	0.000125965	0.00035136	0.197672044	0.17923959	0.35553145	0.24776323
Txnip	7.548938	0.381082	4.39E-14	3.12E-13	0.539105575	0.535606518	1.1296463	0.9393076
Arhgap5	5.814449	0.38074955	6.08E-09	2.74E-08	0.102715949	0.068799034	0.18014495	0.08930724
Il3ra	2.5878973	0.37793872	0.009656377	0.02008458	0.196651011	0.191913096	0.36037087	0.2624769
Slc11a1	5.869734	0.37628055	4.36E-09	2.00E-08	0.526648969	0.53952927	1.1648502	1.0154064
Hipk2	3.6539218	0.37452102	0.000258265	0.000691875	0.139064734	0.12009656	0.2504546	0.15839797
RT1-S3	3.2234678	0.37315992	0.001266485	0.003068899	0.345313457	0.356970428	0.6521325	0.5405397
Dgkz	2.283249	0.36896932	0.022415712	0.043248333	0.255870941	0.262824381	0.4634468	0.36487752
Rgl1	3.0057883	0.36850223	0.002648934	0.006097181	0.13253012	0.118587809	0.24989547	0.16214338
Son	6.852855	0.36532176	7.24E-12	4.32E-11	0.608331632	0.65932408	1.3126138	1.1722609
RGD1305455	2.8923502	0.36289272	0.003823715	0.008565081	0.116193588	0.101991551	0.2099363	0.1334194
Efcab2	5.448988	0.36199152	5.07E-08	2.08E-07	0.109454768	0.077248039	0.19230671	0.1022966
Layn	4.065965	0.36124012	4.78E-05	0.000141184	0.144578313	0.121303561	0.2662111	0.17228849
Fam43a	3.0452032	0.35490787	0.002325231	0.005403525	0.183990198	0.169885335	0.3573357	0.26072374
Psmb3	6.223134	0.3492533	4.87E-10	2.46E-09	0.636716357	0.681351841	1.4420965	1.3333012
Srrm2	5.9574156	0.34908986	2.56E-09	1.20E-08	0.586889933	0.629752565	1.2662591	1.1313056
Egr1	3.6580982	0.34731743	0.000254094	0.000681367	0.297733306	0.282136391	0.60924655	0.49188507
Ndufa3	2.3547735	0.34641886	0.018533999	0.036299886	0.435368593	0.486722993	0.86327827	0.7848228
Blvra	7.295613	0.34488645	2.97E-13	1.98E-12	0.609761078	0.608328304	1.409753	1.2329034
Grn	9.7153845	0.3447777	2.59E-22	3.27E-21	0.817030835	0.83977067	2.3887386	2.216263
Cebpb	9.415181	0.34436503	4.72E-21	5.53E-20	0.730651419	0.713940857	2.0217488	1.7705727
Parp14	2.6670065	0.3432997	0.007653021	0.016183823	0.114559935	0.101991551	0.20695288	0.1326362
AY172581.24	19.913326	0.341911	3.12E-88	4.27E-86	0.99571166	0.993059747	4.1999226	3.884876
Mt-nd4l	10.539447	0.34085697	5.68E-26	8.78E-25	0.902185011	0.92003621	2.6940312	2.5347157
Abi3	4.7420483	0.33768243	2.12E-06	7.33E-06	0.518684909	0.541339771	1.1018106	0.97852653
Adgre1	2.8579593	0.3344273	0.00426375	0.009486152	0.386358995	0.402836451	0.8193153	0.7185911
Mt-nd1	13.816782	0.3343162	2.02E-43	7.08E-42	0.99448642	0.990042245	4.559434	4.347632
Lbh	5.263156	0.33426479	1.42E-07	5.54E-07	0.110884215	0.07966204	0.18909565	0.10367348
Samd9	2.6316257	0.33263147	0.008497746	0.017841687	0.195221564	0.184671092	0.3651731	0.2783844
Tsc22d3	2.8389974	0.3305542	0.004525552	0.010022519	0.241780682	0.235365118	0.44621858	0.3483169
Mt-nd2	12.67768	0.3251337	7.86E-37	2.13E-35	0.968347968	0.973747737	3.6085482	3.4235742
Calm2-1	2.8547359	0.32184646	0.004307264	0.009573897	0.351439657	0.372661436	0.67107856	0.56230956
Serping1	8.771266	0.3197997	1.77E-18	1.72E-17	0.34755973	0.255884128	0.78489804	0.56577384
Icam2	3.3159592	0.3171391	0.000913291	0.002264093	0.384725342	0.40042245	0.74300504	0.63438815
Folr2	3.2915678	0.31538957	0.000996306	0.002458401	0.482131918	0.506638503	1.1349703	1.040976
Trex1	3.2028797	0.31238437	0.001360608	0.003271905	0.371860323	0.381412191	0.72975385	0.6213127
Nkg7	3.1738477	0.30990627	0.001504326	0.003594384	0.140902593	0.121001811	0.2944405	0.21372084
LOC103689961	2.1591027	0.3057801	0.030842198	0.057758003	0.360628957	0.382920941	0.688985	0.6074736
Mt-co2	11.5015545	0.3000782	1.30E-30	2.61E-29	0.99448642	0.991852746	5.026159	4.851643
Apoe	20.514584	0.29787394	1.60E-93	2.39E-91	0.672656729	0.451116476	2.0983472	1.3069507
Ndufa4	2.3111897	0.28740737	0.02082238	0.040406473	0.506840923	0.55914303	1.1151539	1.0535986
Atp5f1e	5.0650873	0.28142822	4.08E-07	1.53E-06	0.705942414	0.76071213	1.6890975	1.6353363
Atp5mc1	2.720737	0.2778821	0.006513656	0.014040673	0.522360629	0.568799034	1.1085278	1.0436442
Hmg20b	-2.6307158	0.2770216	0.008520526	0.017884948	0.213600163	0.266747133	0.38805187	0.3610371
Sh3bgrl3	9.816298	0.27490705	9.58E-23	1.24E-21	0.840718807	0.86089318	2.442643	2.3102567
Tomm7	1.9639152	0.26903948	0.049539917	0.087700052	0.548090668	0.631563066	1.1765232	1.1499602
Tcn2	-2.3148897	0.26586807	0.020618969	0.040059014	0.203594037	0.250150875	0.3739739	0.34568053
Csf1r	8.645148	0.26237717	5.37E-18	5.02E-17	0.820298142	0.844900422	2.267159	2.1403186
Ly86	2.6638331	0.26100785	0.007725589	0.016334958	0.56503982	0.624321062	1.2873538	1.2415801
Sdf4	-2.3652024	0.25931138	0.018020222	0.035344136	0.257504595	0.321665661	0.4703657	0.44281605
Ucp2	4.9459085	0.25905937	7.58E-07	2.76E-06	0.679395548	0.736873868	1.5638758	1.4916381
Ier2	4.870576	0.25631228	1.11E-06	3.99E-06	0.542372881	0.550995775	1.275886	1.1295458
Uqcr10	2.174953	0.25533485	0.029633647	0.055627777	0.593832959	0.667471334	1.3401506	1.322183
Marco	5.1020756	0.25440997	3.36E-07	1.27E-06	0.278946294	0.226916113	0.8650848	0.71913916
Slfn2	6.13209	0.2537045	8.67E-10	4.27E-09	0.701449867	0.748943874	1.6284789	1.533149
Serf2	9.604451	0.25330302	7.66E-22	9.38E-21	0.872166633	0.892576946	2.5514896	2.4473972
Cybb	-9.724254	-0.2502448	2.38E-22	3.00E-21	0.64325097	0.774290887	1.5030475	1.791564
Atp6v1c1	-14.368883	-0.2509929	8.11E-47	3.29E-45	0.122932408	0.258599879	0.20927984	0.35769972
Tnfrsf14	-13.710852	-0.2510033	8.74E-43	2.97E-41	0.074739637	0.17923959	0.13745102	0.26253614
Fyn	-12.228368	-0.25183812	2.19E-34	5.25E-33	0.143965693	0.263126132	0.26850212	0.41852602
Pdcd6	-14.90864	-0.25237897	2.90E-50	1.32E-48	0.152950786	0.305371153	0.2497189	0.422339
Cd72	-14.412645	-0.25298727	4.31E-47	1.76E-45	0.06902185	0.175920338	0.1221362	0.24886456
Ncl	-12.227524	-0.2531498	2.22E-34	5.30E-33	0.564631407	0.750452625	1.2168481	1.5535831
P4ha1	-16.422487	-0.25333738	1.32E-60	8.10E-59	0.128241781	0.288774894	0.2185761	0.39568755
AABR07039345.1	-15.743842	-0.25452948	7.57E-56	4.18E-54	0.187461711	0.367531684	0.30010223	0.493031
Ddost	-15.20792	-0.25471124	3.13E-52	1.56E-50	0.185623851	0.358177429	0.3144096	0.50641966
Cd300le	-11.486059	-0.25553933	1.55E-30	3.10E-29	0.510312436	0.678636089	1.1042588	1.4114718
Rgs1	-11.193462	-0.2555949	4.39E-29	8.21E-28	0.083316316	0.167773084	0.15981436	0.2772234
Rpl10a	-11.696338	-0.25562313	1.33E-31	2.81E-30	0.571370227	0.728424864	1.3144764	1.6480807
Lamp2	-14.519446	-0.2556565	9.12E-48	3.82E-46	0.253624668	0.442969221	0.46263784	0.6926233
Akna	-9.410011	-0.25628775	4.96E-21	5.79E-20	0.067388197	0.131261316	0.116923615	0.19974634
Atp6ap2	-14.17764	-0.25672927	1.26E-45	4.91E-44	0.247294262	0.427278214	0.44343048	0.66080546
Nfkb1	-13.7935915	-0.25736955	2.79E-43	9.71E-42	0.165407392	0.311707906	0.29107368	0.46017367
AABR07021402.1	-15.012881	-0.25766978	6.05E-51	2.88E-49	0.06228303	0.170790585	0.10420246	0.22551991
Ube2d3	-14.146281	-0.2580169	1.97E-45	7.64E-44	0.260771901	0.443572722	0.47925043	0.708062
Itgad	-13.566629	-0.25811818	6.32E-42	2.09E-40	0.092505616	0.204284852	0.15264694	0.27731213
Ninj1	-11.051509	-0.25840646	2.16E-28	3.87E-27	0.508474576	0.668678334	1.109797	1.4088866
Reep5	-13.2089405	-0.25900915	7.79E-40	2.40E-38	0.289973453	0.468316234	0.5246478	0.75154865
AABR07034639.1	-15.372886	-0.2591115	2.49E-53	1.29E-51	0.036144578	0.127640314	0.048926637	0.14924532
Abracl	-13.957057	-0.25946227	2.85E-44	1.04E-42	0.339187258	0.538322269	0.634615	0.9038426
Rps10	-14.479194	-0.25967512	1.64E-47	6.79E-46	0.258525628	0.448400724	0.44222397	0.66308045
Ctsa	-9.214744	-0.25975338	3.12E-20	3.45E-19	0.654890749	0.754073627	1.5613989	1.8209559
Mfsd1	-15.330619	-0.26012513	4.77E-53	2.45E-51	0.07698591	0.196741098	0.12399608	0.25801104
Vapa	-14.904944	-0.26121217	3.06E-50	1.39E-48	0.207473964	0.384731442	0.3476585	0.547032
Zmiz1	-14.835399	-0.26152956	8.65E-50	3.88E-48	0.102511742	0.231442366	0.17862584	0.33010006
Fam107b	-10.360311	-0.26184398	3.76E-25	5.52E-24	0.07453543	0.148762824	0.12661718	0.22078966
Cdc42	-13.817647	-0.2618724	1.99E-43	7.01E-42	0.449050439	0.670187085	0.91322726	1.2494668
Rpl17	-14.501041	-0.26412278	1.19E-47	4.97E-46	0.797018583	0.910983705	2.33701	2.7745693
Uqcrb-1	-13.83602	-0.26448083	1.55E-43	5.47E-42	0.330406371	0.527459264	0.6070524	0.8685804
Ctss	-12.260639	-0.26480907	1.47E-34	3.55E-33	0.636307944	0.781532891	1.587307	1.9573934
Fcrla	-9.34017	-0.26505464	9.62E-21	1.10E-19	0.053297938	0.109837055	0.08941692	0.17159137
Rps20	-12.97335	-0.26560584	1.73E-38	5.03E-37	0.743720645	0.86059143	1.9998554	2.3809514
Tacc1	-11.886476	-0.26572514	1.39E-32	3.08E-31	0.103328569	0.202474351	0.17624016	0.29934046
Atp6v1d	-15.419232	-0.26594523	1.22E-53	6.39E-52	0.184602818	0.361194931	0.31797653	0.5142533
Cmtm7	-14.973441	-0.26642203	1.10E-50	5.09E-49	0.275678987	0.472238986	0.48961878	0.7390007
Nfkbiz	-9.659789	-0.26766846	4.47E-22	5.56E-21	0.074739637	0.143633072	0.13703214	0.2264625
Fam3c	-16.109446	-0.2680502	2.19E-58	1.28E-56	0.083112109	0.214544357	0.13482556	0.27953988
Cdc5l	-13.80447	-0.26939502	2.40E-43	8.36E-42	0.199305697	0.35968618	0.3573786	0.5462213
Rpl5	-12.314895	-0.27045137	7.53E-35	1.85E-33	0.549111701	0.744719372	1.1960198	1.5448143
Ncf4	-13.3817625	-0.27047372	7.73E-41	2.45E-39	0.365529916	0.562462281	0.69808865	0.9717168
Plec	-8.75232	-0.270693	2.09E-18	2.02E-17	0.075352256	0.136391068	0.13281216	0.21941419
Adam15	-14.0181055	-0.27124292	1.21E-44	4.50E-43	0.031243619	0.108328304	0.047144484	0.14361757
Acp5	-12.686828	-0.27324852	7.00E-37	1.90E-35	0.275678987	0.431200966	0.5500233	0.78885055
Fggy	-14.235819	-0.27377996	5.49E-46	2.17E-44	0.030222585	0.108328304	0.04687878	0.14323474
Rhoa	-13.281879	-0.27380887	2.95E-40	9.20E-39	0.500714723	0.704888352	1.0386151	1.3808223
Map1lc3b	-14.553548	-0.27443737	5.55E-48	2.35E-46	0.332040025	0.54013277	0.607492	0.8810077
Cfl1	-13.14895	-0.27500504	1.73E-39	5.24E-38	0.821727588	0.905552203	2.284784	2.616848
Rps3	-13.085434	-0.2757399	3.99E-39	1.19E-37	0.726975699	0.86059143	1.8409767	2.220526
Cebpa	-13.497411	-0.27817196	1.62E-41	5.22E-40	0.096385542	0.209716355	0.17631276	0.31469414
AABR07072207.1	-16.047552	-0.28023332	5.95E-58	3.42E-56	0.059424137	0.173808087	0.08109294	0.20370415
Myo1g	-7.799004	-0.28032076	6.24E-15	4.70E-14	0.188891158	0.270066385	0.36269015	0.4783354
Rps4x	-15.572685	-0.28093296	1.12E-54	6.02E-53	0.091280376	0.221182861	0.1353961	0.2750704
Tnfaip2	-12.571108	-0.28095382	3.04E-36	7.98E-35	0.071063917	0.162341581	0.12449233	0.24131039
Sdf2l1	-14.7911	-0.28190553	1.67E-49	7.41E-48	0.133346947	0.275799638	0.21699029	0.38155112
Mitf	-14.526289	-0.28201222	8.26E-48	3.46E-46	0.057994691	0.158720579	0.09504877	0.21353418
Coro1b	-12.822159	-0.2820834	1.23E-37	3.48E-36	0.538697162	0.733554617	1.1085312	1.4467168
Prcp	-16.104002	-0.28230974	2.39E-58	1.39E-56	0.068000817	0.188895594	0.10756915	0.24425076
Spn	-6.675467	-0.28297105	2.46E-11	1.40E-10	0.167449459	0.232045866	0.35686845	0.46030068
Ppib	-13.499599	-0.28314117	1.57E-41	5.08E-40	0.370839289	0.562160531	0.68942016	0.96865976
Uqcrh	-14.08436	-0.28332746	4.74E-45	1.81E-43	0.352256484	0.552806276	0.6629109	0.94618875
Rps18l1	-14.679471	-0.2834345	8.73E-49	3.76E-47	0.826832755	0.915208208	2.3961596	2.786703
Coro1a	-14.433023	-0.28363615	3.21E-47	1.31E-45	0.432918113	0.648762824	1.121367	1.5414431
Mdfic	-15.144983	-0.28378925	8.18E-52	4.04E-50	0.041045538	0.134882317	0.06896544	0.18322387
Snx5	-15.342038	-0.28385702	4.00E-53	2.06E-51	0.215233817	0.398611949	0.36763266	0.5845666
AABR07045322.1	-16.25761	-0.28480178	1.97E-59	1.18E-57	0.126403921	0.282438141	0.19304569	0.3619991
AABR07053749.2	-16.497206	-0.2854549	3.84E-61	2.40E-59	0.122728201	0.28032589	0.19535033	0.366825
Cklf	-11.039089	-0.28562942	2.48E-28	4.42E-27	0.225239943	0.356366928	0.42446697	0.59366786
Fmnl1	-12.799232	-0.28579587	1.66E-37	4.65E-36	0.199305697	0.34097767	0.36732453	0.554813
Matk	-14.983708	-0.28640604	9.38E-51	4.40E-49	0.112722075	0.247133374	0.18928927	0.34922382
Gpi	-13.743618	-0.28765377	5.56E-43	1.92E-41	0.372677149	0.571213036	0.69105226	0.9734344
Lman2	-16.12053	-0.28771242	1.83E-58	1.07E-56	0.228711456	0.427278214	0.39357206	0.63073975
Ctsd	-9.974687	-0.2883072	1.97E-23	2.65E-22	0.50153155	0.628545564	1.134459	1.404611
AABR07038983.1	-11.408227	-0.28981626	3.80E-30	7.47E-29	0.102715949	0.197948099	0.18601346	0.30718327
Aprt	-14.033354	-0.29073077	9.74E-45	3.64E-43	0.420461507	0.626433313	0.8405437	1.1697192
Cct5	-16.066452	-0.29080963	4.38E-58	2.54E-56	0.257096181	0.464996982	0.45468768	0.71120244
LOC497796	-13.443	-0.2925885	3.38E-41	1.08E-39	0.060445171	0.153590827	0.111315735	0.23105256
Pi16	-11.15632	-0.29259318	6.67E-29	1.23E-27	0.082499489	0.166867833	0.1475512	0.25778443
RGD1563861	-18.55319	-0.2930882	7.69E-77	7.43E-75	0.030222585	0.142124321	0.04158035	0.16166328
Txnrd1	-12.661872	-0.29325974	9.62E-37	2.59E-35	0.107821115	0.218467109	0.19307639	0.32500485
Nap1l1	-14.329669	-0.29388854	1.43E-46	5.76E-45	0.196855217	0.358780929	0.35341507	0.5567239
Spcs1	-15.079256	-0.29420313	2.22E-51	1.07E-49	0.247294262	0.433916717	0.42942566	0.6657453
Sbno2	-13.554037	-0.29440135	7.50E-42	2.48E-40	0.114559935	0.235365118	0.19901851	0.3476333
Ap3s1	-15.627531	-0.2946386	4.73E-55	2.57E-53	0.069838677	0.187688594	0.10824706	0.24182995
Rpl19	-14.938922	-0.29600978	1.84E-50	8.43E-49	0.765774964	0.875377188	2.0042086	2.3887706
LOC108348260	-14.475187	-0.2983738	1.74E-47	7.18E-46	0.148866653	0.295715148	0.25147513	0.42111522
Clip1	-12.869238	-0.2986152	6.71E-38	1.91E-36	0.077802736	0.175316838	0.1349739	0.2557025
Arpc1b	-14.986638	-0.29871047	8.98E-51	4.22E-49	0.674086175	0.855763428	1.6729251	2.1271281
Taldo1	-13.67556	-0.29926038	1.42E-42	4.80E-41	0.510312436	0.706698853	1.0562996	1.4103417
Rps25	-14.289982	-0.29944387	2.53E-46	1.01E-44	0.514396569	0.726916113	1.1238085	1.5141784
Rpl30	-14.705761	-0.29981238	5.92E-49	2.59E-47	0.376761282	0.594749547	0.7377508	1.059331
Sem1	-15.405614	-0.29995853	1.50E-53	7.81E-52	0.368593016	0.589318045	0.7105271	1.0340431
Rtraf	-15.381596	-0.30047536	2.18E-53	1.13E-51	0.217071677	0.4001207	0.36731377	0.58662
Tgfb1	-13.717587	-0.30174705	7.97E-43	2.72E-41	0.410251174	0.615872058	0.77977574	1.0814188
Nfkb2	-16.277987	-0.30233246	1.41E-59	8.52E-58	0.07208495	0.198249849	0.123790085	0.27310455
AABR07035722.1	-15.083045	-0.30335003	2.09E-51	1.02E-49	0.127220747	0.271575136	0.21860892	0.388775
Mpc1	-15.658616	-0.30351546	2.90E-55	1.58E-53	0.157239126	0.318949909	0.2601919	0.4512997
Pik3r5	-13.593647	-0.3039249	4.37E-42	1.45E-40	0.054931591	0.145745323	0.09790917	0.21679144
Glipr1	-16.65922	-0.30393043	2.59E-62	1.69E-60	0.36655095	0.612251056	0.8279704	1.2235365
Fbxl5	-11.844205	-0.30474338	2.31E-32	5.05E-31	0.106800082	0.206698853	0.18911012	0.32123923
Cct8	-16.207993	-0.30532664	4.43E-59	2.63E-57	0.172554625	0.349728425	0.28813612	0.4919797
Dnaja1	-15.279999	-0.30538002	1.04E-52	5.28E-51	0.213600163	0.392878696	0.37183	0.595234
Itgb1	-14.040831	-0.30547523	8.77E-45	3.29E-43	0.323871758	0.522933011	0.635403	0.90440375
Nme2	-14.791258	-0.30627635	1.67E-49	7.41E-48	0.377373902	0.578153289	0.7146104	1.0260959
LOC103694169	-14.9749	-0.3082957	1.07E-50	4.99E-49	0.386563202	0.606819553	0.7492601	1.0776691
Atp5f1a	-17.293764	-0.30859712	5.24E-67	4.03E-65	0.248519502	0.468919734	0.4383803	0.7132624
Myo1f	-14.940821	-0.30913892	1.79E-50	8.21E-49	0.245252195	0.433313217	0.44910026	0.6867269
Agpat4	-11.898391	-0.30975682	1.21E-32	2.68E-31	0.075964876	0.162945081	0.13343076	0.25242606
Ptms	-11.586507	-0.31015304	4.82E-31	9.93E-30	0.270165407	0.417923959	0.52573705	0.73115134
Rplp0	-17.230335	-0.31028736	1.57E-66	1.18E-64	0.896875638	0.961677731	2.9648004	3.3918536
Pdia6	-14.832318	-0.31046897	9.06E-50	4.05E-48	0.242393302	0.423958962	0.42298454	0.6561068
Hebp1	-14.052109	-0.31161806	7.48E-45	2.83E-43	0.245864815	0.41943271	0.4529295	0.68884104
P2rx4	-17.393017	-0.31165463	9.32E-68	7.37E-66	0.110271595	0.269764635	0.17864424	0.35867083
AABR07067749.1	-17.095947	-0.3120514	1.59E-65	1.15E-63	0.116602001	0.276704888	0.18001597	0.35509062
AABR07029581.1	-15.673834	-0.3125696	2.28E-55	1.26E-53	0.141923627	0.297223899	0.22924912	0.41063526
Anxa6	-14.978052	-0.31366968	1.02E-50	4.77E-49	0.156830713	0.309595655	0.2632834	0.45298636
AABR07012795.1	-19.020164	-0.3147224	1.16E-80	1.28E-78	0.035123545	0.156306578	0.04929592	0.17878263
Rps18	-17.008581	-0.3159417	7.09E-65	4.99E-63	0.155605473	0.331623416	0.24070676	0.440894
Ezr	-12.40296	-0.31655303	2.52E-35	6.29E-34	0.252399428	0.405853953	0.49548888	0.7065138
Rpl15	-14.972838	-0.31677014	1.11E-50	5.12E-49	0.732693486	0.871454436	1.9997936	2.455049
Dnajc3	-14.8883505	-0.31729445	3.92E-50	1.77E-48	0.142740453	0.289378395	0.22793715	0.39996636
Rpl36al	-14.041744	-0.3189777	8.66E-45	3.26E-43	0.543189708	0.737779119	1.2313327	1.6298875
Pabpc1	-14.99298	-0.3191072	8.16E-51	3.86E-49	0.760261385	0.894990947	1.9767636	2.4017115
Tpp1	-15.803276	-0.32160562	2.95E-56	1.65E-54	0.266489688	0.469221485	0.47251797	0.7393275
Rps9l1	-17.045406	-0.32174787	3.78E-65	2.68E-63	0.117827241	0.275799638	0.17703281	0.3554811
Tram1	-14.333719	-0.32251486	1.35E-46	5.44E-45	0.188686951	0.348219674	0.31995675	0.5139683
Naca	-14.108792	-0.32292408	3.35E-45	1.29E-43	0.537676128	0.729631865	1.1412613	1.5137069
Arf4	-16.459335	-0.3234981	7.19E-61	4.48E-59	0.1411068	0.306578153	0.23127347	0.4202403
Sec11a	-17.26586	-0.32431397	8.50E-67	6.47E-65	0.14600776	0.321967411	0.24238728	0.44900376
Ybx1-ps3	-16.796526	-0.32508403	2.59E-63	1.73E-61	0.190933224	0.381412191	0.31407207	0.5395628
Xdh	-13.36063	-0.3252278	1.03E-40	3.25E-39	0.248723708	0.417018709	0.4705065	0.6907445
Myl6	-16.044878	-0.3252803	6.21E-58	3.55E-56	0.739636512	0.87960169	1.8757935	2.310931
Rab1a	-18.72809	-0.32585457	2.92E-78	2.97E-76	0.134163774	0.321062161	0.221436	0.4359957
Dynll1	-15.362359	-0.32708314	2.93E-53	1.51E-51	0.441903206	0.666867833	0.87962973	1.2429601
Vbp1	-17.584959	-0.32752022	3.21E-69	2.64E-67	0.236879722	0.458660229	0.41165155	0.6806162
P2ry2	-17.339136	-0.32831654	2.38E-67	1.85E-65	0.033285685	0.137598069	0.049521387	0.17525639
Myl12a	-16.966843	-0.32836974	1.44E-64	1.00E-62	0.371656116	0.608026554	0.71434534	1.0781178
Ppt1	-15.460468	-0.32862848	6.41E-54	3.40E-52	0.089442516	0.217260109	0.15237889	0.3068441
Rac1	-16.148266	-0.3291543	1.17E-58	6.86E-57	0.371043496	0.5992758	0.7089903	1.0497128
Vdac2	-17.249126	-0.33006504	1.14E-66	8.61E-65	0.28588932	0.513277007	0.51355577	0.81775874
Cd59	-15.206634	-0.33057746	3.20E-52	1.58E-50	0.21931795	0.398913699	0.4406213	0.69117045
Gda	-14.700153	-0.33199966	6.43E-49	2.80E-47	0.102307535	0.229330115	0.18981065	0.35403773
Uqcrfs1	-17.504217	-0.33335322	1.33E-68	1.06E-66	0.197263631	0.397706699	0.33619422	0.5828236
Snx3	-14.991786	-0.33375043	8.31E-51	3.92E-49	0.423524607	0.641822571	0.82076585	1.1682134
Arpc5	-15.415517	-0.33513993	1.29E-53	6.72E-52	0.413314274	0.636391068	0.83647513	1.1977754
Rpl26	-14.553418	-0.3363094	5.56E-48	2.35E-46	0.578313253	0.769161135	1.3424677	1.7694148
LOC684988	-16.164602	-0.33707854	8.96E-59	5.28E-57	0.374106596	0.602293301	0.7197821	1.0693306
Trem1	-13.536791	-0.33799165	9.48E-42	3.12E-40	0.055135797	0.145443573	0.09599764	0.21612924
Smpdl3a	-12.728833	-0.34082207	4.09E-37	1.12E-35	0.416989994	0.593240797	0.86177456	1.1667078
Cd83	-16.047249	-0.34141183	5.98E-58	3.42E-56	0.082907903	0.211828606	0.14710677	0.31385377
LOC100362830	-14.806663	-0.34146783	1.33E-49	5.91E-48	0.524198489	0.732347616	1.1444234	1.5506358
Rgs10	-16.229513	-0.34166342	3.12E-59	1.86E-57	0.196855217	0.376282438	0.3439955	0.58484614
Rpl4	-15.000346	-0.3422637	7.30E-51	3.47E-49	0.673677762	0.838261919	1.6036853	2.02828
Pdia3	-13.130746	-0.3423561	2.19E-39	6.62E-38	0.501735757	0.688895594	1.0601275	1.4106182
Phyhd1	-16.294989	-0.3448902	1.07E-59	6.53E-58	0.103736982	0.247133374	0.17682564	0.35509568
Hopx	-16.688656	-0.34522465	1.59E-62	1.04E-60	0.213600163	0.39921545	0.4825789	0.81305593
Rpl24	-15.131028	-0.34602687	1.01E-51	4.96E-50	0.669389422	0.84007242	1.6319058	2.0773854
Prkcd	-15.138257	-0.34779513	9.06E-52	4.46E-50	0.218501123	0.397103199	0.3911732	0.6218118
Slc25a3	-15.595158	-0.3482491	7.85E-55	4.25E-53	0.404533388	0.621001811	0.77364093	1.1221963
Selenof	-13.82919	-0.34965077	1.70E-43	5.98E-42	0.257096181	0.425165963	0.4627632	0.6990472
Gabarap	-15.745863	-0.34982356	7.33E-56	4.06E-54	0.600367572	0.790585395	1.311842	1.7348632
Vasp	-15.063256	-0.3500997	2.83E-51	1.36E-49	0.352869104	0.56095353	0.67187005	0.9837905
Pid1	-17.13354	-0.35115945	8.34E-66	6.10E-64	0.030426792	0.130054315	0.04540609	0.1733295
Tbxas1	-17.523481	-0.3515083	9.48E-69	7.68E-67	0.233612416	0.445081473	0.41387013	0.69701487
Cox5a	-15.4484005	-0.351857	7.73E-54	4.09E-52	0.418011027	0.635485818	0.8480097	1.2184972
Ybx1	-15.26818	-0.35185933	1.25E-52	6.27E-51	0.482131918	0.6991551	0.9783532	1.3625202
Emb	-17.639423	-0.35206684	1.23E-69	1.02E-67	0.177455585	0.369040435	0.32958588	0.58969045
Ptma	-19.09626	-0.35278994	2.71E-81	3.08E-79	0.1349806	0.325890163	0.2155494	0.43616316
Rpl12	-15.417593	-0.35470447	1.25E-53	6.53E-52	0.362058403	0.576342788	0.6719979	0.98867893
LOC100360791	-17.511427	-0.3552718	1.17E-68	9.40E-67	0.07821115	0.217561859	0.11485545	0.27696615
Rpl13	-16.852282	-0.3566012	1.01E-63	6.86E-62	0.818868695	0.918829209	2.3898246	2.8405051
Tmsb10	-12.660863	-0.3580132	9.74E-37	2.62E-35	0.904431284	0.951116476	2.9675717	3.283015
AABR07064810.1	-16.286758	-0.36016637	1.23E-59	7.41E-58	0.295282826	0.508750754	0.5368663	0.83704686
Trpv2	-18.294718	-0.3604888	9.12E-75	8.42E-73	0.07208495	0.215449608	0.11212518	0.28146645
Ybx3	-16.454199	-0.3610791	7.83E-61	4.84E-59	0.15090872	0.317441159	0.25674593	0.46949393
Hspa8	-13.968673	-0.36181134	2.42E-44	8.89E-43	0.77700633	0.874170187	1.9684852	2.3246565
Rpl7	-15.874333	-0.36312667	9.54E-57	5.39E-55	0.615887278	0.804465902	1.4870547	1.9539453
Ero1a	-14.246725	-0.3633958	4.70E-46	1.86E-44	0.048396978	0.13971032	0.0766238	0.19481228
Ppial4d	-22.816477	-0.36515117	3.15E-115	7.50E-113	0.023075352	0.164152082	0.033454664	0.1852397
Rbpj	-15.668736	-0.3671644	2.47E-55	1.36E-53	0.059628344	0.169583585	0.09075463	0.22974803
Rpl13a	-16.819948	-0.3686963	1.74E-63	1.18E-61	0.127220747	0.287266144	0.20047292	0.39348227
Rps5	-16.575071	-0.3691278	1.06E-61	6.70E-60	0.658974883	0.84097767	1.6721686	2.173979
Rps27a-1	-16.428415	-0.369189	1.20E-60	7.38E-59	0.771084337	0.883524442	2.1662629	2.6202338
Gltp	-15.013363	-0.36955816	6.00E-51	2.87E-49	0.107208495	0.236270368	0.17223498	0.3417691
Pea15	-17.353706	-0.36981824	1.85E-67	1.45E-65	0.086379416	0.229631865	0.13767791	0.3108424
Ndufb5	-17.224321	-0.36982054	1.74E-66	1.30E-64	0.21564223	0.417622209	0.3726327	0.6359731
Rab2a	-17.154224	-0.37064722	5.84E-66	4.31E-64	0.21502961	0.417320459	0.36732146	0.6240693
Il1b	-6.8759007	-0.37306866	6.16E-12	3.70E-11	0.35736165	0.454435727	0.75172585	0.9075882
LOC100911825	-17.195686	-0.37319773	2.86E-66	2.13E-64	0.07147233	0.205491853	0.12082451	0.28422925
Fam162a	-17.00321	-0.37642118	7.77E-65	5.44E-63	0.093526649	0.236572118	0.1512378	0.33173525
LOC100362027	-17.084667	-0.37689665	1.93E-65	1.39E-63	0.472534205	0.716656608	0.98984736	1.4331875
Rpl27a	-16.500292	-0.3770797	3.65E-61	2.29E-59	0.72452522	0.867833434	1.8945351	2.366552
Hsp90b1	-13.741568	-0.37770596	5.72E-43	1.97E-41	0.455176639	0.646047073	0.91096747	1.2457801
AABR07054266.1	-22.604727	-0.37817731	3.89E-113	8.89E-111	0.030835205	0.17954134	0.04271326	0.20300744
Ebi3	-14.591878	-0.37897065	3.16E-48	1.35E-46	0.057790484	0.157815329	0.10272944	0.24349366
Serpinb1a	-16.292313	-0.37910372	1.12E-59	6.79E-58	0.228303043	0.42063971	0.47920159	0.7751352
Pfkl	-17.779455	-0.3801713	1.02E-70	8.60E-69	0.101286502	0.26010863	0.16929181	0.35857826
Calr	-13.750256	-0.38081732	5.07E-43	1.75E-41	0.639166837	0.793301147	1.4589508	1.8405674
Rnasek	-19.49266	-0.38109964	1.27E-84	1.58E-82	0.14355728	0.343995172	0.22599739	0.45890716
AC095947.3	-16.456057	-0.38335636	7.59E-61	4.71E-59	0.685930161	0.834339167	1.7567099	2.2193182
Lcp1	-14.698474	-0.38434616	6.59E-49	2.86E-47	0.43496018	0.646047073	0.9256614	1.2963399
Cxcr4	-15.5538	-0.3874593	1.50E-54	8.03E-53	0.06534613	0.17923959	0.12550867	0.285599
Hspa5	-10.356177	-0.3876874	3.92E-25	5.76E-24	0.57177864	0.715449608	1.2582136	1.5598688
Tmsb4x	-21.978289	-0.38862973	4.65E-107	9.32E-105	0.997345313	0.9993965	4.940559	5.3127446
Ctsl	-15.772663	-0.38986707	4.80E-56	2.67E-54	0.254033081	0.444477972	0.46957	0.74970496
Fgr	-15.082482	-0.3901357	2.11E-51	1.02E-49	0.233204002	0.413095957	0.4473742	0.703203
S100a8	-9.453515	-0.3906211	3.28E-21	3.87E-20	0.056565244	0.116173808	0.10907575	0.1943512
Lrrfip1	-13.52901	-0.3920548	1.05E-41	3.46E-40	0.168674699	0.308388654	0.3095683	0.5027569
Sdcbp	-16.66592	-0.39394242	2.32E-62	1.52E-60	0.301817439	0.516898008	0.55507535	0.8720055
Blnk	-19.101309	-0.39399773	2.46E-81	2.81E-79	0.031652032	0.149668075	0.05357439	0.2027593
Rab7b	-17.887115	-0.39616093	1.49E-71	1.27E-69	0.026342659	0.127640314	0.039564695	0.17633453
Clec10a	-11.399891	-0.39625806	4.19E-30	8.20E-29	0.088217276	0.175316838	0.1784975	0.3207438
Rack1	-16.627277	-0.3976669	4.42E-62	2.83E-60	0.443741066	0.685878093	0.886677	1.2901067
LOC100359922	-17.100513	-0.39900273	1.47E-65	1.07E-63	0.701654074	0.858177429	1.7503697	2.2256157
Zbed5	-17.620422	-0.3995621	1.72E-69	1.42E-67	0.329589545	0.561858781	0.60606587	0.95957
AABR07035470.1	-14.753014	-0.40017125	2.94E-49	1.29E-47	0.105166428	0.229631865	0.17436549	0.34871113
Gstp1	-12.604069	-0.40132385	2.01E-36	5.29E-35	0.249948948	0.39981895	0.46488816	0.68779916
Plek	-13.197979	-0.40358725	9.01E-40	2.76E-38	0.21319175	0.36089318	0.40284082	0.6206321
Rpl10	-19.863955	-0.40583572	8.35E-88	1.13E-85	0.832958954	0.928485214	2.4965203	2.9900923
Fcer1g	-19.979078	-0.40610984	8.38E-89	1.17E-86	0.850112314	0.941762221	2.7072642	3.2485933
Clec4a3	-16.304888	-0.40803933	9.11E-60	5.57E-58	0.371043496	0.582679541	0.7602075	1.135901
Slc25a5	-18.123047	-0.40838328	2.10E-73	1.85E-71	0.604451705	0.808690404	1.4374843	1.9556075
Slc25a4	-16.754816	-0.40843302	5.22E-63	3.45E-61	0.249948948	0.451116476	0.4800415	0.7909823
Tmem14c	-16.631931	-0.4085071	4.09E-62	2.64E-60	0.374310803	0.601388051	0.7325822	1.1057845
Btg1	-14.231964	-0.41106388	5.80E-46	2.28E-44	0.340616704	0.525045263	0.6816572	0.9903413
Alcam	-17.921478	-0.41237056	8.02E-72	6.90E-70	0.06289565	0.194628847	0.095143646	0.26484048
Rpl32	-17.300537	-0.41459554	4.66E-67	3.60E-65	0.626097611	0.818648159	1.5056304	2.0087569
Tspo	-15.659109	-0.41534784	2.88E-55	1.57E-53	0.393506228	0.609535305	0.85580134	1.2376144
Ran	-18.556767	-0.41627887	7.19E-77	7.00E-75	0.204410864	0.415811708	0.34916377	0.63115305
Rps27l	-17.013706	-0.41679475	6.50E-65	4.59E-63	0.243210129	0.445383223	0.4251197	0.71199495
Tmed10	-18.586176	-0.41996104	4.16E-77	4.07E-75	0.265672861	0.492154496	0.4842103	0.8234374
Actr3	-18.074614	-0.42303306	5.05E-73	4.44E-71	0.451705126	0.697042849	0.9452	1.4028075
Yipf1	-18.769293	-0.42329976	1.35E-78	1.39E-76	0.065141924	0.208207604	0.10512325	0.28528726
AABR07072356.1	-17.23987	-0.42332926	1.33E-66	1.01E-64	0.317132939	0.542245021	0.58736664	0.92997533
LOC108351137	-14.310709	-0.42793122	1.88E-46	7.52E-45	0.668368389	0.789680145	1.5131645	1.8835462
Rpl6	-17.984268	-0.42833415	2.59E-72	2.25E-70	0.614049418	0.807483404	1.4118629	1.9053272
Efhd2	-18.1926	-0.43306252	5.91E-74	5.28E-72	0.301409026	0.544960772	0.60279214	0.9754467
Srgn	-12.418986	-0.4334264	2.06E-35	5.18E-34	0.387584235	0.555522028	0.8657897	1.1768218
Card19	-16.77736	-0.43554372	3.57E-63	2.37E-61	0.161119052	0.334942667	0.2786645	0.51040465
Slc2a1	-17.86114	-0.43593878	2.37E-71	2.02E-69	0.016949153	0.107724804	0.027164489	0.15881702
Rps17	-18.223303	-0.43711975	3.37E-74	3.06E-72	0.640392077	0.832830416	1.5537076	2.0760806
C5ar1	-17.364313	-0.43782482	1.54E-67	1.21E-65	0.228711456	0.432709716	0.42545435	0.7274142
Eif4a1	-16.658987	-0.4382023	2.60E-62	1.69E-60	0.558709414	0.757996379	1.2124879	1.6594319
Tnip1	-17.647877	-0.4455105	1.06E-69	8.82E-68	0.086175209	0.232045866	0.1462089	0.33908746
Tifab	-18.734322	-0.44615307	2.60E-78	2.66E-76	0.121298754	0.296922148	0.20700653	0.4420907
Tubb6	-21.636248	-0.44626337	8.19E-104	1.51E-101	0.018787012	0.142727821	0.029756231	0.19261326
Rps8	-18.207804	-0.44648948	4.48E-74	4.02E-72	0.659179089	0.837658419	1.5765365	2.080823
Rpl23a	-18.645342	-0.44709152	1.38E-77	1.37E-75	0.623851338	0.835244418	1.5040699	2.0514774
Il2rg	-17.175285	-0.44880378	4.07E-66	3.01E-64	0.129262814	0.291792396	0.23444673	0.46569225
Btf3	-20.138348	-0.45641756	3.41E-90	4.83E-88	0.260159281	0.512673506	0.46233588	0.81798804
MGC105649	-12.563677	-0.45738566	3.34E-36	8.73E-35	0.177863998	0.303862402	0.35598162	0.5711627
Ciita	-20.378445	-0.45764416	2.60E-92	3.81E-90	0.051051664	0.196137598	0.075604565	0.2617104
Eef2	-19.409216	-0.45902115	6.45E-84	7.80E-82	0.549928528	0.792697646	1.2263455	1.7685964
Sec61b	-17.400162	-0.45902613	8.23E-68	6.54E-66	0.338574638	0.562764031	0.6392752	1.0056248
S100a11	-18.044632	-0.459571	8.69E-73	7.61E-71	0.371860323	0.613458057	1.1366786	1.7519222
Eef1a1	-20.154518	-0.4753506	2.46E-90	3.51E-88	0.626506024	0.843693422	1.5823348	2.1944432
Ppia	-18.884012	-0.4755231	1.54E-79	1.63E-77	0.619971411	0.802353651	1.4713851	1.9873769
Glrx	-16.86031	-0.47622	8.81E-64	6.01E-62	0.267306514	0.471937236	0.50755167	0.8305144
Rps4x-1	-18.23048	-0.4767307	2.96E-74	2.70E-72	0.498060037	0.726614363	1.1081823	1.6069728
Slc16a3	-16.531528	-0.47897947	2.18E-61	1.37E-59	0.024504799	0.114061557	0.04557552	0.1836322
Manf	-18.296453	-0.4834378	8.83E-75	8.21E-73	0.168470492	0.356970428	0.27904415	0.5438919
Ehd1	-18.658253	-0.485347	1.08E-77	1.09E-75	0.125587094	0.306578153	0.22941554	0.47383156
Sulf2	-21.38629	-0.48597845	1.79E-101	3.17E-99	0.046354911	0.197948099	0.07154957	0.26569837
Tpt1	-16.99418	-0.48691422	9.07E-65	6.32E-63	0.645293037	0.826493663	1.4818349	1.9553312
Vim	-15.876771	-0.48692143	9.18E-57	5.21E-55	0.585868899	0.76010863	1.4400946	1.9232107
Anxa2	-17.545073	-0.48734373	6.49E-69	5.28E-67	0.291607106	0.509656005	0.68605983	1.113586
Ccl2	-9.425852	-0.48760232	4.27E-21	5.02E-20	0.058811517	0.118587809	0.12599933	0.23072815
LOC100359583	-19.255362	-0.4892623	1.27E-82	1.47E-80	0.812334082	0.916113458	2.2439733	2.7303123
Rps2	-20.823965	-0.49331212	2.63E-96	4.19E-94	0.826628548	0.928183464	2.50411	3.0609543
Npm1	-18.504158	-0.4948831	1.91E-76	1.83E-74	0.537063508	0.751357876	1.1827167	1.6841038
Ly49si1	-20.430222	-0.4984687	9.01E-93	1.33E-90	0.246273229	0.494266747	0.49521723	0.88894325
Plekho1	-22.121325	-0.498829	1.97E-108	4.10E-106	0.162548499	0.398310199	0.29118624	0.6222067
Scimp	-19.414333	-0.49919456	5.84E-84	7.11E-82	0.155197059	0.355461678	0.26328602	0.5367049
Atp6v0c	-19.4892	-0.50047565	1.36E-84	1.68E-82	0.622626098	0.801750151	1.3890496	1.8904542
Rps12	-18.978094	-0.50383663	2.59E-80	2.82E-78	0.622626098	0.824079662	1.4301753	1.9561186
Sirpa	-18.940983	-0.5039921	5.24E-80	5.63E-78	0.206248724	0.423355462	0.38076738	0.69391555
Ifngr2	-20.216139	-0.5055158	7.06E-91	1.02E-88	0.162548499	0.372057936	0.26847148	0.5561737
Itgax	-19.00739	-0.50663745	1.48E-80	1.62E-78	0.066979784	0.213639107	0.1242137	0.331158
Gsn	-19.690727	-0.50714713	2.59E-86	3.33E-84	0.173167245	0.381110441	0.30422142	0.6070888
Plaur	-17.064362	-0.5095395	2.73E-65	1.95E-63	0.060649377	0.182860591	0.09983826	0.2786255
Anxa4	-20.781994	-0.5106912	6.30E-96	9.87E-94	0.121707168	0.31955341	0.20111713	0.4651379
Tkt	-18.762945	-0.51255983	1.52E-78	1.56E-76	0.550541148	0.775196138	1.1736274	1.6775091
Rps27a	-19.50226	-0.5153357	1.05E-84	1.32E-82	0.484582397	0.721484611	1.0384543	1.5507255
Arl5c	-18.952112	-0.51718086	4.24E-80	4.59E-78	0.037574025	0.15962583	0.0684748	0.2443911
Anxa5	-19.995247	-0.52355903	6.06E-89	8.52E-87	0.166020012	0.376584188	0.3229162	0.647773
Ctsc	-18.355633	-0.5301112	2.98E-75	2.78E-73	0.181131305	0.375377188	0.31960815	0.61159617
Cd53	-20.964033	-0.5303856	1.40E-97	2.30E-95	0.417398407	0.693120097	0.87787044	1.4064653
Ahnak	-15.545822	-0.5311758	1.70E-54	9.07E-53	0.122728201	0.261013881	0.23067573	0.4602993
Icam1	-19.790955	-0.5315586	3.56E-87	4.69E-85	0.108637942	0.288171394	0.18734628	0.43752724
Marcks	-19.71379	-0.5350281	1.64E-86	2.13E-84	0.207269757	0.429390465	0.3803016	0.7145493
Vat1	-22.121492	-0.5375847	1.96E-108	4.10E-106	0.169083112	0.407664454	0.30337766	0.6444475
Atf3	-15.0863	-0.53945047	1.99E-51	9.73E-50	0.044517051	0.13910682	0.079180606	0.23005714
Prdx1	-17.785307	-0.5414462	9.19E-71	7.79E-69	0.56320196	0.741701871	1.2699753	1.7548715
Fxyd5	-20.722673	-0.5449388	2.16E-95	3.29E-93	0.389013682	0.657815329	0.84023523	1.3641585
S100a10	-19.721264	-0.55230564	1.42E-86	1.85E-84	0.336736778	0.595353048	0.8695683	1.4224788
Ms4a7	-16.598934	-0.55661863	7.09E-62	4.52E-60	0.061261997	0.17954134	0.110529274	0.2986117
Ifi30	-19.18415	-0.5575011	5.02E-82	5.77E-80	0.767000204	0.84097767	2.2937086	2.771407
AABR07015941.1	-21.656183	-0.55941564	5.31E-104	1.00E-101	0.383500102	0.656910078	0.7638562	1.2740405
Timp1	-19.843967	-0.56525224	1.24E-87	1.66E-85	0.010822953	0.108328304	0.016148375	0.16533573
Atp6v1b2	-21.252153	-0.5691303	3.15E-100	5.34E-98	0.163569532	0.385636693	0.2835661	0.60737014
RGD1359290	-21.72877	-0.5726401	1.10E-104	2.15E-102	0.263222381	0.526855763	0.46761826	0.8738043
Pkm	-21.941942	-0.58136046	1.03E-106	2.05E-104	0.171942005	0.405853953	0.30939275	0.6612466
Lmna	-19.812792	-0.5816118	2.31E-87	3.06E-85	0.056361037	0.2009656	0.09606924	0.30951056
P4hb	-20.779102	-0.589408	6.69E-96	1.03E-93	0.294670206	0.548883524	0.5475426	0.9708588
LOC100360522	-23.098167	-0.59551364	4.83E-118	1.19E-115	0.711455993	0.893180447	2.0129883	2.739255
Slamf9	-19.61134	-0.5973558	1.24E-85	1.57E-83	0.13314274	0.317742909	0.23910984	0.53783894
Aldoa	-24.443335	-0.5987111	5.92E-132	1.84E-129	0.752297325	0.904948702	1.9425162	2.5669713
Bcat1	-19.968338	-0.60041374	1.04E-88	1.44E-86	0.029814172	0.152082076	0.05311925	0.24432302
Litaf	-21.565664	-0.6029098	3.77E-103	6.90E-101	0.134163774	0.344900422	0.23262446	0.5426715
Cd14	-13.636106	-0.6058579	2.44E-42	8.21E-41	0.248723708	0.405853953	0.49364465	0.77054936
Ass1	-11.667476	-0.61124015	1.87E-31	3.91E-30	0.102715949	0.195835848	0.18538281	0.34953138
Clec4a2	-20.779127	-0.6155647	6.69E-96	1.03E-93	0.095160302	0.275497888	0.17267159	0.4505207
Mmp14	-24.894264	-0.62394154	8.58E-137	2.77E-134	0.021645906	0.17923959	0.03563362	0.25627998
Nfe2l2	-21.525719	-0.6248108	8.94E-103	1.60E-100	0.195425771	0.430295715	0.3452603	0.7112644
Trem2	-21.640364	-0.6286987	7.49E-104	1.40E-101	0.00490096	0.107121304	0.008557194	0.1768069
Rps3a	-22.673832	-0.62882805	8.12E-114	1.91E-111	0.488053911	0.754073627	1.0868622	1.708787
Gm2a	-21.690819	-0.6299323	2.50E-104	4.79E-102	0.482948744	0.743814122	1.0885533	1.6963851
Rnaset2	-18.222322	-0.6300081	3.43E-74	3.10E-72	0.616295691	0.761013881	1.4233558	1.9078262
Cotl1	-20.793268	-0.6303494	4.98E-96	7.88E-94	0.2914029	0.544659022	0.54169625	0.96840835
Pgk1	-22.311409	-0.6304401	2.86E-110	6.28E-108	0.176230345	0.412794206	0.30018717	0.6556263
S100a4	-19.063871	-0.6465221	5.04E-81	5.64E-79	0.259750868	0.482196741	0.6860933	1.2046025
Pgam1	-22.177652	-0.65737236	5.64E-109	1.21E-106	0.174188279	0.407060954	0.2971875	0.65364385
Lyz2	-25.125269	-0.66124254	2.63E-139	8.66E-137	0.608740045	0.853349427	2.1590807	3.4091065
Fkbp1a	-21.992983	-0.6651629	3.36E-107	6.83E-105	0.196446804	0.434520217	0.34155706	0.7206993
Kcnn4	-24.117102	-0.68691206	1.65E-128	4.77E-126	0.027159485	0.184369342	0.04623926	0.27705228
Fxyd2	-15.051369	-0.6930858	3.38E-51	1.62E-49	0.393710435	0.54013277	0.85714614	1.2663423
Dusp2	-17.05299	-0.6964961	3.32E-65	2.36E-63	0.055544211	0.173506337	0.09989382	0.3001361
Rexo2	-23.320911	-0.7183691	2.72E-120	6.78E-118	0.21319175	0.468014484	0.39028853	0.8313577
Cd44	-23.738993	-0.7202363	1.43E-124	3.85E-122	0.093730856	0.306276403	0.17121062	0.49431854
Fam20c	-22.46363	-0.7230333	9.42E-112	2.09E-109	0.037574025	0.188593844	0.060505103	0.30295268
Cxcl2	-12.6647215	-0.72634894	9.27E-37	2.50E-35	0.047784358	0.125528063	0.100535445	0.25117752
AABR07054189.1	-26.828363	-0.7405228	1.51E-158	5.91E-156	0.086583623	0.326795413	0.13711233	0.47273704
Cxcl16	-21.534359	-0.7493548	7.42E-103	1.34E-100	0.324892792	0.576342788	0.63805133	1.140188
Fth1	-25.863596	-0.77850574	1.71E-147	5.99E-145	0.943843169	0.984308992	3.398262	4.006086
Cstb	-23.499922	-0.78104776	4.09E-122	1.05E-119	0.506024096	0.730235365	1.1026076	1.7384888
Ldha	-21.10779	-0.78940505	6.75E-99	1.12E-96	0.358382683	0.609535305	0.71629953	1.2349311
LOC103694877	-23.94876	-0.7962129	9.52E-127	2.65E-124	0.228507249	0.492757996	0.40975186	0.87657034
Anpep	-24.22875	-0.8020023	1.11E-129	3.25E-127	0.06350827	0.254677127	0.10408957	0.40800107
Plin2	-27.486656	-0.83923286	2.54E-166	1.16E-163	0.14845824	0.434821967	0.2601232	0.7051588
Eno1	-24.247028	-0.84239274	7.11E-130	2.13E-127	0.381662242	0.645141823	0.71549845	1.2948426
Chi3l1	-18.55096	-0.862519	8.01E-77	7.70E-75	0.110884215	0.274894387	0.27482438	0.63374656
Ncf1	-22.181376	-0.8753361	5.20E-109	1.12E-106	0.20645293	0.445081473	0.36398774	0.78424716
Il1rn	-19.26652	-0.88383687	1.03E-82	1.20E-80	0.093118236	0.253470127	0.17453162	0.46720803
Tgfbi	-21.301735	-0.8850159	1.09E-100	1.89E-98	0.114764141	0.304767652	0.21939835	0.5837794
Pla2g2d	-27.705172	-0.8953606	6.05E-169	2.93E-166	0.116602001	0.386541943	0.22397293	0.6829862
Cxcl9	-13.069016	-0.90657717	4.95E-39	1.47E-37	0.158055953	0.27972239	0.34013113	0.60660744
Bcl2a1	-27.191446	-0.92026764	8.20E-163	3.55E-160	0.472125791	0.75920338	0.9982917	1.7436816
Clec7a	-26.552313	-0.9213628	2.42E-155	8.96E-153	0.125178681	0.382015691	0.23584093	0.6938618
Vcan	-16.66157	-0.92246586	2.49E-62	1.63E-60	0.037982438	0.138805069	0.07756046	0.29297352
Ftl1	-31.540178	-0.9332269	2.45E-218	1.75E-215	0.860322647	0.950814725	2.6205482	3.369125
Sdc4	-21.276709	-0.93482935	1.87E-100	3.20E-98	0.032673065	0.168980084	0.059218843	0.29522756
Ubd	-23.817236	-0.94726527	2.21E-125	6.07E-123	0.004084133	0.123717562	0.011040444	0.22739527
Acod1	-20.375923	-0.9621188	2.74E-92	3.98E-90	0.006534613	0.101689801	0.015728997	0.20378499
Fabp5	-25.53736	-0.9641215	7.59E-144	2.55E-141	0.021237492	0.182860591	0.03562142	0.31606826
Lilrb4	-27.09876	-0.9845	1.02E-161	4.29E-159	0.197876251	0.49909475	0.47887892	1.1368718
Cst7	-22.663782	-0.99382156	1.02E-113	2.36E-111	0.114764141	0.315027158	0.20257965	0.59458256
Tgm2	-25.635807	-0.99730474	6.09E-145	2.09E-142	0.024096386	0.191611346	0.04354918	0.3219362
Slpi	-18.93601	-1.0094696	5.76E-80	6.15E-78	0.193587911	0.37929994	0.4564842	0.9824849
Lgals3	-29.119041	-1.0387045	2.06E-186	1.13E-183	0.501735757	0.762522631	1.0928713	1.8944508
Prdx5	-24.497318	-1.0845795	1.58E-132	4.99E-130	0.532570962	0.75920338	1.2087157	1.9411162
RGD1559482	-27.545387	-1.1038548	5.03E-167	2.36E-164	0.397181948	0.687688594	0.8429936	1.6133722
Mmp12	-19.351946	-1.1533748	1.96E-83	2.34E-81	0.017357566	0.12009656	0.04226519	0.27046427
Ctsb	-29.485336	-1.1560181	4.44E-191	2.70E-188	0.557892587	0.815328908	1.2183157	2.0601997
Sod2	-23.65541	-1.221858	1.04E-123	2.75E-121	0.374310803	0.64061557	0.8153733	1.5059097
Pla2g7	-34.76165	-1.2600383	9.24E-265	8.00E-262	0.058198897	0.35968618	0.09868275	0.62522787
Cd63	-29.112366	-1.2773938	2.50E-186	1.33E-183	0.323259138	0.611044056	0.67732364	1.4776105
Cd74	-42.282574	-1.290594	0	0	0.84909128	0.967410984	3.0543728	4.9369993
Fcgr2b	-26.551746	-1.304434	2.45E-155	8.96E-153	0.099244435	0.330114665	0.1696474	0.6485841
RT1-Bb	-43.391693	-1.4113955	0	0	0.408413314	0.826191913	1.2211636	3.1720204
Fn1	-19.64397	-1.4211376	6.51E-86	8.30E-84	0.122932408	0.292999396	0.30534747	0.8044033
RT1-Da	-43.691345	-1.6150744	0	0	0.496222177	0.852444176	1.5303081	3.6050475
RT1-Ba	-44.987724	-1.6620439	0	0	0.419848887	0.834037417	1.2546688	3.2941375
RT1-Db1	-43.624294	-1.8168365	0	0	0.646109863	0.902534701	2.146113	4.347596
Gpnmb	-40.675148	-2.4616318	0	0	0.165611599	0.570307785	0.3164218	1.439544
