# Supplementary material for: Immunologic barriers in liver transplantation: a single-cell analysis of the role of mesenchymal stem cells
Source: Front Immunol. 2023 Dec 7;14:1274982. doi: 10.3389/fimmu.2023.1274982 (PMC10748593; doi:10.3389/fimmu.2023.1274982)
Supplement: Supplementary file 1 [file DataSheet_1.zip › Additional File 11.xls]

Gene_ID	Scores	avg_logFC	p_val	p_val_adj	pct.1	pct.2	Syn_30	Syn_60
Rpl21-4	23.35961	4.70884	1.10E-120	1.33E-116	0.984756098	0	3.1276517	0
Rps27a-2	22.908117	4.679879	3.86E-116	2.34E-112	0.960365854	0	3.0462513	0
S100a9	15.895944	3.611456	6.76E-57	5.46E-54	0.771341463	0.134969325	1.8020355	0.25301492
Rps4x-2	21.452452	3.3989475	4.33E-102	1.05E-98	0.881097561	0	2.059261	0
AABR07060872.1	20.309649	2.8137765	1.06E-91	1.83E-88	0.975609756	0.435582822	2.7330246	0.7060984
AABR07065625.1	19.310505	2.8043628	4.38E-83	4.08E-80	0.920731707	0.196319018	2.0159247	0.30122036
Cox6b1-2	19.624893	2.6827285	9.48E-86	1.04E-82	0.780487805	0	1.5155083	0
Gnas-2	19.459522	2.661671	2.42E-84	2.44E-81	0.771341463	0	1.4814188	0
Rpl32-2	19.95594	2.5687797	1.33E-88	1.79E-85	0.798780488	0	1.4778702	0
S100a8	9.591764	2.0171416	8.66E-22	3.75E-19	0.768292683	0.423312883	2.0169716	0.9069192
Uqcrb-2	15.543973	1.786958	1.75E-54	1.25E-51	0.554878049	0	0.8724512	0
Calm2-2	15.543973	1.7521237	1.75E-54	1.25E-51	0.554878049	0	0.85928494	0
Cd63	7.4074426	1.4306791	1.29E-13	3.39E-11	0.375	0.13803681	0.7660544	0.21484505
Gpnmb	2.1627233	1.3182887	0.030562469	0.257737811	0.481707317	0.429447853	1.1025932	0.80872166
Slpi	6.2169995	1.314226	5.07E-10	9.44E-08	0.765243902	0.601226994	2.0048542	1.3241998
Ndufv3-2	10.01043	0.9916267	1.37E-23	6.39E-21	0.268292683	0	0.3737922	0
Ndufa10l1-2	10.268192	0.9288646	9.80E-25	4.75E-22	0.280487805	0	0.36950454	0
Rgs1	6.591973	0.8937975	4.34E-11	9.39E-09	0.213414634	0.042944785	0.35347453	0.061137166
AC128848.1	5.3742723	0.87167007	7.69E-08	9.50E-06	0.338414634	0.159509202	0.593479	0.2538111
Arl11	5.893731	0.8698115	3.78E-09	6.26E-07	0.545731707	0.352760736	0.9565022	0.5204287
Ccl2	-2.416547	0.8528844	0.015668503	0.174078503	0.115853659	0.18404908	0.29219708	0.3908966
Cxcl2	5.522765	0.78708076	3.34E-08	4.48E-06	0.146341463	0.024539877	0.2638545	0.048221804
Mt1	5.8742785	0.78599614	4.25E-09	6.86E-07	0.283536585	0.104294479	0.45402968	0.15143794
AABR07044711.1	7.502236	0.78111184	6.27E-14	1.69E-11	0.37195122	0.125766871	0.5370801	0.16258813
Ly49si1	7.371575	0.7673245	1.69E-13	4.34E-11	0.759146341	0.552147239	1.5118141	0.9485292
Ctsc	6.8733435	0.7483824	6.27E-12	1.41E-09	0.375	0.141104294	0.55141485	0.1947754
AABR07042821.1	7.236326	0.7386908	4.61E-13	1.14E-10	0.682926829	0.435582822	1.1549537	0.6548641
AABR07039448.1	7.6892114	0.7368043	1.48E-14	4.37E-12	0.429878049	0.156441718	0.60159326	0.20939891
LOC100360087	7.8731947	0.7245926	3.46E-15	1.05E-12	0.387195122	0.116564417	0.5257533	0.15849635
Ctsb	6.250485	0.7173325	4.09E-10	7.74E-08	0.902439024	0.809815951	2.240251	1.7679627
Rexo2	5.1071415	0.70862895	3.27E-07	3.57E-05	0.414634146	0.239263804	0.67931736	0.3500228
Vcan	4.6230965	0.7016082	3.78E-06	0.000307264	0.625	0.496932515	1.4642252	1.0286412
RGD1562420	9.11609	0.7006055	7.79E-20	3.25E-17	0.917682927	0.77607362	2.1917772	1.5793034
Fcgr2b	5.637074	0.68993366	1.73E-08	2.52E-06	0.594512195	0.389570552	1.0738752	0.64421123
AABR07038983.1	4.966729	0.6766126	6.81E-07	6.76E-05	0.509146341	0.31595092	0.862037	0.5139167
Osm	4.573584	0.6747752	4.79E-06	0.000381984	0.179878049	0.064417178	0.28059027	0.08734569
Pld3	5.027897	0.6617569	4.96E-07	5.13E-05	0.201219512	0.067484663	0.30461687	0.0940325
Trem2	4.5029426	0.65552175	6.70E-06	0.000513671	0.118902439	0.027607362	0.2139987	0.043205936
Phf20l1-2	6.583958	0.6264517	4.58E-11	9.73E-09	0.125	0	0.17646812	0
Mt-nd3	8.277599	0.6146755	1.26E-16	4.61E-14	0.969512195	0.947852761	2.9180636	2.4485042
Ctsd	4.4712777	0.60986364	7.78E-06	0.000577667	0.576219512	0.398773006	0.96852624	0.63501817
Plaur	3.9308987	0.60196704	8.46E-05	0.004575252	0.365853659	0.220858896	0.5800493	0.3399064
Timp2	4.744951	0.5988053	2.09E-06	0.000185708	0.5	0.325153374	0.8390748	0.5084855
Pla2g7	5.7690296	0.59741986	7.97E-09	1.22E-06	0.643292683	0.435582822	1.162938	0.72896147
Lgals3bp	4.8833346	0.5972746	1.04E-06	9.95E-05	0.25	0.104294479	0.38196588	0.1525985
Timp1	4.074163	0.58650035	4.62E-05	0.002728004	0.112804878	0.030674847	0.16835985	0.037942834
Slamf9	4.4199367	0.58018816	9.87E-06	0.000729035	0.283536585	0.144171779	0.46504334	0.22233881
Eno1	5.622591	0.57253873	1.88E-08	2.71E-06	0.801829268	0.659509202	1.6949079	1.254243
Vat1	4.9678335	0.5662749	6.77E-07	6.76E-05	0.350609756	0.174846626	0.5034003	0.24663633
Ctsl	4.1184406	0.55784065	3.81E-05	0.002321254	0.335365854	0.199386503	0.51398	0.2790249
Alas1	2.843379	0.55419725	0.004463795	0.081779967	0.234756098	0.141104294	0.35062376	0.21284238
Ero1a	2.8818147	0.55258936	0.003953921	0.076733941	0.146341463	0.073619632	0.20302705	0.09689352
AC134224.1	5.066252	0.54697317	4.06E-07	4.39E-05	0.701219512	0.466257669	1.2454907	0.8395664
Rps18	6.1471515	0.5442427	7.89E-10	1.40E-07	0.567073171	0.343558282	0.86403596	0.491646
Itgax	5.877512	0.53196585	4.16E-09	6.82E-07	0.161585366	0.027607362	0.22460105	0.03553883
Acp5	3.6254442	0.5314205	0.000288465	0.011644382	0.210365854	0.107361963	0.3500554	0.16866654
Fpr2	3.440629	0.5269961	0.000580363	0.019797751	0.18902439	0.095092025	0.30838826	0.1477352
Prdx5	5.7113104	0.5266326	1.12E-08	1.70E-06	0.963414634	0.920245399	3.0121439	2.621988
Pkm	5.5211773	0.52335435	3.37E-08	4.48E-06	0.807926829	0.634969325	1.6347294	1.194597
Lmna	4.8399296	0.5231593	1.30E-06	0.000121939	0.356707317	0.187116564	0.55125284	0.28360763
Msr1	5.0455465	0.5195074	4.52E-07	4.76E-05	0.152439024	0.036809816	0.22545888	0.05139009
Cd59	4.292923	0.51609427	1.76E-05	0.001212357	0.603658537	0.441717791	1.0635318	0.735913
Atrx-2	7.082406	0.50286365	1.42E-12	3.36E-10	0.143292683	0	0.18346922	0
Ptma	5.168572	0.49940753	2.36E-07	2.65E-05	0.454268293	0.266871166	0.66455376	0.36892423
Itgb2	5.19621	0.49791124	2.03E-07	2.30E-05	0.807926829	0.653374233	1.5899405	1.1857966
Notch1	4.2476897	0.49748966	2.16E-05	0.001429285	0.204268293	0.082822086	0.28443304	0.123431735
Scpep1	4.9363794	0.49741176	7.96E-07	7.77E-05	0.661585366	0.469325153	1.1191752	0.75963104
Sik1	4.6580615	0.4968142	3.19E-06	0.000262961	0.307926829	0.153374233	0.4471149	0.21864595
Slc28a2	5.1100264	0.4936936	3.22E-07	3.55E-05	0.475609756	0.26993865	0.729986	0.42168626
AABR07057190.1	4.9710193	0.48518446	6.66E-07	6.72E-05	0.201219512	0.067484663	0.26259097	0.08489966
AABR07035218.1	4.4833846	0.4837451	7.35E-06	0.000556064	0.487804878	0.303680982	0.7042673	0.4337183
AC094217.1	5.45808	0.47827727	4.81E-08	6.20E-06	0.304878049	0.125766871	0.3840028	0.1568963
Npc2	4.0241027	0.47678074	5.72E-05	0.003298128	0.893292683	0.834355828	2.4268746	2.1041126
Tgm2	3.0425885	0.47638634	0.002345528	0.055047181	0.100609756	0.039877301	0.2005677	0.07746821
AC136661.1	6.1645346	0.47388738	7.07E-10	1.30E-07	0.329268293	0.119631902	0.40900487	0.15801904
LOC108350501	5.289874	0.46499714	1.22E-07	1.43E-05	0.240853659	0.088957055	0.3065574	0.10859331
AABR07030791.1	5.998087	0.46324718	2.00E-09	3.41E-07	0.155487805	0.021472393	0.20497638	0.02908737
Jchain	4.352525	0.46245098	1.35E-05	0.000947526	0.103658537	0.021472393	0.14685993	0.026247945
AABR07026997.1	5.8256536	0.46057484	5.69E-09	8.95E-07	0.493902439	0.273006135	0.69824487	0.37909713
RT1-A1	6.939418	0.4580068	3.94E-12	9.17E-10	0.957317073	0.895705521	2.4861705	2.0670996
LOC100359922	8.132136	0.45588243	4.22E-16	1.42E-13	0.981707317	0.957055215	3.115771	2.739538
Pgp	3.9006643	0.45456722	9.59E-05	0.005007334	0.268292683	0.144171779	0.38378367	0.19835487
LOC100360841	7.885876	0.45404246	3.12E-15	9.70E-13	0.951219512	0.923312883	2.7715094	2.3913124
AABR07008505.1	5.3230343	0.45329273	1.02E-07	1.24E-05	0.204268293	0.061349693	0.26214516	0.07912914
Hypk	3.662662	0.451209	0.000249608	0.010718976	0.426829268	0.285276074	0.62898415	0.4058548
Atp5if1	4.143474	0.44838423	3.42E-05	0.002128071	0.679878049	0.530674847	1.2571764	0.9335711
Rpl37a	7.676147	0.44781354	1.64E-14	4.73E-12	0.966463415	0.886503067	2.8955843	2.4096348
RF00289-2	5.9630165	0.44665304	2.48E-09	4.16E-07	0.103658537	0	0.14278547	0
LOC108352650	8.166632	0.44177496	3.17E-16	1.10E-13	0.978658537	0.941717791	3.359774	2.9721825
Plp2	3.6518264	0.43779513	0.000260382	0.010948822	0.243902439	0.13190184	0.35047257	0.1829063
Ifitm2	2.7078598	0.43723026	0.006771864	0.106641448	0.533536585	0.423312883	0.9126592	0.7011185
Ldha	3.1336114	0.4368445	0.001726694	0.044489917	0.786585366	0.699386503	1.6622897	1.3918377
Nudt9	4.337209	0.4329268	1.44E-05	0.001010123	0.213414634	0.088957055	0.2871266	0.12154556
Usp1	3.1436877	0.42924395	0.001668333	0.043262343	0.198170732	0.107361963	0.2751689	0.14486133
Zyx	4.4739947	0.42771012	7.68E-06	0.000574579	0.692073171	0.524539877	1.2170484	0.8843425
Ctsa	4.379776	0.42462334	1.19E-05	0.000841336	0.838414634	0.714723926	1.861138	1.4997759
Stk17b	3.2401073	0.42320573	0.001194847	0.033818668	0.341463415	0.22392638	0.49841076	0.32010308
LOC100363452	4.289724	0.42042342	1.79E-05	0.001217091	0.225609756	0.098159509	0.2899474	0.12641485
LOC681325	3.9178247	0.4197194	8.94E-05	0.004745825	0.283536585	0.147239264	0.43421325	0.2501633
AABR07035539.1	5.6418076	0.41959342	1.68E-08	2.49E-06	0.289634146	0.107361963	0.3574371	0.14211512
Tcn2	3.4805913	0.41757303	0.000500309	0.017715602	0.405487805	0.263803681	0.59602106	0.3920489
Oas1b	4.6873136	0.41550386	2.77E-06	0.000239444	0.137195122	0.033742331	0.17681165	0.04378444
AC128960.1	5.2930217	0.4141246	1.20E-07	1.41E-05	0.512195122	0.297546012	0.7159962	0.42061454
Blnk	4.9278245	0.4103304	8.32E-07	8.06E-05	0.143292683	0.033742331	0.18957764	0.042061284
Rps4x	4.110577	0.40733096	3.95E-05	0.002377846	0.384146341	0.23006135	0.51697165	0.30925447
AABR07047219.1	3.5490625	0.40730077	0.000386605	0.014676464	0.207317073	0.104294479	0.27671075	0.13936546
Cfh	3.011951	0.40577713	0.002595746	0.057354151	0.62195122	0.512269939	1.1577858	0.9098772
Fkbp1a	4.0607996	0.4032632	4.89E-05	0.002861059	0.387195122	0.233128834	0.5819622	0.35574
Folr2	3.2811813	0.4031221	0.001033732	0.029805947	0.259146341	0.153374233	0.3944121	0.22941253
Yipf1	2.9656143	0.4025274	0.00302079	0.063660301	0.237804878	0.150306748	0.35090217	0.2006186
AABR07034739.1	3.125928	0.40140882	0.00177245	0.04518815	0.210365854	0.113496933	0.28353366	0.17336139
Prkag1	3.805625	0.39937815	0.000141447	0.00674377	0.256097561	0.134969325	0.35092044	0.18375653
Atp5md	4.2918406	0.39573556	1.77E-05	0.001212357	0.277439024	0.13803681	0.36861554	0.1836611
LOC103693430	4.0982265	0.39477083	4.16E-05	0.002495908	0.567073171	0.40797546	0.91989756	0.6412954
LOC108351058	4.9422545	0.39431038	7.72E-07	7.60E-05	0.222560976	0.079754601	0.26978397	0.10013285
RGD1559482	3.1483767	0.3941738	0.001641799	0.042813279	0.890243902	0.803680982	2.2613988	1.9596123
RF00001-262	6.3236933	0.3937481	2.55E-10	4.91E-08	0.115853659	0	0.14362605	0
Gnptg	2.8076925	0.39150465	0.004989786	0.08681941	0.320121951	0.22392638	0.49148643	0.3287525
Os9	3.062567	0.39050987	0.002194473	0.052728306	0.344512195	0.242331288	0.50054425	0.3300323
Fn1	4.2547717	0.38800153	2.09E-05	0.001392399	0.905487805	0.825153374	3.0395334	2.6321778
Tppp3	2.7175555	0.3876827	0.006576611	0.104603663	0.170731707	0.098159509	0.2979598	0.16848864
Arhgap25	4.2032866	0.38680112	2.63E-05	0.001685577	0.268292683	0.13190184	0.36707732	0.18730637
Anxa11	3.5243049	0.3843485	0.000424596	0.015869913	0.487804878	0.352760736	0.74003136	0.5185299
Abhd12	3.5740745	0.383428	0.000351469	0.013774389	0.210365854	0.107361963	0.2861064	0.14168207
Trir	3.5415847	0.38289437	0.000397731	0.015051642	0.420731707	0.273006135	0.6150296	0.40981036
Pdlim7	3.1182327	0.3821536	0.00181939	0.046165334	0.274390244	0.174846626	0.40264967	0.24616963
Ybx1-ps3	3.7240977	0.38072452	0.000196015	0.008923844	0.475609756	0.334355828	0.7133036	0.48541743
Capg	3.8597505	0.37760296	0.000113503	0.005658152	0.716463415	0.601226994	1.4033589	1.1031866
Ndufa2	3.8659012	0.3763455	0.00011068	0.005561539	0.432926829	0.294478528	0.67906857	0.44408578
LOC103694877	3.0428696	0.3761778	0.002343339	0.055047181	0.429878049	0.312883436	0.69188005	0.49312577
LOC103693375	4.2081547	0.375303	2.57E-05	0.001658454	0.167682927	0.064417178	0.2108609	0.07053516
Asrgl1	2.6697571	0.37179118	0.007590611	0.113992662	0.176829268	0.104294479	0.26129973	0.14803453
Lyc2	4.5411587	0.37026885	5.59E-06	0.000439938	0.274390244	0.128834356	0.35052457	0.16862914
Akna	2.7495306	0.3670081	0.005968069	0.099617488	0.18902439	0.110429448	0.26565605	0.1521935
Por	3.7011502	0.36660185	0.000214624	0.009626302	0.201219512	0.098159509	0.27270073	0.1278607
Stxbp2	2.8573544	0.3659311	0.004271886	0.080330036	0.31097561	0.211656442	0.4530103	0.3009512
Atp6v1f	4.140639	0.36354402	3.46E-05	0.002139886	0.463414634	0.294478528	0.68293554	0.442711
Ezh2	3.443002	0.3615421	0.000575295	0.019736047	0.262195122	0.150306748	0.349372	0.1971899
Flot2	3.898825	0.35987657	9.67E-05	0.005023866	0.292682927	0.162576687	0.42749742	0.23991017
Etfb	3.588844	0.35857838	0.000332147	0.013144788	0.454268293	0.31595092	0.6875037	0.47065178
Arglu1	4.143081	0.358163	3.43E-05	0.002128071	0.509146341	0.343558282	0.8052748	0.54424953
Ehmt2	3.3145008	0.35739827	0.000918069	0.027460621	0.265243902	0.156441718	0.38095245	0.2265171
Cd14	3.4283237	0.35702935	0.000607321	0.020372997	0.68902439	0.564417178	1.3720217	1.0777895
Zfp36l1	2.8601449	0.35700306	0.004234477	0.080124238	0.347560976	0.239263804	0.54711306	0.3797797
AABR07053749.2	3.147367	0.35445645	0.00164748	0.042813279	0.329268293	0.217791411	0.45202637	0.28964546
Pygl	3.65158	0.3522182	0.000260632	0.010948822	0.469512195	0.303680982	0.7178423	0.4946407
Znhit1	3.5674298	0.3518631	0.0003605	0.014082758	0.243902439	0.13190184	0.3391395	0.18469927
Arhgap45	3.0870855	0.34874594	0.002021295	0.049657014	0.521341463	0.383435583	0.81019604	0.59860855
Pla2g2d	2.4287174	0.34649566	0.015152341	0.170534247	0.262195122	0.18404908	0.4002727	0.27039203
Tkt	4.8235774	0.34510678	1.41E-06	0.00013035	0.908536585	0.81595092	2.154125	1.789214
LOC102555453	3.8874123	0.34425718	0.000101319	0.00517708	0.62804878	0.450920245	1.0103052	0.7362042
Cxxc1	2.6435008	0.34148672	0.008205358	0.11772949	0.192073171	0.116564417	0.26212916	0.14991519
AABR07054189.1	3.634888	0.34123284	0.000278101	0.0114163	0.271341463	0.147239264	0.3627546	0.20909242
Tlr2	3.936525	0.3410122	8.27E-05	0.004497216	0.350609756	0.199386503	0.5123614	0.31379655
Dcaf11	3.0870488	0.33971855	0.002021545	0.049657014	0.362804878	0.251533742	0.52165496	0.35011256
Fbln1	2.681542	0.3395916	0.007328374	0.11191249	0.146341463	0.079754601	0.21227448	0.10829676
Lta4h	3.8399873	0.338599	0.000123041	0.005984028	0.37195122	0.22392638	0.5479969	0.34339505
Tmem173	3.8382502	0.33766544	0.000123914	0.006002402	0.198170732	0.09202454	0.2681084	0.124256425
Ran	2.6517482	0.3362638	0.008007625	0.116503224	0.347560976	0.245398773	0.49943298	0.35379833
Sesn2	2.436443	0.3354518	0.0148325	0.167870636	0.118902439	0.064417178	0.17045762	0.08157972
Ube2n	5.062857	0.33537403	4.13E-07	4.43E-05	0.192073171	0.058282209	0.22914478	0.07691673
Glul	3.6786811	0.3350959	0.000234443	0.010212614	0.664634146	0.527607362	1.1800395	0.90763646
LOC108348142	2.8895242	0.33478218	0.003858254	0.07565397	0.231707317	0.144171779	0.30342838	0.17617942
Cotl1	3.398586	0.3337156	0.000677352	0.022108677	0.637195122	0.515337423	1.0841709	0.83976233
Pkn1	2.892698	0.33354166	0.003819484	0.075350342	0.286585366	0.18404908	0.41813692	0.2746191
LOC100360791	3.4840195	0.33331302	0.000493944	0.017622459	0.353658537	0.217791411	0.4734789	0.30162326
Ldlr	2.8165731	0.3330488	0.0048539	0.085066171	0.167682927	0.09202454	0.23722127	0.12813419
AABR07052430.1	5.392788	0.33272842	6.94E-08	8.66E-06	0.182926829	0.04601227	0.20977929	0.058304228
Pigt	2.9622223	0.33228096	0.003054271	0.063991732	0.25304878	0.159509202	0.33641112	0.20346929
Abhd16a	2.0505111	0.3318005	0.040314575	0.295347552	0.18597561	0.125766871	0.2537831	0.16734856
Cox14	2.9783242	0.33115208	0.002898292	0.061935274	0.43902439	0.31595092	0.6464396	0.46265516
Dstn	2.6552222	0.3294484	0.007925616	0.116338439	0.698170732	0.601226994	1.2281158	1.0239149
Narf	2.8125274	0.32912725	0.004915383	0.085771317	0.18902439	0.110429448	0.27212092	0.15351477
LOC100365839	4.819666	0.32855448	1.44E-06	0.000131925	0.365853659	0.18404908	0.47703025	0.26108006
H3f3c	3.6916778	0.32723927	0.00022278	0.009885369	0.216463415	0.104294479	0.27639842	0.14220771
Tes	3.9402177	0.32548606	8.14E-05	0.004481122	0.338414634	0.199386503	0.47668964	0.2856032
RT1-CE10	4.1876655	0.32475743	2.82E-05	0.001783881	0.932926829	0.883435583	2.4844673	2.1924167
Nkg7	3.583787	0.32358047	0.000338648	0.013339311	0.195121951	0.09202454	0.26527527	0.14044753
Ptafr	3.7873452	0.3232774	0.000152265	0.007147034	0.329268293	0.196319018	0.46480402	0.28012595
Phpt1	2.2931547	0.32211405	0.021839104	0.214147004	0.307926829	0.220858896	0.45006537	0.3265487
Lgals3	3.4026196	0.32135442	0.000667432	0.021896282	0.932926829	0.855828221	2.366978	2.0713727
Tra2b	3.8438144	0.31991932	0.000121137	0.005946165	0.49695122	0.325153374	0.74458236	0.5132607
Cxcr4	3.3524923	0.31866345	0.000800875	0.024941067	0.37195122	0.242331288	0.5899124	0.3967063
Cfp	4.6248226	0.31830212	3.75E-06	0.000306775	0.859756098	0.736196319	1.8980811	1.5332887
Sgpl1	3.6597884	0.31821948	0.000252424	0.010801594	0.18902439	0.088957055	0.24385886	0.115126766
Atp6v0a1	3.728833	0.31809968	0.000192369	0.008790886	0.170731707	0.073619632	0.22943825	0.101480596
Glmp	3.538369	0.31716096	0.000402607	0.015188702	0.481707317	0.337423313	0.7341781	0.515442
AABR07035722.1	3.3548417	0.31515995	0.000794104	0.024941067	0.25304878	0.141104294	0.3352115	0.19494282
Atp5f1e	3.598487	0.31481352	0.000320074	0.012750313	0.823170732	0.72392638	1.6837887	1.4125342
Mefv	2.4792175	0.31431872	0.013167095	0.1600939	0.289634146	0.208588957	0.43547016	0.29679173
LOC100361543	3.0122883	0.31385672	0.002592862	0.057354151	0.240853659	0.150306748	0.31925997	0.18675451
Mtch2	2.6662052	0.3128359	0.007671286	0.113992662	0.274390244	0.18404908	0.35702023	0.23425858
AABR07026317.1	5.0352583	0.31122184	4.77E-07	4.98E-05	0.164634146	0.042944785	0.190065	0.052330457
Gaa	3.0182416	0.31114474	0.002542461	0.05709837	0.161585366	0.085889571	0.20844644	0.09826982
LOC301124	3.0953102	0.31093082	0.001966072	0.048810834	0.600609756	0.450920245	0.9789827	0.75045455
Hdlbp	2.7841153	0.31014577	0.005367395	0.092197373	0.365853659	0.254601227	0.52236617	0.37397376
Mxd4	3.0952334	0.31011918	0.001966581	0.048810834	0.469512195	0.352760736	0.7119199	0.52174807
Atp5f1b	3.7042127	0.3080379	0.000212048	0.009546114	0.835365854	0.751533742	1.8578873	1.5901858
Tuba1b	3.8588147	0.3078372	0.000113938	0.005658152	0.74695122	0.601226994	1.3821311	1.0843674
Fhl3	2.2625816	0.30724266	0.023661491	0.225941052	0.12804878	0.076687117	0.18471324	0.0939319
Sema4a	2.103086	0.3059653	0.035458256	0.272511545	0.359756098	0.27607362	0.54189366	0.4148556
Tab2	4.219058	0.30531397	2.45E-05	0.001597251	0.234756098	0.104294479	0.3048389	0.15250641
Emb	3.6263287	0.3048199	0.000287479	0.011643394	0.682926829	0.533742331	1.2729527	0.9896739
Pik3r5	2.87075	0.30435565	0.004094994	0.078247597	0.207317073	0.122699387	0.29906747	0.17729184
Acox1	3.2199464	0.30349165	0.001282145	0.035611882	0.131097561	0.058282209	0.16942385	0.06715021
Esrra	3.8023565	0.30273986	0.000143326	0.006806593	0.219512195	0.107361963	0.3127896	0.16121984
LOC100361008	4.671376	0.30206075	2.99E-06	0.000254217	0.164634146	0.049079755	0.19705333	0.06739959
Tax1bp1	3.3340478	0.30182192	0.000855919	0.026108771	0.573170732	0.423312883	0.88561916	0.66133344
Il16	3.6427717	0.301182	0.000269718	0.011185908	0.243902439	0.128834356	0.34078127	0.18918163
Pik3r6	3.1186926	0.30115697	0.001816554	0.046165334	0.112804878	0.04601227	0.1515587	0.060939316
Tbce	2.023687	0.29973906	0.043002378	0.30777707	0.100609756	0.058282209	0.14458075	0.07284501
Pfkl	2.5402997	0.29897055	0.011075755	0.14500259	0.164634146	0.095092025	0.2238718	0.13282728
LOC100912489-3	5.6982646	0.29859498	1.21E-08	1.81E-06	0.140243902	0.018404908	0.16539921	0.029465154
Gak	3.8226187	0.29853833	0.000132042	0.006345346	0.182926829	0.079754601	0.24084404	0.11244365
Ivns1abp	3.5581603	0.29844046	0.000373461	0.014381326	0.381097561	0.233128834	0.54839224	0.36454028
Cxcr2	3.5833113	0.2983432	0.000339266	0.013339311	0.109756098	0.036809816	0.14795223	0.048438113
Clec7a	3.0355942	0.29722396	0.002400622	0.055692588	0.600609756	0.460122699	1.0198137	0.79240936
Mrps11	2.6180758	0.296781	0.008842716	0.124808028	0.12195122	0.064417178	0.16525044	0.0733611
AABR07007675.1	3.1949635	0.29642358	0.001398485	0.03802388	0.582317073	0.457055215	0.8843852	0.6789202
Cyp4f18	2.7418184	0.29554003	0.00611001	0.100944372	0.170731707	0.095092025	0.25255173	0.14602548
Dab2	3.984312	0.2952371	6.77E-05	0.003829698	0.140243902	0.049079755	0.17629094	0.060613308
Mxd1	2.6111758	0.29315388	0.009023148	0.127058508	0.149390244	0.082822086	0.21425323	0.1201687
Usp4	3.6115987	0.29258353	0.000304315	0.012202837	0.271341463	0.150306748	0.36210066	0.21072671
Cd81	2.7345245	0.29241517	0.006247047	0.101875164	0.481707317	0.355828221	0.7313527	0.55513924
Acot7	4.04982	0.2922011	5.13E-05	0.002984247	0.265243902	0.128834356	0.36042726	0.19731164
AABR07072207.1	3.0407803	0.2921776	0.002359659	0.055165005	0.265243902	0.162576687	0.32911816	0.2015851
Tpp1	2.437622	0.292004	0.01478422	0.167637545	0.478658537	0.371165644	0.72016424	0.5584499
Pcna	2.7410085	0.291965	0.00612509	0.101055636	0.216463415	0.13803681	0.29173774	0.17381868
Tpra1	2.3611174	0.2915609	0.018219962	0.192365946	0.25	0.171779141	0.34010935	0.22946039
LOC108349682	3.9768229	0.29126722	6.98E-05	0.003921716	0.225609756	0.107361963	0.27774316	0.1369153
LOC108351137	4.4737387	0.28988883	7.69E-06	0.000574579	0.844512195	0.757668712	1.8865043	1.5778072
Lrrfip2	2.7175422	0.28933075	0.00657688	0.104603663	0.149390244	0.082822086	0.20354694	0.10519
Nckap1l	3.2374368	0.2884366	0.001206087	0.033966767	0.390243902	0.273006135	0.5705842	0.38910845
Pebp1	2.5694146	0.2880819	0.010187049	0.137684328	0.25	0.168711656	0.34683695	0.2269486
Banf1	2.2341013	0.2868771	0.025476416	0.228702298	0.405487805	0.331288344	0.61807287	0.47865412
Arl5a	3.5031464	0.28498974	0.000459797	0.016873145	0.149390244	0.064417178	0.18311583	0.07582335
Gpr183	3.6915982	0.2842204	0.000222849	0.009885369	0.228658537	0.116564417	0.3032778	0.16090873
AABR07028769.1	3.1782677	0.28361756	0.001481578	0.039694501	0.381097561	0.251533742	0.54982984	0.38071394
Ptpn7	3.2859817	0.28354806	0.001016277	0.029576981	0.118902439	0.049079755	0.15260759	0.054150682
B4galt6	3.0951786	0.28273216	0.001966944	0.048810834	0.125	0.055214724	0.1653374	0.07184778
Ifngr1	3.2962062	0.28167892	0.00098	0.028735604	0.798780488	0.705521472	1.6774051	1.4157188
Tollip	2.1784003	0.28061366	0.029376241	0.251074708	0.109756098	0.061349693	0.1543666	0.08152061
Tspo	3.0342743	0.2803912	0.002411151	0.055749306	0.951219512	0.901840491	2.7606385	2.5381036
Kpna1	3.771941	0.28009343	0.000161983	0.007544648	0.131097561	0.04601227	0.16719703	0.06128834
Hk2	3.5585806	0.28004244	0.000372864	0.014381326	0.323170732	0.190184049	0.4233094	0.26397312
Taldo1	3.5552125	0.2795209	0.000377674	0.014427854	0.911585366	0.865030675	2.2257285	2.009009
Srp9	3.346177	0.27934515	0.000819341	0.02518329	0.304878049	0.180981595	0.41693068	0.27237588
Pgk1	2.9042435	0.27886018	0.003681417	0.073689182	0.56097561	0.432515337	0.89640766	0.69666773
AC109958.1	3.4019768	0.2781773	0.000669003	0.021896282	0.134146341	0.055214724	0.16854829	0.07153464
Ndufb7	3.0242946	0.27696064	0.002492136	0.056410783	0.625	0.490797546	1.0238814	0.8031949
Ncoa4	2.0878544	0.27667323	0.03681097	0.277745072	0.118902439	0.070552147	0.15576388	0.08800569
Arfgef1	2.9172707	0.2764371	0.003531093	0.071269217	0.170731707	0.09202454	0.22639266	0.12417355
Mrps5	2.6951787	0.27515563	0.007035089	0.109224259	0.143292683	0.076687117	0.20334247	0.10860546
Aldoa	4.5129437	0.27502254	6.39E-06	0.000493146	0.942073171	0.898773006	2.7113369	2.4360967
Rps21	3.8856654	0.27373943	0.00010205	0.005192543	0.929878049	0.883435583	2.4952457	2.2474496
Cfd	2.5002308	0.27372319	0.012411243	0.154153998	0.454268293	0.331288344	0.7087883	0.5514743
AABR07030156.2	4.67877	0.27352285	2.89E-06	0.000247869	0.118902439	0.024539877	0.13722864	0.027317278
Ercc3	3.4294813	0.27338266	0.000604736	0.020342648	0.149390244	0.064417178	0.1842428	0.0823817
Prc1	2.8362563	0.27315658	0.00456458	0.081821847	0.112804878	0.052147239	0.16663614	0.07408175
AY172581.15	3.707442	0.27277744	0.000209363	0.009460409	0.140243902	0.052147239	0.1869977	0.07949042
Tmem256	2.8500278	0.27104196	0.004371541	0.08076192	0.478658537	0.365030675	0.7494351	0.57253206
Calr	2.431788	0.2700507	0.015024497	0.169410292	0.847560976	0.797546012	1.9276671	1.7426419
Nxt1	3.3257468	0.26985675	0.00088182	0.026630536	0.146341463	0.064417178	0.18273637	0.08104783
Upp1	3.7883794	0.26855627	0.000151633	0.007145047	0.295731707	0.159509202	0.43436432	0.26229972
Ech1	2.225837	0.26834625	0.026025104	0.232128023	0.234756098	0.159509202	0.31702834	0.22112162
Ncl	3.1068926	0.26789522	0.001890651	0.047606397	0.792682927	0.68404908	1.5470166	1.305825
Ssr2	2.6763089	0.26782367	0.007443803	0.11310471	0.307926829	0.211656442	0.43073088	0.29878885
S1pr5	2.0885007	0.26763105	0.036752692	0.277651343	0.195121951	0.13190184	0.29431242	0.20044568
Aco1	3.8949835	0.26710102	9.82E-05	0.005058869	0.170731707	0.067484663	0.20445044	0.08961607
Mocos	3.2686791	0.2667589	0.001080507	0.031023459	0.115853659	0.04601227	0.15706211	0.060675208
Zdhhc14	2.5277872	0.2667016	0.011478392	0.146937977	0.134146341	0.073619632	0.18468647	0.097898416
Lgals9	2.5566165	0.26619756	0.010569569	0.140656573	0.179878049	0.104294479	0.24050638	0.15245342
RGD1560341	2.2972085	0.26591128	0.021606872	0.212767299	0.176829268	0.113496933	0.2392778	0.14766015
Pon2	2.855644	0.26558378	0.004294966	0.080358244	0.356707317	0.251533742	0.5179465	0.36665484
Gypc	2.1198075	0.2634916	0.034022292	0.268061129	0.134146341	0.082822086	0.1819497	0.104097575
Dusp6	2.4833434	0.26344886	0.013015558	0.158929273	0.557926829	0.45398773	0.945886	0.76637244
Zmynd8	2.6875436	0.2632088	0.007197969	0.110550608	0.219512195	0.134969325	0.2999585	0.19143954
Glod4	3.3037496	0.26289722	0.00095401	0.02810965	0.332317073	0.205521472	0.44348395	0.29192817
Mrpl23	2.9094634	0.2628839	0.003620499	0.072830969	0.396341463	0.260736196	0.5473001	0.39718753
Tubb5	2.6662066	0.262723	0.007671253	0.113992662	0.402439024	0.288343558	0.57476383	0.42468628
Tmem160	2.9614675	0.26249868	0.003061769	0.064038027	0.448170732	0.325153374	0.68631035	0.5073279
Api5	2.2191045	0.26211786	0.026479609	0.23389356	0.335365854	0.245398773	0.4499032	0.33494875
Ndrg1	2.7018661	0.2619872	0.00689515	0.107675858	0.18902439	0.110429448	0.2585707	0.16239025
Urod	3.043649	0.26155454	0.002337277	0.055047181	0.179878049	0.095092025	0.23339361	0.12872794
Ccr1	3.349942	0.26139593	0.000808285	0.025078056	0.25304878	0.13803681	0.33600375	0.2033415
Pitpnm1	3.1475713	0.2612454	0.001646329	0.042813279	0.237804878	0.13803681	0.31836733	0.19282939
Tuba1a	3.2599692	0.2611874	0.001114243	0.031824265	0.594512195	0.447852761	0.96051365	0.736797
Tpd52	2.8049054	0.26118663	0.005033133	0.087447984	0.631097561	0.512269939	1.0916158	0.87991846
Ints6	2.5856369	0.2610774	0.00971993	0.133336464	0.164634146	0.095092025	0.22792628	0.13328518
Pea15	2.133074	0.26094243	0.032918653	0.266583543	0.173780488	0.116564417	0.2334434	0.14453968
Cox17	3.556892	0.2597826	0.000375268	0.014381328	0.777439024	0.650306748	1.472131	1.1984824
Cd53	2.5981615	0.2593195	0.009372444	0.130610243	0.792682927	0.680981595	1.5124094	1.2885041
Anpep	2.567218	0.25867772	0.010251809	0.138177028	0.408536585	0.294478528	0.62235135	0.4712826
Derl2	3.240013	0.2586009	0.001195243	0.033818668	0.158536585	0.076687117	0.20645018	0.10021456
Rps28	4.0948844	0.2584302	4.22E-05	0.002519709	0.966463415	0.926380368	3.0147984	2.7583032
Cope	2.995155	0.25825065	0.002743053	0.059212775	0.512195122	0.371165644	0.7694973	0.5798525
Rsrc2	2.3725	0.25791475	0.017668165	0.189179026	0.304878049	0.214723926	0.42523333	0.3093569
AABR07031666.1	4.591022	0.25749224	4.41E-06	0.000353741	0.198170732	0.070552147	0.23330161	0.10024179
Pafah1b1	3.1306396	0.25730088	0.001744261	0.044657505	0.487804878	0.352760736	0.71753377	0.53113097
Bag6	2.9523885	0.2571401	0.003153258	0.065499064	0.240853659	0.144171779	0.31399193	0.19600365
Rab7b	2.8251197	0.257121	0.004726296	0.083191046	0.155487805	0.079754601	0.20716594	0.12331111
Ifi30	2.9485211	0.25608903	0.003192983	0.066097474	0.966463415	0.947852761	3.204677	3.005415
LOC691427-2	5.8701043	0.25557047	4.36E-09	6.94E-07	0.100609756	0	0.10544954	0
Sec14l1	3.4945776	0.25552	0.000474813	0.017215512	0.170731707	0.076687117	0.21730557	0.10924749
Dnpep	2.126362	0.2547516	0.033473114	0.26756397	0.304878049	0.226993865	0.41276985	0.30920044
AABR07072356.1	2.9816546	0.25465548	0.002866953	0.061558148	0.740853659	0.644171779	1.3489026	1.1351922
Tomm7	2.3522432	0.25382736	0.018660567	0.195638855	0.716463415	0.604294479	1.2754595	1.0788219
Lilrb2	2.268633	0.25330546	0.023290656	0.223860387	0.350609756	0.260736196	0.54332775	0.41192442
Stard7	3.4562883	0.2525653	0.000547669	0.019003646	0.18597561	0.088957055	0.23733284	0.123731285
Tomm5	3.263463	0.25218183	0.001100595	0.031508769	0.143292683	0.064417178	0.18173964	0.08209517
LOC100364335	3.197546	0.25204474	0.001386023	0.037803471	0.213414634	0.116564417	0.2873684	0.16644275
Ywhah	2.7230668	0.2512556	0.006467896	0.103807434	0.448170732	0.334355828	0.6511671	0.49218085
Preb	2.373349	0.2508879	0.0176276	0.189094691	0.143292683	0.082822086	0.18918917	0.108660504
Rps10l1	3.1316524	0.2508811	0.001738256	0.044641318	0.835365854	0.717791411	1.6278507	1.3683652
Ucp2	3.4310713	0.25009522	0.000601202	0.020336762	0.87804878	0.76993865	1.8661782	1.588065
Rpl27	-4.3136344	-0.2563154	1.61E-05	0.001111299	0.945121951	0.950920245	2.8683548	3.048501
Npm1	-2.8960814	-0.25776544	0.003778542	0.074848262	0.826219512	0.831288344	1.8029568	1.9638559
Tpm4	-2.0151243	-0.25874904	0.043891625	0.308382039	0.286585366	0.331288344	0.38427162	0.503537
Mt-co3	-4.499599	-0.26053235	6.81E-06	0.000518535	0.99695122	0.993865031	4.5468473	4.6956177
Rpl23a	-4.1485143	-0.2637223	3.35E-05	0.002099737	0.911585366	0.923312883	2.391253	2.58016
Aif1	-2.5653396	-0.26426825	0.010307491	0.138385492	0.917682927	0.923312883	2.4809172	2.6081524
Rpl4	-3.6383853	-0.2648955	0.000274353	0.011325103	0.914634146	0.911042945	2.186622	2.332695
Rpl13	-5.44567	-0.2676338	5.16E-08	6.51E-06	0.978658537	0.972392638	3.302453	3.470645
Cd302	-2.9792094	-0.27033323	0.002889932	0.061935274	0.637195122	0.693251534	1.1446463	1.3557183
Rnf13	-2.1247945	-0.27225792	0.033603771	0.268044329	0.125	0.17791411	0.15234189	0.25040075
Rps25	-3.1529021	-0.28616256	0.001616559	0.042650401	0.847560976	0.843558282	1.8045559	1.960046
Med29	-1.962198	-0.29049814	0.049739441	0.321765292	0.134146341	0.180981595	0.16274318	0.26062307
Mnda	-1.9707956	-0.29288733	0.048747257	0.318065345	0.667682927	0.696319018	1.1773967	1.3303748
Atox1	-2.0459657	-0.2972447	0.04075975	0.297716992	0.780487805	0.763803681	1.4992651	1.6202468
Actr3	-2.605006	-0.3008576	0.009187267	0.129069381	0.783536585	0.773006135	1.5303067	1.6701369
Leng9	-2.30877	-0.30473244	0.020956344	0.208359055	0.079268293	0.13190184	0.09331972	0.18486822
Hspa5	-2.4787571	-0.3056897	0.013184107	0.16013995	0.68902439	0.693251534	1.300486	1.4837252
Plekhj1	-2.0332992	-0.3058369	0.0420223	0.302980057	0.25304878	0.306748466	0.3380899	0.467556
AY172581.24	-3.6820922	-0.3067271	0.000231328	0.010113281	0.990853659	1	3.7244334	3.9201055
Rpl15	-5.023484	-0.30679575	5.07E-07	5.21E-05	0.954268293	0.950920245	2.9609642	3.1298084
Eef1a1	-4.020431	-0.30719027	5.81E-05	0.003334083	0.905487805	0.917177914	2.5272477	2.730769
Cox7a2l	-3.809948	-0.30929008	0.000138996	0.006653132	0.777439024	0.828220859	1.5602202	1.7984762
Ube2g1	-2.3125308	-0.30967286	0.020748451	0.207142405	0.103658537	0.159509202	0.1262411	0.2313581
Serpinc1	-2.8190126	-0.31509688	0.004817161	0.084667373	0.054878049	0.113496933	0.06501345	0.1657127
Aldob	-3.66997	-0.31517106	0.000242579	0.010454202	0.030487805	0.101226994	0.039872345	0.14041062
Ddt	-2.772285	-0.31653354	0.00556643	0.094676215	0.350609756	0.438650307	0.51399946	0.6925075
Akt1	-2.665576	-0.31748226	0.007685656	0.113992662	0.155487805	0.233128834	0.20851777	0.33584836
Rnasek	-2.825581	-0.32094616	0.004719494	0.083191046	0.204268293	0.279141104	0.24486777	0.38688758
Rab21	-3.3651433	-0.3248925	0.000765039	0.024463084	0.054878049	0.128834356	0.07451073	0.18946548
Egr1	-2.8341722	-0.32686117	0.004594455	0.081821847	0.18597561	0.279141104	0.30687994	0.46566254
Cdk2ap2	-2.6931834	-0.33048484	0.007077332	0.109612716	0.518292683	0.570552147	0.7917062	0.97122335
Apoh	-2.4045594	-0.33378032	0.016191972	0.17809699	0.082317073	0.13803681	0.10409482	0.20620875
Rpl10	-6.5148726	-0.34223834	7.28E-11	1.49E-08	0.966463415	0.978527607	3.4604614	3.7454107
Cd7	-2.384453	-0.3425768	0.017104534	0.185826246	0.100609756	0.159509202	0.12532465	0.23106845
B2m	-4.4023314	-0.342963	1.07E-05	0.00077659	0.948170732	0.960122699	2.6583433	2.893124
Usp25	-2.2209752	-0.34608346	0.026352649	0.233282584	0.070121951	0.116564417	0.078220665	0.17096034
Rbp4	-4.1172194	-0.35207942	3.83E-05	0.002321916	0.070121951	0.171779141	0.08993451	0.2366584
Igsf6	-3.001472	-0.35602924	0.002686777	0.058205495	0.664634146	0.705521472	1.1850315	1.4025297
Clec4a1	-2.8493001	-0.35605687	0.004381551	0.08076192	0.615853659	0.653374233	1.0734718	1.2699137
Ramp1	-3.8940425	-0.35752666	9.86E-05	0.005058869	0.274390244	0.417177914	0.43377656	0.6697445
Cd1d1	-2.0963721	-0.35869586	0.036049194	0.274381326	0.164634146	0.217791411	0.20616478	0.3255176
Adrb2	-2.451294	-0.3587838	0.014234362	0.163141841	0.12195122	0.187116564	0.17089275	0.29256418
Grk2	-2.4592288	-0.3615398	0.013923589	0.163141841	0.125	0.193251534	0.17583422	0.2927917
Fndc3a	-1.9933958	-0.36537978	0.046218128	0.310083951	0.06097561	0.101226994	0.07318808	0.16002558
Ly86	-2.3273764	-0.37303966	0.019945241	0.202269436	0.591463415	0.59202454	0.957781	1.1204928
Ambp	-2.5126507	-0.3738001	0.01198279	0.151473468	0.073170732	0.128834356	0.085887164	0.19190511
Olfm1	-3.2868538	-0.37445444	0.001013134	0.02956398	0.134146341	0.233128834	0.20942207	0.37012485
Evi2b	-2.1200783	-0.37512618	0.033999447	0.268061129	0.280487805	0.31595092	0.35285428	0.499556
Nr1h3	-2.4811962	-0.37742668	0.013094231	0.15936798	0.12804878	0.193251534	0.17083332	0.2962629
Cyp2e1	-3.5339367	-0.3776675	0.000409419	0.01539772	0.057926829	0.13803681	0.074753925	0.20293571
Lmo2	-3.147381	-0.37835476	0.001647401	0.042813279	0.618902439	0.67791411	1.0264989	1.2537181
Ubb	-5.4553223	-0.38238016	4.89E-08	6.23E-06	0.957317073	0.963190184	2.9367738	3.171572
AC141102.1	-2.487718	-0.38385862	0.012856561	0.157903607	0.094512195	0.156441718	0.12134442	0.2282776
Fcnb	-5.5242333	-0.3850719	3.31E-08	4.48E-06	0.899390244	0.969325153	3.0844536	3.6816616
Map3k8	-2.3966625	-0.3872474	0.016545156	0.180668929	0.182926829	0.251533742	0.24563088	0.378985
Ccrl2	-2.3695562	-0.38938877	0.017809445	0.190197252	0.076219512	0.13190184	0.10185652	0.19698231
Apoa2	-2.7833087	-0.39177728	0.005380759	0.092296016	0.048780488	0.104294479	0.058352835	0.1643832
Nufip2	-2.8561823	-0.39270547	0.004287689	0.080358244	0.143292683	0.220858896	0.18261938	0.32456365
H3f3b	-4.5537953	-0.39710885	5.27E-06	0.000417017	0.948170732	0.966257669	2.65706	2.9271054
Klf4	-3.1843243	-0.3971635	0.001450924	0.039132938	0.350609756	0.450920245	0.5544375	0.7835014
Cst3	-4.2163005	-0.3974065	2.48E-05	0.001608254	0.893292683	0.883435583	2.2788148	2.5370383
Smim14	-2.4833934	-0.40141624	0.013013725	0.158929273	0.219512195	0.291411043	0.28649986	0.42447695
Hopx	-5.2430396	-0.40672922	1.58E-07	1.82E-05	0.914634146	0.920245399	2.5579042	2.8352957
Ap1s2	-2.1428773	-0.40874606	0.032122948	0.263182635	0.384146341	0.432515337	0.5647968	0.7268585
LOC299282	-3.3632903	-0.40892327	0.000770193	0.024544839	0.057926829	0.13190184	0.06798128	0.1946899
Jund	-2.668947	-0.41002068	0.007608944	0.113992662	0.518292683	0.561349693	0.8080479	1.0057411
Bcl6	-2.8841372	-0.41953582	0.003924877	0.076292557	0.182926829	0.263803681	0.24349517	0.40670988
Evi2a	-3.0318592	-0.4224204	0.002430526	0.056064128	0.182926829	0.266871166	0.22043884	0.3798155
Mrpl33	-3.961973	-0.4340863	7.43E-05	0.004148259	0.780487805	0.782208589	1.5507498	1.8021287
AABR07015941.1	-3.6292539	-0.43758312	0.000284242	0.011589788	0.719512195	0.733128834	1.2571899	1.4719862
RF00017-2	-5.9996	-0.438012	1.98E-09	3.41E-07	0	0.104294479	0	0.14626569
Dram1	-2.7072008	-0.4466446	0.006785319	0.106714561	0.067073171	0.125766871	0.07717081	0.19270962
Hpx	-2.1745372	-0.45031855	0.029664808	0.252808465	0.237804878	0.294478528	0.30580676	0.44817108
Ier5l	-4.620852	-0.45169812	3.82E-06	0.000308537	0.051829268	0.162576687	0.07470577	0.24600142
Arid5b	-2.4644308	-0.4518502	0.013723105	0.162928236	0.131097561	0.196319018	0.17547713	0.30801335
AABR07034632.1	-3.837004	-0.45630345	0.000124544	0.006008896	0.045731707	0.128834356	0.059648313	0.19699085
Btg2	-3.7086213	-0.4599089	0.000208391	0.009451734	0.820121951	0.794478528	1.8278271	2.0873017
Il18bp	-2.1593878	-0.46063137	0.030820084	0.258649494	0.06097561	0.104294479	0.07256027	0.17114122
Ly6e	-5.775527	-0.47222984	7.67E-09	1.19E-06	0.823170732	0.877300613	1.8937744	2.331906
Klf2	-3.7767787	-0.4802918	0.00015887	0.007428235	0.49695122	0.598159509	0.83887756	1.1349863
Itga4	-2.717849	-0.4840871	0.00657078	0.104603663	0.219512195	0.291411043	0.28525102	0.46196106
St8sia4	-3.4374306	-0.4851986	0.000587261	0.019976774	0.198170732	0.297546012	0.2666487	0.4662587
Lgals1	-3.0673592	-0.4874194	0.002159591	0.05229361	0.12804878	0.208588957	0.1678728	0.33224958
Fos	-4.416766	-0.49051762	1.00E-05	0.000735323	0.841463415	0.865030675	2.1981814	2.5649216
Samsn1	-2.5812762	-0.49694967	0.009843578	0.134240683	0.323170732	0.398773006	0.4653301	0.6530961
LOC100364500	-4.6619387	-0.5039763	3.13E-06	0.000259821	0.036585366	0.13803681	0.04198326	0.19597031
AABR07069878.1	-5.487523	-0.50827914	4.08E-08	5.31E-06	0.009146341	0.110429448	0.010700806	0.16622391
Rida	-2.9748528	-0.5093333	0.002931293	0.062277112	0.112804878	0.187116564	0.13126811	0.28431442
LOC100910270	-7.1398234	-0.52521604	9.35E-13	2.26E-10	0.905487805	0.972392638	3.0768101	3.7320638
Thrsp	-6.410336	-0.53358006	1.45E-10	2.88E-08	0.00304878	0.125766871	0.002573969	0.17894016
Trex1	-4.53681	-0.5444199	5.71E-06	0.000446207	0.387195122	0.558282209	0.6166657	0.943267
Nfkbia	-3.2064898	-0.5460417	0.001343651	0.036832738	0.759146341	0.748466258	1.4847025	1.7429444
Smagp	-3.426056	-0.5641867	0.000612414	0.020487117	0.335365854	0.404907975	0.4526579	0.69534385
RF00001-261	-7.3670535	-0.57288444	1.74E-13	4.40E-11	0	0.153374233	0	0.20304684
Gc	-3.910498	-0.57423866	9.21E-05	0.004870764	0.12804878	0.239263804	0.16785137	0.3643193
Colec12	-2.65979	-0.5817247	0.007818939	0.115051462	0.164634146	0.233128834	0.20837513	0.38004228
Atrx-1	-6.8785253	-0.58510107	6.05E-12	1.38E-09	0	0.134969325	0	0.19288269
Itih4	-3.9429462	-0.58652425	8.05E-05	0.004450659	0.048780488	0.134969325	0.058587838	0.21866955
Ybx3	-5.3306646	-0.59246963	9.79E-08	1.20E-05	0.207317073	0.386503067	0.29423013	0.5995761
Rhob	-3.84802	-0.59396595	0.000119076	0.005885773	0.551829268	0.644171779	0.9264956	1.2420467
Hamp	-4.233242	-0.598156	2.30E-05	0.001507834	0.115853659	0.23006135	0.13612553	0.34338498
Pzp	-3.4296784	-0.60811365	0.000604297	0.020342648	0.091463415	0.171779141	0.097114176	0.26776415
Apoc3	-3.2029169	-0.6155247	0.001360432	0.037189235	0.237804878	0.32208589	0.29608345	0.51078194
Stat1	-3.9914343	-0.62890124	6.57E-05	0.003733908	0.265243902	0.383435583	0.35627446	0.6188906
Psmb9	-3.6548378	-0.6317911	0.000257345	0.010896653	0.472560976	0.542944785	0.68425286	0.96067625
Zfp36	-6.4018598	-0.66000605	1.53E-10	3.00E-08	0.87804878	0.889570552	2.1477027	2.6055572
Marco	-2.3969643	-0.68372947	0.016531536	0.180668929	0.06097561	0.113496933	0.08804665	0.17580537
Fxyd2	-5.152942	-0.6891307	2.56E-07	2.85E-05	0.411585366	0.601226994	0.8048837	1.267293
Irf1	-2.1054468	-0.7000302	0.035252437	0.272088599	0.222560976	0.273006135	0.3067035	0.48569053
Serpina1	-4.384275	-0.71361005	1.16E-05	0.00082989	0.18902439	0.309815951	0.2305283	0.49768153
Ifi27l2b	-2.7524345	-0.74847996	0.005915399	0.099280061	0.320121951	0.392638037	0.44031888	0.6685266
Ndufa10l1-1	-9.064534	-0.7878413	1.25E-19	5.05E-17	0	0.22392638	0	0.31012508
Ndufv3-1	-8.784816	-0.79020715	1.57E-18	5.93E-16	0	0.211656442	0	0.29318884
Ier5	-5.5333414	-0.81658334	3.14E-08	4.37E-06	0.457317073	0.601226994	0.68447715	1.1043643
Sowahc	-6.145112	-0.8188338	7.99E-10	1.40E-07	0.140243902	0.334355828	0.20087278	0.5542564
Apoc1	-4.7999787	-0.8745236	1.59E-06	0.000144485	0.149390244	0.291411043	0.18792078	0.47472787
Clec4f	-2.6750166	-0.88168085	0.007472554	0.113381563	0.280487805	0.343558282	0.38026205	0.61334825
LOC297568	-6.522725	-0.91575277	6.90E-11	1.44E-08	0.054878049	0.226993865	0.064352825	0.3633765
Gadd45b	-6.863169	-0.93439275	6.73E-12	1.48E-09	0.164634146	0.395705521	0.25183776	0.689585
LOC103694857	-7.6562405	-0.9469789	1.91E-14	5.39E-12	0.00304878	0.171779141	0.002502586	0.27705622
Ppp1r15a	-5.209889	-0.9799808	1.89E-07	2.16E-05	0.234756098	0.383435583	0.30467245	0.6771096
Ccl3	-6.1453514	-0.98052305	7.98E-10	1.40E-07	0.50304878	0.641104294	0.9500292	1.5682515
Jun	-9.059016	-0.9895589	1.32E-19	5.14E-17	0.762195122	0.892638037	1.7702036	2.5905313
Fosb	-4.900296	-1.038835	9.57E-07	9.20E-05	0.341463415	0.490797546	0.6032154	1.0516129
Ttr	-6.501002	-1.0959586	7.98E-11	1.61E-08	0.222560976	0.417177914	0.27982908	0.7232694
LOC680406	-8.210659	-1.1062549	2.20E-16	7.84E-14	0.073170732	0.319018405	0.086869776	0.50451654
Rup2	-7.978045	-1.2777493	1.49E-15	4.74E-13	0.094512195	0.334355828	0.11097044	0.5737546
Fabp1	-9.720387	-1.2841948	2.47E-22	1.11E-19	0.106707317	0.432515337	0.14105667	0.7102013
Id1	-7.6191535	-1.3541903	2.55E-14	7.03E-12	0.512195122	0.665644172	0.90019476	1.6533339
LOC108348108	-8.056842	-1.525873	7.83E-16	2.56E-13	0.021341463	0.226993865	0.029068016	0.44922587
Calm2-1	-12.247842	-1.588919	1.73E-34	8.71E-32	0	0.377300613	0	0.6250904
Uqcrb-1	-13.769573	-1.6254687	3.88E-43	2.24E-40	0	0.457055215	0	0.7248493
Alb	-13.43753	-1.6299064	3.64E-41	2.01E-38	0.414634146	0.828220859	0.60377216	1.6724577
Cox6b1-1	-15.4151125	-1.8128825	1.30E-53	8.26E-51	0	0.54601227	0	0.8801484
Hba-a2	-14.015797	-1.9669484	1.25E-44	7.56E-42	0.06097561	0.564417178	0.07645794	0.96847284
Rpl32-1	-16.643068	-2.034183	3.40E-62	2.94E-59	0	0.613496933	0	1.0269578
Hbb	-12.975953	-2.088724	1.67E-38	8.82E-36	0.009146341	0.429447853	0.007988979	0.7587805
LOC689064	-15.436401	-2.6528275	9.32E-54	6.27E-51	0.015243902	0.570552147	0.018896736	1.0855833
Gnas-1	-20.07837	-2.979278	1.14E-89	1.73E-86	0	0.803680982	0	1.6837918
Hba-a2-1	-19.85627	-3.1632488	9.73E-88	1.18E-84	0	0.791411043	0	1.6706758
Rps4x-1	-20.578888	-3.5294201	4.24E-94	8.56E-91	0	0.831288344	0	2.0662892
Rpl21-3	-22.325567	-4.606099	2.09E-110	6.32E-107	0.006097561	0.929447853	0.006320074	2.9427526
Rps27a-1	-22.709145	-4.8950458	3.64E-114	1.47E-110	0	0.947852761	0	3.14541
