# Supplementary material for: Immunologic barriers in liver transplantation: a single-cell analysis of the role of mesenchymal stem cells
Source: Front Immunol. 2023 Dec 7;14:1274982. doi: 10.3389/fimmu.2023.1274982 (PMC10748593; doi:10.3389/fimmu.2023.1274982)
Supplement: Supplementary file 1 [file DataSheet_1.zip › Additional File 12.xls]

Gene_ID	Scores	avg_logFC	p_val	p_val_adj	pct.1	pct.2	Allo+IS_30	Allo+IS_60
Nr4a1	12.098047	1.5804288	1.08E-33	4.25E-31	0.533026114	0.271895425	1.1778697	0.42913267
Ccl2	6.2098923	1.4970868	5.30E-10	2.07E-08	0.342549923	0.218300654	0.9752518	0.46704882
Gadd45a	10.359921	1.4658371	3.77E-25	8.96E-23	0.462365591	0.232679739	1.0510005	0.4069365
Ier2	13.763279	1.4447036	4.24E-43	4.28E-40	0.838709677	0.698039216	2.3037174	1.3915521
S100a9	9.7058	1.3842688	2.85E-22	5.15E-20	0.256528418	0.067973856	0.5143623	0.13559638
AC128848.1	8.516037	1.3613262	1.65E-17	1.85E-15	0.373271889	0.194771242	0.79988265	0.30880666
Mt1	7.7833185	1.2889895	7.06E-15	5.63E-13	0.301075269	0.149019608	0.62207323	0.21436885
Klf6	11.60651	1.2818538	3.82E-31	1.28E-28	0.660522273	0.478431373	1.4143959	0.7241178
Cxcl2	4.035724	1.2535938	5.44E-05	0.000606996	0.31797235	0.240522876	0.90163445	0.5526642
Id1	12.058684	1.2255317	1.75E-33	6.61E-31	0.75422427	0.501960784	2.0007672	1.0958891
Hes1	5.762373	1.2091423	8.29E-09	2.62E-07	0.221198157	0.11372549	0.4649108	0.18825202
Dusp1	15.18436	1.2035714	4.49E-52	6.80E-49	0.920122888	0.738562092	2.807639	1.7878451
Jund	13.07015	1.1952205	4.88E-39	3.47E-36	0.741935484	0.54379085	1.5484108	0.83248264
Atf3	7.0758505	1.1758403	1.49E-12	8.86E-11	0.466973886	0.326797386	1.0736954	0.58254975
LOC100360841	20.903399	1.1493189	4.99E-97	6.04E-93	0.944700461	0.91503268	2.9332018	2.0993407
LOC108348108	8.728956	1.1448411	2.57E-18	3.11E-16	0.305683564	0.125490196	0.64539915	0.21953085
Nfkbia	12.826677	1.1132386	1.16E-37	7.04E-35	0.924731183	0.809150327	2.8726172	2.0180542
Zfp36	15.081776	1.1103274	2.13E-51	2.87E-48	0.950844854	0.80130719	3.0527527	2.0576825
Osm	6.2631693	1.0911635	3.77E-10	1.53E-08	0.267281106	0.150326797	0.53547686	0.20916983
Fos	13.607359	1.0754606	3.62E-42	3.13E-39	0.923195084	0.775163399	3.0960917	2.1322317
Ppp1r15a	8.522341	1.0580636	1.56E-17	1.77E-15	0.589861751	0.432679739	1.2494287	0.7201944
Klf4	10.72481	1.0472509	7.78E-27	2.01E-24	0.56374808	0.321568627	1.0976022	0.5116508
Fosb	10.763553	1.047054	5.12E-27	1.41E-24	0.697388633	0.461437908	1.6313441	0.9086468
Prg4	8.196322	1.0413189	2.48E-16	2.40E-14	0.330261137	0.156862745	0.7011469	0.27600724
Phlda1	4.6974854	1.0290102	2.63E-06	4.59E-05	0.264208909	0.177777778	0.58261573	0.29379734
Btg2	12.782635	1.0246956	2.05E-37	1.13E-34	0.886328725	0.729411765	2.3959439	1.5595443
G0s2	7.705803	1.0176581	1.30E-14	9.97E-13	0.370199693	0.185620915	0.80142206	0.39218453
Cited2	5.0144587	1.0176241	5.32E-07	1.11E-05	0.520737327	0.450980392	1.1364516	0.7681814
Egr1	7.7804747	1.0098819	7.23E-15	5.72E-13	0.497695853	0.337254902	1.0623469	0.57730466
Mt-nd3	17.580698	1.0036132	3.46E-69	8.39E-66	0.984639017	0.954248366	3.1503563	2.405632
Junb	13.596507	0.9964938	4.20E-42	3.39E-39	0.952380952	0.882352941	3.2019167	2.4208744
Tsc22d3	9.632103	0.9835805	5.85E-22	9.98E-20	0.496159754	0.296732026	0.8841566	0.40626675
Jun	12.667399	0.95576227	8.96E-37	4.72E-34	0.933947773	0.831372549	3.057356	2.2181697
Gadd45g	3.5779974	0.927039	0.000346237	0.002879758	0.356374808	0.291503268	0.71651703	0.47080126
Rgcc	5.6324873	0.922304	1.78E-08	5.23E-07	0.178187404	0.08496732	0.35579386	0.11959085
Rhob	11.344059	0.9222737	7.94E-30	2.40E-27	0.757296467	0.560784314	1.6139997	0.9620632
Rgs1	5.444602	0.91302454	5.19E-08	1.36E-06	0.216589862	0.116339869	0.44685304	0.19278306
Ddit4	7.703809	0.85308963	1.32E-14	1.01E-12	0.34562212	0.177777778	0.62972355	0.2778283
Crip1	13.727155	0.8506064	6.98E-43	6.50E-40	0.973886329	0.928104575	3.6679256	2.8730264
AY172581.24	15.9442625	0.84476024	3.12E-57	5.40E-54	1	0.992156863	4.4065003	3.7724807
Tf	12.429858	0.84437656	1.80E-35	8.72E-33	0.875576037	0.752941176	2.3009877	1.5786307
Rpl32-1	10.833453	0.839652	2.39E-27	6.73E-25	0.69124424	0.597385621	1.3620752	0.87499964
LOC24906	9.411689	0.83042073	4.88E-21	7.68E-19	0.586789555	0.364705882	1.4293712	0.7813335
AC134224.3	12.328278	0.8286194	6.38E-35	2.97E-32	0.998463902	0.996078431	4.8931427	4.307566
LOC108352650	18.490574	0.8203349	2.46E-76	7.45E-73	0.967741935	0.952941176	3.3767924	2.812484
AABR07060872.1	9.228928	0.81331086	2.73E-20	3.99E-18	0.442396313	0.235294118	0.7055698	0.3141546
AABR07042821.1	10.865427	0.81147075	1.68E-27	4.86E-25	0.64516129	0.460130719	1.1199437	0.6237614
Rara	9.561886	0.79759884	1.16E-21	1.94E-19	0.502304147	0.277124183	0.8932528	0.43107042
Cdkn1a	4.8952155	0.79394025	9.82E-07	1.90E-05	0.25499232	0.166013072	0.47001228	0.23035528
Anxa1	8.208536	0.793872	2.24E-16	2.19E-14	0.698924731	0.586928105	1.5163972	1.0366542
Slfn4	7.996475	0.7863636	1.28E-15	1.15E-13	0.757296467	0.650980392	1.8749365	1.3344148
S100a6	12.276864	0.7753365	1.21E-34	5.41E-32	0.923195084	0.819607843	2.9562027	2.1767323
AABR07065625.1	9.158194	0.77477634	5.28E-20	7.40E-18	0.274961598	0.096732026	0.41025114	0.11499343
Cxcl1	2.250734	0.7717106	0.024402383	0.082280751	0.11827957	0.08496732	0.2974819	0.17168504
RGD1562420	14.087602	0.77131826	4.53E-45	4.98E-42	0.89093702	0.832679739	2.1850102	1.6361853
Tppp3	6.8639674	0.7547672	6.70E-12	3.65E-10	0.179723502	0.064052288	0.34164205	0.10814905
AABR07039448.1	10.005094	0.74226177	1.45E-23	2.74E-21	0.325652842	0.122875817	0.46147445	0.13525015
Rasgrp2	6.837595	0.7329882	8.05E-12	4.32E-10	0.334869432	0.190849673	0.5722506	0.27368695
Mt2A	4.599288	0.7244839	4.24E-06	6.91E-05	0.138248848	0.067973856	0.27121788	0.101720266
RF00001-261	5.784572	0.7126234	7.27E-09	2.31E-07	0.258064516	0.152941176	0.4214785	0.18074775
Lrg1	6.3873267	0.6975649	1.69E-10	7.28E-09	0.496159754	0.358169935	1.0507711	0.6567315
Csrnp1	5.0521193	0.6973195	4.37E-07	9.38E-06	0.182795699	0.098039216	0.30538452	0.11665329
Hp	8.01837	0.6958591	1.07E-15	9.68E-14	0.496159754	0.300653595	0.94018376	0.52131927
AY172581.15	9.189697	0.68855464	3.94E-20	5.68E-18	0.24577573	0.074509804	0.36151272	0.090846986
Clu	9.171576	0.6795628	4.66E-20	6.64E-18	0.216589862	0.053594771	0.3337314	0.08109606
RF00100-235	7.752406	0.6765017	9.02E-15	7.00E-13	0.188940092	0.058823529	0.29643163	0.07427162
Ier5	5.74917	0.6722555	8.97E-09	2.81E-07	0.611367127	0.534640523	1.2185676	0.8858015
Cox6b1-1	9.413413	0.671613	4.80E-21	7.65E-19	0.723502304	0.640522876	1.4390514	1.0296258
LOC100910200	5.615962	0.66901064	1.95E-08	5.65E-07	0.287250384	0.177777778	0.49672136	0.24780221
Nfkbiz	6.1342072	0.66227883	8.56E-10	3.27E-08	0.348694316	0.222222222	0.6096958	0.32209232
Anxa2	9.4496975	0.6613835	3.40E-21	5.56E-19	0.907834101	0.871895425	2.580418	2.1118245
AC134224.1	6.4648137	0.659035	1.01E-10	4.48E-09	0.689708141	0.594771242	1.3706573	0.9996183
Itgb7	7.855997	0.65860075	3.97E-15	3.26E-13	0.511520737	0.345098039	0.96635836	0.55715656
Vim	10.094175	0.6447716	5.86E-24	1.15E-21	0.961597542	0.938562092	3.4390976	2.9217207
Fgl2	3.5596423	0.63738966	0.00037136	0.003020264	0.523809524	0.492810458	1.072888	0.83024067
LOC100360087	4.5818915	0.6346752	4.61E-06	7.39E-05	0.34562212	0.269281046	0.5688962	0.34224665
Rps28	14.350338	0.63102084	1.06E-46	1.28E-43	0.949308756	0.946405229	3.126851	2.7302191
Mal	7.653037	0.62385434	1.96E-14	1.46E-12	0.53609831	0.34248366	1.1542443	0.6938021
Fcnb	7.9198976	0.6174743	2.38E-15	2.09E-13	0.775729647	0.643137255	2.4781373	1.7921417
Gchfr	5.253837	0.61584204	1.49E-07	3.54E-06	0.267281106	0.169934641	0.45472306	0.22771446
AABR07044711.1	6.808997	0.61413527	9.83E-12	5.17E-10	0.30875576	0.177777778	0.45350596	0.20007095
Thbd	6.026427	0.6132307	1.68E-09	5.97E-08	0.158218126	0.061437908	0.27960205	0.09294271
Arrdc3	5.3067136	0.6130555	1.12E-07	2.71E-06	0.202764977	0.111111111	0.32621273	0.13245344
Alox5ap	7.2912083	0.61182743	3.07E-13	2.03E-11	0.611367127	0.478431373	1.1860583	0.78903586
Sowahc	6.5091963	0.6065858	7.56E-11	3.43E-09	0.371735791	0.232679739	0.6441013	0.34843627
Ubc	8.507607	0.6060462	1.78E-17	1.95E-15	0.887864823	0.847058824	2.1211724	1.7107942
H3f3b	9.03116	0.6025136	1.70E-19	2.29E-17	0.984639017	0.951633987	3.2194796	2.8152013
Sat1	8.04171	0.6020106	8.86E-16	8.19E-14	0.870967742	0.826143791	2.2063837	1.7829876
AC128960.1	6.494139	0.5835216	8.35E-11	3.77E-09	0.411674347	0.300653595	0.6187357	0.34985405
Calm2-1	5.096035	0.58327574	3.47E-07	7.66E-06	0.430107527	0.356862745	0.7184989	0.46724752
AY172581.9	8.106629	0.58217424	5.20E-16	4.89E-14	0.947772657	0.951633987	2.686719	2.3213813
S100a10	10.30347	0.58181584	6.80E-25	1.52E-22	0.938556068	0.904575163	2.8793936	2.3698444
Tob1	6.189319	0.57384324	6.04E-10	2.35E-08	0.248847926	0.126797386	0.39488208	0.17822848
LOC108349682	7.8148265	0.57279515	5.50E-15	4.47E-13	0.250384025	0.103267974	0.3430605	0.11360381
Hk2	5.4645076	0.56911325	4.64E-08	1.23E-06	0.370199693	0.265359477	0.61504525	0.35937548
Nfil3	5.033389	0.5639538	4.82E-07	1.03E-05	0.228878648	0.139869281	0.36086997	0.16621192
Rpl36	11.802359	0.5614661	3.80E-32	1.31E-29	0.941628264	0.939869281	2.9042637	2.5453293
Fam43a	4.1727414	0.5608664	3.01E-05	0.000367768	0.264208909	0.188235294	0.4466347	0.25425464
Ccl3	6.278311	0.5527787	3.42E-10	1.41E-08	0.680491551	0.539869281	1.7936208	1.3097483
Dnajb1	3.2974188	0.5524347	0.000975779	0.006633298	0.22734255	0.17254902	0.35707918	0.20459858
Ly49si1	5.8030667	0.5492332	6.51E-09	2.08E-07	0.551459293	0.467973856	1.0522951	0.7454274
Gabarapl1	4.5582676	0.5484274	5.16E-06	8.14E-05	0.182795699	0.105882353	0.27615094	0.12033534
Zfand5	4.6832147	0.5459366	2.82E-06	4.86E-05	0.393241167	0.308496732	0.6460991	0.41767982
Prdx6	5.130135	0.54328704	2.90E-07	6.49E-06	0.365591398	0.267973856	0.57085776	0.34357333
RF00017-2	5.2265263	0.54003346	1.73E-07	4.07E-06	0.219662058	0.125490196	0.3405193	0.15227783
Coro1a	8.324634	0.53969264	8.46E-17	8.68E-15	0.898617512	0.849673203	2.3204706	1.917914
AABR07008505.1	6.168911	0.53798497	6.88E-10	2.66E-08	0.201228879	0.094117647	0.28535068	0.10022828
Lbp	5.6500077	0.53785807	1.60E-08	4.81E-07	0.145929339	0.05751634	0.2430015	0.08618485
Rps21	10.082666	0.53646123	6.59E-24	1.27E-21	0.897081413	0.888888889	2.4231033	2.0869205
Dap	5.6990924	0.5344337	1.20E-08	3.67E-07	0.47311828	0.366013072	0.7807797	0.50830966
LOC308990	4.165065	0.5343532	3.11E-05	0.000378214	0.377880184	0.307189542	0.6598474	0.4393136
Serpinb1a	5.3087206	0.5307081	1.10E-07	2.70E-06	0.671274962	0.639215686	1.5671614	1.2488692
Xpc	4.4936733	0.52978	7.00E-06	0.000106637	0.130568356	0.064052288	0.21692263	0.078986704
S100a8	6.8980618	0.5272712	5.27E-12	2.92E-10	0.377880184	0.220915033	0.7773827	0.4185764
Plaur	2.720492	0.5262508	0.006518486	0.030691626	0.405529954	0.360784314	0.7439592	0.5711309
Map3k8	5.503155	0.5257943	3.73E-08	1.01E-06	0.331797235	0.222222222	0.55201674	0.30893815
LOC100359922	12.539145	0.51968974	4.56E-36	2.30E-33	0.952380952	0.947712418	3.0042617	2.6290221
Zfand2a	3.056189	0.51466	0.002241699	0.013032591	0.173579109	0.124183007	0.2868202	0.15438573
Slfn5	3.962713	0.5063436	7.41E-05	0.000792743	0.368663594	0.290196078	0.66217864	0.45330128
Tra2b	4.1012063	0.5057336	4.11E-05	0.00047629	0.491551459	0.432679739	0.8422147	0.62469643
Rpl37a	11.447875	0.50088847	2.41E-30	7.89E-28	0.967741935	0.94379085	2.9356883	2.561261
LOC103693375	7.3571653	0.49998823	1.88E-13	1.29E-11	0.178187404	0.058823529	0.2426701	0.06069721
Id2	7.6317134	0.4960601	2.32E-14	1.71E-12	0.760368664	0.643137255	1.6621692	1.2315443
Ifi27	5.680817	0.49520487	1.34E-08	4.06E-07	0.281105991	0.164705882	0.4337508	0.22444238
Glrx	5.6594853	0.49319822	1.52E-08	4.57E-07	0.741935484	0.675816993	1.6089792	1.291445
Mknk2	3.3838327	0.492974	0.000714816	0.00515877	0.368663594	0.312418301	0.58089703	0.4121828
LOC100912489-1	4.207195	0.48990712	2.59E-05	0.000326163	0.12749616	0.064052288	0.21808869	0.09226152
Ifrd1	2.2539723	0.48403302	0.024197918	0.081876721	0.172043011	0.139869281	0.2768771	0.16075867
Ucp2	5.8057423	0.48354352	6.41E-09	2.06E-07	0.764976959	0.741176471	1.6330805	1.3394232
Anapc13	4.1176	0.48008227	3.83E-05	0.000448596	0.447004608	0.385620915	0.7439188	0.5374304
LOC102548682	3.3571105	0.47952372	0.000787617	0.005587602	0.113671275	0.065359477	0.19746383	0.09048122
Mrpl33	6.247691	0.47916305	4.17E-10	1.67E-08	0.658986175	0.57124183	1.293449	0.96547604
Plk2	3.7070832	0.4774222	0.00020966	0.001900437	0.144393241	0.08496732	0.2506936	0.12369529
Gyg1	4.0957575	0.47498238	4.21E-05	0.000485774	0.377880184	0.307189542	0.64425695	0.43338144
Klf10	4.0866103	0.47300625	4.38E-05	0.000502082	0.222734255	0.147712418	0.3474108	0.18961346
Lyz2	8.031399	0.46891633	9.64E-16	8.77E-14	0.995391705	1	5.665091	5.326234
Rasa3	5.163797	0.467963	2.42E-07	5.52E-06	0.413210445	0.305882353	0.6882838	0.44679508
Dusp5	6.456927	0.4676971	1.07E-10	4.71E-09	0.11827957	0.030065359	0.17925783	0.044244613
Trem1	4.6337075	0.4669615	3.59E-06	5.97E-05	0.480798771	0.410457516	0.8541069	0.6121774
Atp5md	6.2470427	0.46495155	4.18E-10	1.67E-08	0.268817204	0.150326797	0.36470845	0.164924
Mir24-2	5.208676	0.46454942	1.90E-07	4.44E-06	0.153609831	0.069281046	0.24288665	0.096990325
AC141489.1	7.3196445	0.46267858	2.49E-13	1.67E-11	0.79109063	0.792156863	1.8492478	1.5940441
Rpl24	10.159728	0.46039203	3.00E-24	5.95E-22	0.946236559	0.947712418	2.8120267	2.4992938
Il17ra	4.952813	0.45687878	7.31E-07	1.47E-05	0.539170507	0.469281046	0.9580372	0.702364
Mettl7a	4.397105	0.45683408	1.10E-05	0.00015648	0.149001536	0.079738562	0.23814854	0.10052577
LOC108350501	5.5097046	0.4540655	3.59E-08	9.78E-07	0.210445469	0.11503268	0.28237957	0.11743302
RF00100-65	6.0651226	0.45267284	1.32E-09	4.88E-08	0.122887865	0.037908497	0.18277454	0.04674751
Klf2	5.0701356	0.45226434	3.98E-07	8.66E-06	0.580645161	0.482352941	1.1155527	0.8353325
S1pr5	4.0291734	0.44675067	5.60E-05	0.000621299	0.142857143	0.079738562	0.24014358	0.11050943
AC136661.1	5.4003124	0.44576237	6.65E-08	1.71E-06	0.251920123	0.152941176	0.34378657	0.16675715
Cfd	2.9929996	0.44338474	0.002762501	0.015487909	0.337941628	0.282352941	0.57393444	0.41664365
Lsp1	8.118121	0.44236127	4.73E-16	4.48E-14	0.887864823	0.858823529	2.2315512	1.8913985
Ccnd3	4.030121	0.44136766	5.57E-05	0.000619552	0.279569892	0.203921569	0.4393247	0.27085656
Cst3	6.2526975	0.4411182	4.03E-10	1.63E-08	0.844854071	0.810457516	2.1166565	1.7929341
Clk1	4.785625	0.43725294	1.70E-06	3.12E-05	0.348694316	0.252287582	0.540568	0.3369003
Myo1g	2.338237	0.43610182	0.019374959	0.069685404	0.314900154	0.277124183	0.51520497	0.39284948
Atp5i	4.800323	0.43417373	1.58E-06	2.91E-05	0.651305684	0.622222222	1.2409317	1.0107616
Cebpb	6.565551	0.43139255	5.18E-11	2.40E-09	0.927803379	0.850980392	2.5647006	2.1491592
Pi16	3.7973144	0.43041438	0.000146272	0.001406955	0.379416283	0.308496732	0.60785735	0.42897123
AABR07062183.1	4.0044265	0.42313126	6.22E-05	0.000680087	0.462365591	0.393464052	0.7790494	0.5758403
Tagln2	6.6974373	0.41980776	2.12E-11	1.05E-09	0.846390169	0.77254902	1.9897361	1.6396877
Hexim1	2.3877842	0.41848296	0.01695029	0.063217743	0.270353303	0.236601307	0.43221885	0.3072864
Icam2	4.78063	0.41829684	1.75E-06	3.19E-05	0.430107527	0.332026144	0.68893355	0.4717208
Rbm38	2.5608625	0.41804478	0.010441268	0.043751863	0.188940092	0.150326797	0.30184245	0.18174244
Limd2	4.9457793	0.41449144	7.58E-07	1.52E-05	0.657450077	0.610457516	1.2871548	1.0357803
AABR07026317.1	5.4802055	0.41226453	4.25E-08	1.14E-06	0.195084485	0.100653595	0.25821462	0.10553617
RF00006	4.47927	0.40955424	7.49E-06	0.000113236	0.132104455	0.064052288	0.2008687	0.081812166
Xdh	4.397477	0.40810072	1.10E-05	0.00015648	0.53609831	0.471895425	0.9466939	0.7181135
Hist1h1e	2.3367004	0.40647444	0.019454767	0.069857157	0.491551459	0.471895425	0.94623303	0.78994447
Hcst	4.6953864	0.40388337	2.66E-06	4.63E-05	0.448540707	0.363398693	0.7454364	0.5222747
Rmrp	4.2507586	0.40222287	2.13E-05	0.000277122	0.12749616	0.064052288	0.18958555	0.077533364
Tmem160	3.2220612	0.40169623	0.00127272	0.008264149	0.370199693	0.326797386	0.59510624	0.42998102
AABR07035539.1	4.3415036	0.40150252	1.42E-05	0.000192984	0.235023041	0.158169935	0.32499757	0.17468065
Ypel3	4.209412	0.39865613	2.56E-05	0.000323653	0.490015361	0.409150327	0.84383535	0.6290587
Tspo	5.6394014	0.39826778	1.71E-08	5.06E-07	0.861751152	0.852287582	2.302345	2.0431695
Nfe2	3.990405	0.39690116	6.60E-05	0.000715114	0.158218126	0.092810458	0.25266334	0.123533405
AABR07007675.1	4.3213863	0.39625722	1.55E-05	0.000208631	0.425499232	0.366013072	0.6448633	0.45759934
Ogfrl1	4.101259	0.39477092	4.11E-05	0.00047629	0.285714286	0.205228758	0.45321003	0.28469753
Myadm	3.1819475	0.3938484	0.001462883	0.00923645	0.362519201	0.309803922	0.61995673	0.45391637
Flna	4.7522554	0.3934623	2.01E-06	3.62E-05	0.568356375	0.48627451	1.0195644	0.7763745
LOC108351058	4.592741	0.39184284	4.37E-06	7.11E-05	0.161290323	0.087581699	0.22917971	0.09796716
Rps29	6.2515607	0.39131564	4.06E-10	1.63E-08	0.13671275	0.045751634	0.18203166	0.04482935
Tomm7	5.166267	0.3893977	2.39E-07	5.46E-06	0.700460829	0.662745098	1.3709393	1.1356142
Fam133b	4.1072965	0.38807386	4.00E-05	0.000465691	0.133640553	0.070588235	0.19957784	0.08746813
Lmo2	4.037229	0.38498464	5.41E-05	0.000603672	0.556067588	0.517647059	0.9959828	0.79016954
Ube2s	2.9540892	0.3846863	0.003135934	0.017246211	0.514592934	0.488888889	0.85945374	0.7027281
Atf4	3.1840138	0.38276532	0.001452481	0.009180348	0.419354839	0.373856209	0.68130416	0.518061
Bin2	3.0987003	0.37969023	0.001943716	0.011595269	0.468509985	0.441830065	0.7901538	0.62803245
Efcab2	4.424175	0.37570983	9.68E-06	0.000141252	0.164362519	0.090196078	0.2553119	0.120993786
AY172581.12	5.7274704	0.37570888	1.02E-08	3.14E-07	0.107526882	0.032679739	0.15457249	0.0358324
Sqor	4.2337036	0.3741051	2.30E-05	0.000296146	0.23655914	0.156862745	0.36015534	0.20869835
Ing1	2.928792	0.37314728	0.003402821	0.018454171	0.193548387	0.14248366	0.31600496	0.19804735
Hpx	4.756385	0.37313077	1.97E-06	3.56E-05	0.119815668	0.052287582	0.17459449	0.05910536
RT1-A1	7.2541165	0.36975953	4.04E-13	2.63E-11	0.937019969	0.912418301	2.6489575	2.3704615
Amd1	2.0777636	0.36953044	0.037731151	0.112626136	0.248847926	0.226143791	0.3871667	0.27292702
Rarg	2.683855	0.3694792	0.007277864	0.033384446	0.158218126	0.116339869	0.2516869	0.14687742
Ccl6	2.3310037	0.3682679	0.01975317	0.070584506	0.675883257	0.660130719	1.692332	1.5134231
Chmp2a	3.6245942	0.36550722	0.000289415	0.002487452	0.625192012	0.606535948	1.110431	0.9404272
Gmfg	6.307663	0.36528134	2.83E-10	1.18E-08	0.903225806	0.899346405	2.3934994	2.158996
Nop53	4.4671817	0.36466187	7.93E-06	0.000118934	0.665130568	0.624836601	1.2525988	1.0345252
Aldh2	3.702049	0.36392945	0.000213865	0.001931327	0.502304147	0.443137255	0.8304674	0.6469586
Ramp1	3.6817684	0.35899514	0.000231622	0.002067016	0.302611367	0.226143791	0.49380013	0.33792746
Tagap	4.1192985	0.3568021	3.80E-05	0.000446376	0.173579109	0.103267974	0.2560892	0.13025577
Rps27	10.3077135	0.35533744	6.50E-25	1.49E-22	0.987711214	0.983006536	3.8684692	3.6198163
AABR07058519.1	3.4645104	0.3524346	0.000531197	0.004063677	0.147465438	0.090196078	0.23505339	0.1294854
Emp3	5.5470605	0.35210633	2.91E-08	8.11E-07	0.818740399	0.784313725	1.8856533	1.617384
Glipr1	5.5514383	0.35118136	2.83E-08	7.92E-07	0.814132104	0.79869281	1.9116555	1.6663569
Por	2.66169	0.3457347	0.007774946	0.035171682	0.235023041	0.192156863	0.35213092	0.23615609
Oaf	2.5010176	0.34483507	0.012383704	0.050055627	0.239631336	0.2	0.34315547	0.23515193
Sik1	3.5679207	0.34200025	0.000359825	0.002956231	0.19047619	0.125490196	0.29543045	0.17499198
Smagp	3.233254	0.34189364	0.001223887	0.008011499	0.351766513	0.294117647	0.55578774	0.40413383
Mgst1	4.2102857	0.3416746	2.55E-05	0.000322901	0.562211982	0.516339869	1.0687084	0.8468892
Adrb2	3.57059	0.3410995	0.000356178	0.002939062	0.184331797	0.120261438	0.28123719	0.16390322
RF00289-1	3.0855172	0.3380961	0.002031985	0.012044707	0.104454685	0.061437908	0.16962077	0.083125785
Map4k1	2.4425507	0.3380162	0.014583882	0.056715096	0.451612903	0.424836601	0.7563281	0.6198579
Card19	3.9137614	0.33751538	9.09E-05	0.000942148	0.614439324	0.584313725	1.1566714	0.961983
Zyx	3.2697108	0.3373881	0.001076575	0.00720692	0.542242704	0.520261438	0.9737381	0.80553246
Samhd1	4.0051475	0.33622825	6.20E-05	0.000678628	0.262672811	0.177777778	0.45689154	0.29574215
Susd6	2.7876363	0.33188778	0.005309411	0.026126358	0.24577573	0.197385621	0.37601966	0.25928757
Alb	3.7251508	0.33096126	0.000195199	0.001788089	0.251920123	0.180392157	0.38292232	0.24209234
LOC100365839	2.3108444	0.3265816	0.020841451	0.073475975	0.268817204	0.237908497	0.38983917	0.27938774
Csnk1d	2.452341	0.32458735	0.014193002	0.055641714	0.342549923	0.309803922	0.5074586	0.3876474
Ddit3	2.0328226	0.32423154	0.042070441	0.120642444	0.139784946	0.109803922	0.22267874	0.13732319
Oscar	1.9990585	0.3224174	0.045602027	0.127892671	0.241167435	0.207843137	0.37717652	0.2808156
AABR07048992.1	3.6728804	0.3208721	0.000239832	0.002130042	0.196620584	0.132026144	0.26310608	0.14930266
Mdm2	3.2395868	0.31684712	0.001197031	0.007861194	0.159754224	0.104575163	0.24598451	0.14338632
Srgap2	2.288718	0.3161386	0.022095748	0.076898874	0.313364055	0.288888889	0.50948757	0.3831337
Psma7	5.594318	0.31365994	2.21E-08	6.34E-07	0.858678955	0.844444444	2.0829942	1.871379
Rps18	2.9654202	0.31364557	0.003022697	0.0166993	0.43625192	0.42745098	0.68017143	0.5456452
AABR07060145.1	6.520258	0.31008732	7.02E-11	3.20E-09	0.122887865	0.032679739	0.15322626	0.03629235
Itm2b	5.336292	0.31000662	9.49E-08	2.36E-06	0.906298003	0.937254902	2.7861202	2.643084
Prr13	3.6728952	0.30990058	0.000239818	0.002130042	0.758832565	0.768627451	1.5998495	1.4513093
Gadd45b	2.2208233	0.30938074	0.026362933	0.087014206	0.388632873	0.359477124	0.702425	0.57035244
Mt-atp8	3.5686176	0.30893326	0.00035887	0.002951905	0.677419355	0.681045752	1.2376117	1.0804572
Akr1b8	-2.3103397	0.30680126	0.02086936	0.073552953	0.110599078	0.156862745	0.23111808	0.26978186
Cebpe	2.70632	0.3058331	0.006803347	0.031627074	0.164362519	0.121568627	0.23317797	0.1397006
Mgst2	2.5860631	0.30510572	0.009707913	0.041467423	0.290322581	0.244444444	0.49269265	0.3648145
LOC103694169	4.626092	0.30487758	3.73E-06	6.16E-05	0.74500768	0.741176471	1.5297208	1.3516442
Cklf	3.7417116	0.3034748	0.000182771	0.001701275	0.566820276	0.508496732	1.1114564	0.89698213
Lst1	4.462556	0.30178037	8.10E-06	0.000121231	0.827956989	0.794771242	1.8883717	1.6577207
AABR07026997.1	2.7366202	0.30156407	0.006207391	0.029566116	0.328725038	0.298039216	0.4697032	0.3489748
LOC102555453	2.3178177	0.301418	0.020459233	0.072339069	0.577572965	0.607843137	1.0103648	0.899852
Rin3	2.5566206	0.30031422	0.010569445	0.044212771	0.334869432	0.300653595	0.5213525	0.39671695
Hopx	4.1104126	0.29981232	3.95E-05	0.000460335	0.795698925	0.803921569	2.0605605	1.872535
Ahnak	3.2282255	0.29950598	0.001245607	0.008120375	0.606758833	0.562091503	1.2023953	1.0141749
AABR07065438.1	3.662931	0.29945576	0.000249346	0.002194461	0.66359447	0.65620915	1.1997225	1.0415597
Rpl34	6.722002	0.29803732	1.79E-11	9.04E-10	0.933947773	0.94379085	2.9955518	2.8455057
Ptpre	3.145321	0.2979628	0.001659048	0.010224462	0.382488479	0.334640523	0.61722803	0.4663696
Ccz1b	2.0170205	0.29711154	0.04369339	0.12368559	0.293394777	0.273202614	0.44775635	0.34195378
Zfand2b	2.6360683	0.29705307	0.008387282	0.037218754	0.159754224	0.117647059	0.23275332	0.1393906
Tnfrsf1a	2.2839146	0.29450023	0.022376553	0.077533634	0.394777266	0.368627451	0.6296016	0.510013
Cfp	4.36543	0.2903395	1.27E-05	0.00017655	0.766513057	0.724183007	1.6460322	1.4208131
Rpl35	8.4770155	0.29006395	2.31E-17	2.48E-15	0.98156682	0.979084967	3.4767597	3.2451549
Ccdc9	2.6467152	0.2877714	0.008127781	0.036373772	0.198156682	0.150326797	0.2991492	0.20282751
AC134224.2	2.065648	0.28512743	0.038861732	0.11422708	0.145929339	0.11372549	0.23234129	0.15263802
Ifi27l2b	4.65122	0.2835922	3.30E-06	5.58E-05	0.216589862	0.128104575	0.31550464	0.17502928
Il18	2.5806396	0.2831758	0.009861749	0.041933208	0.159754224	0.118954248	0.2296432	0.14036055
S100a4	6.099607	0.28158224	1.06E-09	4.01E-08	0.932411674	0.901960784	2.60713	2.3054147
Arl4a	3.1954505	0.28035256	0.001396127	0.008905416	0.112135177	0.065359477	0.1747037	0.09129026
Mt-atp6	8.06576	0.2800989	7.28E-16	6.78E-14	1	0.997385621	5.414595	5.1802073
Rnaseh2a	3.5043528	0.27937195	0.000457719	0.003587685	0.182795699	0.120261438	0.25471255	0.15105097
S100a11	3.8998003	0.2793452	9.63E-05	0.00098885	0.933947773	0.937254902	2.8343573	2.6486833
Arhgdib	5.631749	0.2791096	1.78E-08	5.23E-07	0.929339478	0.926797386	2.5622067	2.36926
Serpinb10	4.579399	0.27880102	4.66E-06	7.47E-05	0.139784946	0.066666667	0.21630327	0.10176718
Ptgir	2.2546198	0.27607575	0.024157206	0.08180754	0.107526882	0.075816993	0.17879233	0.10504261
AABR07057190.1	2.6993508	0.27592626	0.006947491	0.032173657	0.152073733	0.109803922	0.21497758	0.12702619
Htra2	2.1574194	0.27448937	0.030972992	0.097244468	0.514592934	0.503267974	0.8605422	0.7478129
AABR07031666.1	3.3767111	0.27387145	0.000733581	0.005275335	0.130568356	0.079738562	0.1849491	0.09288956
Rps4x	2.1019337	0.27069184	0.035559072	0.107335672	0.322580645	0.298039216	0.46163487	0.36120093
Marco	3.4201126	0.26513177	0.000625952	0.004633424	0.139784946	0.08627451	0.2054602	0.10899995
Ap1s2	2.7999513	0.26267925	0.005111031	0.025345858	0.333333333	0.279738562	0.5281618	0.40113965
Fastk	2.1561325	0.25999546	0.031073324	0.097424539	0.271889401	0.239215686	0.40512893	0.30570337
LOC100912489-2	2.5696266	0.25627276	0.010180822	0.042958102	0.149001536	0.105882353	0.22555436	0.14616036
LOC498555	3.3879528	0.2556354	0.000704164	0.005098418	0.520737327	0.48496732	0.81065965	0.6686195
Gdi1	2.5829074	0.25386766	0.009797163	0.041731848	0.301075269	0.25620915	0.46086586	0.34736714
AABR07030156.2	5.306728	0.25311202	1.12E-07	2.71E-06	0.105990783	0.035294118	0.13003927	0.03974548
Krt8	5.514837	0.2520733	3.49E-08	9.54E-07	0.104454685	0.031372549	0.14355303	0.049468253
Myo1f	2.3221376	0.25011602	0.020225527	0.071743156	0.551459293	0.554248366	0.9352871	0.8246773
Efr3a	-5.2667656	-0.25065145	1.39E-07	3.32E-06	0.098310292	0.206535948	0.13376032	0.24689898
Anp32e	-4.951294	-0.25096726	7.37E-07	1.48E-05	0.149001536	0.261437908	0.19610015	0.32804415
Ndfip2	-4.8282933	-0.25112322	1.38E-06	2.58E-05	0.130568356	0.237908497	0.16383648	0.27854362
Rap2b	-5.1452713	-0.25165597	2.67E-07	6.04E-06	0.076804916	0.17124183	0.0968619	0.19918805
Ralgds	-5.5142956	-0.25280342	3.50E-08	9.55E-07	0.044546851	0.130718954	0.062692285	0.16081974
Caprin1	-5.365806	-0.25293082	8.06E-08	2.04E-06	0.130568356	0.252287582	0.1740061	0.30148903
Sulf2	-3.8937929	-0.25313017	9.87E-05	0.001008543	0.22734255	0.334640523	0.32127422	0.4452482
Rnf149	-4.6766796	-0.25324547	2.92E-06	5.02E-05	0.098310292	0.190849673	0.13550693	0.24253948
Hcls1	-4.531269	-0.25362355	5.86E-06	9.13E-05	0.423963134	0.576470588	0.67024785	0.8720103
Nifk	-4.738094	-0.25436738	2.16E-06	3.86E-05	0.079877112	0.167320261	0.10117857	0.19689192
Bst1	-5.541341	-0.25457218	3.00E-08	8.34E-07	0.12749616	0.254901961	0.1811879	0.31674924
Ddx39b	-4.586318	-0.25474635	4.51E-06	7.26E-05	0.360983103	0.509803922	0.5514685	0.736029
Mrps24	-4.4516454	-0.25533852	8.52E-06	0.000126089	0.176651306	0.28627451	0.24013038	0.36420652
Zfp207	-5.623588	-0.25569668	1.87E-08	5.44E-07	0.105990783	0.22875817	0.15250157	0.2790508
Cfl1	-6.361907	-0.25587386	1.99E-10	8.47E-09	0.912442396	0.94248366	2.4962666	2.742049
Atp5f1b	-5.1985917	-0.25602135	2.01E-07	4.65E-06	0.829493088	0.88496732	1.8763624	2.1194255
Eef1e1	-5.3650465	-0.2561581	8.09E-08	2.04E-06	0.076804916	0.176470588	0.0947148	0.20162773
Cdc42	-4.113182	-0.2571516	3.90E-05	0.000455722	0.626728111	0.747712418	1.145737	1.375526
Ppp1cc	-5.5731072	-0.25725704	2.50E-08	7.11E-07	0.239631336	0.402614379	0.36000627	0.5420258
Rapgef6	-4.9838715	-0.25768355	6.23E-07	1.28E-05	0.032258065	0.100653595	0.04234504	0.12126872
St8sia4	-4.081493	-0.2578616	4.47E-05	0.000512183	0.132104455	0.218300654	0.18299386	0.29317507
Iqgap1	-4.234056	-0.25815624	2.30E-05	0.000295997	0.319508449	0.452287582	0.4860632	0.6454399
Smco4	-5.314659	-0.25864476	1.07E-07	2.64E-06	0.086021505	0.188235294	0.113215975	0.22569863
Gpr183	-3.9348507	-0.2588203	8.32E-05	0.00087817	0.121351767	0.202614379	0.1588014	0.25695336
AABR07039345.1	-5.400248	-0.2590523	6.65E-08	1.71E-06	0.294930876	0.458823529	0.40648788	0.5911087
Oaz1	-5.554505	-0.25928017	2.78E-08	7.80E-07	0.824884793	0.865359477	1.9324235	2.1577768
Golga4	-5.6558146	-0.25947055	1.55E-08	4.66E-07	0.092165899	0.206535948	0.13903013	0.26901123
Ddost	-5.087743	-0.25998455	3.62E-07	7.94E-06	0.30875576	0.461437908	0.45307314	0.6400896
Sf3b2	-4.5228047	-0.26039648	6.10E-06	9.43E-05	0.34562212	0.487581699	0.5207793	0.6977174
Uqcc3	-4.844324	-0.26040387	1.27E-06	2.40E-05	0.192012289	0.318954248	0.27380195	0.41564843
Naa15	-5.322364	-0.26062116	1.02E-07	2.54E-06	0.064516129	0.156862745	0.08619074	0.19192888
Slc29a3	-4.344723	-0.26098394	1.39E-05	0.00019082	0.133640553	0.22745098	0.17981541	0.29402494
Epb41l2	-4.5627794	-0.2610473	5.05E-06	8.00E-05	0.064516129	0.139869281	0.08561641	0.1813648
Amdhd2	-6.5963597	-0.2612239	4.21E-11	1.99E-09	0.129032258	0.279738562	0.18747517	0.35815477
Mak16	-4.1535554	-0.26123995	3.27E-05	0.000393664	0.079877112	0.152941176	0.10265455	0.19410717
LOC100362384	-6.9850893	-0.261256	2.85E-12	1.61E-10	0.012288786	0.101960784	0.018330928	0.11523987
Lcp1	-4.394077	-0.26148102	1.11E-05	0.000158305	0.731182796	0.813071895	1.4511595	1.6840519
Rpn2	-4.889897	-0.2617371	1.01E-06	1.95E-05	0.23655914	0.37254902	0.33635816	0.4941572
Rbm17	-4.5759535	-0.26215634	4.74E-06	7.57E-05	0.132104455	0.235294118	0.18368496	0.29650143
LOC100910669	-5.8129044	-0.26216626	6.14E-09	1.98E-07	0.066052227	0.17124183	0.08728701	0.20085983
Itgal	-5.2566915	-0.2623193	1.47E-07	3.50E-06	0.390168971	0.568627451	0.64236	0.87070477
Drap1	-3.5385642	-0.2628087	0.000402309	0.003228607	0.494623656	0.611764706	0.82303345	1.0024304
Cd48	-4.0205317	-0.26331142	5.81E-05	0.000642771	0.500768049	0.62875817	0.8440093	1.0445014
LOC497796	-3.497164	-0.2634618	0.000470233	0.003669147	0.124423963	0.192156863	0.16252771	0.25978875
Chordc1	-4.9086437	-0.2635014	9.17E-07	1.79E-05	0.113671275	0.215686275	0.15114646	0.2706161
Atp6ap2	-4.5679016	-0.26352492	4.93E-06	7.83E-05	0.471582181	0.619607843	0.7824667	1.0019901
Tubb5	-4.9988885	-0.2636081	5.77E-07	1.20E-05	0.285714286	0.431372549	0.41450658	0.5913455
Rps27a-1	-5.392202	-0.26393825	6.96E-08	1.78E-06	0.894009217	0.933333333	2.7029655	2.9480906
LOC100911361	-6.598158	-0.2644469	4.16E-11	1.97E-09	0.036866359	0.141176471	0.04757652	0.15345451
Atp6v1a	-4.6591716	-0.2646003	3.17E-06	5.42E-05	0.175115207	0.288888889	0.23762862	0.36951828
Ifngr2	-4.1918592	-0.26502576	2.77E-05	0.000344	0.451612903	0.580392157	0.7087914	0.90085775
Naca	-5.408173	-0.26522154	6.37E-08	1.65E-06	0.778801843	0.847058824	1.6195906	1.8693547
Med28	-4.853274	-0.2652465	1.21E-06	2.31E-05	0.216589862	0.350326797	0.28986514	0.43476048
Ppt1	-5.519515	-0.2653398	3.40E-08	9.33E-07	0.093701997	0.202614379	0.119034365	0.24082942
AABR07040892.1	-6.636286	-0.2653577	3.22E-11	1.55E-09	0.047619048	0.159477124	0.057265837	0.17404157
Shc1	-4.827887	-0.26540163	1.38E-06	2.58E-05	0.149001536	0.261437908	0.20280494	0.32637718
Glul	-3.8405294	-0.26540217	0.000122769	0.001211683	0.586789555	0.674509804	1.094379	1.2983655
Calhm2	-3.9900355	-0.26561362	6.61E-05	0.000715589	0.107526882	0.185620915	0.14371416	0.24264956
Sbno1	-5.0648584	-0.26585746	4.09E-07	8.87E-06	0.089093702	0.186928105	0.12474188	0.23866685
AABR07030791.1	-4.5859346	-0.26659933	4.52E-06	7.26E-05	0.09984639	0.188235294	0.15286043	0.27190986
Ranbp2	-5.469684	-0.2669592	4.51E-08	1.21E-06	0.119815668	0.240522876	0.17918152	0.31693304
Prcp	-4.5896063	-0.26742747	4.44E-06	7.20E-05	0.179723502	0.292810458	0.2430087	0.37310442
Ms4a6a	-3.528954	-0.2676786	0.000417206	0.003304356	0.210445469	0.292810458	0.29540324	0.4160884
Cct5	-3.9377966	-0.26778734	8.22E-05	0.000869542	0.4546851	0.579084967	0.7108537	0.8932017
Gpi	-5.4667635	-0.26801622	4.58E-08	1.22E-06	0.556067588	0.707189542	0.9674604	1.2404873
Smc6	-4.2127275	-0.26828036	2.52E-05	0.000320274	0.256528418	0.373856209	0.38841978	0.53780246
Itgax	-4.3480883	-0.2684964	1.37E-05	0.000188342	0.176651306	0.28627451	0.28049144	0.41221026
H3f3a	-5.631045	-0.26894307	1.79E-08	5.23E-07	0.583717358	0.74248366	1.0081747	1.2873664
Icam1	-4.370885	-0.26907352	1.24E-05	0.000173487	0.293394777	0.423529412	0.4941386	0.6723049
Nipbl	-4.2068872	-0.2691428	2.59E-05	0.000326267	0.24577573	0.355555556	0.36659238	0.51582277
Mydgf	-5.4986258	-0.27141443	3.83E-08	1.03E-06	0.113671275	0.232679739	0.14313956	0.26591665
Fubp1	-5.81638	-0.2714686	6.01E-09	1.94E-07	0.11827957	0.245751634	0.15947543	0.2987939
Blnk	-5.959388	-0.27171198	2.53E-09	8.74E-08	0.096774194	0.219607843	0.13636927	0.27165782
RGD1563861	-6.758266	-0.27171794	1.40E-11	7.17E-10	0.067588326	0.196078431	0.08673363	0.21686886
Skp1	-4.845743	-0.2717648	1.26E-06	2.39E-05	0.414746544	0.566013072	0.6596018	0.8752005
Col4a3bp	-3.9212532	-0.2722691	8.81E-05	0.000922614	0.150537634	0.241830065	0.21497309	0.32200158
Rnf115	-5.2418075	-0.27228016	1.59E-07	3.76E-06	0.102918587	0.209150327	0.13463993	0.25420085
Olr1	-4.7034364	-0.27240586	2.56E-06	4.48E-05	0.139784946	0.244444444	0.2486872	0.39867207
AABR07066818.1	-6.5866547	-0.27266297	4.50E-11	2.10E-09	0.033794163	0.134640523	0.038755726	0.14354953
7-Sep	-5.3255944	-0.2726787	1.01E-07	2.50E-06	0.348694316	0.504575163	0.5152905	0.72263044
Emc2	-5.73596	-0.27390823	9.70E-09	3.00E-07	0.076804916	0.183006536	0.094766945	0.21433459
Mitf	-5.632128	-0.2740216	1.78E-08	5.23E-07	0.182795699	0.326797386	0.27724704	0.44902965
Leprot	-6.085975	-0.27450162	1.16E-09	4.34E-08	0.310291859	0.491503268	0.47422794	0.706132
Rufy1	-4.656249	-0.27457362	3.22E-06	5.47E-05	0.11827957	0.214379085	0.14780451	0.26231992
Clptm1l	-4.3379316	-0.27491015	1.44E-05	0.000195706	0.192012289	0.301960784	0.2662731	0.39518803
Iqgap3	-4.2482634	-0.27517086	2.15E-05	0.000279767	0.119815668	0.207843137	0.16344397	0.2710219
Uap1l1	-5.3397303	-0.27595624	9.31E-08	2.32E-06	0.086021505	0.186928105	0.11571412	0.23657946
Gbp7	-4.9945736	-0.27613392	5.90E-07	1.22E-05	0.082949309	0.176470588	0.11415208	0.22610448
Ndufb5	-4.2023683	-0.27618757	2.64E-05	0.000330786	0.405529954	0.530718954	0.6244133	0.8113227
St13	-5.0483932	-0.2765596	4.46E-07	9.55E-06	0.241167435	0.379084967	0.33672825	0.50163496
Sec11c	-5.5336485	-0.27731192	3.14E-08	8.69E-07	0.184331797	0.320261438	0.25419027	0.414797
Phb	-5.3109207	-0.27757248	1.09E-07	2.67E-06	0.172043011	0.301960784	0.2284038	0.3749496
LOC100359583	-6.969033	-0.27784356	3.19E-12	1.80E-10	0.946236559	0.97254902	2.9781396	3.2879379
Aplp2	-4.703192	-0.278376	2.56E-06	4.48E-05	0.202764977	0.328104575	0.29305533	0.4376378
Hyou1	-4.4188414	-0.27879483	9.92E-06	0.000144261	0.115207373	0.205228758	0.15344563	0.2652623
Ccdc50	-4.226571	-0.27900836	2.37E-05	0.000304652	0.132104455	0.226143791	0.18311253	0.28395224
Cttnbp2nl	-6.215738	-0.27947435	5.11E-10	2.00E-08	0.069124424	0.184313725	0.091492385	0.21588044
Tomm40	-7.0610757	-0.27950996	1.65E-12	9.76E-11	0.026113671	0.130718954	0.030912526	0.14036435
Phyhd1	-2.973449	-0.27962908	0.002944734	0.016305775	0.394777266	0.471895425	0.59621066	0.73159784
Rpl7	-5.9280753	-0.27983928	3.07E-09	1.04E-07	0.840245776	0.920261438	2.0992742	2.4117851
Eef1g	-4.972506	-0.279896	6.61E-07	1.35E-05	0.689708141	0.793464052	1.3729526	1.6363752
Ssr2	-4.7116394	-0.28025705	2.46E-06	4.33E-05	0.268817204	0.4	0.37459132	0.5361476
Impdh2	-3.66611	-0.2806346	0.000246268	0.00216895	0.25499232	0.356862745	0.36270845	0.4891715
Ppp1r9b	-4.162245	-0.28103212	3.15E-05	0.000381246	0.156682028	0.253594771	0.23657921	0.35767683
Cux1	-5.9177556	-0.28155977	3.26E-09	1.10E-07	0.078341014	0.190849673	0.10218772	0.22652258
Gramd3	-4.6860676	-0.28206167	2.79E-06	4.81E-05	0.12749616	0.230065359	0.18172584	0.30556503
AABR07039133.2	-7.5248237	-0.2821603	5.28E-14	3.74E-12	0.024577573	0.138562092	0.029112209	0.1477541
Atp6v0b	-4.2266736	-0.28284755	2.37E-05	0.000304652	0.588325653	0.720261438	1.0605874	1.2965493
Dohh	-5.9043846	-0.28294143	3.54E-09	1.19E-07	0.084485407	0.20130719	0.11499743	0.23848116
Mrpl17	-4.650964	-0.2841291	3.30E-06	5.58E-05	0.348694316	0.48496732	0.5161674	0.70290786
Ap2m1	-4.297418	-0.2842149	1.73E-05	0.000229703	0.540706605	0.683660131	0.9306532	1.1635656
Fcgr1a	-4.2208905	-0.28455648	2.43E-05	0.000311503	0.634408602	0.729411765	1.2124575	1.4436301
MGC105567	-5.8505487	-0.28476724	4.90E-09	1.60E-07	0.029185868	0.111111111	0.036539685	0.1350996
Rab14	-6.108083	-0.28518695	1.01E-09	3.82E-08	0.265745008	0.441830065	0.37892318	0.58574224
Eif3a	-4.852336	-0.28563154	1.22E-06	2.32E-05	0.371735791	0.524183007	0.59990597	0.8125021
Erh	-5.243994	-0.28753302	1.57E-07	3.72E-06	0.34562212	0.505882353	0.52292407	0.73474246
Nfam1	-5.098076	-0.28779432	3.43E-07	7.60E-06	0.46390169	0.619607843	0.7411939	0.9745701
AABR07026311.1	-6.3784947	-0.28783718	1.79E-10	7.65E-09	0.035330261	0.133333333	0.043875754	0.14985934
Tax1bp3	-4.1595035	-0.28787795	3.19E-05	0.000385082	0.129032258	0.218300654	0.16813545	0.27506953
Mien1	-6.8972316	-0.2879864	5.30E-12	2.92E-10	0.049155146	0.168627451	0.059869893	0.18526372
Filip1l	-4.574205	-0.2889606	4.78E-06	7.63E-05	0.112135177	0.206535948	0.16365166	0.28005785
Nus1	-5.0578628	-0.2920195	4.24E-07	9.17E-06	0.096774194	0.19869281	0.12935579	0.24035828
NEWGENE-619861	-4.922045	-0.2921516	8.56E-07	1.69E-05	0.399385561	0.551633987	0.62959135	0.84350115
Hspa9	-4.6415663	-0.29233143	3.46E-06	5.82E-05	0.066052227	0.145098039	0.080991015	0.1693669
Ap2s1	-4.471421	-0.2925312	7.77E-06	0.000116745	0.520737327	0.636601307	0.8666195	1.085588
Pdlim4	-5.7569337	-0.2929292	8.57E-09	2.69E-07	0.036866359	0.121568627	0.04457698	0.14948393
Polr2a	-3.8718874	-0.29326087	0.000107996	0.001088044	0.12749616	0.209150327	0.18279257	0.28917786
Psma5	-5.1456666	-0.2938132	2.67E-07	6.03E-06	0.35483871	0.501960784	0.5336257	0.7442244
Pla2g7	-4.1946545	-0.29489082	2.73E-05	0.000340485	0.543778802	0.644444444	0.98452467	1.2103001
Gpr84	-6.0856395	-0.2949561	1.16E-09	4.34E-08	0.024577573	0.108496732	0.038304586	0.14024748
Ntan1	-5.442879	-0.29511574	5.24E-08	1.37E-06	0.141321045	0.266666667	0.18438771	0.32507908
Dynlrb1	-4.066667	-0.29570997	4.77E-05	0.000541083	0.474654378	0.597385621	0.7809353	0.98315483
Rnps1	-5.283394	-0.2967566	1.27E-07	3.05E-06	0.201228879	0.335947712	0.26940635	0.42957643
Psma3	-4.097772	-0.29756406	4.17E-05	0.000482487	0.384024578	0.508496732	0.58826345	0.7667175
Enpp3	-3.906357	-0.29782367	9.37E-05	0.000965688	0.073732719	0.138562092	0.09885791	0.19256555
Adss	-4.3050375	-0.29784757	1.67E-05	0.000222917	0.221198157	0.337254902	0.30848843	0.446608
Dnajb11	-5.618856	-0.29806805	1.92E-08	5.57E-07	0.164362519	0.303267974	0.2265877	0.38310665
Snx6	-4.814621	-0.2987846	1.47E-06	2.74E-05	0.233486943	0.37124183	0.33637825	0.48986208
Rin2	-5.474208	-0.3012763	4.39E-08	1.18E-06	0.115207373	0.233986928	0.16051811	0.29266366
Cd2	-5.0839405	-0.30166063	3.70E-07	8.08E-06	0.092165899	0.190849673	0.14727375	0.2788286
Lactb	-4.168938	-0.30201924	3.06E-05	0.000373205	0.192012289	0.291503268	0.26403725	0.3971189
Dram2	-5.007012	-0.30224815	5.53E-07	1.15E-05	0.161290323	0.278431373	0.21973188	0.36501965
RGD1561143	-5.066158	-0.30273876	4.06E-07	8.83E-06	0.092165899	0.188235294	0.11797565	0.23874348
Cacybp	-4.9516554	-0.3030368	7.36E-07	1.48E-05	0.184331797	0.305882353	0.24419267	0.38925445
Anp32a	-5.172421	-0.30355343	2.31E-07	5.29E-06	0.480798771	0.635294118	0.79263383	1.0394943
Sppl2a	-5.1313896	-0.30391482	2.88E-07	6.46E-06	0.20890937	0.345098039	0.28840664	0.44827104
Slc3a2	-4.446175	-0.304109	8.74E-06	0.000129094	0.368663594	0.507189542	0.5904944	0.7873105
Fbxl5	-3.7816103	-0.304402	0.000155817	0.001484615	0.305683564	0.410457516	0.49178973	0.6531103
Cp	-5.8739133	-0.30445805	4.26E-09	1.40E-07	0.073732719	0.181699346	0.099526234	0.23030344
Ptbp3	-6.041615	-0.30480736	1.53E-09	5.50E-08	0.044546851	0.141176471	0.059047498	0.17247334
Rab1a	-5.447412	-0.3059028	5.11E-08	1.34E-06	0.279569892	0.435294118	0.39742196	0.5912321
Atp5f1d	-4.560519	-0.3059631	5.10E-06	8.08E-05	0.488479263	0.605228758	0.78114355	0.996456
Ik	-5.0574813	-0.30635574	4.25E-07	9.17E-06	0.35483871	0.501960784	0.55512816	0.7716906
Cisd1	-4.829623	-0.30718926	1.37E-06	2.57E-05	0.20890937	0.328104575	0.28592122	0.4430984
Hif1a	-4.433827	-0.30719054	9.26E-06	0.00013556	0.222734255	0.339869281	0.3444431	0.4976794
Fam20c	-5.052649	-0.3086989	4.36E-07	9.37E-06	0.357910906	0.512418301	0.59942544	0.82747895
Atp5mc3	-5.2973332	-0.30878276	1.18E-07	2.85E-06	0.30875576	0.470588235	0.46946186	0.6738283
Gda	-4.687432	-0.30934453	2.77E-06	4.79E-05	0.274961598	0.405228758	0.4211201	0.6010877
Pdia4	-5.603996	-0.31044108	2.09E-08	6.03E-07	0.11827957	0.237908497	0.16773434	0.31611642
Hnrnpa3	-5.41104	-0.3107608	6.27E-08	1.62E-06	0.365591398	0.529411765	0.5576413	0.7856565
Pdgfa	-5.2088556	-0.31077603	1.90E-07	4.44E-06	0.067588326	0.156862745	0.08945587	0.20788188
Gltp	-5.4854155	-0.3113293	4.12E-08	1.11E-06	0.228878648	0.37254902	0.3364752	0.5259454
Ly6c	-5.524705	-0.311463	3.30E-08	9.10E-07	0.082949309	0.186928105	0.1071068	0.23469776
Eng	-4.876204	-0.31248626	1.08E-06	2.08E-05	0.105990783	0.203921569	0.14367427	0.26516414
Vav1	-5.092304	-0.31350392	3.54E-07	7.79E-06	0.10906298	0.214379085	0.13310407	0.2530689
Tm9sf2	-5.467575	-0.31423023	4.56E-08	1.22E-06	0.164362519	0.295424837	0.21958314	0.3740842
Arl8b	-5.1592097	-0.31440306	2.48E-07	5.65E-06	0.165898618	0.287581699	0.21018627	0.35355112
Tcp1	-5.9925213	-0.31566635	2.07E-09	7.21E-08	0.119815668	0.250980392	0.14559452	0.28653976
Yeats4	-5.3711486	-0.31586736	7.82E-08	1.98E-06	0.149001536	0.275816993	0.20945044	0.3572736
Hnrnpul1	-4.537549	-0.31612882	5.69E-06	8.90E-05	0.20890937	0.325490196	0.29685465	0.4452229
Mrps28	-4.936237	-0.31731418	7.96E-07	1.58E-05	0.101382488	0.19869281	0.1288867	0.24879025
LOC100362339	-6.56257	-0.31731445	5.29E-11	2.44E-09	0.073732719	0.19869281	0.085694365	0.22177158
Fcer1g	-8.281883	-0.31735706	1.21E-16	1.21E-14	0.963133641	0.989542484	3.286918	3.5640738
Cybb	-6.0233345	-0.31761315	1.71E-09	6.07E-08	0.826420891	0.925490196	1.9261864	2.2726247
AABR07012795.1	-6.699935	-0.31788713	2.09E-11	1.03E-09	0.067588326	0.192156863	0.081058495	0.21514064
Cd84	-5.9917245	-0.3179282	2.08E-09	7.23E-08	0.192012289	0.347712418	0.2816662	0.4687467
Cmpk1	-4.803019	-0.31822792	1.56E-06	2.88E-05	0.305683564	0.449673203	0.4500841	0.63270205
Ssb	-4.6139603	-0.31822884	3.95E-06	6.50E-05	0.265745008	0.397385621	0.38355234	0.55037767
Cox14	-5.707812	-0.31852365	1.14E-08	3.51E-07	0.321044547	0.490196078	0.4690263	0.68791246
Spcs1	-5.4414926	-0.31890112	5.28E-08	1.37E-06	0.301075269	0.461437908	0.45113823	0.66099244
N4bp1	-5.154234	-0.31908175	2.55E-07	5.79E-06	0.107526882	0.213071895	0.15719855	0.29187813
Rhoa	-5.458967	-0.3198915	4.79E-08	1.27E-06	0.671274962	0.803921569	1.3121417	1.6165358
Ciita	-5.44213	-0.31995583	5.26E-08	1.37E-06	0.09984639	0.207843137	0.14006948	0.27950302
Tap1	-5.1280527	-0.3201933	2.93E-07	6.55E-06	0.161290323	0.281045752	0.23128472	0.3855973
P2rx4	-6.0587587	-0.32078853	1.37E-09	5.03E-08	0.188940092	0.350326797	0.26313198	0.44139698
Mdh2	-4.929631	-0.32110897	8.24E-07	1.63E-05	0.416282642	0.556862745	0.66004795	0.8884095
Luc7l3	-4.9538174	-0.32155216	7.28E-07	1.47E-05	0.185867896	0.309803922	0.26971552	0.42329037
Rps4x-1	-5.8771305	-0.3217438	4.17E-09	1.38E-07	0.804915515	0.881045752	1.7970212	2.0873911
Eya3	-6.704948	-0.32312402	2.01E-11	1.00E-09	0.070660522	0.19869281	0.09384077	0.23448959
Naa20	-5.9270287	-0.32337108	3.08E-09	1.05E-07	0.149001536	0.290196078	0.19851616	0.35703447
Uqcrfs1	-4.6374655	-0.3236088	3.53E-06	5.89E-05	0.360983103	0.488888889	0.53292346	0.7265831
Tmed10	-4.8711486	-0.32366914	1.11E-06	2.12E-05	0.529953917	0.650980392	0.91174227	1.1542937
Snx1	-6.039113	-0.32438266	1.55E-09	5.57E-08	0.207373272	0.362091503	0.27460343	0.45878732
Fam96a	-4.6287274	-0.3247059	3.68E-06	6.10E-05	0.331797235	0.458823529	0.4842407	0.67268455
Ptpn1	-3.512744	-0.32494408	0.000443505	0.003489827	0.279569892	0.376470588	0.44147184	0.58732533
Txnrd1	-4.3000283	-0.32541418	1.71E-05	0.000227264	0.207373272	0.31372549	0.31266397	0.46486843
Aco2	-5.403604	-0.32593527	6.53E-08	1.69E-06	0.238095238	0.380392157	0.32053205	0.49891487
Slc2a1	-4.710295	-0.3265833	2.47E-06	4.35E-05	0.152073733	0.262745098	0.2544795	0.40241197
Iah1	-5.1505666	-0.32661253	2.60E-07	5.89E-06	0.391705069	0.539869281	0.6223652	0.8536944
Capza2	-5.7619476	-0.32764745	8.31E-09	2.62E-07	0.46390169	0.643137255	0.7466269	1.0185825
Rap1b	-6.858787	-0.32774284	6.94E-12	3.77E-10	0.096774194	0.243137255	0.12557493	0.28272802
AABR07059891.1	-6.252847	-0.32786041	4.03E-10	1.63E-08	0.067588326	0.181699346	0.08680942	0.2194052
Selenoh	-4.3771915	-0.32958373	1.20E-05	0.000169284	0.328725038	0.45620915	0.48620084	0.6649208
Adam17	-5.6796637	-0.33012924	1.35E-08	4.08E-07	0.130568356	0.260130719	0.1898948	0.34117
Wdr83os	-4.451983	-0.33120158	8.51E-06	0.000126089	0.370199693	0.498039216	0.57321817	0.7677265
Ndufc2	-4.975435	-0.33179322	6.51E-07	1.33E-05	0.344086022	0.491503268	0.51323867	0.71893686
Mt-nd4l	-5.995373	-0.3322458	2.03E-09	7.11E-08	0.867895545	0.938562092	1.9873658	2.2958956
Calm1	-3.4044425	-0.33228916	0.000662993	0.004863914	0.964669739	0.979084967	3.1729171	3.3520544
AABR07034639.1	-7.1894627	-0.33253622	6.50E-13	4.04E-11	0.052227343	0.179084967	0.061811887	0.20029509
Nr1h3	-4.461247	-0.33255368	8.15E-06	0.000121673	0.222734255	0.338562092	0.34246787	0.5021193
Ccl5	-2.0767844	-0.33273166	0.037821471	0.11284011	0.57296467	0.654901961	0.9576375	1.0884022
Tmem256	-5.7469077	-0.3328854	9.09E-09	2.83E-07	0.388632873	0.562091503	0.6081267	0.86041236
Alcam	-5.6436415	-0.333267	1.66E-08	4.97E-07	0.201228879	0.339869281	0.27943704	0.4644596
Krcc1	-5.531051	-0.33376566	3.18E-08	8.80E-07	0.250384025	0.403921569	0.36499342	0.55698234
Rpl4	-7.4223776	-0.3367158	1.15E-13	7.96E-12	0.857142857	0.926797386	2.001636	2.332884
Ier5l	-6.3698144	-0.33713976	1.89E-10	8.07E-09	0.070660522	0.190849673	0.10526383	0.24749728
Ncl	-6.8500175	-0.33728763	7.38E-12	3.97E-10	0.714285714	0.847058824	1.4422728	1.808257
Ybx1-ps3	-6.007132	-0.33758184	1.89E-09	6.63E-08	0.360983103	0.545098039	0.53832847	0.7871464
Gabarapl2	-6.4879155	-0.3377788	8.70E-11	3.90E-09	0.098310292	0.231372549	0.12261858	0.2773122
Ppib	-5.74682	-0.33829463	9.09E-09	2.83E-07	0.546850998	0.692810458	0.94882274	1.2429601
LOC103694872	-6.2232404	-0.3387834	4.87E-10	1.93E-08	0.104454685	0.235294118	0.1482147	0.30525634
AC095947.3	-7.0350494	-0.33910692	1.99E-12	1.15E-10	0.858678955	0.908496732	2.2581506	2.5697188
Tuba1a	-6.0767837	-0.33985075	1.23E-09	4.55E-08	0.407066052	0.588235294	0.6550864	0.9306256
Cd68	-6.667831	-0.3409222	2.60E-11	1.26E-09	0.857142857	0.916339869	2.0554614	2.3561575
Tlr7	-5.1202016	-0.34104776	3.05E-07	6.79E-06	0.115207373	0.219607843	0.15454929	0.29354784
Timm23	-7.624823	-0.34194466	2.44E-14	1.79E-12	0.095238095	0.258823529	0.12299191	0.30025342
Irf1	-3.816522	-0.34339157	0.000135346	0.001315442	0.270353303	0.368627451	0.44195873	0.6033106
RT1-DOa	-5.573182	-0.3440486	2.50E-08	7.11E-07	0.050691244	0.139869281	0.06596446	0.18264885
Fggy	-5.2069	-0.344582	1.92E-07	4.46E-06	0.152073733	0.271895425	0.21250919	0.3641511
Gna12	-6.235799	-0.3446722	4.49E-10	1.79E-08	0.070660522	0.186928105	0.09567476	0.2331426
Atp5c1	-4.81417	-0.3455226	1.48E-06	2.74E-05	0.466973886	0.619607843	0.7608223	0.9965271
Serbp1	-4.6583133	-0.34592783	3.19E-06	5.43E-05	0.485407066	0.62745098	0.7822626	1.0139797
Parp1	-6.2667007	-0.34637618	3.69E-10	1.50E-08	0.144393241	0.291503268	0.19985633	0.3725029
Matk	-6.3529415	-0.34727457	2.11E-10	8.94E-09	0.222734255	0.396078431	0.34222165	0.563149
Suclg1	-4.5271893	-0.34755877	5.98E-06	9.28E-05	0.304147465	0.419607843	0.4178405	0.5952096
Papola	-6.3329487	-0.3476848	2.41E-10	1.01E-08	0.238095238	0.418300654	0.3462728	0.55909485
Rtraf	-5.377585	-0.3481712	7.55E-08	1.92E-06	0.339477727	0.507189542	0.5062196	0.7271996
Pa2g4	-6.5872445	-0.34991428	4.48E-11	2.10E-09	0.164362519	0.326797386	0.22233158	0.40961334
Cmtm6	-5.955374	-0.3503415	2.59E-09	8.93E-08	0.210445469	0.368627451	0.29647553	0.4889247
Rab32	-4.775424	-0.3506312	1.79E-06	3.27E-05	0.25499232	0.385620915	0.37760937	0.55538684
Golgb1	-3.9421046	-0.3522964	8.08E-05	0.000856499	0.125960061	0.205228758	0.18312345	0.3038383
AABR07029275.1	-8.494968	-0.3531033	1.98E-17	2.16E-15	0.026113671	0.164705882	0.034630634	0.18190141
Ybx3	-6.1761055	-0.35328066	6.57E-10	2.55E-08	0.30875576	0.48627451	0.4773131	0.72533536
Sec11a	-5.8724966	-0.35387376	4.29E-09	1.41E-07	0.298003072	0.465359477	0.42325938	0.6433127
Yipf1	-5.022191	-0.354325	5.11E-07	1.08E-05	0.210445469	0.333333333	0.30555755	0.48285162
Mrps6	-6.0357738	-0.35489035	1.58E-09	5.67E-08	0.125960061	0.25751634	0.15897183	0.31827864
Trem2	-4.5221777	-0.35541272	6.12E-06	9.44E-05	0.09984639	0.185620915	0.15131322	0.28154862
Rps3a	-7.6025724	-0.35577685	2.90E-14	2.12E-12	0.855606759	0.921568627	1.9876982	2.3292916
LOC108349548	-5.8764906	-0.3570998	4.19E-09	1.39E-07	0.341013825	0.511111111	0.49595588	0.7314507
Erbin	-4.654813	-0.3574886	3.24E-06	5.49E-05	0.122887865	0.218300654	0.16913335	0.3037082
Tram1	-5.3308034	-0.35913682	9.78E-08	2.43E-06	0.348694316	0.505882353	0.5285927	0.7532669
Ccl9	-5.5586696	-0.35928503	2.72E-08	7.66E-07	0.102918587	0.214379085	0.17649499	0.34840015
Itgb1	-6.089951	-0.3593206	1.13E-09	4.25E-08	0.394777266	0.579084967	0.63453585	0.910948
Ube2q1	-5.3486648	-0.35970658	8.86E-08	2.22E-06	0.115207373	0.22745098	0.16072443	0.30294618
Litaf	-4.4053507	-0.36040762	1.06E-05	0.000151983	0.471582181	0.597385621	0.77907	1.000755
Arl5c	-4.182118	-0.36292094	2.89E-05	0.000356882	0.175115207	0.270588235	0.28334945	0.43552366
C1qbp	-5.108352	-0.36385524	3.25E-07	7.22E-06	0.268817204	0.405228758	0.37782738	0.5670202
LOC684988	-6.054479	-0.36425853	1.41E-09	5.14E-08	0.592933948	0.745098039	1.0441823	1.3542084
Pgam1	-5.3142414	-0.3649569	1.07E-07	2.64E-06	0.509984639	0.65751634	0.9064183	1.1912299
Npc2	-5.6340218	-0.3652825	1.76E-08	5.21E-07	0.835637481	0.909803922	2.196598	2.5276625
Ppp1r14b	-5.851662	-0.3658333	4.87E-09	1.60E-07	0.185867896	0.328104575	0.2501022	0.4315134
Ndufb6	-5.5204215	-0.3658494	3.38E-08	9.31E-07	0.192012289	0.325490196	0.25228179	0.42837283
Hspe1	-7.0299892	-0.36604986	2.07E-12	1.19E-10	0.176651306	0.352941176	0.24684769	0.46133298
App	-7.0486917	-0.36767706	1.81E-12	1.06E-10	0.150537634	0.318954248	0.2288468	0.4468276
Tomm6	-5.2077484	-0.36812845	1.91E-07	4.45E-06	0.321044547	0.464052288	0.46705106	0.6781083
Dram1	-5.630898	-0.36885753	1.79E-08	5.23E-07	0.093701997	0.205228758	0.13594368	0.2810914
Lasp1	-6.8511834	-0.36890396	7.32E-12	3.96E-10	0.216589862	0.410457516	0.32300723	0.5500811
Ahsa1	-5.720197	-0.3704481	1.06E-08	3.27E-07	0.138248848	0.269281046	0.18800601	0.34595188
AABR07067749.1	-7.426135	-0.3705148	1.12E-13	7.78E-12	0.156682028	0.346405229	0.21963729	0.4286166
Dpp7	-6.7142825	-0.37118205	1.89E-11	9.46E-10	0.265745008	0.445751634	0.4039825	0.66111064
Atp5f1a	-6.305441	-0.3724557	2.87E-10	1.19E-08	0.367127496	0.541176471	0.5551618	0.821687
Cct8	-6.2907014	-0.37416875	3.16E-10	1.31E-08	0.259600614	0.435294118	0.36979237	0.5957388
Pbdc1	-6.270403	-0.37524897	3.60E-10	1.47E-08	0.142857143	0.287581699	0.1941391	0.37158087
Anxa3	-3.9864361	-0.37622333	6.71E-05	0.000725229	0.282642089	0.385620915	0.45313066	0.62997895
Plek	-3.889662	-0.37720975	0.000100384	0.00101984	0.391705069	0.498039216	0.6975517	0.9039748
Rbpj	-5.847831	-0.37791583	4.98E-09	1.62E-07	0.19969278	0.347712418	0.28747946	0.48179835
Zmiz1	-5.6482263	-0.37884727	1.62E-08	4.85E-07	0.172043011	0.304575163	0.23741949	0.41696352
Cd33	-7.6672316	-0.38157034	1.76E-14	1.31E-12	0.033794163	0.156862745	0.038206242	0.18376575
Lilrb3	-5.5709405	-0.3815806	2.53E-08	7.19E-07	0.092165899	0.2	0.12853104	0.27371615
Manf	-5.5915613	-0.38261878	2.25E-08	6.43E-07	0.347158218	0.511111111	0.57519805	0.83083254
Snx5	-6.4690924	-0.38355356	9.86E-11	4.39E-09	0.350230415	0.54248366	0.5365686	0.80908936
Picalm	-6.5585585	-0.38704678	5.43E-11	2.49E-09	0.287250384	0.470588235	0.44423762	0.7089956
Mdh1	-6.308328	-0.38823792	2.82E-10	1.18E-08	0.242703533	0.409150327	0.33285746	0.5536034
Nfkb1	-5.5580707	-0.3906315	2.73E-08	7.66E-07	0.273425499	0.42745098	0.41452104	0.6321041
Hebp1	-6.139181	-0.39113763	8.29E-10	3.18E-08	0.296466974	0.471895425	0.4584803	0.70864
Hint1	-6.0345526	-0.39149478	1.59E-09	5.69E-08	0.342549923	0.501960784	0.5163461	0.77162457
Cct6a	-6.043258	-0.39248297	1.51E-09	5.46E-08	0.192012289	0.338562092	0.25271097	0.4469414
Samd9	-4.9379907	-0.39447984	7.89E-07	1.57E-05	0.064516129	0.146405229	0.09046418	0.21474586
Syap1	-6.0631924	-0.3945694	1.33E-09	4.93E-08	0.215053763	0.375163399	0.30762893	0.5146757
Psma2	-6.0184636	-0.39556003	1.76E-09	6.22E-08	0.316436252	0.490196078	0.46672964	0.70992875
Ctsd	-5.8895226	-0.39729604	3.87E-09	1.30E-07	0.557603687	0.704575163	1.1185563	1.4715637
Fth1	-6.223049	-0.39829218	4.88E-10	1.93E-08	0.989247312	0.994771242	4.012986	4.3124046
Rab10	-5.7766137	-0.39829254	7.62E-09	2.41E-07	0.31797235	0.479738562	0.46050385	0.6949285
Srpra	-5.559811	-0.40046993	2.70E-08	7.62E-07	0.259600614	0.409150327	0.3658993	0.5723535
Gsn	-5.7843866	-0.40076303	7.28E-09	2.31E-07	0.411674347	0.57254902	0.6523119	0.9231471
Fkbp1a	-5.3114915	-0.4008112	1.09E-07	2.67E-06	0.43625192	0.567320261	0.76416266	1.042814
P4ha1	-7.136972	-0.40140477	9.54E-13	5.84E-11	0.211981567	0.39869281	0.31951603	0.57140905
Mtdh	-5.9415536	-0.40143785	2.82E-09	9.69E-08	0.195084485	0.34248366	0.27205324	0.46778816
AABR07073038.1	-7.244312	-0.40146333	4.35E-13	2.78E-11	0.368663594	0.562091503	0.54969317	0.8513661
Mob1a	-5.8483386	-0.40155673	4.97E-09	1.62E-07	0.222734255	0.379084967	0.32172617	0.5278084
Slc25a5	-7.3349824	-0.40206262	2.22E-13	1.51E-11	0.780337942	0.864052288	1.7941223	2.1646094
Trem3	-6.4200735	-0.40239835	1.36E-10	5.95E-09	0.179723502	0.34248366	0.26633382	0.4758421
Rps25	-7.2419786	-0.403901	4.42E-13	2.82E-11	0.735791091	0.85620915	1.5016818	1.8632729
Ifitm2	-5.2697377	-0.4042697	1.37E-07	3.28E-06	0.422427035	0.564705882	0.736684	1.011045
AABR07002674.1	-7.8970337	-0.40735978	2.86E-15	2.44E-13	0.049155146	0.190849673	0.0703704	0.24111965
Ppial4d	-8.489731	-0.40990973	2.07E-17	2.24E-15	0.047619048	0.20130719	0.051694907	0.22258915
Gbp5	-5.0360923	-0.41055936	4.75E-07	1.01E-05	0.049155146	0.126797386	0.078950405	0.20146884
Psmb9	-4.7461386	-0.41076982	2.07E-06	3.72E-05	0.488479263	0.609150327	0.79483634	1.0331773
Hba-a2-1	-7.299962	-0.41170055	2.88E-13	1.93E-11	0.010752688	0.104575163	0.01424041	0.1299525
Rps27l	-6.666365	-0.41289002	2.62E-11	1.27E-09	0.380952381	0.567320261	0.62221164	0.9318198
Banf1	-6.749607	-0.4134659	1.48E-11	7.57E-10	0.313364055	0.511111111	0.47800076	0.75678355
Dnajc3	-5.612476	-0.41467226	1.99E-08	5.75E-07	0.256528418	0.410457516	0.37630177	0.5878468
Lap3	-6.7210793	-0.4146755	1.80E-11	9.06E-10	0.19969278	0.379084967	0.2838046	0.5037518
Actr3	-7.4609423	-0.41586655	8.59E-14	6.01E-12	0.677419355	0.830065359	1.3366627	1.7349136
Hnrnpa2b1	-7.8937073	-0.41628382	2.93E-15	2.48E-13	0.726574501	0.862745098	1.5092199	1.9339556
Npm1	-6.8888044	-0.41754505	5.63E-12	3.08E-10	0.766513057	0.852287582	1.6381775	1.9786123
Vasp	-5.926668	-0.41761443	3.09E-09	1.05E-07	0.470046083	0.618300654	0.82350075	1.1338782
Cox8a	-6.4673305	-0.41794497	9.97E-11	4.42E-09	0.65437788	0.766013072	1.2750186	1.608363
Stat1	-6.2195783	-0.41882193	4.98E-10	1.97E-08	0.196620584	0.347712418	0.28431568	0.5018511
Atp6v1d	-6.154881	-0.41918364	7.51E-10	2.90E-08	0.271889401	0.441830065	0.39250433	0.624963
Dnase2	-6.610568	-0.42058167	3.83E-11	1.83E-09	0.379416283	0.576470588	0.6190876	0.9254884
Cltc	-6.9089036	-0.42108163	4.88E-12	2.71E-10	0.241167435	0.431372549	0.3605891	0.61342436
LOC100360791	-7.3643684	-0.42626694	1.78E-13	1.22E-11	0.149001536	0.326797386	0.19661088	0.40929767
Acp5	-6.3980474	-0.42662194	1.57E-10	6.83E-09	0.12749616	0.270588235	0.20210484	0.39871588
Pak1ip1	-5.9378605	-0.43110868	2.89E-09	9.88E-08	0.101382488	0.219607843	0.1384651	0.30522558
Eif3c	-6.4419003	-0.434869	1.18E-10	5.18E-09	0.410138249	0.6	0.6606071	0.9700775
Atp6v1b2	-5.9655566	-0.4371688	2.44E-09	8.44E-08	0.43625192	0.593464052	0.7018043	0.98913985
Pid1	-6.995997	-0.43821457	2.63E-12	1.50E-10	0.142857143	0.301960784	0.19794689	0.4139604
Slc50a1	-6.7998962	-0.43939766	1.05E-11	5.46E-10	0.11827957	0.261437908	0.15063494	0.3440782
Cd53	-7.1132593	-0.44181427	1.13E-12	6.79E-11	0.718894009	0.869281046	1.4676824	1.8779645
Il18bp	-7.1697507	-0.44310668	7.51E-13	4.64E-11	0.084485407	0.230065359	0.12189519	0.30275315
Fam3c	-7.6695085	-0.44690546	1.73E-14	1.30E-12	0.110599078	0.275816993	0.13981849	0.34756213
Itgad	-7.871592	-0.44859156	3.50E-15	2.90E-13	0.147465438	0.337254902	0.20682167	0.44613335
LOC100911825	-7.2400312	-0.4491449	4.49E-13	2.83E-11	0.175115207	0.358169935	0.2525674	0.48695475
LOC680910	-6.142666	-0.4510927	8.11E-10	3.12E-08	0.270353303	0.430065359	0.38698944	0.6288405
Cycs	-6.489151	-0.4556004	8.63E-11	3.89E-09	0.305683564	0.475816993	0.44726685	0.7144946
P4hb	-6.2747784	-0.45601964	3.50E-10	1.44E-08	0.652841782	0.769934641	1.2359148	1.5737207
Stip1	-6.578636	-0.45798293	4.75E-11	2.21E-09	0.116743472	0.25751634	0.15246849	0.33771226
Psme2	-6.3860154	-0.45842907	1.70E-10	7.31E-09	0.608294931	0.738562092	1.1503842	1.5003628
B2m	-9.709026	-0.46030784	2.76E-22	5.06E-20	0.953917051	0.983006536	2.910982	3.2960737
Fam162a	-7.0738254	-0.4604981	1.51E-12	8.95E-11	0.231950845	0.420915033	0.36445758	0.63897365
Pdia6	-6.7926455	-0.46374094	1.10E-11	5.72E-10	0.371735791	0.564705882	0.61377686	0.9378065
Ctsz	-8.460002	-0.46627834	2.67E-17	2.84E-15	0.846390169	0.894117647	1.9954789	2.3448758
Idh2	-7.005586	-0.4665636	2.46E-12	1.41E-10	0.182795699	0.352941176	0.23807378	0.46413946
LOC100364500	-10.228179	-0.4669976	1.48E-24	3.10E-22	0.023041475	0.2	0.024579354	0.21953699
Mfsd1	-7.808888	-0.4698961	5.77E-15	4.66E-13	0.147465438	0.328104575	0.19270617	0.43019113
Msr1	-6.1313376	-0.4711468	8.71E-10	3.32E-08	0.188940092	0.338562092	0.28100237	0.5006426
Hnrnpf	-7.9104075	-0.47139058	2.57E-15	2.22E-13	0.262672811	0.479738562	0.3653878	0.654823
Creld2	-6.8075466	-0.47172332	9.93E-12	5.20E-10	0.11827957	0.266666667	0.1773127	0.3855566
Ctss	-7.872754	-0.4731705	3.47E-15	2.90E-13	0.708141321	0.847058824	1.4846393	1.9122237
LOC100360522	-10.258482	-0.473425	1.08E-24	2.39E-22	0.910906298	0.97124183	2.8905046	3.3386683
Pld3	-6.6887593	-0.4750418	2.25E-11	1.10E-09	0.215053763	0.380392157	0.3439401	0.6130198
Atp6v0c	-10.222405	-0.4759295	1.57E-24	3.23E-22	0.864823349	0.91372549	2.0167224	2.4155426
Clec7a	-7.1225266	-0.47696093	1.06E-12	6.42E-11	0.499231951	0.673202614	0.8838893	1.2568549
Ran	-7.1917825	-0.4783012	6.40E-13	3.99E-11	0.328725038	0.525490196	0.5139355	0.82884914
LOC100362149	-8.963855	-0.47912878	3.14E-19	4.04E-17	0.089093702	0.282352941	0.11044241	0.334268
Ctsb	-7.2402472	-0.48069626	4.48E-13	2.83E-11	0.883256528	0.929411765	2.3869617	2.7861214
Eif4g2	-7.14816	-0.48218995	8.79E-13	5.41E-11	0.279569892	0.470588235	0.38951236	0.6657653
Kcnn4	-7.055457	-0.4835969	1.72E-12	1.01E-10	0.162826421	0.332026144	0.2527564	0.49824616
Jak1	-7.5723705	-0.48702574	3.66E-14	2.66E-12	0.231950845	0.439215686	0.3220198	0.59073657
Fcgr3a	-4.1732106	-0.48745075	3.00E-05	0.000367382	0.061443932	0.126797386	0.08434226	0.1972394
RGD1559482	-7.876616	-0.48945376	3.36E-15	2.83E-13	0.838709677	0.908496732	2.2279963	2.6549225
Rpl32	-9.669006	-0.49267843	4.08E-22	7.17E-20	0.835637481	0.91372549	1.9598264	2.378794
AABR07045322.1	-8.507775	-0.4943559	1.77E-17	1.95E-15	0.156682028	0.362091503	0.19727843	0.4545642
Atp1b3	-6.409131	-0.49450317	1.46E-10	6.38E-09	0.462365591	0.644444444	0.7386938	1.0578829
Bcat1	-6.6929326	-0.49958718	2.19E-11	1.08E-09	0.228878648	0.40130719	0.36166358	0.6313758
Hsp90ab1	-9.69163	-0.5007781	3.27E-22	5.83E-20	0.832565284	0.898039216	1.8056498	2.2290626
Sdf2l1	-7.254441	-0.50161475	4.03E-13	2.63E-11	0.182795699	0.362091503	0.25559023	0.5041897
Sdc4	-5.621757	-0.5019096	1.89E-08	5.49E-07	0.213517665	0.360784314	0.44120082	0.6982016
AABR07072207.1	-9.260886	-0.50308657	2.03E-20	2.99E-18	0.058371736	0.241830065	0.072042584	0.2827103
Rexo2	-7.1298685	-0.50520515	1.00E-12	6.11E-11	0.368663594	0.552941176	0.62322426	0.9752282
Hsph1	-6.7771487	-0.50565225	1.23E-11	6.32E-10	0.082949309	0.215686275	0.11122759	0.28614128
Rpl26	-8.614629	-0.50598073	7.02E-18	8.17E-16	0.748079877	0.853594771	1.6085547	2.0306876
Ptges3	-7.6898365	-0.5137937	1.47E-14	1.12E-12	0.250384025	0.460130719	0.35754806	0.65018713
Ifi30	-10.231704	-0.51457906	1.43E-24	3.04E-22	0.933947773	0.964705882	2.831422	3.2549968
Anpep	-6.627277	-0.5190701	3.42E-11	1.64E-09	0.359447005	0.534640523	0.61301315	0.94542474
Eno1	-7.855547	-0.5197684	3.98E-15	3.26E-13	0.721966206	0.830065359	1.5362104	1.9648819
Sirpa	-7.2732415	-0.520971	3.51E-13	2.31E-11	0.374807988	0.592156863	0.6086076	0.9514346
LOC100362684	-9.804959	-0.5232074	1.07E-22	2.00E-20	0.069124424	0.274509804	0.08512349	0.32094455
Timp1	-6.9515715	-0.5268523	3.61E-12	2.02E-10	0.115207373	0.267973856	0.20132446	0.43264577
AABR07006310.1	-7.9460807	-0.52710396	1.93E-15	1.71E-13	0.155145929	0.346405229	0.2104572	0.46468502
LOC103694877	-7.555997	-0.5352693	4.16E-14	3.00E-12	0.462365591	0.653594771	0.85043156	1.2717382
Pla2g2d	-5.692701	-0.5368185	1.25E-08	3.80E-07	0.241167435	0.384313725	0.4055788	0.6619073
Ifi47	-6.669241	-0.5372177	2.57E-11	1.25E-09	0.205837174	0.369934641	0.30108544	0.5549188
H2afz	-7.1199203	-0.53767234	1.08E-12	6.51E-11	0.273425499	0.458823529	0.3883802	0.67298067
Hspa8	-7.804369	-0.54484123	5.98E-15	4.80E-13	0.821812596	0.898039216	1.9670249	2.3884428
Actb	-10.734206	-0.5491796	7.03E-27	1.89E-24	0.917050691	0.958169935	2.7700505	3.2450755
Vat1	-6.475759	-0.5494537	9.43E-11	4.22E-09	0.288786482	0.460130719	0.45918533	0.7502016
Pebp1	-7.244781	-0.5525537	4.33E-13	2.78E-11	0.239631336	0.416993464	0.34581026	0.63532627
Comt	-6.052023	-0.5542231	1.43E-09	5.20E-08	0.485407066	0.616993464	0.78205687	1.0969449
AABR07064810.1	-8.960158	-0.55550486	3.24E-19	4.13E-17	0.479262673	0.717647059	0.77236694	1.2095667
Cnn3	-6.576443	-0.55710644	4.82E-11	2.24E-09	0.026113671	0.118954248	0.034531143	0.1804822
Rps9l1	-9.549769	-0.5620995	1.30E-21	2.16E-19	0.155145929	0.390849673	0.20169404	0.50056565
Ldha	-6.217535	-0.5660021	5.05E-10	1.99E-08	0.695852535	0.773856209	1.5125949	1.8858247
Nampt	-7.9394584	-0.56756413	2.03E-15	1.79E-13	0.09984639	0.267973856	0.1424359	0.38047734
RT1-CE5	-9.375264	-0.56787413	6.90E-21	1.07E-18	0.52688172	0.763398693	0.93076235	1.425286
Gstp1	-6.8331103	-0.56988174	8.31E-12	4.43E-10	0.271889401	0.449673203	0.46518597	0.79096466
Rpl30	-9.311719	-0.5707279	1.26E-20	1.90E-18	0.556067588	0.77254902	0.9341648	1.3958646
Zbed5	-9.122013	-0.5711516	7.37E-20	1.01E-17	0.468509985	0.698039216	0.7582651	1.1996595
Plekho1	-8.670621	-0.57210684	4.30E-18	5.10E-16	0.193548387	0.413071895	0.28148904	0.6002358
Cd14	-5.5955057	-0.57616967	2.20E-08	6.31E-07	0.606758833	0.725490196	1.2887623	1.6671441
Igtp	-7.5439234	-0.5772642	4.56E-14	3.25E-12	0.072196621	0.215686275	0.097063564	0.305835
Pnp	-8.24582	-0.58368194	1.64E-16	1.63E-14	0.474654378	0.68627451	0.7799329	1.1989343
Canx	-8.681189	-0.587682	3.92E-18	4.70E-16	0.505376344	0.709803922	0.8619638	1.3075888
Cstb	-8.039343	-0.59005725	9.03E-16	8.29E-14	0.784946237	0.848366013	1.86198	2.255112
Clec4e	-8.562796	-0.5937775	1.10E-17	1.26E-15	0.053763441	0.213071895	0.07890663	0.30458432
Ybx1	-9.640347	-0.5942745	5.40E-22	9.34E-20	0.625192012	0.809150327	1.1578434	1.6628221
Il2rg	-7.9036164	-0.60050344	2.71E-15	2.33E-13	0.196620584	0.396078431	0.30406314	0.6105387
Slpi	-3.669627	-0.60615444	0.000242905	0.002150275	0.749615975	0.794771242	2.0085804	2.3144417
Folr2	-7.774201	-0.60803974	7.59E-15	5.97E-13	0.244239631	0.439215686	0.40011194	0.74757814
LOC108351137	-9.157401	-0.60979974	5.32E-20	7.40E-18	0.838709677	0.883660131	1.920903	2.3562744
Clec4a3	-7.246156	-0.6102026	4.29E-13	2.78E-11	0.506912442	0.665359477	0.9466355	1.3613445
Ccr5	-8.243748	-0.6102814	1.67E-16	1.64E-14	0.198156682	0.40130719	0.2862376	0.59710073
Fcgr2b	-8.355606	-0.61785764	6.51E-17	6.80E-15	0.566820276	0.749019608	1.1634017	1.6858153
Txn1	-6.778991	-0.6181021	1.21E-11	6.26E-10	0.784946237	0.844444444	1.7577456	2.1342292
Slamf8	-8.781497	-0.6239021	1.61E-18	1.97E-16	0.164362519	0.373856209	0.22225073	0.52687204
Acp2	-8.656879	-0.6286051	4.85E-18	5.70E-16	0.23655914	0.462745098	0.34476218	0.6861227
Clec4a2	-7.72216	-0.6358987	1.14E-14	8.82E-13	0.271889401	0.470588235	0.44442937	0.7997475
Fcrla	-8.284138	-0.63912827	1.19E-16	1.20E-14	0.059907834	0.216993464	0.10511029	0.3532599
Slamf9	-8.191414	-0.6394773	2.58E-16	2.48E-14	0.287250384	0.503267974	0.49791294	0.8953743
AABR07054266.1	-12.051664	-0.65278304	1.90E-33	6.98E-31	0.039938556	0.28496732	0.047675934	0.33310422
Tmem176a	-7.1954126	-0.65412635	6.23E-13	3.91E-11	0.357910906	0.533333333	0.7249561	1.1609408
Bcl2a1	-8.292145	-0.65724975	1.11E-16	1.13E-14	0.66359447	0.797385621	1.4695715	2.000983
Cst7	-7.2951465	-0.6578189	2.98E-13	1.99E-11	0.483870968	0.648366013	0.84774166	1.2547828
Fam105a	-8.97257	-0.6646112	2.90E-19	3.77E-17	0.181259601	0.397385621	0.23691773	0.55676824
Rps10	-10.247312	-0.6690333	1.22E-24	2.63E-22	0.301075269	0.57254902	0.4142492	0.8317816
Tnfrsf14	-8.403165	-0.67374355	4.35E-17	4.58E-15	0.032258065	0.17124183	0.04573971	0.25221533
Lgals3bp	-8.920443	-0.67545754	4.64E-19	5.86E-17	0.195084485	0.416993464	0.30162582	0.6616722
Rnaset2	-8.610378	-0.67617106	7.28E-18	8.40E-16	0.815668203	0.899346405	1.9832244	2.4536169
Tmem176b	-7.040823	-0.6781543	1.91E-12	1.11E-10	0.373271889	0.538562092	0.7613482	1.207865
Pgk1	-9.025973	-0.6817197	1.78E-19	2.37E-17	0.468509985	0.68627451	0.7737486	1.2380313
Fabp5	-7.9135056	-0.6819163	2.50E-15	2.18E-13	0.211981567	0.416993464	0.40759948	0.78926295
Pdia3	-9.007767	-0.6826893	2.10E-19	2.77E-17	0.631336406	0.788235294	1.2267107	1.7304531
Nfe2l2	-8.818767	-0.6838075	1.16E-18	1.43E-16	0.342549923	0.566013072	0.541484	0.9647758
Hk3	-9.046645	-0.6914457	1.47E-19	2.01E-17	0.096774194	0.291503268	0.13218966	0.4117425
Tgfbi	-6.7443113	-0.6928152	1.54E-11	7.82E-10	0.474654378	0.637908497	0.83961695	1.2285417
Cd74	-10.485938	-0.7026578	1.00E-25	2.48E-23	0.932411674	0.966013072	3.631587	4.6492205
AABR07062466.1	-10.209763	-0.7192261	1.79E-24	3.62E-22	0.468509985	0.717647059	0.7490569	1.2526574
Ctsc	-7.5223184	-0.72061545	5.38E-14	3.79E-12	0.251920123	0.432679739	0.38454872	0.7318278
Cxcl16	-8.834039	-0.7311089	1.01E-18	1.26E-16	0.385560676	0.609150327	0.7274168	1.2341552
Rps27a	-11.973619	-0.74418914	4.89E-33	1.74E-30	0.678955453	0.82875817	1.2931842	1.8726494
Selenof	-8.3273325	-0.7453674	8.27E-17	8.56E-15	0.460829493	0.637908497	0.7367456	1.1669117
Ncf1	-6.731144	-0.7576671	1.68E-11	8.53E-10	0.503840246	0.653594771	0.88307434	1.2892159
Gbp2	-6.95922	-0.78995824	3.42E-12	1.92E-10	0.215053763	0.390849673	0.3786934	0.7116429
RT1-Da	-10.448968	-0.8027982	1.48E-25	3.59E-23	0.708141321	0.848366013	2.253022	3.2844331
Rnasek	-12.78507	-0.8136952	1.99E-37	1.13E-34	0.102918587	0.403921569	0.123179585	0.51891434
Ftl1	-16.694887	-0.8338816	1.43E-62	2.88E-59	0.97235023	0.981699346	3.0854661	3.7439885
Ppia	-13.047396	-0.84949327	6.58E-39	4.42E-36	0.709677419	0.85620915	1.4670227	2.1246119
Scimp	-9.29255	-0.8500145	1.51E-20	2.25E-18	0.330261137	0.555555556	0.48629528	0.93176436
RGD1359290	-12.182885	-0.85558724	3.83E-34	1.66E-31	0.356374808	0.653594771	0.5106518	1.0640848
Lgmn	-9.33893	-0.85862935	9.73E-21	1.49E-18	0.533026114	0.718954248	1.0282688	1.6118345
Hsp90b1	-10.31731	-0.8671548	5.88E-25	1.37E-22	0.525345622	0.74248366	0.941336	1.5273478
RT1-Bb	-10.72884	-0.87341404	7.45E-27	1.96E-24	0.628264209	0.811764706	1.8805718	2.9067028
RT1-Db1	-10.604803	-0.8792925	2.83E-26	7.14E-24	0.824884793	0.911111111	2.6144269	3.6247556
Ifitm1	-6.997097	-0.91769165	2.61E-12	1.49E-10	0.394777266	0.555555556	0.6960511	1.1225637
Il1rn	-6.0548635	-0.92674	1.41E-09	5.14E-08	0.407066052	0.549019608	0.69091785	1.0636747
Ms4a7	-8.187015	-0.9448018	2.68E-16	2.55E-14	0.052227343	0.196078431	0.0689132	0.3385095
LOC691143	-6.6078134	-0.9491633	3.90E-11	1.85E-09	0.050691244	0.160784314	0.07341905	0.27269796
AABR07054189.1	-12.099063	-0.9653386	1.07E-33	4.25E-31	0.133640553	0.431372549	0.19419445	0.6520051
RT1-Ba	-12.097587	-0.97788435	1.09E-33	4.25E-31	0.569892473	0.816993464	1.6797085	2.8082201
Sdc1	-9.436211	-0.98134923	3.87E-21	6.24E-19	0.047619048	0.223529412	0.07535025	0.38246024
Mmp14	-11.146233	-0.9858435	7.47E-29	2.21E-26	0.076804916	0.31372549	0.110524975	0.5121572
Marcks	-11.382333	-1.0169188	5.12E-30	1.63E-27	0.205837174	0.488888889	0.30540794	0.8171278
Mmp9	-6.8096533	-1.0515181	9.78E-12	5.17E-10	0.036866359	0.14248366	0.066823974	0.2863852
Ass1	-7.3257937	-1.1177177	2.37E-13	1.61E-11	0.316436252	0.478431373	0.5308903	0.9773323
Eef1a1	-19.306305	-1.151107	4.75E-83	2.88E-79	0.764976959	0.922875817	1.6678303	2.598051
Sod2	-6.5315657	-1.2083467	6.51E-11	2.97E-09	0.686635945	0.760784314	1.6552444	2.1962063
Gpnmb	-13.41497	-1.2214981	4.94E-41	3.74E-38	0.525345622	0.785620915	1.2509029	2.3528197
Spp1	-6.0841503	-1.2462997	1.17E-09	4.36E-08	0.066052227	0.173856209	0.15803011	0.41462836
Apoe	-3.2194123	-1.2513442	0.001284537	0.008314132	0.359447005	0.413071895	0.7214461	1.0910897
AABR07015941.1	-18.520428	-1.3047009	1.41E-76	5.70E-73	0.433179724	0.805228758	0.669482	1.6104889
Cd63	-12.933422	-1.3812308	2.92E-38	1.86E-35	0.402457757	0.688888889	0.8208413	1.7305765
Cxcl11	-7.761154	-1.5282661	8.42E-15	6.58E-13	0.007680492	0.107189542	0.019052228	0.25795138
Acod1	-11.380214	-1.7866836	5.25E-30	1.63E-27	0.043010753	0.267973856	0.08684395	0.59621555
