# Supplementary material for: Immunologic barriers in liver transplantation: a single-cell analysis of the role of mesenchymal stem cells
Source: Front Immunol. 2023 Dec 7;14:1274982. doi: 10.3389/fimmu.2023.1274982 (PMC10748593; doi:10.3389/fimmu.2023.1274982)
Supplement: Supplementary file 1 [file DataSheet_1.zip › Additional File 13.xls]

Gene_ID	Scores	avg_logFC	p_val	p_val_adj	pct.1	pct.2	Allo+IS+MSCs_30	Allo+IS+MSCs_60
S100a9	4.933971	3.0613568	8.06E-07	3.80E-05	0.360505166	0.222222222	1.0646781	0.4000204
LOC691143	8.120705	2.5172606	4.63E-16	9.68E-14	0.382319173	0.119341564	1.0043237	0.20981376
S100a8	7.101801	2.5037124	1.23E-12	1.59E-10	0.548794489	0.333333333	1.6391082	0.7184111
Hmox1	7.942889	1.8960752	1.98E-15	3.52E-13	0.461538462	0.176954733	0.9841602	0.32652393
LOC100359515	7.7998757	1.8680875	6.20E-15	1.04E-12	0.235361653	0.012345679	0.5292539	0.031319983
Cxcl2	5.891154	1.7970726	3.84E-09	2.68E-07	0.347876005	0.160493827	0.8613958	0.3213785
Sod2	12.33119	1.5425979	6.15E-35	1.49E-31	0.925373134	0.736625514	3.086875	1.8311102
Acod1	9.425952	1.387661	4.26E-21	1.56E-18	0.535017222	0.181069959	1.3744806	0.4433849
Dusp2	7.128026	1.2710012	1.02E-12	1.33E-10	0.432835821	0.189300412	0.97566503	0.3711355
Hspa5	11.606072	1.2121341	3.84E-31	5.16E-28	0.923076923	0.732510288	2.8599684	1.7961739
Apoe	6.139257	1.1557909	8.29E-10	6.52E-08	0.436280138	0.209876543	0.74783325	0.35094517
Slpi	5.9406853	1.1531588	2.84E-09	2.06E-07	0.83467279	0.78600823	2.6703281	2.0290506
Fth1	5.6461153	1.1468189	1.64E-08	1.03E-06	0.986222732	0.991769547	4.236295	3.7965808
Pdia3	11.083314	1.1254114	1.51E-28	1.41E-25	0.85304248	0.650205761	2.1782856	1.3081137
Il1b	6.996142	1.1236565	2.63E-12	3.25E-10	0.638346728	0.427983539	1.6759293	0.9391196
Cxcl11	5.3901067	1.1227204	7.04E-08	3.98E-06	0.272101033	0.102880658	0.66325873	0.25662896
Slc2a1	7.0498524	1.1105648	1.79E-12	2.26E-10	0.354764638	0.12345679	0.6567442	0.19975923
Ccl4	4.22731	1.0622252	2.37E-05	0.000792154	0.414466131	0.275720165	0.9147861	0.5297679
Anxa3	7.84061	1.0481802	4.48E-15	7.65E-13	0.500574053	0.226337449	0.887286	0.34954998
Osm	5.900969	1.0446285	3.61E-09	2.57E-07	0.31228473	0.127572016	0.59010005	0.20658529
Ldha	8.99012	1.0278594	2.47E-19	7.12E-17	0.787600459	0.62962963	2.0110905	1.2746744
Hsp90b1	10.972767	1.0276763	5.17E-28	4.47E-25	0.855338691	0.543209877	2.0767403	1.1224828
Fcgr2b	6.9780626	1.0046062	2.99E-12	3.66E-10	0.610792193	0.411522634	1.3299651	0.7339384
Ass1	5.746498	0.99674636	9.11E-09	5.96E-07	0.536165327	0.349794239	1.1771197	0.6658607
Ctsb	9.699909	0.9844522	3.02E-22	1.31E-19	0.916188289	0.827160494	2.6548567	1.9521128
Gpnmb	4.1173043	0.9808202	3.83E-05	0.001224835	0.535017222	0.432098765	1.3401111	0.9043638
Calr	12.008427	0.97734267	3.21E-33	5.55E-30	0.962112514	0.827160494	3.1051297	2.1453428
Atf3	8.483814	0.9504877	2.18E-17	5.17E-15	0.544202067	0.21399177	1.32723	0.5342698
Vasp	7.9321685	0.93483996	2.15E-15	3.78E-13	0.647531573	0.395061728	1.3468932	0.7096677
Hk3	7.5429444	0.92233855	4.59E-14	6.87E-12	0.332950631	0.082304527	0.55862075	0.14321247
Ctsd	5.123355	0.91692394	3.00E-07	1.56E-05	0.492537313	0.349794239	0.9413321	0.54328626
Tgm2	6.312817	0.90667415	2.74E-10	2.30E-08	0.396096441	0.176954733	0.7823314	0.330252
Pdia6	7.5354543	0.9021981	4.87E-14	7.19E-12	0.590126292	0.366255144	1.1524547	0.5971853
Ptges	5.938153	0.89558667	2.88E-09	2.08E-07	0.130884041	0	0.22887152	0
Fabp5	5.394964	0.89257693	6.85E-08	3.92E-06	0.326061998	0.156378601	0.6098299	0.2563369
Hist1h1e	6.6083703	0.88579667	3.89E-11	3.95E-09	0.566016073	0.341563786	1.103378	0.59081686
AABR07048992.1	7.3537607	0.88217723	1.93E-13	2.68E-11	0.353616533	0.111111111	0.5363514	0.1506609
Sema4a	7.3330426	0.8730891	2.25E-13	3.10E-11	0.490241102	0.234567901	0.8356332	0.35971734
Ctsl	4.2147036	0.87286603	2.50E-05	0.000832085	0.351320321	0.218106996	0.59255356	0.31477413
Akr1b8	2.0260353	0.8670256	0.042761166	0.265421695	0.14695752	0.098765432	0.28948143	0.15706165
Hspa8	8.714598	0.8612106	2.92E-18	7.68E-16	0.893226177	0.839506173	2.6524463	2.02372
RT1-A1	10.724399	0.8508171	7.82E-27	5.57E-24	0.966704937	0.905349794	3.0080562	2.32488
Fcrla	4.590358	0.8451497	4.42E-06	0.000177434	0.214695752	0.086419753	0.40541145	0.1486893
Fkbp1a	7.0615735	0.84320396	1.65E-12	2.10E-10	0.486796785	0.242798354	0.831128	0.3747004
Upp1	6.3812494	0.83134085	1.76E-10	1.51E-08	0.461538462	0.230452675	0.8370856	0.39805996
Ncf1	6.4154067	0.8286758	1.40E-10	1.25E-08	0.694603904	0.50617284	1.4443171	0.923191
Txn1	7.490902	0.82336086	6.84E-14	9.98E-12	0.863375431	0.806584362	2.4633148	1.9264542
Arg1	3.6997821	0.81191385	0.000215785	0.005311284	0.11021814	0.032921811	0.21947171	0.05284125
Gbp2	5.942228	0.8102586	2.81E-09	2.05E-07	0.670493685	0.477366255	1.6494373	1.0603539
LOC100360087	6.7402663	0.8068627	1.58E-11	1.71E-09	0.374282434	0.144032922	0.5599951	0.19877309
Marcks	5.968312	0.8056694	2.40E-09	1.77E-07	0.483352468	0.275720165	0.9507689	0.49861956
Ebi3	5.454863	0.8023864	4.90E-08	2.84E-06	0.177956372	0.037037037	0.28729892	0.05648819
C3	6.9344277	0.7968211	4.08E-12	4.84E-10	0.553386912	0.29218107	1.0626683	0.5395964
LOC100910200	6.972514	0.7948376	3.11E-12	3.75E-10	0.352468427	0.115226337	0.61878467	0.20683627
Calm1	11.275006	0.79481983	1.74E-29	2.11E-26	0.982778416	0.975308642	3.972095	3.3002033
Nfkbia	8.072255	0.7879616	6.90E-16	1.37E-13	0.931113662	0.855967078	3.062109	2.3766053
Ccr1	6.6384964	0.7853018	3.17E-11	3.30E-09	0.304247991	0.090534979	0.49279487	0.14708512
App	6.509628	0.78265923	7.53E-11	6.96E-09	0.339839265	0.12345679	0.5537321	0.19367042
Lcp1	8.556204	0.77256525	1.17E-17	3.01E-15	0.864523536	0.699588477	2.033285	1.3947442
Hif1a	5.6715484	0.7592179	1.42E-08	8.97E-07	0.431687715	0.230452675	0.72668976	0.36375684
Mcemp1	5.5442615	0.7590879	2.95E-08	1.78E-06	0.502870264	0.316872428	0.9146284	0.5226566
Cnn3	4.7063346	0.75847554	2.52E-06	0.000109081	0.252583238	0.111111111	0.46714342	0.1943002
Hebp1	6.4694214	0.74776506	9.84E-11	8.96E-09	0.427095293	0.205761317	0.71004295	0.31499723
Prdx1	5.756294	0.7460379	8.60E-09	5.66E-07	0.781859931	0.654320988	1.8149775	1.3457304
Sdf2l1	6.533755	0.74102086	6.41E-11	6.02E-09	0.429391504	0.201646091	0.678514	0.29722774
Socs1	5.185789	0.7340036	2.15E-07	1.14E-05	0.189437428	0.053497942	0.30799645	0.072726734
MGC105649	6.6223607	0.7216566	3.54E-11	3.63E-09	0.77956372	0.604938272	1.8226329	1.248393
Enpp3	5.8364077	0.7193474	5.33E-09	3.65E-07	0.164179104	0.020576132	0.26437876	0.030794004
P4hb	7.6627274	0.7191351	1.82E-14	2.94E-12	0.800229621	0.625514403	1.7044977	1.1554569
Cd14	6.016515	0.7187525	1.78E-09	1.36E-07	0.774971297	0.641975309	1.9217949	1.3908702
Selenof	6.192813	0.7160827	5.91E-10	4.74E-08	0.621125144	0.465020576	1.1601154	0.7341379
Prdx5	8.257385	0.71570545	1.49E-16	3.22E-14	0.94489093	0.888888889	2.9524622	2.416419
Nampt	5.583024	0.70050305	2.36E-08	1.44E-06	0.414466131	0.226337449	0.72389823	0.36239803
Bcat1	6.857438	0.69636434	7.01E-12	8.09E-10	0.507462687	0.255144033	0.9052734	0.44141182
AABR07008505.1	6.6654935	0.6892349	2.64E-11	2.80E-09	0.216991963	0.032921811	0.30443698	0.041041717
LOC108351137	7.6091895	0.68725973	2.76E-14	4.28E-12	0.861079219	0.761316872	2.261973	1.717743
Tnfrsf14	4.8143005	0.6799145	1.48E-06	6.60E-05	0.2652124	0.115226337	0.45252132	0.19480869
Slc2a6	4.833286	0.675552	1.34E-06	6.05E-05	0.329506315	0.16872428	0.56721085	0.28016964
Slc16a3	4.976499	0.6752968	6.47E-07	3.11E-05	0.27554535	0.119341564	0.46172956	0.19459721
Pdia4	5.6912646	0.6737435	1.26E-08	8.08E-07	0.313432836	0.131687243	0.48371965	0.18697652
Ppib	6.8261	0.67277277	8.73E-12	9.88E-10	0.72445465	0.526748971	1.4154382	0.92219293
Mmp14	5.7624474	0.66696876	8.29E-09	5.49E-07	0.208955224	0.049382716	0.32508972	0.07609124
Plek	3.5477443	0.6658086	0.000388545	0.008730453	0.597014925	0.543209877	1.3429288	1.0284836
Hyou1	6.0160527	0.66536844	1.79E-09	1.36E-07	0.297359357	0.102880658	0.4496164	0.15724553
Il2rg	5.5170646	0.656065	3.45E-08	2.06E-06	0.461538462	0.271604938	0.8507975	0.4660688
Creld2	5.6236224	0.6372758	1.87E-08	1.16E-06	0.362801378	0.172839506	0.601347	0.2756441
Anpep	4.2869062	0.6227309	1.81E-05	0.000626503	0.405281286	0.267489712	0.7090305	0.42287114
AY172581.24	7.6654363	0.62246644	1.78E-14	2.92E-12	0.998851894	0.995884774	4.54308	4.141235
Mt2A	3.5141795	0.6208722	0.000441115	0.009677356	0.163030999	0.074074074	0.2859964	0.12138478
Manf	5.6776576	0.6208529	1.37E-08	8.70E-07	0.590126292	0.423868313	1.1061755	0.7022057
Ptpn1	4.8420672	0.6194673	1.28E-06	5.83E-05	0.531572905	0.366255144	0.9947848	0.63369876
Ak2	5.882026	0.6185523	4.05E-09	2.80E-07	0.299655568	0.115226337	0.44548535	0.15933357
Dnajb11	5.899276	0.61063284	3.65E-09	2.59E-07	0.342135476	0.144032922	0.52274734	0.21764344
Hcls1	5.72229	0.6079542	1.05E-08	6.84E-07	0.67967853	0.530864198	1.2879502	0.8915115
H3f3b	8.08212	0.6073786	6.37E-16	1.28E-13	0.965556831	0.930041152	3.2086036	2.7184331
Msr1	6.5800786	0.60644865	4.70E-11	4.63E-09	0.256027555	0.057613169	0.39031056	0.09819834
Fkbp2	5.696841	0.605546	1.22E-08	7.86E-07	0.507462687	0.304526749	0.8166706	0.46057403
Sec11c	5.5380597	0.6054781	3.06E-08	1.83E-06	0.327210103	0.148148148	0.48709616	0.20581274
Pgk1	5.3086505	0.60077894	1.10E-07	6.02E-06	0.618828932	0.448559671	1.1751653	0.7804117
Mlec	4.9567313	0.5974902	7.17E-07	3.40E-05	0.350172216	0.185185185	0.51310694	0.25192982
Il1rn	4.003826	0.59713006	6.23E-05	0.001859038	0.6326062	0.514403292	1.2764806	0.94757384
Aldoa	7.462287	0.59301066	8.50E-14	1.21E-11	0.94489093	0.909465021	2.91827	2.482278
Capg	5.8441133	0.5875945	5.09E-09	3.50E-07	0.696900115	0.551440329	1.3842461	0.9708535
Gadd45a	3.3509738	0.58650947	0.000805279	0.015877062	0.473019518	0.366255144	1.0848002	0.77607805
AY172581.15	4.7284856	0.5860733	2.26E-06	9.89E-05	0.191733639	0.065843621	0.29822966	0.09368993
Tmed2	5.5162663	0.58482134	3.46E-08	2.06E-06	0.474167623	0.288065844	0.784163	0.43993747
Rapgef2	4.040573	0.584476	5.33E-05	0.001610259	0.150401837	0.053497942	0.24236101	0.07371341
Hist1h1c	4.143436	0.58273876	3.42E-05	0.001104886	0.455797933	0.312757202	0.8040238	0.51618594
AABR07060872.1	4.0915446	0.58105576	4.29E-05	0.001337436	0.622273249	0.481481481	1.0693289	0.783519
Eno1	6.602654	0.5777493	4.04E-11	4.05E-09	0.800229621	0.687242798	1.9094033	1.4306476
Mrpl54	5.0556974	0.5770405	4.29E-07	2.13E-05	0.463834673	0.296296296	0.76919067	0.45167196
Nucb2	4.4439573	0.57479686	8.83E-06	0.000327078	0.284730195	0.152263374	0.41487047	0.19236442
Cxcl10	3.3277485	0.5744962	0.000875508	0.016909738	0.266360505	0.164609053	0.64365894	0.3786224
Rab20	5.831162	0.57358474	5.50E-09	3.74E-07	0.354764638	0.152263374	0.5419977	0.23823616
LOC103694877	5.096105	0.57319915	3.47E-07	1.76E-05	0.535017222	0.366255144	1.0227495	0.6420859
Klf6	4.4378448	0.57312155	9.09E-06	0.000335477	0.59586682	0.456790123	1.2066177	0.84828043
Slc11a1	4.5625167	0.57207716	5.05E-06	0.00019873	0.601607348	0.452674897	1.1350242	0.7903806
LOC497963	4.386276	0.568696	1.15E-05	0.000414355	0.126291619	0.028806584	0.22074342	0.04875595
RT1-CE10	6.836262	0.5672452	8.13E-12	9.29E-10	0.936854191	0.901234568	2.8344312	2.4092598
Idi1	3.7620668	0.5617918	0.000168515	0.00431441	0.143513203	0.053497942	0.22719964	0.07909106
Cst7	5.5581107	0.5615989	2.73E-08	1.65E-06	0.746268657	0.580246914	1.5812684	1.1372036
Ralgds	4.671379	0.55995727	2.99E-06	0.000127127	0.185993111	0.061728395	0.2887722	0.09383306
Txnrd1	5.0322843	0.5599099	4.85E-07	2.38E-05	0.363949483	0.185185185	0.589654	0.30728582
Rbpj	5.169599	0.5526833	2.35E-07	1.24E-05	0.278989667	0.115226337	0.42370406	0.17684865
Ctsz	7.607049	0.5500202	2.80E-14	4.30E-12	0.897818599	0.823045267	2.3978956	1.9343307
Rnaset2	4.5883937	0.54849124	4.47E-06	0.00017852	0.902411022	0.860082305	2.5947871	2.2617671
Dbnl	4.3718457	0.5473734	1.23E-05	0.000440106	0.376578645	0.230452675	0.5860825	0.33644673
Ccl3	4.9245625	0.54730844	8.45E-07	3.95E-05	0.738231917	0.555555556	1.967753	1.4310412
Rgcc	3.6438518	0.54615736	0.000268588	0.006365171	0.219288175	0.115226337	0.4101182	0.20655297
Fosb	3.295377	0.54567724	0.000982897	0.01853827	0.640642939	0.49382716	1.4822091	1.1539898
Sqle	4.3065014	0.54413486	1.66E-05	0.000580499	0.135476464	0.037037037	0.20058084	0.04531565
Cd63	3.9107618	0.5388897	9.20E-05	0.002609335	0.353616533	0.222222222	0.67424256	0.4078465
Mt1	2.2780519	0.53486836	0.022723491	0.178991716	0.244546498	0.181069959	0.4308767	0.28269193
Cd69	2.94941	0.5297599	0.003183813	0.045413396	0.177956372	0.102880658	0.29224774	0.1436096
Dnajc3	4.623216	0.5292372	3.78E-06	0.000156109	0.428243398	0.263374486	0.66048133	0.38910034
Sub1	4.6640472	0.5263293	3.10E-06	0.000130826	0.556831228	0.407407407	0.9477214	0.636989
Cndp2	4.553652	0.52124083	5.27E-06	0.000205574	0.520091848	0.37037037	0.8787669	0.5782847
Atp1b3	4.601024	0.51581955	4.20E-06	0.000169709	0.586681975	0.448559671	1.0433835	0.7267808
Oasl	2.9589436	0.5156407	0.003086957	0.04434525	0.190585534	0.111111111	0.32496688	0.17338932
Pebp1	4.8595157	0.5151409	1.18E-06	5.42E-05	0.288174512	0.135802469	0.41866523	0.1885983
Slamf9	2.2032564	0.5139496	0.02757668	0.203134787	0.236509759	0.176954733	0.40288788	0.26179585
AABR07044711.1	5.795328	0.5134836	6.82E-09	4.56E-07	0.345579793	0.144032922	0.48030016	0.20974189
Pgam1	4.553367	0.5122708	5.28E-06	0.000205574	0.611940299	0.473251029	1.1512109	0.81924886
Me2	4.1240826	0.5098697	3.72E-05	0.001195632	0.337543054	0.205761317	0.50522643	0.28302157
RGD1562420	6.4583864	0.50890374	1.06E-10	9.56E-09	0.849598163	0.777777778	1.9517823	1.5554588
Timp1	4.2270303	0.5081631	2.37E-05	0.000792154	0.195177956	0.0781893	0.32488638	0.13732146
Tnip1	3.6897511	0.5027556	0.000224473	0.005492452	0.454649828	0.33744856	0.7662538	0.52142024
Batf	4.2687593	0.50260836	1.97E-05	0.000668646	0.120551091	0.028806584	0.17788832	0.031200003
Nme2	5.310652	0.50073844	1.09E-07	5.99E-06	0.663605052	0.497942387	1.2356035	0.8616234
Igsf8	5.3131084	0.5004421	1.08E-07	5.93E-06	0.259471871	0.094650206	0.36578864	0.1408258
Mafb	4.2599797	0.50019455	2.04E-05	0.000691573	0.399540758	0.255144033	0.7626287	0.4654955
Atp6v0c	6.205687	0.49804664	5.45E-10	4.40E-08	0.905855339	0.83127572	2.3118675	1.9364266
Tap1	3.8783147	0.49755704	0.000105183	0.002928185	0.445464983	0.316872428	0.7487186	0.4973369
Gpr84	4.4773035	0.49616942	7.56E-06	0.000285176	0.149253731	0.041152263	0.22008795	0.058729637
Zfand2a	3.8360367	0.4953778	0.000125036	0.003372345	0.16532721	0.065843621	0.2662254	0.110885106
Mkks	4.7044535	0.4922394	2.55E-06	0.0001097	0.290470723	0.135802469	0.42548847	0.20266712
Tmbim6	5.091528	0.4918965	3.55E-07	1.80E-05	0.757749713	0.654320988	1.6086098	1.2569466
Pik3ap1	4.229634	0.49068052	2.34E-05	0.000787392	0.291618829	0.152263374	0.46012363	0.24336055
Folr2	4.5448885	0.4899546	5.50E-06	0.000212658	0.208955224	0.082304527	0.30678236	0.11588859
Psme2	5.317177	0.48622787	1.05E-07	5.83E-06	0.809414466	0.70781893	1.9047766	1.5042671
Dynlrb1	3.723865	0.48408893	0.000196196	0.004908952	0.562571757	0.452674897	0.9796511	0.71850777
Hist1h1b	3.6220386	0.48311967	0.000292291	0.006755035	0.150401837	0.061728395	0.23636205	0.0915405
Ero1a	4.085901	0.48239273	4.39E-05	0.001356386	0.29391504	0.164609053	0.4785807	0.25537002
Myl12a	4.852406	0.47989973	1.22E-06	5.57E-05	0.700344432	0.563786008	1.2994338	0.9661185
Pea15	5.20397	0.47977093	1.95E-07	1.05E-05	0.242250287	0.090534979	0.34682292	0.12568994
Canx	5.104837	0.47972643	3.31E-07	1.70E-05	0.731343284	0.588477366	1.4361727	1.0711929
Pak1ip1	4.1232185	0.46852303	3.74E-05	0.001196952	0.22043628	0.102880658	0.33080944	0.14751852
Rgs1	2.2251265	0.46831375	0.026072747	0.196076484	0.113662457	0.065843621	0.20829207	0.10642211
N4bp1	4.9979925	0.4675184	5.79E-07	2.83E-05	0.28358209	0.127572016	0.4462471	0.19842663
Atp6v1b2	4.6799817	0.46018904	2.87E-06	0.000122769	0.501722158	0.353909465	0.8482905	0.5523842
Il18bp	4.081481	0.45514822	4.47E-05	0.001371945	0.267508611	0.135802469	0.41485915	0.21862659
Jun	5.9916587	0.45436823	2.08E-09	1.57E-07	0.920780712	0.777777778	2.8698058	2.2385445
Pfkfb3	3.3613908	0.45310035	0.00077551	0.015442084	0.125143513	0.049382716	0.20206936	0.07484395
Pdcd6ip	3.7983894	0.45248923	0.000145639	0.003842469	0.278989667	0.160493827	0.4108156	0.22383946
Ccr5	3.1893086	0.45182484	0.001426135	0.024497159	0.311136625	0.21399177	0.48790786	0.30728745
Sh3bp2	3.5478623	0.4500068	0.000388371	0.008730453	0.208955224	0.111111111	0.30138788	0.14569308
Tmsb10	7.976211	0.4496806	1.51E-15	2.76E-13	0.980482204	0.971193416	3.6513727	3.303788
Ggct	5.081364	0.4496146	3.75E-07	1.88E-05	0.260619977	0.098765432	0.3877742	0.16670151
Sbno2	3.020635	0.4477432	0.002522454	0.03775705	0.389207807	0.288065844	0.63258636	0.4416568
Slc35b1	4.3830433	0.4470702	1.17E-05	0.00041931	0.307692308	0.172839506	0.44928896	0.2323119
Dab2	4.3045583	0.44538975	1.67E-05	0.00058393	0.117106774	0.024691358	0.16778493	0.03317165
Kcnn4	4.155987	0.44005528	3.24E-05	0.001057215	0.187141217	0.0781893	0.27448508	0.104117796
Rab11a	4.3577805	0.43927565	1.31E-05	0.00046388	0.469575201	0.329218107	0.7369574	0.47811893
Plekhb2	4.295963	0.4385342	1.74E-05	0.000603545	0.198622273	0.0781893	0.2712782	0.1074963
Lrrc25	3.878898	0.43824953	0.000104931	0.002927906	0.284730195	0.160493827	0.4281748	0.23572321
Lgals3	3.175885	0.43735087	0.001493802	0.025423381	0.808266361	0.736625514	1.9428473	1.6658745
Ubc	4.8265553	0.43667158	1.39E-06	6.23E-05	0.874856487	0.748971193	2.05759	1.6476943
Rhbdf2	3.1616588	0.4348064	0.001568733	0.026273298	0.230769231	0.135802469	0.3555158	0.20347223
St13	3.6423345	0.42918566	0.000270177	0.00639031	0.318025258	0.197530864	0.47299063	0.28310278
Vegfa	3.5368001	0.4287641	0.000405006	0.009029515	0.125143513	0.04526749	0.21095529	0.0784233
Sec61g	4.0825706	0.42644444	4.45E-05	0.001368993	0.683122847	0.563786008	1.3562614	1.048371
Tspo	5.0511537	0.4263077	4.39E-07	2.17E-05	0.903559127	0.839506173	2.617599	2.24419
Gnb1	4.483865	0.42572677	7.33E-06	0.000279151	0.409873708	0.255144033	0.61474466	0.36832726
Nus1	4.4450707	0.42464387	8.79E-06	0.000326387	0.20206659	0.0781893	0.28268066	0.1110875
Usp18	3.4772613	0.42448512	0.000506564	0.010896075	0.174512055	0.082304527	0.26627204	0.124780916
Cox6b1-1	3.7883687	0.42413428	0.00015164	0.003923838	0.662456946	0.596707819	1.272272	1.0225856
Man2a1	3.7125993	0.4237911	0.000205142	0.005090706	0.298507463	0.185185185	0.4498796	0.25748515
Gpi	3.3326516	0.42304656	0.000860226	0.016694441	0.613088404	0.526748971	1.1555699	0.91028196
Ms4a6a	3.3076077	0.4225096	0.000940965	0.017916804	0.328358209	0.226337449	0.53192985	0.33807716
Higd1a	3.7989607	0.42227337	0.000145304	0.003841993	0.390355913	0.259259259	0.66957283	0.4327872
Cycs	4.2817926	0.42131653	1.85E-05	0.000637818	0.444316877	0.288065844	0.71732426	0.45889065
Pfkl	4.499759	0.41948652	6.80E-06	0.000260712	0.306544202	0.156378601	0.46044162	0.24110425
Eif5a	4.418174	0.4185417	9.95E-06	0.000364172	0.683122847	0.580246914	1.3183546	1.0241421
Creg1	3.5102015	0.41740164	0.000447767	0.009805537	0.260619977	0.148148148	0.4101966	0.240574
Ran	4.473143	0.41573882	7.71E-06	0.000288984	0.421354765	0.259259259	0.66374403	0.40594578
Cxcl16	5.402375	0.4147204	6.58E-08	3.77E-06	0.563719862	0.341563786	1.179333	0.74004656
Pkm	4.051289	0.41191414	5.09E-05	0.001545958	0.678530425	0.58436214	1.3814119	1.0898224
AC136661.1	4.6703663	0.40706024	3.01E-06	0.000127309	0.237657865	0.098765432	0.3042349	0.12635794
Uso1	3.6351168	0.40588668	0.000277855	0.006520968	0.249138921	0.139917695	0.35438117	0.18956405
Cct3	3.952597	0.40550536	7.73E-05	0.002239701	0.319173364	0.189300412	0.46656084	0.27109915
Rpn2	3.9090683	0.40385693	9.27E-05	0.002621555	0.337543054	0.201646091	0.49149746	0.29338193
G6pd	4.601922	0.40197602	4.19E-06	0.000169544	0.484500574	0.300411523	0.79067117	0.5051245
Cotl1	3.6386771	0.4013202	0.000274042	0.006456518	0.71641791	0.604938272	1.3874878	1.1101235
Nme1	4.4189215	0.39869335	9.92E-06	0.000364015	0.247990815	0.115226337	0.33920777	0.15660188
Ift20	2.8719153	0.39835998	0.004079924	0.055204329	0.198622273	0.12345679	0.28976542	0.15613711
Picalm	3.1182451	0.398326	0.001819314	0.029110894	0.420206659	0.308641975	0.6876524	0.49034396
Ube2d3	3.34356	0.39826834	0.000827108	0.016155286	0.607347876	0.514403292	1.0940411	0.8600439
Psma6	4.397767	0.39808655	1.09E-05	0.000396859	0.513203215	0.358024691	0.85279894	0.5729679
Szrd1	3.9476225	0.39609766	7.89E-05	0.002275848	0.340987371	0.201646091	0.5072363	0.30545545
Ywhah	3.3816423	0.39428553	0.000720539	0.014689771	0.4489093	0.33744856	0.7204335	0.5098462
Iqgap1	3.331842	0.3937646	0.000862732	0.016716299	0.432835821	0.308641975	0.6844001	0.48135707
Hnrnpa3	4.0013175	0.39310887	6.30E-05	0.001860531	0.499425947	0.353909465	0.85184264	0.588937
Eif5b	2.823064	0.39209205	0.004756706	0.061838451	0.254879449	0.16872428	0.37458628	0.23248571
Oasl2	2.997247	0.3917805	0.002724299	0.040233241	0.252583238	0.160493827	0.4004033	0.24827285
Sec61b	3.7801378	0.38726798	0.000156742	0.004038596	0.683122847	0.58436214	1.4045875	1.1208322
Rrbp1	3.8108644	0.38690534	0.000138482	0.003693861	0.712973594	0.600823045	1.3941735	1.111407
Tpm3	4.0877967	0.3866525	4.35E-05	0.001348793	0.692307692	0.555555556	1.3149221	1.008637
RT1-CE7	3.9281957	0.38420618	8.56E-05	0.002450216	0.177956372	0.074074074	0.22931668	0.090587705
Bnip3	3.8293753	0.38383293	0.000128469	0.003450859	0.12858783	0.041152263	0.18657409	0.060939014
Cd53	4.1701336	0.38208455	3.04E-05	0.000999062	0.794489093	0.703703704	1.7204938	1.4159741
Sec61a1	2.3476012	0.38094172	0.018894736	0.157801783	0.308840413	0.234567901	0.45972535	0.32568604
Ptges3	3.2688634	0.3804294	0.001079804	0.019508097	0.361653272	0.255144033	0.55197877	0.36923322
Ostc	3.4943714	0.3792195	0.000475179	0.0103311	0.343283582	0.230452675	0.53202903	0.34146678
Vat1	2.7106552	0.37838617	0.006715042	0.079490865	0.212399541	0.135802469	0.3253534	0.19534385
Cd40	3.8804765	0.3761868	0.000104252	0.002915687	0.277841561	0.152263374	0.43468392	0.24625559
Mdfic	3.4171407	0.37522867	0.000632825	0.013281655	0.176808266	0.086419753	0.26652992	0.12799795
Ddost	3.0409205	0.37515408	0.002358561	0.035882125	0.355912744	0.259259259	0.53021246	0.35989365
Actn4	3.5512855	0.37487057	0.000383354	0.008693674	0.297359357	0.181069959	0.43298113	0.25969994
Gbp7	3.2587795	0.37410277	0.001118925	0.020051353	0.337543054	0.230452675	0.5790583	0.3840639
Tm9sf3	3.951853	0.37406334	7.75E-05	0.002241315	0.237657865	0.119341564	0.3208974	0.15943143
Slc3a2	3.7596974	0.3728843	0.000170119	0.004328028	0.425947187	0.296296296	0.69342613	0.46662045
Fdps	3.0916553	0.3722157	0.001990438	0.031344876	0.28358209	0.185185185	0.4334237	0.27460817
Uqcr10	4.351223	0.37219477	1.35E-05	0.000476585	0.659012629	0.534979424	1.2653159	0.9636181
Gng2	3.0156512	0.37192777	0.00256428	0.038149173	0.500574053	0.427983539	0.8176155	0.6271325
AY172581.12	4.2710166	0.37161118	1.95E-05	0.000664327	0.115958668	0.024691358	0.15437995	0.03048255
Slamf8	3.7029781	0.37072632	0.000213083	0.005255476	0.343283582	0.218106996	0.5291381	0.32955155
2-Sep	2.8456516	0.3685598	0.004432065	0.058980564	0.277841561	0.189300412	0.40501937	0.26039612
Ccl5	4.454334	0.36671343	8.42E-06	0.000313571	0.946039036	0.888888889	2.3555741	2.066997
Ap2s1	4.0194526	0.36659873	5.83E-05	0.0017529	0.585533869	0.448559671	1.0299267	0.75957453
Ccrl2	3.323444	0.36584762	0.000889133	0.017094612	0.319173364	0.205761317	0.5522278	0.35947475
Rnase2	2.837618	0.36470234	0.004545154	0.060023792	0.126291619	0.061728395	0.20326222	0.09484902
Psma3	3.5477202	0.36428967	0.000388581	0.008730453	0.497129736	0.386831276	0.8118441	0.59293157
AABR07038948.2	4.4216814	0.3639822	9.79E-06	0.000360487	0.195177956	0.074074074	0.24191178	0.09011224
Spcs2	3.3960202	0.36373836	0.000683733	0.014178102	0.548794489	0.440329218	0.957427	0.7281117
Cope	3.8900106	0.36324704	0.00010024	0.002823033	0.466130884	0.320987654	0.741834	0.50850147
Krcc1	2.9218235	0.36237565	0.003479887	0.048662166	0.321469575	0.226337449	0.46108857	0.3084316
Ethe1	3.4573913	0.3622685	0.000545432	0.011649358	0.361653272	0.238683128	0.5714793	0.3789921
Ubd	4.3975973	0.36201847	1.09E-05	0.000396859	0.148105626	0.041152263	0.2431213	0.08269993
AC095947.1	3.2770486	0.3619525	0.001048983	0.019131304	0.299655568	0.193415638	0.42864323	0.26810768
Comt	3.8076239	0.36098605	0.000140308	0.003734363	0.556831228	0.423868313	0.9869621	0.7220474
Acp2	3.3241804	0.3590459	0.000886788	0.017094612	0.336394948	0.222222222	0.5250235	0.34390506
Tmed10	3.527213	0.35830173	0.000419959	0.009297436	0.56946039	0.46090535	1.0234706	0.7865631
Gda	2.958112	0.3579216	0.003095296	0.044384336	0.414466131	0.316872428	0.6528262	0.4749937
Ftsj3	3.532297	0.35698175	0.000411967	0.009137208	0.167623421	0.074074074	0.23191474	0.10944024
Kras	3.3080587	0.35597366	0.000939451	0.017916152	0.313432836	0.201646091	0.46601728	0.29762864
Myd88	2.6142416	0.35473302	0.008942579	0.094210997	0.305396096	0.222222222	0.44809467	0.307714
Id3	2.102138	0.35422754	0.035541182	0.237385513	0.174512055	0.119341564	0.30567414	0.19801874
Set	3.2073107	0.35406494	0.001339823	0.023360952	0.389207807	0.275720165	0.5700446	0.3935859
Eif4g1	3.8560026	0.35203224	0.000115256	0.003174933	0.16532721	0.065843621	0.2217313	0.090082645
Slc25a24	3.7899573	0.35107785	0.000150673	0.003907177	0.138920781	0.049382716	0.18520072	0.06382647
Cfl1	5.974597	0.34997964	2.31E-09	1.71E-07	0.938002296	0.897119342	2.7254422	2.395727
Plk3	4.286405	0.34915712	1.82E-05	0.000626503	0.216991963	0.090534979	0.31113878	0.14599289
Vcan	3.3762496	0.34914634	0.000734813	0.014904082	0.61423651	0.477366255	1.4513294	1.1312327
Selenos	3.2949708	0.3487732	0.000984319	0.01853827	0.326061998	0.218106996	0.49511245	0.3214876
Tmpo	3.4787655	0.3487107	0.000503729	0.01085438	0.389207807	0.263374486	0.6061529	0.41000208
Msn	4.163227	0.34856734	3.14E-05	0.001026997	0.866819747	0.806584362	1.9517963	1.6858401
Ppp1r14b	3.9761121	0.34750018	7.01E-05	0.002044142	0.22043628	0.102880658	0.31150636	0.15334366
Nqo1	2.837861	0.34715706	0.004541695	0.060023792	0.22847302	0.144032922	0.3416969	0.21025696
Rpn1	4.0251184	0.34425732	5.69E-05	0.001715484	0.513203215	0.362139918	0.83524334	0.58251303
Rab10	3.631185	0.34264612	0.000282123	0.006608328	0.433983927	0.304526749	0.6783103	0.46723866
RGD1560341	3.1537614	0.34182617	0.001611808	0.026484381	0.188289323	0.102880658	0.25354877	0.13137145
Npepps	2.4342926	0.34153455	0.014920933	0.134637273	0.182548794	0.119341564	0.28186336	0.1678439
Hk2	3.0378156	0.34055424	0.002382997	0.036117768	0.414466131	0.29218107	0.66752684	0.48582283
Snrpd3	3.224988	0.34036735	0.00125978	0.022170299	0.362801378	0.251028807	0.53824943	0.36473486
Ggta1	2.6642296	0.33961052	0.007716487	0.084338138	0.177956372	0.106995885	0.25474086	0.14414579
Pet100	3.5182939	0.33851784	0.000434331	0.009580599	0.377726751	0.24691358	0.5742968	0.38508472
Plin2	2.8691576	0.33709857	0.004115668	0.055563809	0.499425947	0.390946502	0.8395914	0.64651614
Atg3	3.1025343	0.33661595	0.001918713	0.030452975	0.44087256	0.329218107	0.686876	0.5020736
Znhit1	3.2071226	0.33650512	0.001340699	0.023360952	0.233065442	0.135802469	0.33672982	0.19635606
Gbp5	4.002472	0.3361508	6.27E-05	0.001860531	0.358208955	0.21399177	0.7124927	0.44565484
U2af1	2.1642587	0.3348245	0.030444507	0.216617499	0.359357061	0.288065844	0.54267037	0.41211006
Ehd1	3.5708635	0.33356145	0.000355806	0.008114527	0.499425947	0.362139918	0.9068298	0.6576936
Arhgdia	3.9161537	0.33254722	9.00E-05	0.002569745	0.693455798	0.572016461	1.2815378	1.0141063
Snrpb	3.4338908	0.33089468	0.000594984	0.012552706	0.328358209	0.21399177	0.47532248	0.30475214
Sdc4	2.8074145	0.33054203	0.004994092	0.063930707	0.314580941	0.21399177	0.7003152	0.50417966
Fermt3	3.5172641	0.33052814	0.00043602	0.009582941	0.622273249	0.502057613	1.1169586	0.8677067
Pfn1	6.5587606	0.32702884	5.43E-11	5.21E-09	0.975889782	0.962962963	3.3439777	3.0642426
Nutf2	3.0972266	0.32687494	0.001953405	0.030882158	0.205510907	0.119341564	0.28945714	0.1610226
Myl6	5.4637575	0.3267211	4.66E-08	2.71E-06	0.935706085	0.893004115	2.5965273	2.3028564
Calu	3.7525258	0.32664275	0.000175062	0.004435145	0.119402985	0.037037037	0.15829037	0.04756196
Gdi2	2.970923	0.32584912	0.002969062	0.043111921	0.531572905	0.456790123	0.90436375	0.717227
Ndufb4	2.8228986	0.32569456	0.004759161	0.061838451	0.50401837	0.411522634	0.8376822	0.6537185
Flot1	2.833814	0.32520628	0.004599611	0.060348095	0.163030999	0.090534979	0.22967559	0.11977506
Cd274	3.8026655	0.3250465	0.000143148	0.003793253	0.188289323	0.082304527	0.29019117	0.14091639
Fcer1g	5.704761	0.32474637	1.17E-08	7.54E-07	0.980482204	0.979423868	3.5007682	3.2877018
AABR07028902.1	2.216959	0.32457432	0.026625887	0.199176029	0.173363949	0.115226337	0.273602	0.17158258
Parvg	2.8568616	0.32454884	0.004278524	0.057188658	0.177956372	0.102880658	0.24606068	0.13317548
Larp7	3.2484312	0.32433388	0.001160432	0.020696371	0.189437428	0.098765432	0.2625575	0.13947432
Mvp	3.2614915	0.32360587	0.001108277	0.019912817	0.640642939	0.518518519	1.1006587	0.87432575
Csf3r	2.2675877	0.32343775	0.023354351	0.181878581	0.266360505	0.193415638	0.42353728	0.30416793
Nfe2l1	2.6607158	0.32316685	0.007797474	0.084993173	0.130884041	0.069958848	0.1895258	0.090802714
Tubb6	3.9361017	0.32165614	8.28E-05	0.002382187	0.226176808	0.106995885	0.31408858	0.16089895
Il15ra	3.3161824	0.3216539	0.000912563	0.017433389	0.106773823	0.037037037	0.14761187	0.050176896
Dlst	2.52621	0.32086834	0.011530051	0.11064098	0.112514351	0.057613169	0.16106038	0.07513726
Aars	3.6518805	0.3206382	0.000260327	0.006193638	0.103329506	0.028806584	0.14258917	0.036713704
Chmp2a	3.2246242	0.32011488	0.001261382	0.022170299	0.634902411	0.497942387	1.0939977	0.86136085
Sel1l	3.662372	0.320106	0.00024989	0.006010956	0.1836969	0.086419753	0.2711903	0.12648115
Ctsw	2.7652194	0.3199183	0.005688451	0.070436756	0.119402985	0.057613169	0.16458413	0.0741514
Ghitm	2.4004705	0.31939247	0.016374006	0.143556112	0.445464983	0.374485597	0.7000357	0.5490817
Ripk3	2.97391	0.31859323	0.002940311	0.042745701	0.256027555	0.164609053	0.38717765	0.24551883
Mbd2	2.4331708	0.31759444	0.014967236	0.134760764	0.258323766	0.185185185	0.3762862	0.25459015
Snrpc	3.3838353	0.31716675	0.000714809	0.014622183	0.269804822	0.160493827	0.3652961	0.2188567
Fam49b	3.0950992	0.316919	0.001967471	0.031063984	0.443168772	0.325102881	0.6910921	0.50632036
Mdh2	3.1438007	0.3168321	0.001667689	0.02721795	0.474167623	0.349794239	0.7533977	0.55823874
Gltp	2.4221365	0.31617814	0.015429549	0.1375934	0.27554535	0.197530864	0.40696654	0.284078
Nop16	2.6677344	0.31538326	0.007636458	0.084070466	0.185993111	0.115226337	0.2537387	0.14430483
Atp6ap2	3.9703007	0.31511083	7.18E-05	0.002084604	0.566016073	0.41563786	0.9774	0.7117894
Bzw1	3.9150696	0.31447408	9.04E-05	0.002575244	0.180252583	0.074074074	0.23826183	0.10496485
Paf1	3.4017334	0.31437865	0.000669599	0.013979947	0.314580941	0.197530864	0.48054233	0.31130275
Kif5b	2.3567593	0.3138872	0.018435187	0.155574992	0.250287026	0.181069959	0.3633245	0.2463484
Morf4l2	2.841723	0.31321588	0.004487047	0.059581296	0.308840413	0.21399177	0.45223293	0.30828577
B2m	4.7599106	0.31317434	1.94E-06	8.53E-05	0.989667049	0.979423868	3.594028	3.3135993
Ptma	2.7994757	0.31245834	0.005118569	0.065164946	0.376578645	0.279835391	0.5628187	0.40640163
Zfc3h1	2.1966429	0.31229648	0.028045964	0.205218507	0.180252583	0.12345679	0.27196813	0.16986807
Ufm1	3.6897147	0.31206372	0.000224506	0.005492452	0.249138921	0.135802469	0.33783597	0.18648866
Fam162a	2.857582	0.3109853	0.004268821	0.057122017	0.355912744	0.259259259	0.57946557	0.41204667
Tpd52	3.052204	0.31040955	0.002271678	0.034932365	0.476463835	0.366255144	0.8164302	0.61494327
Plxnb2	2.4036872	0.3101541	0.016230648	0.142533106	0.391504018	0.296296296	0.63334113	0.48783764
Eprs	3.316141	0.30940586	0.000912698	0.017433389	0.23880597	0.139917695	0.34303725	0.19776773
Arpc5	3.2576828	0.3088777	0.001123259	0.020092557	0.752009185	0.699588477	1.544984	1.3381107
Pld3	2.555958	0.30878863	0.010589591	0.104515035	0.156142365	0.090534979	0.247781	0.14531031
Plpp5	2.878532	0.30846378	0.003995309	0.054547006	0.104477612	0.04526749	0.14563265	0.05435753
Arl6ip1	3.0591168	0.30795804	0.002219906	0.034264716	0.361653272	0.255144033	0.5383191	0.37426436
Nr1h3	2.8118749	0.30774897	0.004925366	0.063466645	0.266360505	0.176954733	0.4275302	0.28481436
Adprm	3.349294	0.30743346	0.000810178	0.015918066	0.190585534	0.098765432	0.2627251	0.13556403
Trim5	2.5923872	0.30615982	0.009531245	0.098484111	0.233065442	0.148148148	0.33765304	0.22792797
Rexo2	2.6119928	0.30566376	0.009001615	0.094708568	0.350172216	0.263374486	0.56221896	0.41050524
Nop56	3.5335903	0.3056509	0.000409956	0.009109295	0.130884041	0.049382716	0.175543	0.065791085
Narf	2.5156057	0.3054983	0.011882802	0.113202351	0.161882893	0.098765432	0.22200106	0.122768
Zc3h7a	3.5364	0.30488148	0.00040562	0.009029515	0.205510907	0.102880658	0.30460924	0.16571365
Hdlbp	2.8747468	0.30438188	0.004043517	0.054895726	0.407577497	0.308641975	0.6397796	0.47294602
Mlkl	3.271583	0.30403587	0.001069472	0.019395248	0.157290471	0.074074074	0.22118737	0.10562628
Tmem230	3.623687	0.30350393	0.000290433	0.006737821	0.21010333	0.102880658	0.2904654	0.15363957
Hist1h2an	3.4304042	0.3033697	0.000602683	0.012693019	0.103329506	0.032921811	0.14108552	0.042135894
NEWGENE-619861	2.5785353	0.30331075	0.009922013	0.100241602	0.475315729	0.399176955	0.7765688	0.6122217
Txndc5	2.967098	0.30230248	0.003006252	0.043547508	0.159586682	0.082304527	0.21301287	0.112447985
AABR07002674.1	3.5253134	0.30215922	0.000422982	0.009347287	0.16532721	0.074074074	0.23060745	0.1071957
Nek6	4.18006	0.30184323	2.91E-05	0.000959034	0.113662457	0.024691358	0.14686818	0.033640858
Rps27l	2.9805963	0.3016832	0.002876877	0.042076057	0.431687715	0.325102881	0.6845899	0.5074869
Pram1	2.5763738	0.30155814	0.009984265	0.100372949	0.252583238	0.172839506	0.36450374	0.2433327
Cnp	2.4805446	0.30122876	0.013118184	0.122107003	0.151549943	0.090534979	0.20387366	0.11048961
Kars	3.6222577	0.3005238	0.000292043	0.006755035	0.296211251	0.181069959	0.43122333	0.26058096
Bak1	2.5949352	0.29901743	0.009460873	0.098007848	0.23880597	0.160493827	0.33473647	0.21795596
Ndufb8	3.020275	0.29860663	0.002525451	0.03775705	0.506314581	0.395061728	0.8382488	0.642448
Ndufc2	2.4084873	0.29849574	0.016018781	0.141081773	0.378874856	0.288065844	0.55615723	0.41999942
Mrpl23	2.446308	0.29681748	0.014432768	0.131216831	0.285878301	0.205761317	0.41897264	0.29770133
Nfil3	3.1560752	0.29629624	0.001599076	0.026468349	0.303099885	0.193415638	0.4652865	0.30951694
Cklf	2.398444	0.29507414	0.016464892	0.143859915	0.639494834	0.551440329	1.288165	1.0883127
Clic1	3.8454463	0.2950119	0.000120333	0.003274685	0.808266361	0.728395062	1.7922666	1.5192267
Spcs3	2.6900687	0.29498148	0.007143732	0.082579969	0.256027555	0.16872428	0.35537794	0.23563981
Alkbh3	2.9601223	0.29480442	0.003075169	0.044228384	0.151549943	0.0781893	0.20453723	0.1016846
Chordc1	2.2890005	0.29400855	0.022079319	0.175222191	0.212399541	0.148148148	0.31143332	0.20588496
Emc10	2.873453	0.29135653	0.004060117	0.054997786	0.27554535	0.181069959	0.3877097	0.2558232
AABR07035470.1	3.3529437	0.29135108	0.00079957	0.015847449	0.369690011	0.251028807	0.56570405	0.38745275
Ptbp1	2.8653288	0.2911795	0.004165764	0.055987476	0.154994259	0.082304527	0.21665561	0.11396396
Gsk3a	3.1034966	0.2896552	0.001912484	0.030396385	0.194029851	0.106995885	0.2693043	0.14924225
Tapbpl	2.8831215	0.2889167	0.003937557	0.053880012	0.182548794	0.102880658	0.256684	0.14757894
Atp6v0e1	3.7677295	0.2889055	0.000164739	0.004229862	0.634902411	0.518518519	1.1377131	0.88943726
Pofut2	2.6026766	0.2884893	0.009249914	0.096482741	0.145809414	0.082304527	0.20311235	0.10868725
Atp5mc1	3.5176098	0.28786537	0.000435452	0.009582941	0.452353617	0.325102881	0.73810774	0.5272567
Cyfip1	2.9906914	0.2878369	0.002783466	0.040957193	0.33065442	0.234567901	0.4984766	0.34031737
LOC100359583	4.6128774	0.28744957	3.97E-06	0.000161385	0.957520092	0.942386831	3.1543715	2.902015
Wars	3.2800472	0.2871282	0.001037897	0.01895767	0.197474168	0.106995885	0.27277288	0.1463362
Phyhd1	3.598795	0.28628707	0.000319695	0.007346316	0.453501722	0.316872428	0.72337645	0.5117648
Setd2	1.9968678	0.2861416	0.045839554	0.280244128	0.198622273	0.144032922	0.31436157	0.21653311
Rbm47	3.3513713	0.28587848	0.000804124	0.015877062	0.125143513	0.049382716	0.17116502	0.06667856
Psma4	2.967652	0.28541514	0.003000838	0.043521129	0.392652124	0.288065844	0.5967181	0.43128836
LOC100365839	3.1216772	0.28530404	0.001798241	0.02888156	0.254879449	0.160493827	0.3434276	0.21108226
RGD1310352	2.7312455	0.2849068	0.006309545	0.075877451	0.182548794	0.106995885	0.2567542	0.15173109
Cyba	4.6225824	0.28452423	3.79E-06	0.000156109	0.932261768	0.9218107	2.725272	2.5070329
Nod1	2.2055767	0.28297323	0.027413655	0.202673605	0.207807118	0.144032922	0.3090087	0.2085875
Psma2	2.1370041	0.28217176	0.032597647	0.225189676	0.431687715	0.374485597	0.6730468	0.5399301
Eif2s1	3.1195202	0.28119817	0.001811459	0.029055321	0.237657865	0.144032922	0.32757732	0.19840474
Fcgr3a	4.897519	0.28110972	9.71E-07	4.51E-05	0.196326062	0.061728395	0.35362196	0.12648688
Ppa1	2.546619	0.28076798	0.010877212	0.106399873	0.399540758	0.308641975	0.58923215	0.44462737
Rragc	2.1280682	0.28074437	0.033331429	0.228474921	0.199770379	0.139917695	0.2834505	0.18973644
Pygl	2.9629285	0.28004572	0.003047273	0.04398388	0.458094145	0.341563786	0.7566032	0.5719876
Yipf5	3.0643005	0.28001204	0.002181796	0.033830406	0.172215844	0.090534979	0.22654341	0.12123835
AABR07019061.1	3.4430718	0.2799114	0.000575147	0.012197945	0.203214696	0.102880658	0.2549134	0.13546814
Tmed5	2.9740345	0.279408	0.00293912	0.042745701	0.194029851	0.111111111	0.2621325	0.14833558
Jund	3.041913	0.2782481	0.002350798	0.035854113	0.677382319	0.563786008	1.269353	1.0356047
Ube2a	2.7144225	0.27673286	0.006639143	0.078900901	0.252583238	0.164609053	0.3563623	0.23733506
Sdcbp	2.940793	0.27670923	0.003273731	0.046368288	0.649827784	0.576131687	1.2241409	1.023086
Tnfrsf1b	2.5870624	0.27592012	0.009679804	0.099763772	0.453501722	0.362139918	0.7419209	0.5783058
Syncrip	2.5658443	0.27535588	0.010292499	0.102670644	0.160734788	0.094650206	0.21513629	0.120946825
Gnpda1	2.3412273	0.27514514	0.019220464	0.159567338	0.148105626	0.090534979	0.21439183	0.123689435
Mta2	2.5520005	0.27507472	0.010710636	0.105366204	0.223880597	0.148148148	0.31630826	0.20527607
Dram1	3.0083053	0.2745105	0.00262709	0.039035656	0.290470723	0.189300412	0.43952507	0.2946068
Rnh1	2.6165032	0.2730597	0.008883554	0.093956192	0.431687715	0.33744856	0.66184556	0.5092043
Sra1	2.50808	0.27243152	0.012138916	0.115009249	0.223880597	0.148148148	0.31209412	0.20569381
Cnbp	3.1688552	0.27205825	0.001530406	0.02583787	0.51435132	0.399176955	0.8468706	0.6482121
Cap1	3.145222	0.27154478	0.001659609	0.027122617	0.731343284	0.637860082	1.4400089	1.2080228
Atp5if1	2.54447	0.27114055	0.010944371	0.10679801	0.597014925	0.526748971	1.106301	0.9292711
Stx11	2.050922	0.27107695	0.040274562	0.254819723	0.130884041	0.082304527	0.19175676	0.116480954
Dapk3	2.8751562	0.27046683	0.004038278	0.054895726	0.324913892	0.226337449	0.47599304	0.33437994
Nrp2	3.4875276	0.2704461	0.000487509	0.010523581	0.179104478	0.082304527	0.25298735	0.13232753
Grina	2.8675802	0.27027127	0.004136239	0.055717308	0.560275545	0.46090535	0.94760025	0.7575163
Myo5a	2.409097	0.27008468	0.015992049	0.140948847	0.181400689	0.115226337	0.26822135	0.16938369
Slc48a1	2.6824648	0.2699882	0.007308181	0.082579969	0.105625718	0.049382716	0.15173125	0.066805206
Ppp4r3a	2.104311	0.26954338	0.035351336	0.23652192	0.115958668	0.069958848	0.16708362	0.090667054
Lrp10	2.1708608	0.2690656	0.029941706	0.213848953	0.305396096	0.230452675	0.4457328	0.33451778
Tlr2	2.2994287	0.26799443	0.021480608	0.171671093	0.344431688	0.267489712	0.5376739	0.40830186
Atp6v1e1	2.1247814	0.26711515	0.033604864	0.229399609	0.353616533	0.279835391	0.5378045	0.41721252
Rab5c	2.216927	0.2662638	0.026628075	0.199176029	0.530424799	0.448559671	0.8722249	0.7232353
Esrra	2.2558904	0.26613945	0.024077499	0.18442664	0.234213548	0.164609053	0.33843243	0.23728383
Tdg	2.7282948	0.26541376	0.006366267	0.076407823	0.181400689	0.106995885	0.2466685	0.14572875
Elob	3.1881592	0.265259	0.001431816	0.024525171	0.633754305	0.522633745	1.1353666	0.91164696
Snx3	3.0666878	0.26495558	0.002164447	0.033604431	0.671641791	0.576131687	1.2511399	1.0341278
Rab1a	2.8174295	0.26490116	0.004840973	0.062699662	0.37543054	0.271604938	0.5589844	0.40880764
Gmcl1	2.6041288	0.26489547	0.00921081	0.09624065	0.253731343	0.16872428	0.35301423	0.24015354
Scfd1	2.5249233	0.26444843	0.011572351	0.11095896	0.168771527	0.102880658	0.2348587	0.14042038
Ddx19b	2.8292072	0.2642172	0.004666349	0.061157456	0.136624569	0.069958848	0.18063319	0.0878685
Cited2	2.4217534	0.26419547	0.015445829	0.137637225	0.508610792	0.419753086	0.96644866	0.78693044
Wdr1	2.9777377	0.26411897	0.002903843	0.042419233	0.538461538	0.427983539	0.8945512	0.70260215
Sgpl1	2.2942462	0.26351753	0.021776359	0.173723131	0.179104478	0.119341564	0.25536555	0.15879558
Ubxn4	2.071892	0.26334986	0.038275503	0.248059209	0.350172216	0.275720165	0.50416565	0.39103886
Eid1	2.238957	0.2625801	0.025158721	0.191136836	0.197474168	0.135802469	0.27414176	0.17872262
Trip12	2.515359	0.2608773	0.011891126	0.113202351	0.218140069	0.144032922	0.31021082	0.20427735
Cox7b	2.9301467	0.26082176	0.003388021	0.047597376	0.58783008	0.465020576	1.0321069	0.8259147
Psme3	2.7101352	0.2605454	0.006725576	0.079537818	0.168771527	0.098765432	0.22693804	0.12728143
Dynlt1	2.256561	0.2600467	0.024035519	0.184221602	0.482204363	0.403292181	0.7742438	0.6319245
Vcp	2.8096972	0.259301	0.004958816	0.063816425	0.484500574	0.374485597	0.7627036	0.5895699
Psmd1	3.0946348	0.25915772	0.001970554	0.031072154	0.208955224	0.115226337	0.291112	0.17598136
Slc35f6	2.0810914	0.25909728	0.037425532	0.245915999	0.115958668	0.069958848	0.16173273	0.08981316
Hspd1	2.8698575	0.25832522	0.004106568	0.055502827	0.306544202	0.209876543	0.44320577	0.3059022
Atp6v0b	2.073943	0.25759938	0.038084608	0.248059209	0.62456946	0.567901235	1.1175268	0.973499
Copz1	2.0461824	0.25678346	0.040738437	0.257083105	0.3673938	0.300411523	0.5448664	0.42771196
Gnai3	2.8772306	0.25668016	0.004011823	0.05471078	0.259471871	0.164609053	0.3680598	0.24438432
Nop58	3.0431643	0.2566438	0.002341046	0.035795533	0.184845006	0.098765432	0.26064366	0.15016703
Lrrc59	3.1423895	0.2559357	0.001675749	0.027239363	0.203214696	0.111111111	0.2687614	0.15570934
Cyp4f18	2.5912652	0.25560227	0.00956238	0.098637493	0.120551091	0.061728395	0.18577664	0.09737493
Flot2	2.5688744	0.2555264	0.010202945	0.101945265	0.22847302	0.148148148	0.33253524	0.22355269
Hdhd2	2.6899877	0.25536764	0.007145465	0.082579969	0.28358209	0.197530864	0.41031772	0.28290936
Ap2a2	2.4696681	0.2549078	0.013523844	0.125113639	0.157290471	0.094650206	0.2202875	0.1289297
Pttg1ip	2.1101696	0.2547432	0.034843746	0.233771618	0.166475316	0.111111111	0.2309156	0.14742753
Ybx1	2.4189773	0.25442323	0.015564211	0.138386634	0.725602755	0.679012346	1.4832374	1.3162344
Slc7a8	2.8750355	0.2544024	0.00403982	0.054895726	0.133180253	0.065843621	0.19213663	0.09510477
Slc31a2	3.1602805	0.253876	0.001576174	0.026273298	0.150401837	0.069958848	0.19635262	0.098669216
Psmb3	3.0194447	0.2536569	0.002532386	0.03777243	0.655568312	0.567901235	1.1944994	0.9933937
LOC100361543	2.6239092	0.2531171	0.008692693	0.092340797	0.181400689	0.111111111	0.2321967	0.13641348
Dld	2.8134727	0.2530516	0.004900955	0.063273525	0.130884041	0.065843621	0.16909203	0.081671976
Psmb10	3.0244548	0.2524331	0.002490816	0.037517147	0.645235362	0.559670782	1.2046645	0.99461377
Dad1	2.4924803	0.25218776	0.012685438	0.118901431	0.538461538	0.448559671	0.9096723	0.74415064
Ndufab1	2.7553527	0.2514162	0.005862889	0.072007699	0.273249139	0.181069959	0.38071886	0.25987765
Atp5mc3	3.347655	0.2508768	0.000814984	0.015969995	0.41216992	0.29218107	0.6281417	0.4460427
Atp5md	3.1719127	0.25063294	0.001514385	0.025649242	0.259471871	0.156378601	0.34858692	0.21892859
AABR07053687.1	2.6960917	0.25045422	0.007015834	0.082320769	0.105625718	0.049382716	0.14082597	0.059731122
Pole4	3.022171	0.25014627	0.002509686	0.037707571	0.177956372	0.094650206	0.22977844	0.12740545
Hip1	2.1649632	0.25012785	0.030390507	0.216487667	0.344431688	0.267489712	0.5338306	0.412701
Park7	2.7564166	0.25011623	0.005843853	0.071919778	0.37543054	0.271604938	0.5552019	0.41018897
Fus	2.2249565	0.25009355	0.026084163	0.196076484	0.502870264	0.440329218	0.82287806	0.68170214
Gm5471	-2.1482933	-0.2503321	0.031690471	0.22140316	0.090700344	0.131687243	0.09826395	0.18040332
Eps15l1	-2.2420974	-0.25098747	0.024955081	0.189708747	0.061997704	0.102880658	0.08364944	0.15423267
Cuedc2	-2.5475013	-0.25104693	0.010849743	0.106388978	0.096440873	0.152263374	0.12680782	0.21551733
Tppp3	-2.1146047	-0.25149545	0.034463659	0.232898947	0.070034443	0.111111111	0.11788499	0.19234519
Rnf181	-2.4199085	-0.25164682	0.015524411	0.138134175	0.289322618	0.358024691	0.42441002	0.5593105
Naga	-3.124777	-0.25291064	0.001779399	0.028654943	0.104477612	0.176954733	0.1452409	0.25349087
Fam96a	-2.0590594	-0.25397125	0.039488552	0.251500794	0.314580941	0.37037037	0.44778067	0.56399584
H2afv	-2.535231	-0.25430495	0.011237317	0.108606472	0.230769231	0.304526749	0.3337631	0.46106425
Cox4i1	-3.7675412	-0.2545325	0.000164863	0.004229862	0.833524684	0.897119342	2.0219786	2.2791052
Snrpb2	-2.450996	-0.2550294	0.014246154	0.12981258	0.243398393	0.312757202	0.3432241	0.46515912
LOC108348287	-2.3095045	-0.25582469	0.020915599	0.168381777	0.599311137	0.62962963	1.0536035	1.2041101
Cd300e	-2.292994	-0.25628415	0.021848345	0.174064721	0.083811711	0.131687243	0.11425325	0.1929955
Armc3	-3.9798465	-0.2569495	6.90E-05	0.002017156	0.041331803	0.106995885	0.052157708	0.14477938
Hscb	-2.3166678	-0.2582375	0.020521835	0.166567975	0.074626866	0.119341564	0.09941606	0.18046993
Il16	-2.5239599	-0.2588072	0.011604119	0.111175538	0.066590126	0.115226337	0.09226333	0.16846338
Ddt	-2.7559607	-0.25992155	0.005852004	0.071946979	0.225028703	0.300411523	0.31988966	0.45822018
Hpx	-3.4961066	-0.26080936	0.0004721	0.010282614	0.05510907	0.119341564	0.07981037	0.17510623
Npc2	-2.7373798	-0.26167762	0.006193074	0.074848433	0.764638347	0.769547325	1.6721274	1.8338754
Rab29	-2.4208045	-0.2621275	0.015486208	0.137895569	0.179104478	0.242798354	0.24871062	0.36057144
Rps17	-3.8557894	-0.2621488	0.000115357	0.003174933	0.872560276	0.897119342	2.1552498	2.3731384
Eef1g	-2.8082573	-0.26282957	0.00498104	0.063930707	0.628013777	0.679012346	1.1646079	1.351801
Ubac1	-2.0402627	-0.26285833	0.041324177	0.258756867	0.081515499	0.12345679	0.110319376	0.18006726
Fmc1	-2.5572658	-0.26310095	0.010549859	0.104351252	0.114810563	0.172839506	0.15648444	0.25783077
AABR07068161.1	-2.3453038	-0.2643174	0.019011588	0.15845171	0.16532721	0.230452675	0.23745903	0.3401314
Foxn3	-3.4682772	-0.26439795	0.000523807	0.011227077	0.076923077	0.148148148	0.10621932	0.2137745
AABR07020463.1	-2.7500856	-0.26574734	0.005957969	0.072953497	0.084959816	0.139917695	0.10361141	0.19790812
Phf3	-3.164511	-0.26701528	0.001553439	0.026127973	0.148105626	0.234567901	0.22873609	0.35595867
AABR07021544.1	-2.5030088	-0.26809263	0.012314245	0.116322546	0.145809414	0.209876543	0.20568728	0.31200817
Rtraf	-2.1019368	-0.26852295	0.035558821	0.237385513	0.314580941	0.37037037	0.45769098	0.581842
Prkcd	-2.71581	-0.2686465	0.006611384	0.078725523	0.350172216	0.436213992	0.5698613	0.7405744
Fam89b	-3.1542788	-0.269826	0.001608953	0.026484381	0.151549943	0.234567901	0.21266313	0.3393617
Rgs10	-2.8386378	-0.27020818	0.004530655	0.059963096	0.226176808	0.308641975	0.31947407	0.45809665
Vps13c	-2.6376314	-0.27048764	0.008348725	0.089471736	0.214695752	0.29218107	0.3311798	0.4633105
Rack1	-3.0883682	-0.2710664	0.00201259	0.031652546	0.686567164	0.748971193	1.2997762	1.5175436
Jaml	-4.853063	-0.27157053	1.22E-06	5.57E-05	0.037887486	0.119341564	0.053819995	0.15607622
Il17ra	-2.960366	-0.27210608	0.003072737	0.044228384	0.513203215	0.596707819	0.89706403	1.1080145
Kmt5a	-2.41566	-0.27298757	0.015706724	0.139120939	0.070034443	0.115226337	0.09220183	0.17561492
Nol7	-2.403212	-0.27407843	0.016251757	0.142615053	0.371986223	0.440329218	0.58979505	0.7454211
Dpep2	-3.3363352	-0.27441368	0.000848908	0.016527768	0.125143513	0.209876543	0.18690813	0.31195492
AABR07034639.1	-4.3411694	-0.27576777	1.42E-05	0.000497481	0.037887486	0.106995885	0.043022577	0.14115413
Pgls	-2.1576607	-0.27670923	0.03095422	0.218702689	0.339839265	0.386831276	0.49481434	0.6304937
Mrpl57	-2.0016136	-0.27780125	0.045326292	0.277784108	0.324913892	0.374485597	0.4787072	0.6083248
Rnaseh2a	-2.5497055	-0.27835506	0.010781397	0.105890284	0.103329506	0.160493827	0.14644435	0.24390398
Dhrs7	-2.3604872	-0.27935153	0.018250951	0.154558754	0.067738232	0.111111111	0.07896903	0.15742895
Prpf38b	-2.0387914	-0.2794968	0.04147085	0.259362019	0.428243398	0.49382716	0.7073856	0.8494595
Sap30	-2.3189614	-0.2799326	0.020397133	0.166141204	0.081515499	0.127572016	0.10320062	0.1876781
Ndufa10l1-1	-2.3167853	-0.2800288	0.020515429	0.166567975	0.179104478	0.234567901	0.22125474	0.33092135
Mxd4	-3.1602874	-0.28020623	0.001576135	0.026273298	0.222732491	0.312757202	0.3312593	0.48964408
Csf1r	-2.957608	-0.28025028	0.003100361	0.044384336	0.7347876	0.823045267	1.5222172	1.7707984
LOC691427-1	-3.601164	-0.2805742	0.000316796	0.007293525	0.057405281	0.12345679	0.06534127	0.15935634
Glrx	-3.0263782	-0.28099495	0.002475026	0.037403748	0.622273249	0.687242798	1.2193527	1.444515
LOC100362751	-3.6699817	-0.281779	0.000242568	0.005898589	0.048220436	0.111111111	0.05699237	0.15003352
Ncor2	-2.823424	-0.28213733	0.004751369	0.061838451	0.113662457	0.181069959	0.17608674	0.28977662
Pigx	-2.6820664	-0.28267667	0.007316894	0.082579969	0.090700344	0.148148148	0.122808054	0.21684702
Uqcrb	-2.5001397	-0.28343105	0.012414433	0.116813352	0.2652124	0.329218107	0.35744214	0.48803383
Tpp1	-2.0807617	-0.28606164	0.037455724	0.245980923	0.300803674	0.353909465	0.43752918	0.5652195
Ccdc107	-3.4012787	-0.2860983	0.000670714	0.013979947	0.057405281	0.119341564	0.070580475	0.16520455
Cd300le	-2.7078106	-0.28626344	0.006772864	0.079785397	0.675086108	0.744855967	1.3463595	1.5583982
Atp2b1	-2.95751	-0.28646624	0.003101347	0.044384336	0.272101033	0.362139918	0.40817922	0.56671166
Fpr2	-2.3600228	-0.28779256	0.018273814	0.154644227	0.070034443	0.115226337	0.10808553	0.19380237
Akap13	-2.5076823	-0.2883121	0.012152586	0.115009249	0.394948335	0.469135802	0.65836054	0.8279939
Nfat5	-2.807718	-0.28842837	0.004989388	0.063930707	0.068886338	0.12345679	0.10743441	0.204985
RF00006	-3.0163653	-0.2891856	0.002558249	0.038106273	0.076923077	0.139917695	0.112639934	0.20793568
AABR07050545.1	-2.8255157	-0.28966254	0.004720456	0.061599917	0.334098737	0.411522634	0.47945735	0.63936234
Fxyd5	-3.7430854	-0.29026315	0.000181774	0.004595593	0.721010333	0.769547325	1.4264942	1.6559432
Hs6st1	-1.9931399	-0.2909217	0.046246134	0.281759518	0.076923077	0.115226337	0.111330055	0.19115828
AC128960.1	-2.644842	-0.2927726	0.008172909	0.088133507	0.2652124	0.329218107	0.35280293	0.49189317
LOC100362027	-3.280707	-0.2931738	0.001035473	0.018941957	0.743972445	0.798353909	1.5153549	1.7392112
Dusp18	-2.766731	-0.29412425	0.005662145	0.070205002	0.064293915	0.115226337	0.082498595	0.17309397
Ptpro	-2.1803453	-0.29452217	0.029231876	0.211015495	0.439724455	0.502057613	0.7120496	0.86527765
Ptpn18	-2.9193382	-0.29467914	0.003507754	0.048882509	0.241102181	0.320987654	0.3395651	0.49077
Wipf1	-2.0606928	-0.29482836	0.039332353	0.251500794	0.30195178	0.358024691	0.43494233	0.56077015
Rcan1	-3.3841498	-0.29514098	0.000713991	0.014622183	0.066590126	0.131687243	0.08892811	0.19292362
Coro1a	-3.1674917	-0.29540262	0.001537601	0.025897557	0.850746269	0.905349794	2.0483274	2.2980046
Lpar6	-2.1649663	-0.29560748	0.030390255	0.216487667	0.281285878	0.333333333	0.42718104	0.567101
Uba52	-4.9557533	-0.29574326	7.21E-07	3.41E-05	0.896670494	0.925925926	2.4704573	2.7201228
Ndufs8	-2.2293568	-0.29643673	0.025790179	0.194349138	0.300803674	0.358024691	0.43282506	0.56501085
Usp3	-2.8043263	-0.29683858	0.005042185	0.064478206	0.141216992	0.209876543	0.19218613	0.31176844
Ucp2	-3.6270332	-0.2979236	0.000286696	0.006689582	0.638346728	0.724279835	1.2289562	1.4978592
Ccdc50	-2.010563	-0.29806373	0.044371654	0.272623406	0.101033295	0.144032922	0.131635	0.21213585
Pltp	-2.8611252	-0.29863948	0.004221401	0.056549965	0.099885189	0.164609053	0.14530744	0.25115797
Add3	-2.6653366	-0.2986436	0.007691131	0.084213012	0.215843858	0.29218107	0.3384861	0.48113835
Usp8	-2.7452505	-0.29872465	0.006046475	0.073738989	0.153846154	0.226337449	0.22331178	0.34463364
Popdc2	-3.9820347	-0.29958293	6.83E-05	0.002003511	0.089552239	0.181069959	0.13065843	0.25595537
Slfn2	-2.3858795	-0.30025893	0.017038333	0.147381576	0.777267509	0.810699588	1.5967253	1.7715995
LOC24906	-2.8649945	-0.30039254	0.004170165	0.055987476	0.544202067	0.625514403	1.2792517	1.5543652
Rpl5	-3.8409116	-0.30112725	0.000122578	0.003313444	0.765786452	0.823045267	1.615672	1.8793061
Ppp2cb	-2.4985971	-0.3014318	0.012468598	0.117031239	0.078071183	0.127572016	0.107947364	0.19891357
Ap1s2	-3.5610416	-0.30169532	0.000369386	0.008408401	0.24684271	0.358024691	0.38147607	0.5652032
Rmrp	-2.3128765	-0.3030056	0.020729426	0.167467212	0.081515499	0.127572016	0.118149176	0.20907846
Sp100	-3.1899962	-0.3046302	0.001422746	0.024497159	0.123995408	0.201646091	0.16514823	0.28638723
Uqcrh	-2.3645422	-0.30478418	0.018052365	0.153198417	0.555683123	0.58436214	0.9308247	1.0878059
Serpina1	-4.006025	-0.3049939	6.17E-05	0.001850947	0.048220436	0.119341564	0.07538836	0.18510419
Abi3	-1.9804899	-0.30581024	0.047648507	0.285520868	0.328358209	0.382716049	0.53223723	0.6695215
Klhdc3	-3.0551894	-0.3063282	0.002249184	0.03465346	0.074626866	0.135802469	0.10465052	0.20881765
Prrt1	-3.5494392	-0.30710062	0.000386053	0.008730453	0.05510907	0.119341564	0.07622152	0.17902753
Pycard	-2.796069	-0.30717596	0.005172839	0.065454103	0.626865672	0.670781893	1.1617811	1.3542002
Rpl12	-3.040982	-0.30774602	0.002358079	0.035882125	0.575200918	0.646090535	0.99359536	1.2012675
Rps11	-4.5063434	-0.3090956	6.60E-06	0.000254365	0.836969001	0.884773663	1.9349412	2.2093272
Ralbp1	-2.3155735	-0.30965045	0.020581575	0.166940975	0.230769231	0.29218107	0.3411215	0.47279269
Cmc1	-2.9294815	-0.3101532	0.003395281	0.047644094	0.097588978	0.160493827	0.12681116	0.23623791
Lilrb3	-3.7608466	-0.31097168	0.000169339	0.00431726	0.041331803	0.102880658	0.057459813	0.1532135
Mnda	-3.4071023	-0.31105855	0.000656565	0.013756063	0.555683123	0.646090535	1.0276675	1.2723631
AABR07067829.1	-4.8973618	-0.31116608	9.71E-07	4.51E-05	0.03673938	0.115226337	0.039383538	0.15075089
Bcl2l11	-3.5542135	-0.31127748	0.000379111	0.008613582	0.043628014	0.102880658	0.06040842	0.15431869
Arglu1	-2.48002	-0.3122447	0.013137504	0.122192911	0.374282434	0.448559671	0.5825414	0.74097985
Rel	-2.302671	-0.31231856	0.021297364	0.170689002	0.166475316	0.226337449	0.2574182	0.3753519
Gpr141	-3.5793848	-0.31260157	0.000344404	0.007869304	0.052812859	0.115226337	0.06217917	0.16440518
Rpl10a	-2.9544485	-0.3136964	0.003132283	0.044731077	0.715269805	0.744855967	1.5647198	1.759316
Tma7	-2.7487547	-0.31395563	0.005982214	0.073102538	0.391504018	0.46090535	0.5858055	0.7537656
Lyl1	-2.6369064	-0.31573462	0.008366589	0.089583905	0.185993111	0.259259259	0.27388865	0.40347412
Map1lc3a	-2.7361622	-0.3161282	0.006216037	0.074976308	0.424799082	0.489711934	0.66587967	0.84576803
Hsd17b11	-2.214046	-0.31623176	0.026825613	0.199915995	0.230769231	0.283950617	0.32015982	0.44760373
LOC100364500	-3.3680868	-0.31702065	0.000756918	0.015201115	0.099885189	0.172839506	0.112729535	0.22664845
RGD1307929	-2.5129883	-0.3174975	0.01197133	0.113704158	0.078071183	0.127572016	0.10415019	0.1955475
Snrpd2	-2.9065018	-0.318621	0.003654948	0.050526733	0.497129736	0.567901235	0.8017535	0.992049
AABR07029581.1	-3.2983696	-0.31946483	0.00097248	0.018391883	0.2652124	0.358024691	0.38321418	0.55975765
Rpl7	-3.8759575	-0.32136077	0.000106206	0.002949902	0.842709529	0.872427984	2.0137599	2.2470582
Gatm	-2.5208957	-0.32136697	0.011705657	0.111794564	0.107921929	0.164609053	0.14848292	0.2521642
Fmnl1	-2.8341038	-0.32365826	0.004595439	0.060348095	0.44087256	0.526748971	0.72715575	0.92261904
Ccdc90b	-2.2353725	-0.32390466	0.025392899	0.192682316	0.122847302	0.172839506	0.15734784	0.25752807
Stk38	-2.1532607	-0.32460266	0.031298199	0.220145269	0.142365098	0.193415638	0.19599369	0.30077675
Ddx17	-2.6520972	-0.32538202	0.007999348	0.086725254	0.134328358	0.197530864	0.19022134	0.31099033
Fam98c	-2.522118	-0.32573187	0.011665051	0.11158275	0.081515499	0.131687243	0.11296428	0.21380496
Smpdl3a	-3.229155	-0.32615787	0.001241566	0.021949436	0.603903559	0.683127572	1.1453644	1.3825583
Crebrf	-2.6773686	-0.32810265	0.007420294	0.082667667	0.061997704	0.111111111	0.09340223	0.1861581
LOC100362830	-4.7849545	-0.32894778	1.71E-06	7.56E-05	0.774971297	0.860082305	1.7344925	2.0571995
Laptm5	-3.613422	-0.3294521	0.000302182	0.006970337	0.786452354	0.823045267	1.6429712	1.8793404
Pold4	-3.4014955	-0.33021146	0.000670182	0.013979947	0.21010333	0.304526749	0.29578504	0.4598731
Pink1	-4.7885213	-0.3303728	1.68E-06	7.45E-05	0.066590126	0.164609053	0.091105476	0.22649185
Rpl18	-5.488793	-0.33084592	4.05E-08	2.38E-06	0.910447761	0.942386831	2.5301116	2.8185356
Pdcd4	-4.265949	-0.33169436	1.99E-05	0.000675224	0.391504018	0.534979424	0.67267036	0.94986266
Rps4x-1	-4.492476	-0.33293143	7.04E-06	0.000268941	0.745120551	0.823045267	1.602673	1.9099145
Zfp385a	-2.4444482	-0.3333568	0.014507389	0.131796312	0.105625718	0.160493827	0.14394933	0.24143034
Eif3k	-3.3794684	-0.3333729	0.000726261	0.014770517	0.420206659	0.522633745	0.6440757	0.85095716
Fis1	-2.2052495	-0.33357528	0.027436593	0.202719429	0.493685419	0.559670782	0.8262152	0.98667294
Syk	-2.2839353	-0.334819	0.022375339	0.177101539	0.25717566	0.325102881	0.38649768	0.5181653
Rps14	-5.318232	-0.33707803	1.05E-07	5.82E-06	0.881745121	0.901234568	2.443618	2.7191641
Paox	-3.4356089	-0.33719411	0.000591224	0.012516994	0.060849598	0.12345679	0.0734032	0.18040773
Pabpc1	-5.198976	-0.33878022	2.00E-07	1.07E-05	0.936854191	0.946502058	2.55175	2.7922566
R3hdm4	-2.04234	-0.3394516	0.041117806	0.257864647	0.142365098	0.189300412	0.19020481	0.29411948
Rpl23	-4.5798445	-0.3407238	4.65E-06	0.000184152	0.864523536	0.897119342	2.185521	2.4429896
Ier5l	-3.4275272	-0.34204987	0.000609105	0.012806014	0.048220436	0.106995885	0.06806886	0.16580163
LOC680910	-3.8197606	-0.34232774	0.000133581	0.003571013	0.197474168	0.304526749	0.26799065	0.44005585
LOC691921	-3.2586849	-0.34442714	0.001119299	0.020051353	0.107921929	0.181069959	0.14476888	0.27190164
Serpinb1a	-3.8534331	-0.34463575	0.000116473	0.003198388	0.641791045	0.703703704	1.379184	1.68286
Ly6e	-4.5835037	-0.34525967	4.57E-06	0.000182147	0.795637199	0.843621399	1.8700645	2.1611226
Clec2g	-3.8922913	-0.34531757	9.93E-05	0.002803137	0.772675086	0.83127572	1.5565199	1.8225094
AC121209.1	-4.3594112	-0.3456925	1.30E-05	0.000461783	0.056257176	0.135802469	0.063942954	0.18607685
Nono	-2.9425201	-0.348082	0.003255526	0.04621855	0.274397245	0.362139918	0.39047217	0.54987264
Clec4a1	-3.363952	-0.34900728	0.000768349	0.015348314	0.497129736	0.600823045	0.8707295	1.1127815
Il6r	-3.1685672	-0.35155255	0.001531923	0.02583787	0.144661309	0.226337449	0.21648867	0.3594479
Fnbp4	-2.0614095	-0.35182065	0.039263997	0.251414923	0.311136625	0.37037037	0.48533794	0.62509906
Pnrc2	-3.4622803	-0.35262007	0.000535619	0.01145998	0.439724455	0.530864198	0.7183823	0.947449
AABR07062481.1	-3.6356895	-0.3533446	0.000277238	0.006519132	0.142365098	0.234567901	0.1968385	0.34758455
Pld4	-3.7204673	-0.3550603	0.000198854	0.004965212	0.530424799	0.641975309	0.92531824	1.1919298
Prr13	-3.6668818	-0.35547906	0.000245526	0.005958563	0.676234214	0.740740741	1.3312324	1.5856655
Gpr183	-4.736066	-0.3560099	2.18E-06	9.56E-05	0.049368542	0.135802469	0.06890324	0.19303082
Rpl22	-3.9829834	-0.35611305	6.81E-05	0.00200037	0.676234214	0.736625514	1.2309712	1.4813664
Klrb1a	-2.8994396	-0.35622212	0.003738304	0.051561342	0.140068886	0.21399177	0.20138504	0.3298575
Rpl4	-4.1847625	-0.35839817	2.85E-05	0.000941956	0.824339839	0.860082305	1.8626858	2.1275103
AABR07035218.1	-2.487266	-0.3602326	0.012872907	0.120193449	0.314580941	0.378600823	0.4437165	0.59658474
Cd37	-3.4909875	-0.36024967	0.000481239	0.010425403	0.359357061	0.46090535	0.55844676	0.7732479
Dpm3	-2.772071	-0.36054242	0.00557009	0.069183371	0.126291619	0.189300412	0.15846595	0.27971432
Fgl2	-3.1345608	-0.36159557	0.001721116	0.027864596	0.487944891	0.592592593	0.95015085	1.2047973
Eva1b	-4.0949597	-0.36193317	4.22E-05	0.0013247	0.117106774	0.218106996	0.15822135	0.3078274
Glud1	-3.0227013	-0.36259574	0.002505294	0.037688332	0.329506315	0.41563786	0.47938582	0.6638368
Acer3	-2.6776538	-0.36269185	0.007413979	0.082667667	0.144661309	0.21399177	0.21378206	0.3350141
Vamp8	-2.9004703	-0.36576027	0.003726032	0.051450678	0.469575201	0.526748971	0.73858565	0.93032247
Qars	-2.511718	-0.36629456	0.012014507	0.114024826	0.158438576	0.222222222	0.21722502	0.33712718
Use1	-2.8360815	-0.3677509	0.004567079	0.060168711	0.315729047	0.395061728	0.47367504	0.6435571
Vim	-3.1485012	-0.3678013	0.001641101	0.026856397	0.938002296	0.897119342	3.057123	3.1519618
Commd1	-2.5075767	-0.36799866	0.012156221	0.115009249	0.167623421	0.230452675	0.23613596	0.36134803
Rpl6	-5.319837	-0.36926052	1.04E-07	5.80E-06	0.794489093	0.860082305	1.7789965	2.1032295
Hbp1	-2.730019	-0.37022114	0.006333064	0.076084724	0.12858783	0.193415638	0.17538822	0.28994972
Ftsj1	-4.7138515	-0.37088332	2.43E-06	0.000105508	0.066590126	0.160493827	0.084187135	0.22451085
AABR07072207.1	-4.1543465	-0.37131077	3.26E-05	0.001061964	0.048220436	0.119341564	0.052187476	0.16665155
Rps3a	-4.6492414	-0.372433	3.33E-06	0.000139604	0.796785304	0.843621399	1.8179241	2.1123297
RT1-CE5	-2.8762043	-0.37309936	0.004024892	0.054827269	0.597014925	0.637860082	1.0674338	1.2726129
Impdh2	-3.2247756	-0.37342286	0.001260715	0.022170299	0.199770379	0.29218107	0.27369732	0.42835185
Rpl14	-5.903992	-0.3751052	3.55E-09	2.54E-07	0.911595867	0.934156379	2.6900449	3.0237665
Clec7a	-2.122611	-0.375313	0.033786453	0.229990974	0.482204363	0.518518519	0.78560597	0.94659674
Rpl34	-5.392685	-0.37954938	6.94E-08	3.95E-06	0.910447761	0.909465021	2.6813102	2.9088128
Rtl8a	-3.4984176	-0.37980667	0.000468028	0.010212278	0.160734788	0.251028807	0.22062005	0.38073888
Rpl36	-6.2932534	-0.38303664	3.11E-10	2.58E-08	0.890929966	0.917695473	2.443358	2.7725096
Pcbp2	-3.1872952	-0.38347957	0.001436102	0.024537791	0.369690011	0.456790123	0.53244066	0.7257276
LOC102549869	-4.618189	-0.38596663	3.87E-06	0.000158373	0.106773823	0.21399177	0.13751826	0.3040414
Ly86	-3.8420537	-0.38649833	0.000122009	0.003305439	0.493685419	0.592592593	0.8600272	1.1320809
Rpl27	-7.1385474	-0.38894537	9.43E-13	1.24E-10	0.927669346	0.938271605	2.5754786	2.8910122
Ctsf	-3.6253362	-0.39067426	0.000288586	0.00670782	0.082663605	0.156378601	0.10372191	0.23784031
Ccpg1	-2.215264	-0.3922992	0.02674194	0.199847735	0.172215844	0.230452675	0.24557541	0.36374167
Sash3	-4.215695	-0.39266554	2.49E-05	0.000830719	0.119402985	0.222222222	0.16158631	0.32744494
Cxcr4	-2.3481576	-0.39389956	0.018866532	0.157775424	0.244546498	0.312757202	0.42234614	0.5780099
Slc25a5	-4.0648413	-0.39601994	4.81E-05	0.001462485	0.769230769	0.83127572	1.8826475	2.1870594
Epsti1	-4.6156015	-0.39625147	3.92E-06	0.000159819	0.101033295	0.209876543	0.14096624	0.3070896
Rpl3	-4.571424	-0.39641055	4.84E-06	0.000191086	0.730195178	0.798353909	1.491553	1.7996315
Gnas-1	-5.6262107	-0.39660585	1.84E-08	1.15E-06	0.741676234	0.806584362	1.3798809	1.7140596
Lilrb3a	-3.019405	-0.39721274	0.002532718	0.03777243	0.251435132	0.325102881	0.35285354	0.52631545
Rps18l1	-6.5550685	-0.39808455	5.56E-11	5.30E-09	0.911595867	0.950617284	2.683045	3.0639873
Apbb1ip	-3.025931	-0.3985535	0.002478689	0.037403748	0.343283582	0.427983539	0.5172516	0.712092
Oxa1l	-3.0821564	-0.39950123	0.002055068	0.032153577	0.121699196	0.193415638	0.16389848	0.2977558
Rbbp7	-3.323387	-0.40064073	0.000889315	0.017094612	0.118254879	0.197530864	0.15757452	0.29432368
Rpl24	-6.4506187	-0.40068612	1.11E-10	9.99E-09	0.879448909	0.917695473	2.3395245	2.6943388
Fn1	-3.3519495	-0.40510425	0.000802447	0.015877062	0.702640643	0.728395062	1.9234743	2.2625246
Dennd1c	-2.708562	-0.40558985	0.006757552	0.079760195	0.137772675	0.201646091	0.18865278	0.32010525
RF00001-261	-2.0811794	-0.40572408	0.037417499	0.245915999	0.136624569	0.185185185	0.20804237	0.3211463
Npm1	-4.927559	-0.40647772	8.33E-07	3.91E-05	0.680826636	0.769547325	1.3724855	1.711743
Rps12	-5.8013473	-0.40668237	6.58E-09	4.43E-07	0.873708381	0.913580247	2.0574079	2.4007666
Pqlc3	-3.1777005	-0.40756077	0.001484479	0.025319784	0.141216992	0.21399177	0.18528287	0.33581218
Grk6	-2.8357496	-0.40758544	0.004571826	0.060168711	0.276693456	0.349794239	0.41372177	0.5921411
AABR07041096.1	-3.7952006	-0.40787524	0.000147524	0.003883732	0.086107922	0.16872428	0.13758019	0.28328997
Unc93b1	-5.099276	-0.41086984	3.41E-07	1.74E-05	0.640642939	0.744855967	1.2094786	1.5569743
Rpl23a	-5.976473	-0.41213498	2.28E-09	1.70E-07	0.861079219	0.909465021	2.086244	2.43974
AABR07031089.1	-6.2092805	-0.41333416	5.32E-10	4.33E-08	0.059701493	0.185185185	0.074828856	0.24649918
AABR07073038.1	-3.6703107	-0.41967002	0.000242256	0.005898589	0.409873708	0.50617284	0.59889555	0.82319456
Scimp	-3.1894093	-0.42043185	0.001425639	0.024497159	0.408725603	0.485596708	0.64675397	0.86021894
Rpl11	-6.306144	-0.42224285	2.86E-10	2.39E-08	0.870264064	0.901234568	2.2750604	2.620079
Glo1	-3.9872124	-0.4230591	6.69E-05	0.001969839	0.184845006	0.288065844	0.25147805	0.44226357
Alkbh7	-3.283442	-0.4236267	0.001025477	0.018874687	0.063145809	0.12345679	0.078710966	0.1964263
Plxdc2	-5.067007	-0.42666283	4.04E-07	2.01E-05	0.039035591	0.12345679	0.053780846	0.19157395
Rpl31	-7.270592	-0.428189	3.58E-13	4.87E-11	0.935706085	0.95473251	2.6088622	2.95537
Polr2e	-2.6526105	-0.43234944	0.007987195	0.086671088	0.241102181	0.308641975	0.34160742	0.5021067
Rpl17	-6.8626924	-0.43277833	6.76E-12	7.87E-10	0.935706085	0.946502058	2.976019	3.3000298
Rps2	-5.895017	-0.43386215	3.75E-09	2.64E-07	0.925373134	0.950617284	2.925312	3.2824662
Rps5	-5.9770126	-0.43594056	2.27E-09	1.70E-07	0.820895522	0.851851852	2.0729682	2.4033418
Cox7a2l	-4.3961115	-0.43707618	1.10E-05	0.000398391	0.639494834	0.732510288	1.1825175	1.4853057
Hint1	-3.9120667	-0.43951038	9.15E-05	0.002601364	0.300803674	0.407407407	0.4110341	0.6257317
Il36b	-5.7712007	-0.44013104	7.87E-09	5.24E-07	0.040183697	0.139917695	0.05242576	0.20476234
Tnfaip8l2	-3.3902788	-0.4406584	0.000698216	0.014404413	0.566016073	0.604938272	0.9576045	1.1870967
LOC687679	-3.3636045	-0.44199648	0.000769317	0.015348314	0.337543054	0.423868313	0.48236677	0.6911932
AC103024.1	-5.6696205	-0.44348574	1.43E-08	9.03E-07	0.09184845	0.222222222	0.11686592	0.30625296
Was	-3.7565944	-0.4448701	0.000172241	0.004372837	0.396096441	0.497942387	0.59503895	0.8333846
Lmo2	-3.4481406	-0.44588053	0.00056446	0.012013377	0.444316877	0.526748971	0.6980659	0.9340583
Colec12	-2.260335	-0.4470114	0.023800463	0.183573182	0.086107922	0.131687243	0.12193177	0.21954952
Lgals9	-2.5595605	-0.44811332	0.01048046	0.104079461	0.087256028	0.139917695	0.119466126	0.22190191
Pi16	-3.7039251	-0.44890672	0.000212289	0.00524657	0.190585534	0.288065844	0.27511567	0.4692716
Rpl29	-5.507177	-0.44995466	3.65E-08	2.15E-06	0.774971297	0.823045267	1.7342033	2.0633283
Slfn5	-3.05101	-0.45153457	0.002280731	0.035005903	0.460390356	0.534979424	0.80995923	1.0490985
Rnpep	-3.502216	-0.45241758	0.000461405	0.010085947	0.168771527	0.263374486	0.23598877	0.40198612
Rps21	-5.601931	-0.45280102	2.12E-08	1.30E-06	0.833524684	0.860082305	2.0124185	2.3286324
Rps15	-7.142821	-0.45307773	9.14E-13	1.22E-10	0.887485649	0.925925926	2.2539942	2.6401827
Sik1	-3.928253	-0.45406777	8.56E-05	0.002450216	0.119402985	0.21399177	0.1821055	0.356789
Hnrnpa1	-3.829284	-0.454142	0.000128517	0.003450859	0.384615385	0.489711934	0.57606435	0.81929445
Ubb	-5.464707	-0.4560106	4.64E-08	2.71E-06	0.903559127	0.901234568	2.6713674	2.9541402
Rpl19	-7.5845895	-0.45825297	3.34E-14	5.05E-12	0.910447761	0.942386831	2.4475126	2.8086083
Cebpb	-4.3988633	-0.45910978	1.09E-05	0.000396859	0.900114811	0.9218107	2.5310364	2.80792
Dap	-2.892136	-0.45974475	0.003826322	0.052536007	0.290470723	0.362139918	0.42301935	0.6100059
Crip1	-6.2200007	-0.46606812	4.97E-10	4.07E-08	0.96326062	0.979423868	3.235614	3.6663105
Gzma	-2.6063697	-0.46856263	0.009150764	0.095695808	0.125143513	0.181069959	0.16692436	0.3054611
Eif3f	-3.35062	-0.4686918	0.000806308	0.015877062	0.427095293	0.502057613	0.65947473	0.88826895
Arhgap15	-4.098874	-0.46908897	4.15E-05	0.001305883	0.204362801	0.325102881	0.30475402	0.51328
Ubac2	-3.5442224	-0.4738539	0.000393773	0.008814404	0.172215844	0.263374486	0.23583764	0.41358984
Rin3	-3.2980728	-0.4739324	0.000973509	0.018391883	0.21010333	0.304526749	0.31252348	0.49508634
Atox1	-4.966491	-0.4741217	6.82E-07	3.25E-05	0.714121699	0.790123457	1.3771008	1.7066044
LOC108352650	-7.9889536	-0.47503173	1.36E-15	2.54E-13	0.934557979	0.962962963	2.9037375	3.2864127
Samhd1	-2.9866734	-0.47514194	0.002820309	0.041398712	0.322617681	0.411522634	0.56664324	0.7855803
LOC100362684	-6.772314	-0.47553703	1.27E-11	1.38E-09	0.057405281	0.193415638	0.06988356	0.260892
Polr1d	-3.6265044	-0.47863775	0.000287284	0.006690402	0.51435132	0.567901235	0.850598	1.1005809
Glipr1	-5.1572995	-0.4806536	2.51E-07	1.31E-05	0.67967853	0.761316872	1.3793037	1.7518156
Rpl36al	-6.522711	-0.4817023	6.90E-11	6.43E-09	0.752009185	0.847736626	1.6715786	2.1254957
Btg1	-4.833262	-0.48234847	1.34E-06	6.05E-05	0.737083812	0.818930041	1.5228921	1.8846465
Rps24	-7.798082	-0.48292387	6.29E-15	1.04E-12	0.918484501	0.934156379	2.6849802	3.0441973
Mt-nd4l	-6.1430693	-0.4835784	8.09E-10	6.41E-08	0.874856487	0.942386831	2.011732	2.424815
Limd2	-4.722526	-0.48385662	2.33E-06	0.000101468	0.556831228	0.687242798	0.98939323	1.3326366
Gchfr	-2.7963529	-0.48483908	0.005168293	0.065454103	0.157290471	0.230452675	0.23716356	0.37743875
Rps27	-9.094576	-0.48750213	9.50E-20	2.87E-17	0.974741676	0.987654321	3.5683625	3.9554615
AABR07045322.1	-5.60164	-0.4875168	2.12E-08	1.30E-06	0.14695752	0.29218107	0.17897306	0.39822125
Atf7ip	-2.3032622	-0.49093282	0.0212641	0.170535263	0.114810563	0.164609053	0.14939676	0.26642674
LOC684988	-4.7946744	-0.49123225	1.63E-06	7.25E-05	0.548794489	0.641975309	0.92747426	1.2385021
Ly6c	-4.07667	-0.4929509	4.57E-05	0.001393573	0.161882893	0.263374486	0.20920329	0.40025562
Cfd	-4.093172	-0.49442843	4.26E-05	0.001331511	0.125143513	0.222222222	0.16743919	0.34957263
Cir1	-3.2436981	-0.49858224	0.001179887	0.021012405	0.143513203	0.222222222	0.19561693	0.3584498
AABR07042821.1	-4.5584583	-0.5007731	5.15E-06	0.000201953	0.468427095	0.559670782	0.7163542	1.0031646
Rpl18a	-8.508268	-0.5013098	1.77E-17	4.36E-15	0.942594719	0.967078189	3.020295	3.4372923
RT1-T24-3	-4.3930354	-0.5045092	1.12E-05	0.00040287	0.282433984	0.423868313	0.43691194	0.69369614
Gpx1	-8.922646	-0.5061003	4.55E-19	1.28E-16	0.970149254	0.995884774	3.5386868	4.0655317
Plbd1	-3.7180202	-0.5066403	0.00020079	0.005003227	0.304247991	0.407407407	0.46320483	0.7000981
Rpl28	-6.490136	-0.51333445	8.58E-11	7.87E-09	0.768082664	0.847736626	1.5924553	2.0080793
Btf3	-4.4579873	-0.51675117	8.27E-06	0.000309227	0.484500574	0.572016461	0.7390173	1.0242298
Cd300lb	-3.8826811	-0.5178301	0.000103311	0.002896055	0.097588978	0.185185185	0.14297912	0.30630162
Hba-a2	-7.629927	-0.5247964	2.35E-14	3.69E-12	0.034443169	0.16872428	0.04509292	0.23892033
St8sia4	-4.501214	-0.5289126	6.76E-06	0.000259755	0.115958668	0.222222222	0.16594858	0.367519
LOC100360841	-8.038348	-0.53542554	9.11E-16	1.78E-13	0.881745121	0.934156379	2.3025277	2.760551
S1pr5	-4.5962	-0.5408503	4.30E-06	0.000173107	0.095292767	0.201646091	0.15070757	0.33894145
Rpl21-3	-7.9748716	-0.54308546	1.53E-15	2.76E-13	0.893226177	0.946502058	2.4860075	2.9533436
Rasgrp2	-3.846504	-0.5457368	0.000119815	0.003267933	0.258323766	0.366255144	0.39203092	0.6287264
Rps28	-8.765564	-0.54758465	1.86E-18	5.00E-16	0.910447761	0.934156379	2.7049162	3.132174
Mrpl33	-4.87989	-0.552004	1.06E-06	4.91E-05	0.564867968	0.670781893	1.0323838	1.3974545
Snrpg	-4.989581	-0.5524434	6.05E-07	2.94E-05	0.394948335	0.534979424	0.60239947	0.9206405
Rps23	-7.2110953	-0.55278105	5.55E-13	7.47E-11	0.805970149	0.872427984	2.0833373	2.5448015
Bicra	-3.112259	-0.5532553	0.001856616	0.029661766	0.072330654	0.131687243	0.104929924	0.2418225
RF00100-65	-3.3822756	-0.5566499	0.00071888	0.014680663	0.057405281	0.119341564	0.084875174	0.20475347
LOC687780	-9.288262	-0.5592578	1.57E-20	5.28E-18	0.886337543	0.934156379	2.65727	3.161735
AABR07071891.2	-6.5372	-0.56548977	6.27E-11	5.93E-09	0.092996556	0.242798354	0.11085973	0.34047487
Snrpe	-5.9617205	-0.5670184	2.50E-09	1.83E-07	0.463834673	0.621399177	0.7082104	1.0812466
LOC497796	-5.406219	-0.5702201	6.44E-08	3.71E-06	0.049368542	0.148148148	0.0653403	0.23306875
Blvra	-4.9677696	-0.5735723	6.77E-07	3.24E-05	0.420206659	0.563786008	0.6991264	1.0489471
Ifngr1	-6.348246	-0.57509357	2.18E-10	1.84E-08	0.471871412	0.670781893	0.82567555	1.2787696
Rpl27a	-9.162293	-0.5769544	5.08E-20	1.62E-17	0.893226177	0.95473251	2.3722844	2.9040594
Ifi27	-3.537738	-0.5771579	0.00040357	0.009017036	0.112514351	0.193415638	0.15986279	0.3220031
Vbp1	-4.04332	-0.5791884	5.27E-05	0.001595481	0.363949483	0.465020576	0.5220368	0.78210044
Rpl35	-10.648731	-0.5792742	1.77E-26	1.19E-23	0.957520092	0.975308642	3.0869985	3.5683656
Tf	-6.413295	-0.58156043	1.42E-10	1.26E-08	0.69804822	0.818930041	1.475336	1.9729716
Rpl15	-8.324213	-0.5855585	8.49E-17	1.87E-14	0.861079219	0.917695473	2.3277185	2.8240855
Tsc22d3	-4.14993	-0.5857388	3.33E-05	0.001079761	0.288174512	0.403292181	0.45354837	0.7272376
LOC100363469	-6.6023736	-0.58824354	4.05E-11	4.05E-09	0.700344432	0.781893004	1.3719946	1.7880884
Tmem176a	-3.0973403	-0.5888717	0.001952656	0.030882158	0.244546498	0.325102881	0.42608497	0.65916234
Mgst2	-3.805358	-0.5900669	0.000141599	0.003760456	0.173363949	0.271604938	0.2625158	0.47577718
LOC108348260	-4.637285	-0.59022826	3.53E-06	0.000146908	0.272101033	0.399176955	0.3948175	0.67495465
Sh3glb1	-5.2470813	-0.59075874	1.55E-07	8.35E-06	0.43053961	0.572016461	0.65360695	0.99527127
Rps27a-1	-8.02471	-0.59186345	1.02E-15	1.96E-13	0.842709529	0.901234568	2.3760726	2.8708296
Mal	-6.133047	-0.5951368	8.62E-10	6.74E-08	0.40413318	0.617283951	0.83921194	1.3421137
Kng1	-6.278844	-0.60343033	3.41E-10	2.81E-08	0.028702641	0.127572016	0.041467845	0.21333164
LOC100360449	-6.8113813	-0.60532904	9.67E-12	1.08E-09	0.7347876	0.823045267	1.558915	2.0098467
Rplp0	-10.0407505	-0.6089487	1.01E-23	4.89E-21	0.942594719	0.979423868	3.257747	3.7988615
LOC103689961	-5.2994423	-0.6110694	1.16E-07	6.31E-06	0.169919633	0.308641975	0.22163199	0.47253636
Rup2	-8.325685	-0.6127201	8.38E-17	1.87E-14	0.011481056	0.12345679	0.014009276	0.19306803
Rps20	-8.882314	-0.6174509	6.55E-19	1.80E-16	0.828932262	0.893004115	2.149748	2.6722088
Apoc3	-6.971765	-0.61791587	3.13E-12	3.75E-10	0.029850746	0.144032922	0.040651042	0.22939691
Map4k1	-4.5825667	-0.61951107	4.59E-06	0.000182366	0.411021814	0.530864198	0.63380724	0.9495309
N4bp2l1	-5.12047	-0.6207923	3.05E-07	1.58E-05	0.166475316	0.300411523	0.23249803	0.49181116
Rps10	-6.386326	-0.63022804	1.70E-10	1.47E-08	0.29391504	0.473251029	0.39058685	0.7380773
Tspan13	-6.680662	-0.637306	2.38E-11	2.55E-09	0.137772675	0.312757202	0.18713237	0.4780768
Tmem176b	-3.6859128	-0.64269626	0.000227884	0.005563868	0.225028703	0.329218107	0.39746177	0.6521477
Rpl41	-10.881045	-0.6443125	1.42E-27	1.15E-24	0.957520092	0.967078189	3.2388313	3.7337222
Bst1	-6.8770766	-0.64816815	6.11E-12	7.18E-10	0.145809414	0.325102881	0.18528566	0.48384458
Rpl10	-10.251001	-0.6491277	1.17E-24	6.75E-22	0.918484501	0.95473251	2.9214923	3.4670715
Itm2b	-7.375045	-0.65365034	1.64E-13	2.31E-11	0.877152698	0.897119342	2.3104885	2.7543755
Gm2a	-6.637697	-0.6549262	3.19E-11	3.30E-09	0.743972445	0.818930041	1.5584512	2.0157504
Mt-atp8	-6.594198	-0.6561697	4.28E-11	4.24E-09	0.621125144	0.761316872	1.0889276	1.5576501
Rps9l1	-6.371602	-0.65638846	1.87E-10	1.60E-08	0.143513203	0.304526749	0.17248964	0.44772813
Cst3	-4.850812	-0.6600394	1.23E-06	5.60E-05	0.745120551	0.794238683	1.6399599	2.018925
Rps15a	-9.456826	-0.6626029	3.17E-21	1.28E-18	0.803673938	0.909465021	1.9089448	2.5124063
AABR07065438.1	-7.4848056	-0.6779763	7.17E-14	1.03E-11	0.576349024	0.744855967	0.9956228	1.5033107
AABR07057617.1	-6.778058	-0.6859525	1.22E-11	1.34E-09	0.07347876	0.218106996	0.08663158	0.32356206
Ramp1	-6.561085	-0.6907092	5.34E-11	5.18E-09	0.112514351	0.275720165	0.15988123	0.44274688
Lrg1	-4.3644032	-0.70157003	1.27E-05	0.000452687	0.397244546	0.50617284	0.7893448	1.1865424
Pck1	-10.094378	-0.7018465	5.85E-24	3.19E-21	0.004592423	0.135802469	0.006946971	0.22052121
Alox5ap	-6.6438403	-0.708507	3.06E-11	3.22E-09	0.443168772	0.625514403	0.7705713	1.2515255
Hba-a2-1	-11.899969	-0.70966417	1.18E-32	1.79E-29	0.006888634	0.189300412	0.011728363	0.2759206
Rpl13	-10.804004	-0.71782684	3.30E-27	2.49E-24	0.898966705	0.938271605	2.644856	3.2353098
Eef2	-8.383255	-0.72764945	5.15E-17	1.20E-14	0.72445465	0.851851852	1.5046905	2.0855854
Rps25	-7.647466	-0.73677486	2.05E-14	3.27E-12	0.703788749	0.806584362	1.3667196	1.8772538
Ccl6	-5.128007	-0.745105	2.93E-07	1.53E-05	0.360505166	0.514403292	0.6726055	1.0848554
LOC100362149	-10.090943	-0.74583966	6.06E-24	3.19E-21	0.086107922	0.333333333	0.10401125	0.45330653
Cnppd1	-5.603121	-0.75811666	2.11E-08	1.30E-06	0.179104478	0.325102881	0.23786104	0.5340607
LOC100360522	-10.072128	-0.758637	7.34E-24	3.70E-21	0.867967853	0.934156379	2.5733914	3.2021205
Hopx	-6.572939	-0.7722253	4.93E-11	4.82E-09	0.725602755	0.781893004	1.672521	2.1707003
Rnasek	-9.767526	-0.8034381	1.55E-22	6.96E-20	0.079219288	0.304526749	0.08821724	0.42883047
Clec4a3	-7.9281073	-0.82673573	2.23E-15	3.85E-13	0.35706085	0.600823045	0.5784192	1.1143492
AABR07067749.1	-9.514144	-0.85018003	1.83E-21	7.65E-19	0.101033295	0.341563786	0.1293867	0.50693125
LOC103694169	-9.049055	-0.8662037	1.44E-19	4.26E-17	0.626865672	0.78600823	1.12626	1.7363844
LOC498555	-8.002924	-0.8770213	1.21E-15	2.30E-13	0.389207807	0.600823045	0.57162744	1.0907921
Ypel3	-7.0303483	-0.91360855	2.06E-12	2.57E-10	0.22847302	0.427983539	0.34105316	0.7699448
Rpl26	-9.381199	-0.9304122	6.52E-21	2.32E-18	0.671641791	0.810699588	1.354124	2.0149686
AABR07039345.1	-8.497772	-0.9319858	1.93E-17	4.68E-15	0.185993111	0.407407407	0.22755669	0.66076994
Nop53	-9.289719	-0.937704	1.55E-20	5.28E-18	0.526980482	0.732510288	0.8842576	1.5362102
AABR07062183.1	-8.2287855	-0.9418876	1.89E-16	4.02E-14	0.198622273	0.436213992	0.29633155	0.76340985
AC141489.1	-9.432553	-0.94997805	4.00E-21	1.56E-18	0.673938002	0.794238683	1.341684	1.9941429
Clec10a	-8.541912	-0.98143417	1.32E-17	3.33E-15	0.045924225	0.21399177	0.0743496	0.40571317
Rpl37	-9.429123	-1.0010228	4.14E-21	1.56E-18	0.382319173	0.62962963	0.5619452	1.1699758
AABR07007675.1	-8.336062	-1.0011104	7.68E-17	1.75E-14	0.329506315	0.543209877	0.44739112	0.969633
Rps27a	-11.08619	-1.0939806	1.46E-28	1.41E-25	0.611940299	0.769547325	1.0908417	1.8342
Ly49si1	-9.145335	-1.1050136	5.94E-20	1.85E-17	0.189437428	0.448559671	0.28001022	0.81497097
Fxyd2	-6.1628823	-1.1081661	7.14E-10	5.69E-08	0.23880597	0.403292181	0.40925205	0.8830687
Rpl30	-10.458895	-1.1210788	1.33E-25	8.50E-23	0.474167623	0.699588477	0.74238664	1.4494381
Rpl32	-12.161519	-1.158803	4.98E-34	1.01E-30	0.717566016	0.855967078	1.5202298	2.3587034
Eef1a1	-12.5484495	-1.1615925	4.05E-36	1.64E-32	0.76119403	0.872427984	1.6409695	2.4676683
RGD1359290	-10.355171	-1.167418	3.96E-25	2.40E-22	0.280137773	0.555555556	0.37874556	1.0161129
Alb	-9.938859	-1.1740752	2.82E-23	1.31E-20	0.130884041	0.403292181	0.19340236	0.69752985
AABR07064810.1	-12.477744	-1.281075	9.87E-36	2.99E-32	0.401836969	0.716049383	0.593788	1.4298811
AABR07062466.1	-11.103685	-1.3070942	1.20E-28	1.33E-25	0.417910448	0.666666667	0.6037873	1.375725
AC095947.3	-15.699685	-1.5328312	1.52E-55	1.84E-51	0.760045924	0.893004115	1.750732	2.8948267
AABR07015941.1	-15.458029	-1.6679214	6.66E-54	4.03E-50	0.419058553	0.790123457	0.61161166	1.7234962
