# Supplementary material for: Immunologic barriers in liver transplantation: a single-cell analysis of the role of mesenchymal stem cells
Source: Front Immunol. 2023 Dec 7;14:1274982. doi: 10.3389/fimmu.2023.1274982 (PMC10748593; doi:10.3389/fimmu.2023.1274982)
Supplement: Supplementary file 1 [file DataSheet_1.zip › Additional File 14.xls]

Gene_ID	Scores	avg_logFC	p_val	p_val_adj	pct.1	pct.2	Allo+IS_30	Syn_30
Rpl21-3	24.74368	11.349585	3.63E-135	7.65E-132	0.943164363	0.006097561	2.8646672	0.006320074
Rps27a-1	23.65934	33.696262	9.46E-124	1.55E-120	0.894009217	0	2.7029655	0
Rps4x-1	21.696907	32.22784	2.19E-104	2.95E-101	0.804915515	0	1.7970212	0
Gnas-1	20.436071	31.610268	7.99E-93	8.43E-90	0.746543779	0	1.4538298	0
Cox6b1-1	19.943146	31.582405	1.72E-88	1.69E-85	0.723502304	0	1.4390514	0
Rpl32-1	19.257086	31.435028	1.23E-82	1.14E-79	0.69124424	0	1.3620752	0
Nfkbia	16.19451	2.288899	5.51E-59	4.79E-56	0.924731183	0.759146341	0.90163445	0.2638545
Uqcrb-1	15.170998	30.355684	5.50E-52	4.28E-49	0.496159754	0	1.0736954	0.16615385
Jun	15.15501	2.0567753	7.02E-52	5.19E-49	0.933947773	0.762195122	0.8030272	0.13996625
AY172581.24	13.915213	1.0015656	5.12E-44	3.29E-41	1	0.990853659	1.2494287	0.30467245
Calm2-1	13.788539	29.969156	2.99E-43	1.77E-40	0.430107527	0	2.8726172	1.4847025
Junb	13.092944	1.5624875	3.61E-39	2.05E-36	0.952380952	0.865853659	0.64539915	0.029068016
Zfp36	12.70782	1.4150119	5.35E-37	2.82E-34	0.950844854	0.87804878	0.8647286	0
Ppp1r15a	12.315455	2.8044713	7.48E-35	3.81E-32	0.589861751	0.234756098	2.0007672	0.90019476
Id1	11.986224	2.1307378	4.20E-33	2.07E-30	0.75422427	0.512195122	1.6313441	0.6032154
Fosb	11.958661	2.311619	5.85E-33	2.79E-30	0.697388633	0.341463415	0.58261573	0.08531503
Atf3	11.580664	3.4137173	5.16E-31	2.38E-28	0.466973886	0.109756098	1.0314996	0.3242946
Fos	11.46474	1.3984092	1.98E-30	8.88E-28	0.923195084	0.841463415	0.7184989	0
Jund	10.520541	1.574573	6.95E-26	2.85E-23	0.741935484	0.518292683	3.057356	1.7702036
LOC108348108	10.343505	4.94204	4.48E-25	1.79E-22	0.305683564	0.021341463	1.0623469	0.30687994
Egr1	10.069715	2.398049	7.52E-24	2.85E-21	0.497695853	0.18597561	0.2974819	0.017582238
RF00001-261	10.043897	28.96515	9.77E-24	3.61E-21	0.258064516	0	0.80142206	0.3788443
Rhob	9.396616	1.398794	5.63E-21	1.89E-18	0.757296467	0.551829268	1.7936208	0.9500292
Klf6	9.349959	1.594548	8.77E-21	2.88E-18	0.660522273	0.472560976	0.4649108	0.13465472
Sat1	9.299023	1.1178731	1.42E-20	4.55E-18	0.870967742	0.771341463	0.71651703	0.29808763
RF00017-2	9.142813	28.595356	6.08E-20	1.83E-17	0.219662058	0	1.4143959	0.70856375
Ier3	8.949908	2.2366233	3.56E-19	1.03E-16	0.465437788	0.201219512	3.0527527	2.1477027
Ccl3	8.915628	1.6599258	4.85E-19	1.38E-16	0.680491551	0.50304878	3.2019167	2.1953259
Hspa5	8.903947	1.2427897	5.39E-19	1.50E-16	0.798771121	0.68902439	1.5484108	0.8080479
Dusp2	8.761429	3.0360103	1.93E-18	5.09E-16	0.334869432	0.088414634	0.4214785	0
Ndufv3-1	8.619036	28.317102	6.75E-18	1.75E-15	0.198156682	0	3.0960917	2.1981814
RF00100-235	8.389359	28.361858	4.89E-17	1.22E-14	0.188940092	0	1.1778697	0.5832663
Ndufa10l1-1	8.350743	28.1445	6.78E-17	1.64E-14	0.187403994	0	0.35579386	0.06705349
Sowahc	7.9069314	2.0232158	2.64E-15	5.57E-13	0.371735791	0.140243902	0.9752518	0.29219708
Ier2	7.8112836	1.0005262	5.66E-15	1.18E-12	0.838709677	0.792682927	1.9907926	1.300486
Phlda1	7.755705	3.15035	8.79E-15	1.78E-12	0.264208909	0.06402439	0.5358729	0.2005677
Ccl2	7.7133837	2.2829823	1.23E-14	2.45E-12	0.342549923	0.115853659	0.39213303	0.16164193
Klf4	7.6092606	1.430359	2.76E-14	5.16E-12	0.56374808	0.350609756	2.3037174	1.705503
Gadd45b	7.5088563	1.8305696	5.96E-14	1.05E-11	0.388632873	0.164634146	1.2185676	0.68447715
Ier5	7.3728595	1.2774551	1.67E-13	2.77E-11	0.611367127	0.457317073	1.6139997	0.9264956
Nr4a1	7.170696	1.5050017	7.46E-13	1.16E-10	0.533026114	0.341463415	0.2800498	0.025800599
Nfkbiz	6.985966	1.827228	2.83E-12	4.06E-10	0.348694316	0.155487805	4.4065003	3.7244334
LOC100912489-1	6.74735	27.860094	1.51E-11	2.02E-09	0.12749616	0	0.41622645	0.20835148
RF00100-65	6.613866	27.578796	3.74E-11	4.85E-09	0.122887865	0	0.8730354	0.51946247
Cxcl2	6.5051255	2.2772267	7.76E-11	9.72E-09	0.31797235	0.146341463	2.2063837	1.5527111
Gdf15	6.3289976	3.628335	2.47E-10	2.92E-08	0.144393241	0.015243902	1.0976022	0.5544375
Clu	6.315217	2.3284066	2.70E-10	3.14E-08	0.216589862	0.06097561	0.6441013	0.20087278
RF00289-1	6.0594926	27.461529	1.37E-09	1.46E-07	0.104454685	0	0.702425	0.25183776
Gadd45g	5.8553615	1.5924792	4.76E-09	4.66E-07	0.356374808	0.18902439	0.3405193	0
Cxcl1	5.7247434	4.287833	1.04E-08	9.63E-07	0.11827957	0.012195122	0.31244257	0.16909471
Rgcc	5.548652	2.6232274	2.88E-08	2.52E-06	0.178187404	0.054878049	4.8931427	4.3188763
Map3k8	5.492322	1.4039505	3.97E-08	3.43E-06	0.331797235	0.182926829	0.29643163	0
Ccrl2	5.4816217	1.9251429	4.21E-08	3.62E-06	0.20890937	0.076219512	0.36253837	0.09957516
Krt8	5.420396	3.7984269	5.95E-08	4.99E-06	0.104454685	0.009146341	3.2194796	2.65706
Cd83	5.3835373	2.06143	7.30E-08	6.06E-06	0.204301075	0.076219512	1.0510005	0.7173244
Tgm2	5.24976	1.6744465	1.52E-07	1.15E-05	0.238095238	0.100609756	0.6096958	0.21244547
Rmrp	5.216057	2.5232146	1.83E-07	1.37E-05	0.12749616	0.024390244	0.53547686	0.28059027
Hes1	5.03762	2.0379426	4.71E-07	3.14E-05	0.221198157	0.100609756	0.40506625	0.16155657
Atf4	5.0072193	1.0237074	5.52E-07	3.53E-05	0.419354839	0.274390244	0.3337314	0.07592354
G0s2	4.8683863	1.4156938	1.13E-06	6.81E-05	0.370199693	0.24695122	2.3959439	1.8278271
Zfand2a	4.8280168	1.9048021	1.38E-06	8.15E-05	0.173579109	0.06402439	0.26869223	0.09685016
Cdkn1a	4.661423	1.4511099	3.14E-06	0.000172472	0.25499232	0.137195122	0.21808869	0
LOC100912489-2	4.616879	1.7452838	3.90E-06	0.000206282	0.149001536	0.048780488	0.47001228	0.19840144
Plk2	4.5802593	2.0265315	4.64E-06	0.000241586	0.144393241	0.048780488	2.807639	2.2152748
Sdc4	4.498629	1.3014323	6.84E-06	0.000333478	0.213517665	0.097560976	0.28858277	0
Dnajb1	4.432902	1.375334	9.30E-06	0.000427909	0.22734255	0.115853659	0.55201674	0.24563088
Id3	4.27044	1.5100874	1.95E-05	0.000798399	0.20890937	0.106707317	0.84305274	0.51398
Plk3	4.2673297	1.5310479	1.98E-05	0.000807374	0.181259601	0.082317073	1.692332	1.3052471
RF00006	4.244892	1.863832	2.19E-05	0.000879999	0.132104455	0.045731707	0.49672136	0.2737559
Mir24-2	4.151197	1.6660064	3.31E-05	0.001252914	0.153609831	0.06402439	0.79988265	0.593479
Amd1	4.0721793	1.1658549	4.66E-05	0.001703225	0.248847926	0.146341463	0.81076306	0.5109118
AY172581.15	4.0634	1.0828202	4.84E-05	0.001759891	0.24577573	0.140243902	0.3415583	0.10185652
Csrnp1	4.0567875	1.4667424	4.98E-05	0.001805997	0.182795699	0.088414634	0.25989997	0
Dusp5	4.0534797	1.8770622	5.05E-05	0.001822778	0.11827957	0.039634146	0.2868202	0.08499443
Vegfa	3.9478636	1.3634658	7.89E-05	0.00263373	0.167434716	0.076219512	0.40759948	0.19702853
Il1b	3.860558	1.0334797	0.000113128	0.003518649	0.384024578	0.289634146	0.33122855	0.14203703
Bcl2l1	3.8322508	1.8687938	0.000126976	0.00384415	0.110599078	0.039634146	2.1211724	1.6763363
Dnajb4	3.8243384	1.8937044	0.000131124	0.003929456	0.115207373	0.042682927	4.012986	3.7650645
Trib1	3.8173187	1.2061452	0.00013491	0.004014596	0.179723502	0.088414634	0.2486872	0.09922815
Nr1h3	3.802735	1.1325732	0.000143107	0.004196467	0.222734255	0.12804878	0.27121788	0.13287373
Arl5c	3.7595394	1.2760155	0.000170227	0.004864463	0.175115207	0.088414634	1.4695715	1.120887
Marco	3.6997988	1.3093554	0.000215771	0.00583845	0.139784946	0.06097561	2.686719	2.271925
Fabp4	3.6706126	1.5999447	0.00024197	0.006293771	0.125960061	0.051829268	0.30538452	0.12153219
Il18	3.6434891	1.3174212	0.000268967	0.006829625	0.159754224	0.079268293	0.35494444	0.20302705
Nab2	3.6058393	1.6927447	0.000311146	0.007699945	0.110599078	0.042682927	0.35707918	0.15307866
Fabp5	3.6026227	1.2082295	0.000315023	0.007769857	0.211981567	0.125	0.23538466	0.107948214
AABR07048992.1	3.594416	1.1104755	0.00032512	0.007952527	0.196620584	0.109756098	1.8551702	1.4353944
Insig1	3.5938594	1.0759882	0.000325816	0.007956364	0.211981567	0.12195122	0.29666033	0.11289548
Arrdc3	3.5818932	1.1976935	0.000341113	0.008261649	0.202764977	0.118902439	0.68130416	0.39222848
Osm	3.5744512	1.1287947	0.000350963	0.008458616	0.267281106	0.179878049	0.16962077	0
LOC100910200	3.4870775	1.0307277	0.00048833	0.010849004	0.287250384	0.207317073	0.2506936	0.06759449
Arg1	3.3545175	1.4525365	0.000795035	0.015563851	0.172043011	0.097560976	0.18277454	0
Olr1	3.3212543	1.4365517	0.000896139	0.016930377	0.139784946	0.070121951	1.9670249	1.6237588
Slc16a3	3.2743804	1.0309198	0.00105894	0.019172516	0.195084485	0.115853659	0.4941386	0.2921321
Sgk1	3.203552	1.1609247	0.001357436	0.023051439	0.12749616	0.06097561	0.6460991	0.4141456
Fam129b	3.1973562	1.0985181	0.001386935	0.023391074	0.19969278	0.125	1.6552444	1.4329257
Arl4a	3.1304102	1.4004463	0.001745624	0.027731019	0.112135177	0.051829268	0.61504525	0.4233094
Ebi3	3.0084817	1.3384578	0.002625565	0.037312116	0.10906298	0.051829268	0.62972355	0.40693942
Cmklr1	2.9219735	1.0490448	0.003478213	0.045486779	0.156682028	0.091463415	0.24288665	0.08308181
Ccl4	2.7314024	1.1561252	0.006306542	0.067811395	0.204301075	0.143292683	0.19746383	0.085665196
Idi1	2.7249331	1.2192528	0.006431449	0.068853793	0.135176651	0.079268293	0.3196795	0.16204959
Sqle	2.595451	1.2183666	0.009446683	0.090334659	0.113671275	0.06402439	0.21529317	0.11115536
Sertad1	2.4842427	1.0853502	0.012982734	0.111971345	0.11827957	0.070121951	0.32621273	0.15543385
LOC102548682	2.4753625	1.2873032	0.013310095	0.113805567	0.113671275	0.067073171	0.18958555	0.035666775
Mt2A	2.345968	1.1325971	0.018977731	0.141533063	0.138248848	0.091463415	0.3871667	0.19123292
AC114233.2	2.2310503	1.0006125	0.025677806	0.175875709	0.129032258	0.085365854	0.36089507	0.1874399
AABR07035839.1	1.9615275	1.0309894	0.049817522	0.24915507	0.119815668	0.082317073	0.44120082	0.20293958
Ring1	-2.671985	-1.0296869	0.007540402	0.07736243	0.056835637	0.103658537	0.2008687	0.05932669
Apaf1	-3.0121782	-1.0274955	0.002593803	0.037085681	0.049155146	0.100609756	0.6015869	0.41183373
Tmem106a	-3.1480637	-1.0995603	0.001643559	0.026450912	0.050691244	0.103658537	1.1155527	0.83887756
Wdr45	-3.1553233	-1.0088441	0.001603204	0.025942755	0.064516129	0.125	0.7439592	0.5800493
Tmem87a	-3.21259	-1.0909522	0.001315439	0.022519459	0.049155146	0.103658537	0.33864716	0.18004046
Ylpm1	-3.2884157	-1.1667098	0.00100753	0.018490983	0.052227343	0.109756098	0.36880267	0.2398636
Tbc1d10c	-3.29711	-1.1710026	0.000976852	0.018099591	0.047619048	0.103658537	0.5944827	0.40047207
Aig1	-3.3004334	-1.0452191	0.000965356	0.017985081	0.049155146	0.106707317	0.28334945	0.12685992
Tlr6	-3.348206	-1.022491	0.000813365	0.015811397	0.050691244	0.109756098	0.17925783	0.052074682
Mgat4b	-3.3548179	-1.297642	0.000794172	0.015563851	0.047619048	0.103658537	0.22555436	0.07276005
Ip6k2	-3.4046922	-1.2642725	0.000662387	0.013442446	0.044546851	0.100609756	0.34246787	0.17083332
Heatr5a	-3.40983	-1.0382411	0.000650033	0.013319825	0.047619048	0.106707317	0.4047691	0.27507585
AABR07041089.1	-3.4252722	-1.1301858	0.000614184	0.012690839	0.061443932	0.125	0.76416266	0.5819622
Sgk3	-3.433269	-1.0679368	0.00059635	0.012444177	0.043010753	0.100609756	1.1310072	0.94721425
Mtmr6	-3.4521153	-1.0552912	0.00055621	0.011840699	0.059907834	0.125	0.31423506	0.17472255
Rwdd4	-3.4522533	-1.1932667	0.000555926	0.011840699	0.047619048	0.106707317	1.1830834	0.90934336
Cln6	-3.4766877	-1.0113814	0.000507649	0.01119404	0.073732719	0.143292683	2.3869617	2.240251
Smim10l1	-3.5726092	-1.2372594	0.000353442	0.008482187	0.046082949	0.106707317	0.7050904	0.55125284
Ptpn22	-3.5822744	-1.1038269	0.000340616	0.008261649	0.076804916	0.149390244	0.44195873	0.3067035
Samd9	-3.6360788	-1.1394835	0.00027682	0.006967176	0.064516129	0.134146341	0.7966703	0.6352764
Mien1	-3.6474614	-1.2735864	0.000264844	0.006757871	0.049155146	0.112804878	1.1185563	0.96852624
Champ1	-3.6745799	-1.0943245	0.000238241	0.006229686	0.039938556	0.100609756	0.18392836	0.07682473
Narf	-3.6747963	-1.0210917	0.000238039	0.006229686	0.105990783	0.18902439	0.92679405	0.72188675
Nxt1	-3.681377	-1.1118432	0.000231978	0.006109162	0.072196621	0.146341463	0.14355303	0.011033277
Fbxo31	-3.6838987	-1.1554204	0.000229693	0.006059806	0.050691244	0.115853659	0.47682405	0.3314297
Cybrd1	-3.6852171	-1.2066193	0.000228508	0.006039307	0.061443932	0.131097561	0.2692301	0.12567234
Cyp4f18	-3.6854098	-1.0180295	0.000228335	0.006039307	0.089093702	0.170731707	0.1704533	0.048799716
Gpr141	-3.6876433	-1.2378938	0.000226341	0.006025148	0.039938556	0.100609756	0.7274168	0.5153422
Tmem71	-3.7041786	-1.0448804	0.000212077	0.005759601	0.059907834	0.131097561	4.4969406	4.161006
Gc	-3.717779	-1.0968164	0.000200982	0.00551916	0.058371736	0.12804878	0.19060396	0.08639834
LOC100294508	-3.819136	-1.0333406	0.00013392	0.003997039	0.072196621	0.152439024	0.80184805	0.64342797
LOC100362684	-3.8333426	-1.121522	0.000126414	0.003842871	0.069124424	0.146341463	0.4773131	0.29423013
Anapc16	-3.8456132	-1.2886335	0.000120251	0.003663079	0.039938556	0.103658537	0.39488208	0.27543393
Trmt10c	-3.8493397	-1.2803726	0.000118437	0.003656447	0.038402458	0.100609756	0.2768771	0.15884778
LOC100361457	-3.8700125	-1.1338725	0.00010883	0.003406464	0.066052227	0.143292683	0.2296432	0.09856739
Plcb4	-3.8995175	-1.430813	9.64E-05	0.003088905	0.046082949	0.112804878	0.36151272	0.1869977
Zhx1	-3.9431257	-1.1817793	8.04E-05	0.002664173	0.046082949	0.115853659	0.1747037	0.06981984
AABR07021988.1	-3.9511888	-1.0798779	7.78E-05	0.002605181	0.096774194	0.18597561	0.2544795	0.14160976
LOC100910669	-3.9933357	-1.1186309	6.52E-05	0.002234304	0.066052227	0.146341463	0.36166358	0.2398799
AABR07017902.1	-4.013438	-1.1739987	5.98E-05	0.002104967	0.059907834	0.137195122	0.36086997	0.22190867
Gypc	-4.032032	-1.1474371	5.53E-05	0.00195912	0.056835637	0.134146341	0.16958274	0.055596393
Plxdc2	-4.0409846	-1.0154185	5.32E-05	0.001897158	0.08141321	0.170731707	4.778448	4.491552
LOC108348064	-4.0503473	-1.2989757	5.11E-05	0.001833902	0.058371736	0.134146341	0.6129664	0.4503112
Phyh	-4.0756087	-1.1193248	4.59E-05	0.001686666	0.066052227	0.149390244	3.1729171	2.9733508
Slc37a3	-4.083101	-1.3902524	4.44E-05	0.001641344	0.043010753	0.112804878	0.19643539	0.10823003
Ercc3	-4.1033196	-1.2435673	4.07E-05	0.001511789	0.067588326	0.149390244	0.22571392	0.11545169
Lck	-4.122217	-1.1632758	3.75E-05	0.00139996	0.047619048	0.12195122	5.1177053	4.8502665
Csgalnact2	-4.1323123	-1.3178867	3.59E-05	0.001346654	0.044546851	0.115853659	4.1330543	3.849702
Hacd4	-4.1366825	-1.2408838	3.52E-05	0.001324635	0.069124424	0.152439024	2.910982	2.6583433
Suz12	-4.1451516	-1.3340038	3.40E-05	0.001279869	0.038402458	0.106707317	5.414595	5.164797
Arhgap24	-4.197817	-1.1968402	2.70E-05	0.001042304	0.058371736	0.140243902	0.3474108	0.22731024
Zfp277	-4.2100554	-1.0831312	2.55E-05	0.00099523	0.113671275	0.213414634	1.654101	1.3972476
Usp1	-4.233074	-1.1240727	2.31E-05	0.000915506	0.09984639	0.198170732	0.26310608	0.13049372
Rreb1	-4.239788	-1.284096	2.24E-05	0.000890943	0.036866359	0.106707317	0.27615094	0.17706795
LOC100911361	-4.2839136	-1.4531597	1.84E-05	0.000755714	0.036866359	0.106707317	1.0818834	0.904991
Ly6c	-4.292312	-1.1171901	1.77E-05	0.000734342	0.082949309	0.179878049	2.0586078	1.9276671
Rit1	-4.3338933	-1.2637758	1.46E-05	0.000625526	0.061443932	0.146341463	3.1503563	2.9180636
Gpr183	-4.349368	-1.0416194	1.37E-05	0.000589795	0.121351767	0.228658537	0.19801953	0.103864
Rnasek	-4.3554754	-1.0817281	1.33E-05	0.00057812	0.102918587	0.204268293	0.59942544	0.4598709
Hamp	-4.390786	-1.2814727	1.13E-05	0.00050108	0.039938556	0.115853659	0.28123719	0.17089275
Cd36	-4.3967643	-1.2840326	1.10E-05	0.000491914	0.062980031	0.149390244	0.28167403	0.18109722
Rassf2	-4.4113135	-1.5622617	1.03E-05	0.000462793	0.041474654	0.115853659	0.39423022	0.26344374
Fpr2	-4.4315066	-1.1937909	9.36E-06	0.00042935	0.089093702	0.18902439	0.28747946	0.18070953
Utrn	-4.448668	-1.1072584	8.64E-06	0.000403968	0.08141321	0.179878049	0.152755	0.04419692
Papss1	-4.45668	-1.1065252	8.32E-06	0.000390403	0.09984639	0.204268293	0.34279853	0.20716594
Tlr7	-4.464872	-1.0504173	8.01E-06	0.000383057	0.115207373	0.225609756	0.39784095	0.28494602
Ifit3	-4.503466	-1.5578859	6.69E-06	0.000329234	0.041474654	0.118902439	0.9064183	0.74829686
Emc2	-4.505561	-1.1697316	6.62E-06	0.000327092	0.076804916	0.173780488	0.85043156	0.69188005
Ehmt2	-4.517092	-1.0101107	6.27E-06	0.000311869	0.144393241	0.265243902	0.2054602	0.08804665
LOC100361933	-4.5330124	-1.451514	5.81E-06	0.000293203	0.036866359	0.112804878	1.8056498	1.65837
Ptbp3	-4.568078	-1.4605255	4.92E-06	0.0002525	0.044546851	0.125	2.9332018	2.7715094
AABR07032255.2	-4.5978203	-1.2849163	4.27E-06	0.00022288	0.070660522	0.167682927	2.664757	2.4844673
Lims1	-4.612599	-1.1142696	3.98E-06	0.000209825	0.076804916	0.179878049	1.6621692	1.5053716
Mocos	-4.6630406	-1.6833435	3.12E-06	0.00017176	0.038402458	0.115853659	2.6489575	2.4861705
Bles03	-4.669656	-1.2389451	3.02E-06	0.000166943	0.087557604	0.192073171	0.19533058	0.11331145
Ulk1	-4.6821833	-1.5855396	2.84E-06	0.000159445	0.033794163	0.109756098	4.7419324	4.5468473
Cirbp	-4.8098946	-1.0694464	1.51E-06	8.89E-05	0.110599078	0.231707317	1.8856533	1.7429025
Rgs14	-4.9055285	-1.1346236	9.32E-07	5.71E-05	0.119815668	0.243902439	2.5647006	2.2940433
Apoc1	-4.9096956	-1.2291805	9.12E-07	5.67E-05	0.053763441	0.149390244	0.2553119	0.16309978
F5	-4.931308	-1.132479	8.17E-07	5.14E-05	0.089093702	0.204268293	0.18785511	0.088415846
Esyt1	-5.020688	-1.3355733	5.15E-07	3.34E-05	0.044546851	0.137195122	0.3120896	0.21896435
AABR07054189.1	-5.027538	-1.0287422	4.97E-07	3.26E-05	0.133640553	0.271341463	1.110431	0.9550205
Nrbp1	-5.029042	-1.0121706	4.93E-07	3.25E-05	0.158218126	0.298780488	2.8793936	2.6692538
Mefv	-5.034985	-1.0699761	4.78E-07	3.17E-05	0.152073733	0.289634146	0.17340472	0.09375376
AABR07045322.1	-5.0786266	-1.0656692	3.80E-07	2.61E-05	0.156682028	0.298780488	0.16263764	0.07995545
Mindy1	-5.1058874	-1.1792781	3.29E-07	2.29E-05	0.076804916	0.192073171	0.17396332	0.103336886
mrpl9	-5.1116033	-1.6120118	3.19E-07	2.25E-05	0.043010753	0.134146341	3.126851	3.0147984
Sp100	-5.139946	-1.0762393	2.75E-07	1.96E-05	0.116743472	0.25304878	0.38909587	0.53359306
RGD1565131	-5.1669884	-1.6207011	2.38E-07	1.71E-05	0.047619048	0.143292683	0.38747436	0.5277687
Borcs7	-5.1731915	-1.2391341	2.30E-07	1.67E-05	0.10906298	0.234756098	2.470333	2.7290044
Ggh	-5.1945105	-1.1764232	2.05E-07	1.51E-05	0.12749616	0.262195122	0.26971552	0.40802705
Rnase2	-5.257953	-1.3257071	1.46E-07	1.11E-05	0.102918587	0.228658537	0.6389785	0.8051041
Klrb1a	-5.3160443	-1.2372874	1.06E-07	8.47E-06	0.107526882	0.240853659	0.14416699	0.23325701
Rap1b	-5.316712	-1.3046224	1.06E-07	8.47E-06	0.096774194	0.225609756	0.6081267	0.7494351
AABR07066818.1	-5.333942	-1.8876545	9.61E-08	7.76E-06	0.033794163	0.12195122	0.18237913	0.31139573
Il16	-5.3341002	-1.2522112	9.60E-08	7.76E-06	0.112135177	0.243902439	0.21973188	0.3217386
Ssbp2	-5.340329	-2.3319132	9.28E-08	7.57E-06	0.023041475	0.100609756	0.38957977	0.54258007
Rab27a	-5.398929	-1.2298787	6.70E-08	5.60E-06	0.130568356	0.271341463	0.18042694	0.27400163
Clec4f	-5.4208775	-1.1310725	5.93E-08	4.99E-06	0.132104455	0.280487805	2.360532	2.5995278
Leng8	-5.4761205	-1.2139074	4.35E-08	3.71E-06	0.115207373	0.256097561	0.20522603	0.29023805
LOC100363452	-5.5631776	-1.3908702	2.65E-08	2.34E-06	0.093701997	0.225609756	0.47965935	0.6483876
Vti1b	-5.578191	-1.6137856	2.43E-08	2.16E-06	0.049155146	0.158536585	1.9261864	2.1958494
Cxcr2	-5.582378	-2.1774554	2.37E-08	2.12E-06	0.024577573	0.109756098	0.33243188	0.47530165
Chmp4bl1	-5.583643	-1.170929	2.36E-08	2.12E-06	0.12749616	0.277439024	0.36659238	0.5424645
AABR07041096.1	-5.672293	-1.1931602	1.41E-08	1.28E-06	0.153609831	0.31402439	1.7941223	2.0475957
AABR07034639.1	-5.765975	-1.74771	8.12E-09	7.69E-07	0.052227343	0.164634146	1.6460322	1.8980811
LOC100361008	-5.7683883	-1.8232856	8.00E-09	7.63E-07	0.052227343	0.164634146	0	0.10544954
Oas1b	-5.8296533	-1.8896117	5.55E-09	5.36E-07	0.035330261	0.137195122	0.2525674	0.34818566
AABR07026311.1	-5.863885	-1.9712507	4.52E-09	4.51E-07	0.035330261	0.137195122	0.123179585	0.24486777
AABR07021804.1	-5.872853	-1.9330273	4.28E-09	4.31E-07	0.033794163	0.134146341	1.8749365	2.0889213
Stk17b	-5.9105997	-1.2134756	3.41E-09	3.47E-07	0.173579109	0.341463415	1.0252842	1.2755994
Fabp1	-6.0938325	-2.5968297	1.10E-09	1.19E-07	0.01843318	0.106707317	0.103601165	0.18043667
Fgg	-6.1048255	-1.608372	1.03E-09	1.12E-07	0.050691244	0.173780488	0.062128108	0.15532143
AABR07059891.1	-6.228321	-1.5844265	4.71E-10	5.36E-08	0.067588326	0.204268293	0.25485328	0.3572512
Lrg1	-6.3866034	-1.0434574	1.70E-10	2.05E-08	0.496159754	0.713414634	0.11004464	0.22364555
AABR07034739.1	-6.5653276	-1.727091	5.19E-11	6.67E-09	0.066052227	0.210365854	0.10912395	0.2228562
AABR07020463.1	-6.6358767	-1.7093186	3.23E-11	4.26E-09	0.08141321	0.234756098	0.37892318	0.5380386
AABR07006310.1	-6.7260933	-1.358772	1.74E-11	2.32E-09	0.155145929	0.344512195	0.09564559	0.1822752
LOC24906	-6.78521	-1.0680687	1.16E-11	1.57E-09	0.586789555	0.74695122	0.5489559	0.69875085
Bst1	-6.7915654	-1.4141152	1.11E-11	1.52E-09	0.12749616	0.31402439	0.05350662	0.150414
Ugt1a7c	-6.963341	-1.1142161	3.32E-12	4.68E-10	0.330261137	0.56402439	0.53832847	0.7133036
H2afz	-6.9811444	-1.2005446	2.93E-12	4.16E-10	0.273425499	0.5	0.15238774	0.25255537
LOC100362339	-7.035286	-1.8190211	1.99E-12	2.91E-10	0.073732719	0.234756098	1.7589259	2.0475175
Lyc2	-7.097987	-1.6473776	1.27E-12	1.87E-10	0.096774194	0.274390244	0.08313299	0.19153354
LOC100360791	-7.2107773	-1.4786758	5.56E-13	8.84E-11	0.149001536	0.353658537	0.18665084	0.2907539
Sell	-7.267675	-1.4158633	3.66E-13	5.87E-11	0.207373272	0.423780488	0.53438413	0.6925352
Jchain	-7.270884	-4.33608	3.57E-13	5.80E-11	0.007680492	0.103658537	0.55488145	0.7196482
Add3	-7.4002447	-1.3453248	1.36E-13	2.28E-11	0.238095238	0.466463415	0.44993258	0.62209445
Apoc3	-7.5088477	-1.7689023	5.97E-14	1.05E-11	0.066052227	0.237804878	0.15877323	0.26203498
Lilrb3a	-7.5523367	-1.3664142	4.28E-14	7.70E-12	0.224270353	0.457317073	0.20682167	0.35260075
LOC100912489-3	-7.552361	-2.635536	4.27E-14	7.70E-12	0.01843318	0.140243902	0.14064048	0.22967885
AABR07054266.1	-7.575855	-2.378366	3.57E-14	6.59E-12	0.039938556	0.18597561	0.2632426	0.3874228
Ccpg1	-7.6222267	-1.3458936	2.49E-14	4.72E-12	0.20890937	0.451219512	0.116173215	0.24605717
AABR07040892.1	-7.668503	-2.246404	1.74E-14	3.38E-12	0.047619048	0.204268293	0.27519804	0.4404109
Rps10	-7.9792633	-1.2914501	1.47E-15	3.15E-13	0.301075269	0.554878049	1.9324235	2.1995175
LOC100362149	-8.091891	-1.9643011	5.87E-16	1.32E-13	0.089093702	0.286585366	0.42930937	0.5705842
AABR07038983.1	-8.094808	-1.4524306	5.74E-16	1.30E-13	0.247311828	0.509146341	0.120051265	0.21726766
Ttr	-8.123207	-2.1708536	4.54E-16	1.05E-13	0.049155146	0.222560976	1.0703642	1.3604188
H3f3a	-8.15595	-1.0235279	3.46E-16	8.12E-14	0.583717358	0.780487805	1.8610342	2.1271377
LOC691427-2	-8.227149	-26.72816	1.92E-16	4.57E-14	0	0.100609756	0.78114355	0.95119137
RF00289-2	-8.355187	-27.19311	6.53E-17	1.61E-14	0	0.103658537	0.34509155	0.49039185
Hp	-8.816216	-1.3657796	1.18E-18	3.18E-16	0.496159754	0.75304878	0.19702633	0.32624403
RF00001-262	-8.851292	-27.202145	8.65E-19	2.37E-16	0	0.115853659	0.47800076	0.61807287
AABR07072207.1	-9.1099415	-2.3832493	8.24E-20	2.44E-17	0.058371736	0.265243902	3.0682826	3.3977354
Rps27a	-9.166246	-1.0307968	4.90E-20	1.51E-17	0.678955453	0.853658537	0.95957786	1.1446463
Phf20l1-2	-9.208335	-27.52351	3.31E-20	1.04E-17	0	0.125	0.4338707	0.56968033
Ccl5	-9.629174	-1.2392237	6.02E-22	2.07E-19	0.57296467	0.829268293	0.38454872	0.55141485
Atrx-2	-9.889832	-27.584816	4.61E-23	1.62E-20	0	0.143292683	0.2262004	0.36002764
AABR07015941.1	-9.957412	-1.3998513	2.34E-23	8.43E-21	0.433179724	0.719512195	0.13555026	0.2763077
RGD1359290	-10.587635	-1.6202663	3.40E-26	1.48E-23	0.356374808	0.670731707	0.75858736	0.95300174
S100a8	-12.797245	-2.4701102	1.70E-37	9.30E-35	0.377880184	0.768292683	0.118065536	0.2258213
Ndufv3-2	-13.825598	-28.755219	1.79E-43	1.10E-40	0	0.268292683	0.6677446	0.8521335
Ndufa10l1-2	-14.166117	-28.735386	1.48E-45	9.97E-43	0	0.280487805	0.29598126	0.4011413
Eef1a1	-14.456107	-1.4212549	2.29E-47	1.61E-44	0.764976959	0.905487805	0.72705096	0.9243473
S100a9	-15.505259	-2.911656	3.20E-54	2.62E-51	0.256528418	0.771341463	1.293449	1.5507498
Uqcrb-2	-20.906357	-30.374735	4.69E-97	5.33E-94	0	0.554878049	0.37260222	0.5065433
Calm2-2	-20.906357	-30.34201	4.69E-97	5.33E-94	0	0.554878049	0.07340411	0.14453979
AABR07065625.1	-22.24302	-3.6813312	1.32E-109	1.95E-106	0.274961598	0.920731707	0.40648788	0.5907558
AABR07060872.1	-23.94526	-3.8100724	1.04E-126	1.91E-123	0.442396313	0.975609756	0.052168883	0.1490349
Gnas-2	-25.626682	-31.661938	7.69E-145	1.89E-141	0	0.771341463	0.9733134	1.2121414
Cox6b1-2	-25.821024	-31.725332	5.15E-147	1.52E-143	0	0.780487805	0.34396723	0.49541673
Rpl32-2	-26.208895	-31.655333	2.10E-151	7.77E-148	0	0.798780488	0.5062196	0.6762631
Rps4x-2	-27.943289	-32.67077	7.95E-172	3.92E-168	0	0.881097561	0.54954493	0.7215462
Rps27a-2	-29.601774	-34.22119	1.42E-192	1.05E-188	0	0.960365854	0.65797246	0.89518636
Rpl21-4	-30.11073	-34.344208	3.51E-199	5.18E-195	0	0.984756098	0.28840664	0.42998612
							0.17789115	0.2999585
							2.4300451	2.7589777
							0.3653878	0.53221846
							0.20326866	0.35217834
							0.46705106	0.6288941
							0.21794106	0.3450448
							0.08197507	0.1842428
							0.070141196	0.15112394
							0.23044243	0.4006094
							0.057657402	0.16672269
							0.17936955	0.26527527
							0.78796405	0.93489105
							0.20169404	0.35376886
							0.15834452	0.26110694
							0.059635237	0.17310317
							0.08091417	0.17774351
							1.2803173	1.5602202
							0.9580372	1.2074313
							0.051593598	0.15706211
							1.9116555	2.2157018
							1.299166	1.6008749
							0.27205324	0.42975667
							0.22402315	0.35092044
							0.2963265	0.4499032
							0.47422794	0.6985101
							1.2750186	1.5240188
							0.19272666	0.32990652
							0.2286007	0.331817
							0.0871827	0.19783528
							0.3919104	0.5221664
							0.22442798	0.36298645
							0.736684	0.9126592
							0.84704614	1.0473228
							0.09046418	0.1894621
							0.13316067	0.2675225
							0.60719746	0.7854829
							0.16900864	0.27016246
							0.2003774	0.31702146
							0.49269265	0.71577233
							0.15348119	0.28163972
							1.4002317	1.6347294
							0.5443568	0.74003136
							0.60072476	0.81019604
							0.16252771	0.27505505
							0.10303342	0.20966655
							0.15697598	0.30509144
							0.18103305	0.28443304
							0.09110564	0.16853829
							0.5970622	0.77553976
							0.4860632	0.70036197
							0.27674308	0.3627315
							0.48620084	0.6023437
							0.36129582	0.51776695
							0.24704523	0.38749957
							0.20945044	0.36201537
							0.3603882	0.54376704
							0.30261853	0.41693068
							1.7458811	2.0431862
							0.34821323	0.5179465
							0.4239127	0.59602106
							2.7861202	3.1469162
							0.07318134	0.20824924
							0.15833667	0.26565605
							0.36015534	0.51551265
							0.043875754	0.16201046
							0.15065409	0.27639842
							0.3963162	0.6157645
							0.53385305	0.7178423
							0.16882585	0.2968461
							0.08935854	0.19959827
							1.9832244	2.326063
							0.028537681	0.16539921
							0.30695567	0.42171192
							1.1301333	1.4052607
							0.15063494	0.25616875
							0.4690263	0.6464396
							0.19240047	0.349372
							0.19683799	0.31314027
							0.21517925	0.3840028
							0.066178694	0.19013801
							0.26085424	0.42664117
							1.5016818	1.8045559
							2.0989137	2.417384
							0.061811887	0.19402127
							0.06238939	0.1600495
							0.91181684	1.1703647
							0.20363821	0.32451716
							0.22134766	0.4052779
							0.17107327	0.33174783
							0.15454929	0.29727554
							0.41450658	0.57476383
							0.1071068	0.21934597
							0.3735897	0.54632515
							0.10658684	0.19668046
							0.1588014	0.3032778
							1.8556951	2.2159808
							0.37526107	0.564185
							0.19784334	0.32929468
							0.38292232	0.60377216
							0.50098455	0.7191126
							0.14091533	0.2417896
							0.2947978	0.47240466
							0.43555692	0.6520235
							0.6223652	0.9048387
							0.08680942	0.24055032
							0.17823255	0.26129973
							0.3220198	0.4748512
							1.8896124	2.2670357
							1.1542443	1.4275569
							0.1574798	0.26926503
							0.21411459	0.32215852
							2.1129816	2.4316971
							0.12327552	0.21895686
							0.5808261	0.8245901
							0.31264842	0.51018405
							0.81361246	1.0102553
							0.50464606	0.7042673
							0.6448633	0.8843852
							0.68248206	0.90897053
							0.6350659	0.894457
							1.1578434	1.4573596
							0.12796687	0.25354886
							3.676456	3.9886825
							3.3566372	3.6929314
							0.46926114	0.6875037
							0.38698944	0.5390646
							0.4697032	0.69824487
							0.53292346	0.7583744
							0.034641486	0.14795223
							0.19854006	0.35274294
							0.14332688	0.27212092
							0.9280701	1.2255148
							0.19727843	0.3760393
							0.35948515	0.54332775
							0.32923236	0.52165496
							0.13265538	0.25255173
							0.17096224	0.35053617
							0.47091582	0.68325937
							1.2525988	1.5612957
							0.26220956	0.41813692
							0.11650401	0.25594676
							0.024730869	0.14105667
							0.19419445	0.3627546
							0.115152985	0.21449818
							0.4842407	0.68981564
							0.64821386	0.8756129
							0.21630327	0.36474177
							0.79056305	1.0439626
							0.14124666	0.3061144
							1.1064514	1.4016184
							0.45689154	0.7389302
							0.23666967	0.42291614
							0.7310329	0.9789827
							0.05972205	0.19705333
							2.5372853	2.8622406
							0.5172297	0.74639106
							0.49076635	0.7355308
							0.4527595	0.6992751
							0.5551618	0.8065606
							0.4500841	0.72215474
							0.05087065	0.17681165
							2.6670065	3.0395334
							0.23105513	0.43547016
							0.15797417	0.27671075
							2.8905046	3.2696183
							0.15146601	0.27695516
							1.3051748	1.6774051
							0.28049394	0.47160098
							0.38757488	0.6157862
							0.11694105	0.20522898
							0.23825659	0.42749742
							0.30577588	0.45006537
							0.19164635	0.38026205
							0.06077081	0.16930561
							1.8517023	2.2257285
							0.12557493	0.28557435
							0	0.14362605
							0.38951236	0.6324143
							0.31836644	0.528777
							0.096317455	0.29608345
							0.77236694	1.0541232
							0.45313066	0.70086414
							1.4128864	1.7138371
							0.15737845	0.34078127
							0.16810346	0.3539302
							1.0687084	1.3739572
							0.20357478	0.33274987
							0.24399243	0.41237932
							0.18104805	0.3617319
							0.13225047	0.22738263
							0.1745021	0.3583426
							0.2071825	0.38095245
							2.0605605	2.5579042
							0.5875997	0.83433276
							0.64425695	0.90599847
							2.831422	3.204677
							0.6550864	0.96051365
							0.55082446	0.83012396
							0.15058912	0.29590353
							0.7582651	1.051266
							0.20210484	0.3500554
							0.1356797	0.2751689
							0.085694365	0.27438477
							0.27299514	0.4397746
							0.5203842	0.73838615
							0.46827263	0.7082124
							0.5163461	0.8389668
							0.7346808	1.0849069
							0.047675934	0.22623302
							0.12068325	0.2899474
							1.2533065	1.6867192
							0	0.14278547
							0.39995396	0.6315014
							1.3555106	1.7995032
							2.2581506	2.720381
							0.16290411	0.34862834
							2.302345	2.7606385
							0.057265837	0.24660912
							0.55125004	0.81904924
							1.2189692	1.6203316
							0.66308564	0.91258657
							5.665091	6.102648
							0.25676328	0.4530103
							0.9255051	1.2281158
							0.28139612	0.49148643
							0.18867618	0.396794
							1.4846393	1.8616998
							1.9598264	2.370917
							0.1811879	0.42487952
							0.06924994	0.27982908
							1.5671614	2.0825212
							0.48629528	0.7679146
							0.12576135	0.35052457
							0.49076703	0.8074368
							0.14662018	0.30838826
							0.2104572	0.4705137
							1.2208912	1.5869719
							0	0.18346922
							2.5600183	3.0768101
							0.16213365	0.3654638
							0.9250062	1.2763537
							0.10806768	0.31713855
							0.007800769	0.14685993
							0.2498378	0.500193
							1.6085547	2.1010878
							1.1114564	1.5298333
							1.0522951	1.5118141
							0.7790494	1.1829734
							2.4781373	3.0844536
							0.2977095	0.63207734
							0.24576373	0.49841076
							1.4670227	1.9577023
							0.7490569	1.1664488
							0.19661088	0.4734789
							0.9341648	1.374196
							0.69930995	1.0916158
							1.0883936	1.4642252
							0.49935058	0.87635124
							0.072042584	0.32911816
							0.3883802	0.73754597
							1.0081747	1.5126413
							0.11044241	0.3754796
							0.8432403	1.2729527
							0	0.17646812
							0.3287573	0.69497246
							0.4142492	0.81374484
							1.0507711	1.575657
							1.2931842	1.8568022
							0.0944138	0.28353366
							0.36949682	0.7588511
							1.4293712	2.0359654
							0.9576375	1.5666387
							0.33047888	0.71540594
							0.669482	1.2571899
							0.4053453	0.862037
							0.94018376	1.6137661
							0	0.36950454
							0.5106518	1.1147509
							0	0.3737922
							1.6678303	2.5272477
							0.7214461	1.106169
							0	0.85928494
							0	0.8724512
							0.7773827	2.0169716
							0.5143623	1.8020355
							0	1.4778702
							0.41025114	2.0159247
							0	1.4814188
							0	1.5155083
							0.7055698	2.7330246
							0	2.059261
							0	3.0462513
							0	3.1276517
