# Supplementary material for: Immunologic barriers in liver transplantation: a single-cell analysis of the role of mesenchymal stem cells
Source: Front Immunol. 2023 Dec 7;14:1274982. doi: 10.3389/fimmu.2023.1274982 (PMC10748593; doi:10.3389/fimmu.2023.1274982)
Supplement: Supplementary file 1 [file DataSheet_1.zip › Additional File 15.xls]

Gene_ID	Scores	avg_logFC	p_val	p_val_adj	pct.1	pct.2	Allo+IS_60	Syn_60
Cd63	16.997986	4.2762136	8.50E-65	1.79E-61	0.688888889	0.13803681	1.7305765	0.21484505
Gpnmb	15.173535	2.9340315	5.29E-52	5.59E-49	0.785620915	0.429447853	2.3528197	0.80872166
Ctsb	14.406504	1.6471955	4.71E-47	3.87E-44	0.929411765	0.809815951	0.41462836	0.008796596
Fcgr2b	13.414428	2.2813208	4.98E-41	3.50E-38	0.749019608	0.389570552	2.3144417	1.3241998
Bcl2a1	12.886221	1.9544207	5.38E-38	3.31E-35	0.797385621	0.539877301	0.5526642	0.048221804
Hspa8	12.320789	1.4757936	7.00E-35	3.98E-32	0.898039216	0.720858896	0.9733145	0.40600622
RT1-Db1	12.069465	2.6087193	1.53E-33	8.38E-31	0.911111111	0.619631902	2.1962063	1.2867681
LOC108351137	12.047103	1.3131157	2.01E-33	1.06E-30	0.883660131	0.757668712	0.7576702	0.07746821
RT1-Bb	11.686408	2.4989245	1.50E-31	6.91E-29	0.811764706	0.469325153	0.7784485	0.0888119
Cxcl16	11.671193	2.3188128	1.79E-31	8.01E-29	0.609150327	0.226993865	1.6858153	0.64421123
Tgm2	11.582374	3.8145547	5.06E-31	2.14E-28	0.393464052	0.039877301	2.7861214	1.7679627
Ctsd	11.459407	1.9197992	2.11E-30	8.66E-28	0.704575163	0.398773006	0.78926295	0.13073516
Dusp2	11.45002	3.6649585	2.35E-30	9.39E-28	0.39869281	0.049079755	0.47679815	0.09904994
LOC103694877	11.312099	2.0098643	1.14E-29	4.33E-27	0.653594771	0.312883436	2.000983	0.9747892
RT1-Ba	11.283705	2.333896	1.58E-29	5.83E-27	0.816993464	0.481595092	0.6982016	0.119620144
Slamf9	11.164558	2.5402625	6.08E-29	2.09E-26	0.503267974	0.144171779	0.9968003	0.27234912
Mmp14	10.998515	5.9772763	3.88E-28	1.22E-25	0.31372549	0.009202454	1.4715637	0.63501817
RT1-Da	10.939939	2.3268998	7.43E-28	2.24E-25	0.848366013	0.588957055	1.2341552	0.3975818
Fabp5	10.915926	3.105065	9.67E-28	2.80E-25	0.416993464	0.079754601	4.3124046	3.6806366
Ier3	10.71096	2.4492154	9.04E-27	2.57E-24	0.508496732	0.171779141	0.2863852	0.01007018
Fkbp1a	10.685577	2.104459	1.19E-26	3.19E-24	0.567320261	0.233128834	0.5121572	0.010561877
Eno1	10.534537	1.2920448	5.99E-26	1.55E-23	0.830065359	0.659509202	0.8953743	0.22233881
Cd74	10.475567	2.0627522	1.12E-25	2.85E-23	0.966013072	0.880368098	1.042814	0.35574
Pld3	10.468654	3.1013114	1.20E-25	3.01E-23	0.380392157	0.067484663	0.39867207	0.007133694
Msr1	10.432573	3.6234655	1.76E-25	4.34E-23	0.338562092	0.036809816	0.38246024	0.01080406
RGD1559482	10.366306	1.1172007	3.53E-25	8.41E-23	0.908496732	0.803680982	1.2717382	0.49312577
Ctsl	10.265777	2.1167178	1.01E-24	2.28E-22	0.516339869	0.199386503	0.22155438	0.0121305
Rexo2	10.2163	1.9787668	1.68E-24	3.75E-22	0.552941176	0.239263804	0.43264577	0.037942834
Lgals3bp	10.062182	2.5086493	8.12E-24	1.76E-21	0.416993464	0.104294479	0.6130198	0.0940325
Sdc4	10.005978	2.9911585	1.43E-23	3.03E-21	0.360784314	0.061349693	0.7318278	0.1947754
Marcks	9.980352	2.1546977	1.86E-23	3.87E-21	0.488888889	0.159509202	0.25795138	0.07614332
Vasp	9.657969	1.6632522	4.55E-22	8.61E-20	0.618300654	0.309815951	0.8171278	0.24987511
Slpi	9.587711	1.7247859	9.01E-22	1.66E-19	0.794771242	0.601226994	1.6118345	0.9700084
Itgax	9.586186	3.8183582	9.14E-22	1.67E-19	0.28627451	0.027607362	0.9752282	0.3500228
Ctsc	9.566877	2.3269432	1.10E-21	1.99E-19	0.432679739	0.141104294	0.5006426	0.05139009
Il2rg	9.53835	2.378013	1.45E-21	2.58E-19	0.396078431	0.098159509	2.3884428	1.516966
Olr1	9.482306	6.096405	2.49E-21	4.32E-19	0.244444444	0.006134969	2.9067028	1.4011307
Kcnn4	9.441269	2.8866267	3.68E-21	6.18E-19	0.332026144	0.058282209	0.8736981	0.2790249
Folr2	9.225507	2.1084042	2.82E-20	4.58E-18	0.439215686	0.153374233	0.6616722	0.1525985
Vat1	9.159568	1.998173	5.21E-20	8.28E-18	0.460130719	0.174846626	0.74757814	0.22941253
Timp1	9.045899	3.8071249	1.48E-19	2.28E-17	0.267973856	0.030674847	0.7502016	0.24663633
Cd53	9.039176	1.0764688	1.58E-19	2.40E-17	0.869281046	0.680981595	1.0636747	0.6782197
Sod2	9.003074	1.608357	2.19E-19	3.24E-17	0.760784314	0.619631902	2.8082201	1.4086406
P4ha1	8.980629	2.1633716	2.69E-19	3.86E-17	0.39869281	0.125766871	0.3385095	0.03859512
Sdc1	8.939715	5.4225783	3.90E-19	5.49E-17	0.223529412	0.006134969	3.6247556	1.9440202
AABR07054189.1	8.8446865	1.9831252	9.18E-19	1.27E-16	0.431372549	0.147239264	3.2844331	1.8117365
Atp5if1	8.819651	1.213344	1.15E-18	1.56E-16	0.760784314	0.530674847	0.9773323	0.5590232
Pgam1	8.816988	1.3951046	1.18E-18	1.58E-16	0.65751634	0.401840491	1.1225637	0.6033107
Acp2	8.784199	1.7859281	1.57E-18	2.10E-16	0.462745098	0.174846626	2.3562744	1.5778072
Ran	8.724642	1.6044396	2.67E-18	3.49E-16	0.525490196	0.245398773	0.49824616	0.08372711
Arl11	8.589688	1.480379	8.72E-18	1.09E-15	0.589542484	0.352760736	1.6671441	1.0777895
Cxcl2	8.557865	3.9007692	1.15E-17	1.42E-15	0.240522876	0.024539877	0.41221026	0.03553883
Slc2a1	8.551552	3.0672588	1.21E-17	1.48E-15	0.262745098	0.036809816	0.6105387	0.1500363
App	8.488134	2.3620284	2.10E-17	2.52E-15	0.318954248	0.073619632	1.9648819	1.254243
Lgmn	8.455744	1.2925688	2.77E-17	3.29E-15	0.718954248	0.542944785	0.59621555	0.15763244
Pgk1	8.455237	1.2820332	2.79E-17	3.29E-15	0.68627451	0.432515337	0.6619073	0.27039203
Fam105a	8.227215	1.8033305	1.92E-16	2.13E-14	0.397385621	0.134969325	1.066394	0.5204287
Pfkl	8.1585245	2.0714052	3.39E-16	3.74E-14	0.338562092	0.095092025	1.1338782	0.5101463
Pebp1	8.140703	1.8008912	3.93E-16	4.30E-14	0.416993464	0.168711656	0.42204365	0.09689352
Cotl1	8.067096	1.1324329	7.20E-16	7.54E-14	0.74379085	0.515337423	0.6520051	0.20909242
RT1-CE5	8.030626	1.058736	9.70E-16	9.81E-14	0.763398693	0.536809816	1.2892159	0.8060282
P4hb	7.908513	1.0524306	2.60E-15	2.62E-13	0.769934641	0.588957055	1.8858247	1.3918377
Rbpj	7.8020067	1.8581218	6.09E-15	5.96E-13	0.347712418	0.113496933	2.6549225	1.9596123
Dnase2	7.799374	1.3173902	6.22E-15	6.05E-13	0.576470588	0.31595092	0.79096466	0.42497417
Slc16a3	7.796918	2.4077902	6.34E-15	6.13E-13	0.262745098	0.052147239	3.7439885	3.2052517
Spp1	7.6945486	5.8622017	1.42E-14	1.34E-12	0.173856209	0.006134969	0.27269796	0.10999366
Tubb6	7.6365023	1.7806633	2.23E-14	2.09E-12	0.337254902	0.104294479	0.57140905	0.15877135
Acod1	7.6218777	2.2555947	2.50E-14	2.32E-12	0.267973856	0.058282209	0.40241197	0.057428606
Anpep	7.584302	1.3864801	3.34E-14	3.05E-12	0.534640523	0.294478528	0.34840015	0.07523553
Bcat1	7.5805125	1.6473913	3.44E-14	3.10E-12	0.40130719	0.159509202	1.1912299	0.6265625
Ero1a	7.532658	2.3676271	4.97E-14	4.42E-12	0.279738562	0.073619632	0.94542474	0.4712826
Blnk	7.509628	2.8612132	5.93E-14	5.21E-12	0.219607843	0.033742331	0.63532627	0.2269486
Hebp1	7.499212	1.4034848	6.42E-14	5.58E-12	0.471895425	0.226993865	0.6861227	0.25148648
Hsp90b1	7.485544	1.0542995	7.13E-14	6.16E-12	0.74248366	0.567484663	0.82884914	0.35379833
Timp2	7.4719906	1.3138855	7.90E-14	6.78E-12	0.552941176	0.325153374	0.6313758	0.24762703
Plin2	7.438506	1.2353171	1.02E-13	8.60E-12	0.564705882	0.309815951	0.97364515	0.5084855
Stip1	7.347709	2.1355748	2.02E-13	1.66E-11	0.25751634	0.058282209	1.207865	0.71250266
Pla2g7	7.289513	1.1339909	3.11E-13	2.53E-11	0.644444444	0.435582822	4.6492205	3.2495167
AABR07030791.1	7.286075	3.4043028	3.19E-13	2.58E-11	0.188235294	0.021472393	3.1340127	2.621988
Cd14	7.2801843	1.1488277	3.33E-13	2.68E-11	0.725490196	0.564417178	2.255112	1.7076648
Cd83	7.2494416	2.7986937	4.18E-13	3.32E-11	0.213071895	0.036809816	1.2380313	0.69666773
Parvb	7.211479	3.0805492	5.53E-13	4.35E-11	0.192156863	0.024539877	0.58254975	0.25468194
Ppial4d	7.2089734	2.6310186	5.64E-13	4.41E-11	0.20130719	0.027607362	1.5214669	0.9335711
Clec7a	7.1983232	1.0567622	6.10E-13	4.74E-11	0.673202614	0.460122699	0.41050476	0.09134661
Fam20c	7.1968293	1.308925	6.16E-13	4.77E-11	0.512418301	0.279141104	1.5273478	1.0067091
Clec4e	7.180606	2.629874	6.94E-13	5.34E-11	0.213071895	0.036809816	1.5737207	1.0452675
Icam1	7.145637	1.4621621	8.96E-13	6.82E-11	0.423529412	0.196319018	1.0088786	0.5627016
Pid1	7.1414557	1.8482883	9.23E-13	6.96E-11	0.301960784	0.098159509	0.4468276	0.103986986
Ms4a7	7.1335597	3.3558745	9.78E-13	7.33E-11	0.196078431	0.030674847	0.2031659	0.011260305
Vegfa	7.0908017	2.9850183	1.33E-12	9.85E-11	0.197385621	0.030674847	1.2285417	0.84919643
Plekho1	7.0853667	1.4394611	1.39E-12	1.02E-10	0.413071895	0.190184049	0.26978186	0.13401075
Nfe2l2	7.06208	1.1763756	1.64E-12	1.19E-10	0.566013072	0.349693252	0.31627834	0.0520874
Ifitm1	6.982159	1.3236983	2.91E-12	2.06E-10	0.555555556	0.340490798	1.3569247	0.83976233
AABR07054266.1	6.937114	1.6864994	4.00E-12	2.79E-10	0.28496732	0.082822086	1.9751174	1.4837252
Dpp7	6.935877	1.3492783	4.04E-12	2.80E-10	0.445751634	0.220858896	0.46814942	0.13282728
B3galnt1	6.9084573	5.6680455	4.90E-12	3.37E-10	0.139869281	0.003067485	1.8779645	1.2885041
Il1b	6.8973575	1.7173258	5.30E-12	3.62E-10	0.441830065	0.242331288	0.9254884	0.47697607
Dab2	6.8876214	2.392028	5.67E-12	3.83E-10	0.222222222	0.049079755	0.2841312	0.040673867
Trem2	6.8787193	2.8806071	6.04E-12	4.06E-10	0.185620915	0.027607362	0.54667944	0.21996084
Ehd1	6.8684087	1.5642288	6.49E-12	4.34E-10	0.345098039	0.13190184	0.82747895	0.41850448
Mmp9	6.8109446	5.0339365	9.70E-12	6.37E-10	0.14248366	0.006134969	0.55676824	0.19350071
Hk3	6.771888	1.5125966	1.27E-11	8.20E-10	0.291503268	0.09202454	0.27190986	0.02908737
Pla2g2d	6.7575936	1.5958587	1.40E-11	9.01E-10	0.384313725	0.18404908	0.28154862	0.043205936
Mafb	6.752522	1.2060431	1.45E-11	9.29E-10	0.551633987	0.331288344	1.2103001	0.72896147
Slamf8	6.731004	1.3434037	1.68E-11	1.06E-09	0.373856209	0.156441718	0.3855566	0.11854878
Arg1	6.7103343	2.5530496	1.94E-11	1.22E-09	0.243137255	0.073619632	0.837269	0.47995922
Ptma	6.681599	1.1217083	2.36E-11	1.45E-09	0.501960784	0.266871166	0.6723049	0.2986451
Pdgfa	6.666545	3.253994	2.62E-11	1.61E-09	0.156862745	0.015337423	3.3520544	2.9565008
Bnip3	6.6597495	4.1540127	2.74E-11	1.67E-09	0.14379085	0.009202454	0.6151195	0.28360763
AABR07002674.1	6.6478276	2.3829088	2.97E-11	1.80E-09	0.190849673	0.033742331	0.9647758	0.5415636
Ptafr	6.6210246	1.3095984	3.57E-11	2.15E-09	0.409150327	0.196319018	0.53115577	0.26229972
Cmklr1	6.5784516	1.9527901	4.75E-11	2.84E-09	0.233986928	0.061349693	0.66111064	0.31317922
Creld2	6.559717	1.9022025	5.39E-11	3.19E-09	0.266666667	0.088957055	0.30458432	0.05593392
Fcrla	6.555098	2.065995	5.56E-11	3.27E-09	0.216993464	0.052147239	0.48285162	0.2006186
Ncf1	6.5270796	1.0859928	6.71E-11	3.93E-09	0.653594771	0.487730061	0.3532599	0.0963948
Tnfrsf14	6.5158877	2.3502483	7.23E-11	4.22E-09	0.17124183	0.024539877	1.1669117	0.7935416
Lasp1	6.4945846	1.263616	8.33E-11	4.84E-09	0.410457516	0.193251534	2.5276625	2.1041126
Dnaja1	6.4832373	1.161773	8.98E-11	5.20E-09	0.458823529	0.23006135	0.48179835	0.15766788
Ccl9	6.4093037	2.4151938	1.46E-10	8.21E-09	0.214379085	0.058282209	0.7094586	0.3797797
Lmna	6.383301	1.3740115	1.73E-10	9.55E-09	0.383006536	0.187116564	2.940919	2.4360967
Litaf	6.3251996	1.0083332	2.53E-10	1.36E-08	0.597385621	0.380368098	0.8802616	0.4697339
Ralgds	6.2743144	4.107607	3.51E-10	1.85E-08	0.130718954	0.009202454	1.1781664	0.75963104
Cttnbp2nl	6.264895	2.1000183	3.73E-10	1.95E-08	0.184313725	0.036809816	0.70864	0.32919186
Tmem176b	6.2602644	1.1751727	3.84E-10	2.01E-08	0.538562092	0.358895706	0.6002358	0.2648968
Fabp4	6.248377	4.314015	4.15E-10	2.15E-08	0.124183007	0.006134969	0.17698377	0.00718737
Yipf1	6.247139	1.4823064	4.18E-10	2.16E-08	0.333333333	0.150306748	1.808257	1.305825
AABR07035839.1	6.227463	4.746591	4.74E-10	2.43E-08	0.122875817	0.006134969	0.28368208	0.060613308
St13	6.2025967	1.2427281	5.55E-10	2.83E-08	0.379084967	0.174846626	0.4139604	0.13315248
Zfp36l1	6.195298	1.1610262	5.82E-10	2.94E-08	0.449673203	0.239263804	1.2568549	0.79240936
Snx5	6.1850424	1.0161903	6.21E-10	3.13E-08	0.54248366	0.325153374	1.2983655	0.90763646
Atf3	6.136346	1.4467103	8.44E-10	4.23E-08	0.326797386	0.141104294	1.1609408	0.78462696
Pacsin1	6.1333027	3.7954392	8.61E-10	4.30E-08	0.126797386	0.009202454	2.1194255	1.5901858
Pea15	6.1246853	1.5313219	9.09E-10	4.52E-08	0.294117647	0.116564417	0.63897365	0.33798206
LOC100911825	6.060242	1.183818	1.36E-09	6.61E-08	0.358169935	0.156441718	0.33771226	0.08748178
Dohh	6.0204663	1.7811166	1.74E-09	8.37E-08	0.20130719	0.052147239	2.0351207	1.6142324
Birc3	6.0085206	2.2834597	1.87E-09	8.98E-08	0.158169935	0.027607362	2.2290626	1.7119238
Nek6	6.005757	1.9589231	1.90E-09	9.11E-08	0.188235294	0.04601227	0.27165782	0.042061284
Bcl2l1	5.945974	2.254507	2.75E-09	1.30E-07	0.156862745	0.027607362	0.4693615	0.16070467
RGD1565641	5.9413815	1.1063323	2.83E-09	1.33E-07	0.403921569	0.199386503	1.000755	0.61807066
Idh2	5.940584	1.185079	2.84E-09	1.33E-07	0.352941176	0.159509202	0.5711309	0.3399064
Arf4	5.9077067	1.0346229	3.47E-09	1.59E-07	0.453594771	0.254601227	1.425286	0.9229344
Fam162a	5.893322	1.1536455	3.79E-09	1.72E-07	0.420915033	0.23006135	2.1038938	1.7426419
Plekhb2	5.8258133	1.5728639	5.68E-09	2.54E-07	0.218300654	0.067484663	0.58850974	0.28012595
Gltp	5.7768126	1.1811256	7.61E-09	3.36E-07	0.37254902	0.187116564	1.011045	0.7011185
Pdlim4	5.774699	3.2445283	7.71E-09	3.39E-07	0.121568627	0.012269939	0.2786939	0.101480596
Dok2	5.767012	1.5387213	8.07E-09	3.54E-07	0.25620915	0.098159509	2.3448758	1.9650017
Acp5	5.7539253	1.415152	8.72E-09	3.80E-07	0.270588235	0.107361963	0.1932584	0.011903767
Cd274	5.741122	2.9025013	9.41E-09	4.09E-07	0.126797386	0.015337423	1.4296886	0.97557616
Rab7b	5.733764	1.4141122	9.82E-09	4.26E-07	0.236601307	0.079754601	0.59710073	0.3232233
AABR07012795.1	5.733091	1.6642784	9.86E-09	4.26E-07	0.192156863	0.052147239	1.8727812	1.3464838
Arl5c	5.7044015	1.4072751	1.17E-08	5.01E-07	0.270588235	0.110429448	0.19278306	0.061137166
Gstp1	5.6548104	1.1868814	1.56E-08	6.62E-07	0.449673203	0.279141104	1.3105699	0.99433905
Nolc1	5.6447754	1.4785454	1.65E-08	7.00E-07	0.244444444	0.09202454	0.3711988	0.14453968
Alcam	5.6366134	1.1657144	1.73E-08	7.32E-07	0.339869281	0.162576687	0.5500811	0.26657158
Ccr5	5.6318703	1.0982498	1.78E-08	7.48E-07	0.40130719	0.220858896	0.2389371	0.03140927
AABR07030793.1	5.617303	3.3206453	1.94E-08	8.12E-07	0.116339869	0.012269939	0.39871588	0.16866654
Ranbp1	5.594742	1.190224	2.21E-08	9.20E-07	0.329411765	0.156441718	0.7997475	0.50799954
Tcp1	5.581985	1.3437984	2.38E-08	9.87E-07	0.250980392	0.095092025	0.5259454	0.26636222
Bhlhe40	5.5789943	1.9427437	2.42E-08	1.00E-06	0.169934641	0.042944785	0.80908936	0.4799906
Pik3ap1	5.573069	1.2871567	2.50E-08	1.03E-06	0.269281046	0.110429448	1.0024304	0.6713077
Npepps	5.5711536	1.5079687	2.53E-08	1.04E-06	0.214379085	0.070552147	1.7304531	1.3244253
Ccl24	5.5426445	4.345148	2.98E-08	1.21E-06	0.107189542	0.009202454	3.2879379	2.86307
Itgad	5.520022	1.1457232	3.39E-08	1.37E-06	0.337254902	0.165644172	0.20788188	0.023932414
Ssr2	5.5015025	1.0266075	3.77E-08	1.50E-06	0.4	0.211656442	1.1989343	0.83575785
Gna12	5.4672356	1.8500276	4.57E-08	1.79E-06	0.186928105	0.058282209	0.9514346	0.6048764
Atp6v0a1	5.449027	1.5895252	5.06E-08	1.97E-06	0.213071895	0.073619632	0.67101586	0.35586435
Eprs	5.440848	1.1226985	5.30E-08	2.06E-06	0.332026144	0.159509202	0.20756835	0.08534082
Phb	5.4180655	1.0874709	6.02E-08	2.32E-06	0.301960784	0.13190184	0.2975812	0.08575781
Arl8b	5.410959	1.1346517	6.27E-08	2.40E-06	0.287581699	0.122699387	1.2404873	0.82399786
Hif1a	5.38133	1.0666798	7.39E-08	2.79E-06	0.339869281	0.165644172	0.1972394	0.07202312
Ass1	5.3718505	1.1461548	7.79E-08	2.93E-06	0.478431373	0.334355828	0.3389049	0.13005368
Upp1	5.3714323	1.2247077	7.81E-08	2.93E-06	0.322875817	0.159509202	0.58732533	0.40238282
LOC100360087	5.364127	1.248644	8.13E-08	3.03E-06	0.269281046	0.116564417	0.98913985	0.65620804
Slc1a5	5.356591	1.5734867	8.48E-08	3.16E-06	0.188235294	0.058282209	0.50163496	0.24317345
Gpr84	5.33916	3.0601082	9.34E-08	3.45E-06	0.108496732	0.012269939	0.25221533	0.05473834
Tspan5	5.3299828	2.3354452	9.82E-08	3.58E-06	0.135947712	0.027607362	0.29379734	0.13508697
Atp6v1c1	5.3275304	1.2116891	9.96E-08	3.62E-06	0.295424837	0.13803681	0.9039748	0.6108323
Eng	5.3205876	1.5913903	1.03E-07	3.74E-06	0.203921569	0.070552147	1.6628221	1.2889029
Pak1ip1	5.318941	1.5143962	1.04E-07	3.76E-06	0.219607843	0.082822086	0.21651034	0.07156895
Mdfic	5.3016357	1.2065375	1.15E-07	4.12E-06	0.275816993	0.119631902	0.55538684	0.3062326
Shc1	5.284394	1.2077557	1.26E-07	4.50E-06	0.261437908	0.110429448	0.24111965	0.0509562
Gna13	5.2730637	1.5172884	1.34E-07	4.75E-06	0.203921569	0.070552147	0.19256555	0.04554486
Fam129b	5.2631054	1.2213111	1.42E-07	4.97E-06	0.253594771	0.104294479	3.2960737	2.893124
A3galt2	5.2564793	2.9770253	1.47E-07	5.14E-06	0.100653595	0.009202454	1.3318815	0.9013819
Nop16	5.2557564	1.2182498	1.47E-07	5.15E-06	0.25620915	0.107361963	1.5065333	1.1031866
Rab32	5.2516785	1.0516373	1.51E-07	5.24E-06	0.385620915	0.22392638	0.43552366	0.18713138
Xbp1	5.239254	1.1857378	1.61E-07	5.58E-06	0.281045752	0.125766871	0.910948	0.59083676
Sec23b	5.2320523	1.2713068	1.68E-07	5.79E-06	0.270588235	0.122699387	0.7089956	0.43012008
Ap1s1	5.2314534	1.2085903	1.68E-07	5.79E-06	0.283660131	0.128834356	0.6684932	0.4148556
Pdia4	5.23092	1.3656248	1.69E-07	5.80E-06	0.237908497	0.098159509	0.86941165	0.53366834
Enpp3	5.2298465	2.1882312	1.70E-07	5.82E-06	0.138562092	0.030674847	0.50791156	0.2856032
Fam3c	5.205592	1.2177707	1.93E-07	6.60E-06	0.275816993	0.125766871	0.30522558	0.11772622
P2rx4	5.1930327	1.0359076	2.07E-07	7.03E-06	0.350326797	0.17791411	0.65018713	0.395698
Sgpl1	5.17785	1.4247458	2.24E-07	7.49E-06	0.223529412	0.088957055	2.4536169	2.2264898
Pdcd6ip	5.1507077	1.052978	2.60E-07	8.56E-06	0.341176471	0.17791411	1.1782836	0.83202386
Nampt	5.1463985	1.1164666	2.66E-07	8.74E-06	0.267973856	0.116564417	0.6010877	0.3534598
Sh2b2	5.144537	2.921157	2.68E-07	8.80E-06	0.108496732	0.015337423	0.32659805	0.12981278
LOC681325	5.140144	1.0439165	2.75E-07	8.99E-06	0.307189542	0.147239264	0.7831545	0.49218085
LOC100362384	5.087108	2.5132818	3.64E-07	1.18E-05	0.101960784	0.012269939	0.44250703	0.21827412
Apol3	5.081079	1.4908001	3.75E-07	1.21E-05	0.203921569	0.076687117	0.678449	0.36892423
Psmd12	5.0698357	1.0216683	3.98E-07	1.27E-05	0.309803922	0.147239264	0.7871464	0.48541743
Hmox1	5.0503044	1.0887955	4.41E-07	1.39E-05	0.462745098	0.309815951	0.39152694	0.21284238
Lrrc59	5.040218	1.2680026	4.65E-07	1.46E-05	0.239215686	0.101226994	0.6070238	0.34189263
Cd33	5.032632	1.8339423	4.84E-07	1.51E-05	0.156862745	0.04601227	0.5535763	0.29527694
Nsfl1c	5.0186973	1.0331752	5.20E-07	1.62E-05	0.298039216	0.141104294	0.7116429	0.45980465
Zmiz1	4.9924474	1.021459	5.96E-07	1.84E-05	0.304575163	0.150306748	0.20916983	0.08734569
Ptpn7	4.9860334	1.8592856	6.16E-07	1.89E-05	0.159477124	0.049079755	0.26516414	0.096006714
Tes	4.9776826	1.001682	6.44E-07	1.96E-05	0.358169935	0.199386503	2.4155426	1.9863169
Tns3	4.9733934	1.1220748	6.58E-07	2.00E-05	0.264052288	0.119631902	0.16081974	0.010071594
Tomm5	4.9334083	1.4630662	8.08E-07	2.44E-05	0.184313725	0.064417178	0.35716268	0.1703709
Piezo1	4.93238	1.490396	8.12E-07	2.44E-05	0.173856209	0.058282209	1.3847306	1.0125872
Arhgap22	4.931908	1.9299223	8.14E-07	2.44E-05	0.139869281	0.036809816	0.3423764	0.15628561
Sigmar1	4.929074	1.72547	8.26E-07	2.47E-05	0.130718954	0.030674847	0.29187813	0.13025059
Igf2r	4.907024	1.1190954	9.25E-07	2.74E-05	0.261437908	0.119631902	0.52687204	0.24167027
Igsf8	4.90312	1.1927655	9.43E-07	2.79E-05	0.207843137	0.079754601	0.39218453	0.2677687
Commd10	4.900128	1.4364896	9.58E-07	2.82E-05	0.173856209	0.058282209	0.75678355	0.47865412
Adam17	4.887454	1.1237326	1.02E-06	2.99E-05	0.260130719	0.119631902	2.3476636	2.0713727
Nucb2	4.881641	1.0792465	1.05E-06	3.07E-05	0.275816993	0.13190184	0.4976794	0.2684197
Nab2	4.877143	2.0047321	1.08E-06	3.12E-05	0.132026144	0.033742331	0.16324197	0.003481904
Hsph1	4.874629	1.290626	1.09E-06	3.15E-05	0.215686275	0.088957055	0.73159784	0.47621801
Slc7a8	4.8686633	1.3337545	1.12E-06	3.22E-05	0.2	0.076687117	0.7206485	0.4735641
Tmem37	4.8390794	2.0043113	1.30E-06	3.70E-05	0.135947712	0.036809816	0.9318198	0.6349141
Yars	4.8348618	1.4504389	1.33E-06	3.77E-05	0.167320261	0.055214724	1.0969449	0.8397515
Cisd1	4.830517	1.0100263	1.36E-06	3.84E-05	0.328104575	0.17791411	0.4644596	0.23390208
Rhbdf2	4.8205523	1.3495675	1.43E-06	4.02E-05	0.193464052	0.073619632	0.5361476	0.29878885
Amdhd2	4.810776	1.0220336	1.50E-06	4.20E-05	0.279738562	0.13803681	0.1553407	0.012031375
Ppt1	4.793514	1.2178013	1.64E-06	4.53E-05	0.202614379	0.079754601	0.9231471	0.6171615
Tmem173	4.7797713	1.2904444	1.75E-06	4.82E-05	0.215686275	0.09202454	0.33310422	0.115836434
Mybbp1a	4.7770033	1.3669356	1.78E-06	4.88E-05	0.175163399	0.061349693	0.96675813	0.6413499
Sec14l1	4.775065	1.2444662	1.80E-06	4.89E-05	0.19869281	0.076687117	1.085588	0.7511709
Fkbp4	4.774831	1.1927967	1.80E-06	4.89E-05	0.230065359	0.101226994	0.22614019	0.06391524
Uap1	4.766001	2.4657984	1.88E-06	5.09E-05	0.103267974	0.018404908	2.1246119	1.7910199
Psmd1	4.7566094	1.2071899	1.97E-06	5.29E-05	0.233986928	0.104294479	0.37711495	0.18048479
Creg1	4.751763	1.047106	2.02E-06	5.39E-05	0.292810458	0.153374233	0.47736356	0.27416086
Nipa2	4.7500772	1.5859659	2.03E-06	5.41E-05	0.166013072	0.058282209	0.446608	0.26820257
LOC300249	4.7376356	2.0935676	2.16E-06	5.74E-05	0.118954248	0.027607362	0.4487502	0.2312058
Nudt9	4.7204375	1.2261201	2.35E-06	6.18E-05	0.214379085	0.088957055	0.26567054	0.10103851
Lyar	4.7068563	1.4093896	2.52E-06	6.53E-05	0.163398693	0.055214724	0.44532964	0.23936652
Lpcat2	4.6906905	1.212819	2.72E-06	7.00E-05	0.207843137	0.085889571	0.6928717	0.4973066
Abhd12	4.686532	1.2242401	2.78E-06	7.13E-05	0.232679739	0.107361963	0.2331426	0.07030767
Gclc	4.6692677	1.7973218	3.02E-06	7.67E-05	0.132026144	0.036809816	0.5021193	0.2962629
AABR07039133.2	4.6531935	1.545229	3.27E-06	8.20E-05	0.138562092	0.039877301	1.6840519	1.3377604
Plk3	4.6422095	1.4138446	3.45E-06	8.60E-05	0.177777778	0.067484663	0.9700775	0.6436477
Hars	4.6385074	1.3760743	3.51E-06	8.74E-05	0.175163399	0.064417178	0.3708032	0.2033415
Ebi3	4.6334257	1.7041626	3.60E-06	8.93E-05	0.145098039	0.04601227	0.48695475	0.24385573
Slc39a1	4.626871	1.2203563	3.71E-06	9.17E-05	0.207843137	0.088957055	0.31611642	0.13479951
Snrpa1	4.6074066	1.2783912	4.08E-06	0.000100228	0.179084967	0.067484663	0.22258915	0.03946255
Pcna	4.594724	1.1030786	4.33E-06	0.000105642	0.266666667	0.13803681	1.4233727	1.0843674
Fubp1	4.5763617	1.0444686	4.73E-06	0.000114101	0.245751634	0.116564417	0.4430984	0.2443948
Ftsj3	4.5719795	1.090255	4.83E-06	0.0001155	0.218300654	0.095092025	1.3075888	0.97296566
Slc37a2	4.5620856	1.4040518	5.06E-06	0.000120301	0.17124183	0.064417178	0.1804822	0.06837977
Nfkb2	4.5475564	1.0180184	5.43E-06	0.000127678	0.265359477	0.13190184	1.3016495	0.99032736
Nop58	4.52533	1.0589887	6.03E-06	0.000140964	0.219607843	0.098159509	0.3680206	0.17627081
Ripk3	4.5234184	1.2726883	6.08E-06	0.000142019	0.196078431	0.082822086	0.44613335	0.22642963
Nifk	4.5127234	1.3802798	6.40E-06	0.000148437	0.167320261	0.061349693	0.2654465	0.10271337
Fhl3	4.494899	1.3118483	6.96E-06	0.000159182	0.188235294	0.076687117	1.0578829	0.77587223
N4bp1	4.4863787	1.2848659	7.24E-06	0.000165168	0.213071895	0.098159509	0.44139698	0.2395122
Alas1	4.4843903	1.0149119	7.31E-06	0.000166459	0.274509804	0.141104294	0.30424097	0.14168207
Smg9	4.480137	1.7253205	7.46E-06	0.000168255	0.126797386	0.036809816	0.18307322	0.048872393
Sec13	4.4617414	1.0552309	8.13E-06	0.000181981	0.211764706	0.09202454	1.4436301	1.0837615
Aars	4.4552307	1.5231543	8.38E-06	0.000186516	0.132026144	0.039877301	0.28614128	0.12701352
Adprhl2	4.4551682	1.4085588	8.38E-06	0.000186516	0.150326797	0.052147239	0.7677265	0.50117195
Yif1a	4.4472184	1.0138603	8.70E-06	0.000191818	0.226143791	0.104294479	2.3704615	2.0670996
Zdhhc3	4.446413	1.2163249	8.73E-06	0.000192251	0.14248366	0.04601227	0.35777104	0.17319031
Slc29a3	4.3973436	1.0523902	1.10E-05	0.000234977	0.22745098	0.107361963	0.35191277	0.16628072
Fmnl2	4.3937273	1.8935808	1.11E-05	0.000238576	0.104575163	0.024539877	0.34201548	0.17381868
Mrps11	4.386815	1.4972926	1.15E-05	0.000245925	0.163398693	0.064417178	0.14731447	0.01576215
Myo5a	4.385033	1.1861316	1.16E-05	0.000247588	0.215686275	0.101226994	2.48523	2.1924167
Gch1	4.3537197	1.62284	1.34E-05	0.000283303	0.104575163	0.024539877	0.5549188	0.32596475
Plod1	4.3529615	1.4558922	1.34E-05	0.000283878	0.14379085	0.049079755	0.28335035	0.115126766
Timm10	4.3473754	1.5215533	1.38E-05	0.000290787	0.141176471	0.049079755	0.34756213	0.16441709
LOC361985	4.3456845	1.3295386	1.39E-05	0.000291786	0.147712418	0.052147239	0.27911872	0.14735453
Nus1	4.3017607	1.0504438	1.69E-05	0.000348663	0.19869281	0.085889571	0.3977823	0.22589508
Hsd17b12	4.2812943	1.5386958	1.86E-05	0.000379688	0.108496732	0.027607362	0.46413946	0.23091668
AABR07005837.2	4.2473145	1.5628138	2.16E-05	0.000439056	0.129411765	0.042944785	2.0180542	1.7429444
Timm9	4.2352915	1.8326806	2.28E-05	0.00045961	0.100653595	0.024539877	0.23848116	0.0754455
Jmjd6	4.234332	1.7367724	2.29E-05	0.000460772	0.105882353	0.027607362	1.752275	1.4125342
Mrpl35	4.2293777	1.0016313	2.34E-05	0.000468486	0.214379085	0.101226994	0.6738283	0.4408663
Sgk1	4.2068253	1.457209	2.59E-05	0.000515663	0.133333333	0.04601227	0.5878468	0.40352935
Srp54a	4.196827	1.180872	2.71E-05	0.000535347	0.162091503	0.064417178	0.98315483	0.7026019
Aco1	4.180223	1.2490289	2.91E-05	0.000569118	0.166013072	0.067484663	0.7532669	0.5036793
Memo1	4.177885	1.4801952	2.94E-05	0.000572726	0.124183007	0.039877301	1.2547828	1.1114709
Slc2a6	4.1566377	1.1781297	3.23E-05	0.000621288	0.176470588	0.076687117	0.9378065	0.70254815
Wdr18	4.153772	1.4914048	3.27E-05	0.00062749	0.118954248	0.036809816	0.26412684	0.12154556
Npl	4.1470914	1.3598391	3.37E-05	0.000643781	0.154248366	0.061349693	0.23804255	0.06685075
Cxcl11	4.1440873	1.8951088	3.41E-05	0.000650379	0.107189542	0.030674847	0.20321025	0.045247044
Slc35a4	4.1434216	1.0174816	3.42E-05	0.00065143	0.20130719	0.09202454	0.34933662	0.15816157
Rbmx2	4.114588	1.4894925	3.88E-05	0.00072999	0.108496732	0.030674847	0.93176436	0.711921
Phlda1	4.110099	1.2395806	3.95E-05	0.000739957	0.177777778	0.079754601	0.4022892	0.21484342
Ndufaf8	4.099439	1.1742301	4.14E-05	0.000768679	0.159477124	0.064417178	0.46119338	0.2501633
Gaa	4.097167	1.2878177	4.18E-05	0.000775286	0.184313725	0.085889571	0.4117425	0.16430688
Slc44a1	4.0799294	1.2279637	4.50E-05	0.000826783	0.158169935	0.064417178	2.1646094	1.8707744
Pofut2	4.074493	1.05073	4.61E-05	0.000838006	0.192156863	0.088957055	0.6433127	0.39715528
Lrrc42	4.06571	1.2102717	4.79E-05	0.000864883	0.117647059	0.036809816	0.29250833	0.1319824
Cx3cr1	4.0603657	1.0005274	4.90E-05	0.00087957	0.183006536	0.082822086	0.14024748	0.017892754
B4galt6	4.0541706	1.3024607	5.03E-05	0.000902084	0.14379085	0.055214724	0.61342436	0.39750567
AABR07066818.1	4.052512	1.3508804	5.07E-05	0.000907402	0.134640523	0.049079755	0.21588044	0.05467641
Zfp593	4.0480976	1.5747112	5.16E-05	0.000920223	0.124183007	0.042944785	0.83083254	0.62516403
AABR07034639.1	4.0407147	1.1058207	5.33E-05	0.000946256	0.179084967	0.079754601	1.5134231	1.2775713
Tomm40	4.0257564	1.2802203	5.68E-05	0.0009965	0.130718954	0.04601227	0.27052903	0.10367948
Sqle	4.0010724	1.5453138	6.31E-05	0.00108958	0.122875817	0.042944785	0.13334124	0.018654294
Bud23	3.9993348	1.4416885	6.35E-05	0.001096327	0.118954248	0.039877301	0.46486843	0.31317607
Epb41l2	3.9947648	1.4426105	6.48E-05	0.00111349	0.139869281	0.055214724	0.14948393	0.01687366
Batf	3.9924285	1.3564944	6.54E-05	0.001117017	0.124183007	0.042944785	0.32637718	0.15450688
Wdr12	3.9898586	1.49389	6.61E-05	0.001123992	0.118954248	0.039877301	0.2798751	0.10306601
Ggta1	3.9839838	1.100076	6.78E-05	0.001150835	0.180392157	0.082822086	0.34117	0.17111962
Cd2	3.9748433	1.0469688	7.04E-05	0.001190467	0.190849673	0.09202454	0.16124536	0.023135979
Tle3	3.971651	1.2155218	7.14E-05	0.001203781	0.109803922	0.033742331	0.28034964	0.124256425
Scfd1	3.9707165	1.0134602	7.17E-05	0.001207135	0.160784314	0.067484663	0.25904232	0.12282662
Hspa9	3.9599154	1.3269298	7.50E-05	0.00125875	0.145098039	0.058282209	0.5146757	0.30315393
LOC691427-1	3.9501777	1.4405589	7.81E-05	0.001305146	0.11372549	0.036809816	0.16947651	0.047333866
Ube2n	3.9349394	1.1006724	8.32E-05	0.001377082	0.146405229	0.058282209	0.34224665	0.15849635
Ints11	3.9195895	1.3283892	8.87E-05	0.001456059	0.121568627	0.042944785	0.29990733	0.12331111
Serf1	3.919249	1.1356083	8.88E-05	0.001456498	0.145098039	0.058282209	0.4601357	0.26587212
Nagk	3.8977742	1.4320848	9.71E-05	0.001570945	0.120261438	0.042944785	0.5768029	0.34534726
Osm	3.8848658	1.3500896	0.000102386	0.001644192	0.150326797	0.064417178	1.5348328	1.2810962
Stom	3.8796666	1.0854263	0.0001046	0.001676091	0.158169935	0.067484663	2.742049	2.4440126
Ctnnbip1	3.8777666	1.4297742	0.00010542	0.001685952	0.128104575	0.049079755	3.2549968	3.005415
Ccnh	3.877449	1.0619223	0.000105557	0.001685952	0.137254902	0.052147239	0.3562349	0.19171251
Dnajc15	3.8626945	1.0945013	0.000112143	0.00178151	0.180392157	0.085889571	0.46133298	0.27032438
Cnn3	3.8565962	1.4831717	0.000114977	0.001816757	0.118954248	0.042944785	0.3399834	0.19744416
Fcgr3a	3.852751	1.5461653	0.000116798	0.001841597	0.126797386	0.049079755	0.96893907	0.735913
Rgs1	3.8454876	1.7538698	0.000120313	0.001888952	0.116339869	0.042944785	1.1029645	0.8570817
Drg1	3.8294055	1.2464455	0.000128453	0.001997649	0.125490196	0.04601227	0.34544346	0.20072542
Tars	3.7994936	1.0160387	0.000144992	0.002206089	0.14248366	0.058282209	0.73407036	0.48727068
AABR07044404.1	3.7974908	1.0910445	0.000146168	0.002219412	0.120261438	0.042944785	0.2592841	0.10990564
Mak16	3.7833602	1.1768079	0.000154725	0.002332562	0.152941176	0.067484663	0.44902965	0.26703188
Bola3	3.7680151	1.1460848	0.000164551	0.002453151	0.139869281	0.058282209	0.2682395	0.12681547
Denr	3.7651494	1.0200176	0.00016645	0.00247397	0.211764706	0.113496933	0.5957388	0.38008517
Gars	3.764391	1.4736375	0.000166956	0.002477654	0.112418301	0.039877301	0.4889247	0.28953344
Fbl	3.7642753	1.2915231	0.000167033	0.002477654	0.11372549	0.039877301	0.17451857	0.046424963
Nsun2	3.7636805	1.008913	0.000167431	0.002481066	0.17124183	0.079754601	0.28427005	0.13315232
AABR07004269.3	3.7423108	1.0000266	0.000182336	0.002659259	0.141176471	0.058282209	0.22427739	0.09016942
Atp1b1	3.7324662	1.7673477	0.000189614	0.002749125	0.104575163	0.036809816	3.470851	3.2046986
Ppan	3.728663	1.3325548	0.000192498	0.002780029	0.121568627	0.04601227	0.16194633	0.034257583
Thap12	3.7274113	1.1587815	0.000193457	0.002791141	0.117647059	0.042944785	0.2248209	0.09826982
Tec	3.7026942	1.2737412	0.000213322	0.003036242	0.149019608	0.067484663	0.86041236	0.57253206
Lars	3.7005994	1.1694883	0.000215091	0.003055529	0.138562092	0.058282209	0.49891487	0.3106269
Zdhhc14	3.6918635	1.0609074	0.000222617	0.003150328	0.159477124	0.073619632	0.45512798	0.2538131
Hspbp1	3.6782832	1.2654796	0.000234809	0.003303876	0.111111111	0.039877301	0.7144946	0.48087528
Abca1	3.6553407	1.2788963	0.000256841	0.003554495	0.135947712	0.058282209	0.35677227	0.19494282
Nol11	3.6432874	1.2749803	0.000269178	0.003713199	0.118954248	0.04601227	0.3208732	0.15067142
Dhx29	3.6131232	1.2418618	0.000302531	0.004096784	0.117647059	0.04601227	0.3296607	0.18730637
Sema4b	3.6119437	1.5918946	0.000303911	0.004111698	0.103267974	0.036809816	0.38047734	0.19356085
LOC691143	3.593121	1.4310884	0.000326741	0.004376488	0.160784314	0.079754601	0.2488344	0.09070279
Bcl2l11	3.592422	1.3448879	0.000327619	0.004384274	0.108496732	0.039877301	0.41696352	0.22701927
Ncoa4	3.572767	1.0270702	0.000353229	0.00467617	0.152941176	0.070552147	0.24545747	0.10470121
Emg1	3.5706341	1.2444066	0.000356118	0.004697577	0.108496732	0.039877301	0.4837448	0.28964546
Comtd1	3.5476985	1.2498736	0.000388613	0.005005549	0.125490196	0.052147239	0.551748	0.34339505
Irak3	3.546209	1.3353328	0.000390816	0.005029542	0.101960784	0.036809816	0.27889088	0.15699467
LOC100909912	3.5325727	1.1309965	0.000411537	0.005245944	0.112418301	0.042944785	0.18389788	0.054150682
Gdf15	3.5261102	1.3725764	0.000421711	0.005347953	0.122875817	0.052147239	0.48713645	0.2837463
Lpin2	3.5046961	1.5128758	0.000457129	0.005752658	0.100653595	0.036809816	1.8583878	1.4091737
Naglu	3.4882545	1.0530751	0.000486185	0.006049753	0.120261438	0.049079755	0.18255255	0.07931665
Ptcd3	3.4869747	1.0538614	0.000488517	0.006049753	0.111111111	0.042944785	0.57391685	0.3587293
AABR07048992.1	3.4748006	1.1622791	0.000511233	0.006268018	0.132026144	0.058282209	0.24277805	0.10772284
Laptm4b	3.469219	1.0020492	0.000521974	0.006378528	0.145098039	0.067484663	1.3613445	1.1759279
Ggct	3.4652956	1.0877771	0.000529649	0.006450977	0.14379085	0.067484663	0.58454573	0.4058548
AABR07052430.1	3.437683	1.1276836	0.000586714	0.007024403	0.11503268	0.04601227	0.51542306	0.29986933
Gmppa	3.4334502	1.053265	0.000595952	0.007083338	0.158169935	0.079754601	0.49962515	0.29192817
Eif2b5	3.4240391	1.0478253	0.000616977	0.007263126	0.135947712	0.061349693	0.37310442	0.21432243
Snx24	3.4083073	1.1666942	0.000653673	0.007622141	0.104575163	0.039877301	0.28653976	0.122863784
LOC100362751	3.388878	1.0758258	0.000701792	0.008093889	0.108496732	0.042944785	0.21824047	0.08816643
Pno1	3.365517	1.0285808	0.000764004	0.008662621	0.117647059	0.049079755	0.20309925	0.07233651
Ciao1	3.3454938	1.1603359	0.000821362	0.009193034	0.107189542	0.042944785	0.68791246	0.46265516
Sptssa	3.3325183	1.0106184	0.000860638	0.009560198	0.121568627	0.052147239	0.4469414	0.2590128
Mrto4	3.3252122	1.0132595	0.000883513	0.009777542	0.125490196	0.055214724	0.3620081	0.18769749
Cand1	3.3007307	1.2082767	0.000964334	0.010510039	0.105882353	0.042944785	0.364229	0.19451784
Rnf139	3.2992282	1.1808281	0.00096951	0.01053977	0.105882353	0.042944785	0.2262264	0.086507626
LOC102553138	3.281033	1.1889895	0.001034276	0.011155294	0.121568627	0.055214724	0.29927817	0.16491558
Atic	3.2794921	1.1997474	0.001039941	0.011174683	0.109803922	0.04601227	0.14953838	0.046293497
Eif2b1	3.271149	1.0452511	0.001071115	0.011425743	0.101960784	0.039877301	0.37433627	0.20182675
Xpo1	3.2445626	1.075304	0.001176312	0.012255872	0.117647059	0.052147239	0.7873105	0.52422476
Rbm28	3.1586053	1.0958707	0.001585261	0.015572235	0.118954248	0.055214724	0.18376575	0.055048868
Rnf19b	3.1205275	1.0146412	0.001805274	0.017251692	0.11372549	0.052147239	0.19465198	0.0733611
Relb	3.1019874	1.004616	0.001922261	0.018088846	0.11372549	0.052147239	1.1678611	0.88214606
Fra10ac1	3.0627759	1.0675298	0.002192942	0.02006101	0.112418301	0.052147239	0.16760197	0.06064506
AABR07026317.1	3.0542397	1.0511835	0.002256317	0.020513743	0.100653595	0.042944785	0.3318655	0.16653024
Atg7	3.0503821	1.0488225	0.002285503	0.020712126	0.124183007	0.061349693	0.22488694	0.12047263
Cd86	3.011464	1.0109378	0.002599912	0.023042049	0.112418301	0.052147239	2.0144348	1.7736919
Actn1	3.007042	1.1063535	0.002638033	0.023265504	0.107189542	0.049079755	0.35355112	0.17663272
Stt3b	2.9718392	1.1376994	0.002960216	0.025486148	0.101960784	0.04601227	0.3360845	0.16850287
Ppp1r12c	2.921529	1.1461862	0.003483178	0.029090145	0.112418301	0.055214724	0.50586915	0.33063394
Acsf2	2.8459423	1.0352902	0.004428023	0.03509636	0.111111111	0.055214724	0.5041897	0.33296856
Idi1	2.8433518	1.0462619	0.004464177	0.035250538	0.125490196	0.067484663	1.0670555	0.78943145
Zc3h12a	2.8271697	1.0728123	0.004696144	0.036637145	0.105882353	0.052147239	0.71151567	0.4677171
Akr1b8	2.668074	1.1107558	0.007628747	0.053351071	0.156862745	0.098159509	1.2989272	1.1351922
Fbxo11	2.574984	1.0278773	0.01002447	0.065078995	0.118954248	0.067484663	0.86838126	0.62425065
Apaf1	-2.4801834	-1.0396246	0.013131484	0.080366426	0.062745098	0.104294479	0.1912127	0.08356638
AABR07034739.1	-2.6314983	-1.1667312	0.008500927	0.057191575	0.069281046	0.113496933	0.1693669	0.070987284
Rhov	-2.7885556	-1.0406481	0.005294364	0.040171519	0.081045752	0.13190184	0.43292132	0.2500778
Mindy1	-2.926681	-1.0286088	0.003425999	0.028758928	0.073202614	0.125766871	0.1813648	0.07060388
Crip2	-2.9364643	-1.4528371	0.00331977	0.028010444	0.060130719	0.107361963	2.1342292	1.8888878
AABR07001382.1	-2.9924247	-1.0619935	0.002767709	0.024224008	0.052287582	0.101226994	0.21872696	0.0939319
Lbr	-3.1058912	-1.0659666	0.001897065	0.017966181	0.060130719	0.113496933	0.17891121	0.04023614
AC141102.1	-3.1918504	-1.0584773	0.001413645	0.014217299	0.092810458	0.156441718	0.2798359	0.1321405
Tmem50b	-3.3226204	-1.1071178	0.000891761	0.009846183	0.061437908	0.119631902	0.5772939	0.41433537
Vkorc1	-3.3474255	-1.4044764	0.000815659	0.009155807	0.050980392	0.104294479	0.27506953	0.15651126
Hps3	-3.3511946	-1.2106198	0.000804637	0.009040081	0.073202614	0.134969325	0.3749496	0.19398749
AABR07020463.1	-3.4307806	-1.1269177	0.000601847	0.007107664	0.08496732	0.150306748	0.25420538	0.11769603
RGD1562136	-3.445312	-1.0595906	0.0005704	0.006879262	0.128104575	0.199386503	0.2675223	0.15428253
Impa2	-3.4869843	-1.2292169	0.0004885	0.006049753	0.052287582	0.110429448	0.624963	0.4239351
Cpne3	-3.498015	-1.0108536	0.000468735	0.00588868	0.121568627	0.196319018	0.3038383	0.19327922
Slc25a16	-3.5221012	-1.0893414	0.000428141	0.005420183	0.098039216	0.168711656	0.6191397	0.46018663
Leng9	-3.5496967	-1.2441791	0.000385675	0.004983628	0.067973856	0.13190184	0.36355498	0.19839606
Cirbp	-3.5647392	-1.1011379	0.000364218	0.004774588	0.096732026	0.168711656	0.43019113	0.2522883
Tspan32	-3.567328	-1.3491877	0.00036064	0.004744519	0.064052288	0.125766871	0.38310665	0.21677597
Tk2	-3.6002622	-1.0232828	0.000317896	0.00426576	0.096732026	0.171779141	0.30493683	0.16737433
Tpgs1	-3.6061423	-1.0140901	0.000310783	0.004179639	0.133333333	0.211656442	0.19689192	0.08028628
Net1	-3.7134562	-1.2073976	0.000204448	0.002925949	0.066666667	0.134969325	0.77615404	0.515442
Abtb1	-3.736876	-1.1578238	0.000186321	0.002709661	0.078431373	0.150306748	1.608363	1.3541993
Cd7	-3.76107	-1.1708497	0.000169188	0.00249363	0.08496732	0.159509202	0.27950302	0.16534635
Hsd17b1	-3.7634172	-1.2906324	0.000167607	0.002481191	0.05751634	0.122699387	0.67091805	0.44408578
Svil	-3.765814	-1.2610831	0.000166007	0.002469882	0.083660131	0.156441718	0.8740065	0.61842036
Sh2d3c	-3.770943	-1.0984219	0.000162632	0.002430373	0.083660131	0.159509202	2.0357165	1.746123
Irf7	-3.8241203	-1.0985146	0.00013124	0.0020303	0.088888889	0.165644172	0.41025975	0.24475124
Bicra	-3.9007044	-1.3895446	9.59E-05	0.001555458	0.071895425	0.144171779	0.2117709	0.08209517
Efcab2	-3.9203706	-1.2285155	8.84E-05	0.001452962	0.090196078	0.168711656	0.24176478	0.10924749
Tex9	-3.9204378	-1.2386947	8.84E-05	0.001452962	0.096732026	0.174846626	0.2788286	0.14466739
N4bp2l1	-3.9945521	-1.0367334	6.48E-05	0.00111349	0.152941176	0.242331288	0.934433	0.7100669
Rida	-4.0016623	-1.3344951	6.29E-05	0.001088138	0.105882353	0.187116564	0.8753687	0.66133344
Tmem71	-4.033239	-1.5615523	5.50E-05	0.000971048	0.041830065	0.104294479	0.6505734	0.47868323
Sp100	-4.0392103	-1.0401168	5.36E-05	0.000951202	0.125490196	0.214723926	0.6321041	0.45173213
Thbd	-4.0724654	-1.3162372	4.65E-05	0.000844298	0.061437908	0.134969325	1.6981192	1.4997759
Plxdc2	-4.1039996	-1.1396823	4.06E-05	0.000754623	0.08627451	0.171779141	0.18921413	0.07803936
Sqor	-4.1857805	-1.1155028	2.84E-05	0.000557582	0.156862745	0.251533742	0.29402494	0.1525711
Colec12	-4.2721753	-1.1949073	1.94E-05	0.000393923	0.138562092	0.233128834	0.47300175	0.35629582
Cd5l	-4.283457	-1.4618855	1.84E-05	0.000376536	0.067973856	0.147239264	0.9570226	0.7248493
Rgs14	-4.3669233	-1.2908536	1.26E-05	0.000267479	0.096732026	0.187116564	0.35491168	0.21072671
LOC108348108	-4.424123	-1.207755	9.68E-06	0.000210388	0.125490196	0.226993865	0.52201414	0.34351775
Klrk1	-4.4820127	-1.3139004	7.39E-06	0.00016755	0.090196078	0.180981595	0.35815477	0.19235124
Mettl7a	-4.48323	-1.3318874	7.35E-06	0.000167067	0.079738562	0.168711656	0.30525634	0.17528093
Cadm3	-4.5033197	-1.6901624	6.69E-06	0.000153714	0.033986928	0.101226994	0.26138225	0.12064451
Mtus1	-4.5038476	-1.3498739	6.67E-06	0.000153714	0.082352941	0.171779141	0.80891454	0.5789165
Lgals1	-4.513172	-1.2340261	6.39E-06	0.000148356	0.111111111	0.208588957	1.2429601	1.0041637
Il36b	-4.575805	-1.4001065	4.74E-06	0.000114101	0.082352941	0.171779141	0.24035828	0.12327133
Mrpl43	-4.586195	-1.4501246	4.51E-06	0.000109506	0.073202614	0.159509202	0.7174083	0.53113097
Vsig4	-4.6742177	-1.8952224	2.95E-06	7.50E-05	0.037908497	0.110429448	0.5952096	0.42288548
Klrb1a	-4.6772027	-1.3648978	2.91E-06	7.41E-05	0.095424837	0.193251534	0.4888767	0.301598
Dpep2	-4.6810293	-1.1193174	2.85E-06	7.30E-05	0.17124183	0.285276074	0.34595188	0.23549818
Plcb1	-4.7078586	-1.29564	2.50E-06	6.51E-05	0.064052288	0.153374233	0.6015836	0.42270476
Kng1	-4.81829	-1.7489938	1.45E-06	4.06E-05	0.041830065	0.119631902	0.96021116	0.74332017
Ndufaf7	-4.869036	-1.2601501	1.12E-06	3.22E-05	0.167320261	0.279141104	0.17465661	0.08839362
Rcsd1	-4.8753495	-1.0062599	1.09E-06	3.14E-05	0.197385621	0.325153374	0.31827864	0.17825738
AABR07065625.1	-4.8806205	-1.5281637	1.06E-06	3.07E-05	0.096732026	0.196319018	0.30256194	0.1668809
Ifi27	-4.9086194	-1.2181221	9.17E-07	2.72E-05	0.164705882	0.282208589	0.20412204	0.08366491
Smagp	-5.0268598	-1.0119022	4.99E-07	1.55E-05	0.294117647	0.404907975	0.21514064	0.073009
E2f2	-5.1800065	-1.6055316	2.22E-07	7.42E-06	0.066666667	0.165644172	0.17008027	0.06086773
Gchfr	-5.1835675	-1.3429548	2.18E-07	7.33E-06	0.169934641	0.291411043	0.2220615	0.123610206
Ccnd3	-5.1854315	-1.1055024	2.16E-07	7.27E-06	0.203921569	0.334355828	0.4334986	0.27791157
Arhgef3	-5.2725267	-1.4067445	1.35E-07	4.76E-06	0.087581699	0.199386503	0.5723535	0.38186678
Ogfrl1	-5.334745	-1.0656581	9.57E-08	3.52E-06	0.205228758	0.346625767	0.48025066	0.31379655
Nr4a1	-5.3860116	-1.057338	7.20E-08	2.72E-06	0.271895425	0.417177914	0.16913679	0.06501117
AABR07041096.1	-5.4174666	-1.3988024	6.04E-08	2.32E-06	0.094117647	0.214723926	0.2987939	0.15602419
F5	-5.418931	-1.496641	6.00E-08	2.31E-06	0.08627451	0.199386503	0.31013864	0.17620833
Rtl8a	-5.422532	-1.063713	5.88E-08	2.27E-06	0.25751634	0.395705521	0.19410717	0.09054276
Rab27a	-5.486637	-1.3711922	4.10E-08	1.62E-06	0.107189542	0.23006135	0.20117465	0.08961607
Itih3	-5.508517	-2.3370373	3.62E-08	1.45E-06	0.031372549	0.113496933	1.0884733	0.9098772
AABR07028902.1	-5.7596736	-1.5442436	8.43E-09	3.68E-07	0.095424837	0.220858896	0.8113227	0.61393774
Ascl2	-5.778326	-2.1157577	7.54E-09	3.35E-07	0.026143791	0.110429448	0.38443986	0.22026898
Ap1s2	-5.827438	-1.1143287	5.63E-09	2.53E-07	0.279738562	0.432515337	0.3366587	0.19835487
Hrh3	-5.844986	-2.0782645	5.07E-09	2.28E-07	0.030065359	0.119631902	0.55037767	0.37935084
Cytip	-5.9012427	-1.1976529	3.61E-09	1.65E-07	0.215686275	0.371165644	0.53208315	0.3445439
Add3	-5.9366546	-1.1522893	2.91E-09	1.36E-07	0.230065359	0.392638037	0.71893686	0.5094856
Gyg1	-5.9625225	-1.163516	2.48E-09	1.18E-07	0.307189542	0.447852761	0.4452482	0.30677125
RT1-T24-3	-6.0618014	-1.2540193	1.35E-09	6.56E-08	0.232679739	0.383435583	0.35620338	0.23425858
Cd1d1	-6.1102004	-1.8761219	9.95E-10	4.90E-08	0.092810458	0.217791411	0.4452229	0.29157105
Ccpg1	-6.175397	-1.2506311	6.60E-10	3.32E-08	0.243137255	0.398773006	0.31693304	0.20348418
Gadd45a	-6.3182425	-1.3685559	2.65E-10	1.41E-08	0.232679739	0.395705521	0.4973117	0.35788614
Prdx6	-6.368122	-1.2082386	1.91E-10	1.04E-08	0.267973856	0.429447853	0.42779067	0.26199362
Id1	-6.378777	-1.0844421	1.79E-10	9.80E-09	0.501960784	0.665644172	0.333712	0.18900603
Itih4	-6.4354334	-2.4597273	1.23E-10	7.02E-09	0.032679739	0.134969325	1.2965493	1.0794066
Lilrb3a	-6.449727	-1.1676867	1.12E-10	6.42E-09	0.298039216	0.460122699	0.31865793	0.21226093
Olfm1	-6.5985475	-1.7070444	4.15E-11	2.49E-09	0.087581699	0.233128834	0.563149	0.4057368
Apoa2	-6.6986237	-2.9487467	2.10E-11	1.31E-09	0.015686275	0.104294479	0.30294618	0.18790272
Ramp1	-6.732563	-1.2460631	1.67E-11	1.06E-09	0.226143791	0.417177914	3.2690973	3.0845723
Prg4	-6.7805777	-1.5010237	1.20E-11	7.76E-10	0.156862745	0.334355828	1.3388295	1.1065862
AABR07062183.1	-6.8072343	-1.1153988	9.95E-12	6.50E-10	0.393464052	0.555214724	0.6699286	0.47767413
Fetub	-6.824617	-2.8594313	8.82E-12	5.81E-10	0.016993464	0.110429448	0.4909273	0.31936714
AABR07034632.1	-6.8953333	-2.7612891	5.37E-12	3.66E-10	0.024836601	0.128834356	0.8515532	0.66238993
Lbp	-6.9436855	-1.9866037	3.82E-12	2.67E-10	0.05751634	0.193251534	0.13047911	0.045205023
Rara	-6.9449706	-1.2464575	3.79E-12	2.66E-10	0.277124183	0.472392638	0.30152637	0.18738024
Trex1	-6.998299	-1.1414546	2.59E-12	1.85E-10	0.360784314	0.558282209	0.24253948	0.13151908
Aldob	-7.0439434	-3.3150842	1.87E-12	1.35E-10	0.011764706	0.101226994	0.38757044	0.24616963
Anxa1	-7.1063194	-1.0089015	1.19E-12	8.85E-11	0.586928105	0.711656442	0.42700216	0.25221264
Slfn5	-7.2137027	-1.2606407	5.45E-13	4.30E-11	0.290196078	0.503067485	0.6600008	0.44438228
Ambp	-7.318519	-3.0380216	2.51E-13	2.05E-11	0.020915033	0.128834356	1.0019901	0.79305714
S100a8	-7.330564	-1.5060189	2.29E-13	1.88E-11	0.220915033	0.423312883	0.7150999	0.5272119
Rnase2	-7.3767223	-2.0370533	1.62E-13	1.35E-11	0.05751634	0.205521472	0.12009037	0.022832906
Tsc22d3	-7.414717	-1.3658632	1.22E-13	1.02E-11	0.296732026	0.484662577	1.5003628	1.2618997
Lmo2	-7.454173	-1.0560584	9.04E-14	7.72E-12	0.517647059	0.67791411	0.20955136	0.08654281
Rasgrp2	-7.508547	-1.6054285	5.98E-14	5.23E-12	0.190849673	0.383435583	3.5640738	3.3432007
AABR07060872.1	-7.580996	-1.4748653	3.43E-14	3.10E-12	0.235294118	0.435582822	0.13248013	0.048440624
LOC299282	-7.6079125	-3.1716676	2.79E-14	2.57E-12	0.019607843	0.13190184	0.6577338	0.442711
Vtn	-7.675226	-3.6460307	1.65E-14	1.55E-12	0.015686275	0.122699387	0.4950075	0.3063896
Nfe2	-7.8777905	-1.9594069	3.33E-15	3.33E-13	0.092810458	0.273006135	0.73074037	0.5584499
Cklf	-8.040311	-1.2114865	8.96E-16	9.19E-14	0.508496732	0.693251534	0.1488484	0.06178085
Serpinc1	-8.0517435	-4.1286287	8.16E-16	8.43E-14	0.009150327	0.113496933	0.23822665	0.122108705
Mgst2	-8.099543	-1.570223	5.52E-16	5.91E-14	0.244444444	0.463190184	0.66099244	0.4856797
Fgg	-8.127366	-2.9195588	4.39E-16	4.74E-14	0.019607843	0.144171779	0.8752005	0.662702
Lrg1	-8.381896	-1.5420128	5.21E-17	5.96E-15	0.358169935	0.585889571	0.22124195	0.1093284
Clec4f	-8.427487	-2.0622554	3.53E-17	4.14E-15	0.137254902	0.343558282	0.5912321	0.40262094
Ccl5	-8.575202	-1.0399363	9.89E-18	1.23E-15	0.654901961	0.782208589	0.73474246	0.53690934
Cyp2e1	-8.65742	-3.767153	4.83E-18	6.09E-16	0.013071895	0.13803681	0.3641511	0.22295171
AABR07069878.1	-8.669551	-5.033898	4.34E-18	5.57E-16	0.003921569	0.110429448	0.20647973	0.10482984
Mgst1	-8.709597	-1.2463403	3.05E-18	3.95E-16	0.516339869	0.705521472	0.6400896	0.4459065
Fgb	-9.000323	-3.5496676	2.25E-19	3.29E-17	0.016993464	0.156441718	0.1610819	0.08225392
Apoh	-9.022915	-4.3307047	1.83E-19	2.73E-17	0.010457516	0.13803681	0.18501815	0.09132819
Samhd1	-9.143144	-1.7808825	6.07E-20	9.53E-18	0.177777778	0.435582822	0.26525083	0.1333654
Itgb7	-9.475122	-1.538167	2.66E-21	4.58E-19	0.345098039	0.619631902	0.30966794	0.1903534
Sell	-9.640606	-1.9719744	5.39E-22	1.01E-19	0.138562092	0.395705521	0.13314624	0.032822743
Pzp	-9.682009	-3.9353707	3.60E-22	6.90E-20	0.016993464	0.171779141	0.305835	0.18577883
Thrsp	-9.7828	-7.3201075	1.33E-22	2.59E-20	0.00130719	0.125766871	0.32284176	0.203638
Rbp4	-9.918671	-3.8678293	3.45E-23	6.99E-21	0.014379085	0.171779141	0.84736997	0.6412954
Alox5ap	-9.926136	-1.4818677	3.20E-23	6.58E-21	0.478431373	0.708588957	0.5037518	0.35595903
Serpinb10	-10.021102	-2.4839551	1.23E-23	2.64E-21	0.066666667	0.291411043	0.15439562	0.046915878
Nop53	-10.087128	-1.2201973	6.30E-24	1.39E-21	0.624836601	0.766871166	0.3870672	0.23993912
Ifi27l2b	-10.311299	-2.3141882	6.26E-25	1.45E-22	0.128104575	0.392638037	0.9663398	0.7619393
Limd2	-10.34185	-1.279527	4.56E-25	1.07E-22	0.610457516	0.788343558	0.75682884	0.5622042
LOC103694857	-10.40743	-4.3946285	2.29E-25	5.55E-23	0.010457516	0.171779141	0.2710219	0.15750356
Ly6e	-10.644844	-1.1713027	1.84E-26	4.86E-24	0.763398693	0.877300613	0.14572206	0.051331207
Serpina1	-10.700321	-2.7128358	1.01E-26	2.83E-24	0.069281046	0.309815951	0.4315134	0.2598911
Gc	-10.918231	-3.4766061	9.43E-28	2.79E-25	0.031372549	0.239263804	0.35937548	0.26397312
Cst3	-10.950172	-1.217053	6.63E-28	2.04E-25	0.810457516	0.883435583	0.28444695	0.17241348
Serpinb1a	-11.147771	-1.5143346	7.34E-29	2.47E-26	0.639215686	0.800613497	0.19093396	0.086012416
Mal	-11.178644	-1.8968167	5.19E-29	1.82E-26	0.34248366	0.687116564	0.23615609	0.1278607
Hpx	-11.382986	-3.2150278	5.08E-30	1.98E-27	0.052287582	0.294478528	2.450325	2.2254033
Apoc1	-11.65592	-3.2288983	2.14E-31	9.30E-29	0.044444444	0.291411043	0.44155005	0.26077262
Hamp	-11.693302	-3.9826653	1.38E-31	6.57E-29	0.018300654	0.23006135	0.22216508	0.13789783
Crip1	-11.7221575	-1.2304478	9.81E-32	4.83E-29	0.928104575	0.975460123	0.27635726	0.14219032
Mrpl33	-11.860134	-1.6381967	1.91E-32	9.71E-30	0.57124183	0.782208589	0.63981575	0.503034
LOC297568	-12.437194	-5.038694	1.64E-35	9.70E-33	0.010457516	0.226993865	0.28257605	0.17729184
S100a6	-13.332743	-1.5833873	1.49E-40	9.59E-38	0.819607843	0.923312883	0.2109282	0.1213632
Apoc3	-13.393357	-3.889496	6.61E-41	4.44E-38	0.036601307	0.32208589	0.21300074	0.10541652
Itm2b	-13.776925	-1.0337092	3.51E-43	2.59E-40	0.937254902	0.957055215	0.76461095	0.5546608
Hopx	-14.270288	-1.5421736	3.35E-46	2.61E-43	0.803921569	0.920245399	0.2731879	0.15969005
Tf	-14.506577	-1.7018408	1.10E-47	9.57E-45	0.752941176	0.929447853	0.6288405	0.4808759
Hp	-14.532487	-2.5293598	7.54E-48	6.97E-45	0.300653595	0.717791411	0.59073657	0.42204428
LOC100910270	-14.620047	-1.6681021	2.09E-48	2.06E-45	0.874509804	0.972392638	0.26972416	0.15828618
Rup2	-15.310868	-4.8762546	6.47E-53	7.35E-50	0.015686275	0.334355828	0.33565643	0.20792226
LOC680406	-15.358735	-5.406571	3.10E-53	3.81E-50	0.010457516	0.319018405	0.15236752	0.04857611
Hbb	-15.395688	-3.7408247	1.75E-53	2.35E-50	0.053594771	0.429447853	0.20199767	0.079462245
Lyz2	-15.5073395	-1.2827457	3.09E-54	4.57E-51	1	1	0.35703447	0.2240149
LOC24906	-16.323624	-2.884549	6.70E-60	1.10E-56	0.364705882	0.82208589	1.3901099	1.1857966
Ttr	-16.530743	-4.525796	2.20E-61	4.07E-58	0.032679739	0.417177914	0.44737086	0.29236737
Hba-a2	-17.607248	-3.818441	2.17E-69	5.34E-66	0.095424837	0.564417178	0.4681629	0.31904605
Fcnb	-17.677557	-2.9516702	6.24E-70	1.85E-66	0.643137255	0.969325153	0.8884095	0.6730756
Fabp1	-18.02296	-5.055042	1.29E-72	4.75E-69	0.015686275	0.432515337	0.16396154	0.06287199
LOC689064	-18.165451	-4.014034	9.69E-74	4.77E-70	0.079738562	0.570552147	0.40457293	0.266778
Alb	-22.238892	-3.980678	1.44E-109	1.07E-105	0.180392157	0.828220859	0.11661146	0.01558647
Hba-a2-1	-23.900595	-4.9584002	3.02E-126	4.46E-122	0.104575163	0.791411043	0.4160884	0.28828394
							0.23866685	0.134184
							0.58210117	0.3876862
							0.2530689	0.14541067
							0.25344867	0.13839106
							0.24082942	0.110716715
							0.9708786	0.76637244
							0.16656588	0.061219815
							0.4964301	0.32169542
							0.23064162	0.13794208
							0.4366841	0.3093569
							0.45769894	0.2857098
							0.8146145	0.6340195
							0.40961334	0.25010952
							0.14841574	0.067827746
							0.2706161	0.14606294
							0.18706979	0.072585315
							0.73985755	0.53195024
							0.86281294	0.70104825
							0.29375732	0.17630216
							0.26119462	0.15019311
							1.0991237	0.8938905
							0.17310181	0.26006904
							0.4664047	0.58537376
							3.2748106	3.470645
							0.0786811	0.14650378
							1.0005957	1.2081565
							0.4938742	0.6422528
							0.3231974	0.45056146
							0.31373382	0.42543444
							0.46468502	0.5814838
							2.5697188	2.77997
							1.871379	2.0321708
							0.09244623	0.1694523
							0.044617046	0.13736598
							0.35414082	0.49883112
							0.10824058	0.20089214
							1.4374533	1.6013288
							1.0834837	1.2042987
							0.09356841	0.2157653
							0.39284948	0.56135786
							0.1393506	0.22342528
							1.0624697	1.2044975
							0.90967184	1.0615731
							0.1871695	0.29578105
							0.1563192	0.26977974
							0.14956897	0.23748446
							2.1240458	2.32151
							0.14687742	0.25588456
							0.40427634	0.5564434
							0.9160368	1.1005212
							2.0869205	2.2474496
							2.4915915	2.7217607
							0.37149134	0.5610876
							0.60322404	0.7217416
							0.076986186	0.15230894
							0.2019341	0.30555597
							0.11956227	0.24057265
							1.9526819	2.1183364
							3.2451549	3.4493651
							0.23515193	0.3518715
							1.8141965	2.009009
							0.1393906	0.22897084
							2.812484	2.9721825
							2.8142178	3.0109708
							0.05805441	0.14689241
							2.1169162	2.3176026
							0.4876742	0.6428249
							1.0936701	1.2297413
							1.5149262	1.7216396
							0.099420175	0.19479083
							2.4992938	2.6912284
							0.6676316	0.81384665
							0.21544546	0.3287525
							0.81833756	0.94103557
							2.2181697	2.5905313
							0.17822848	0.27368656
							0.6121774	0.770368
							1.2873664	1.4556464
							0.16014017	0.25944418
							3.221816	3.456722
							0.4393136	0.5635406
							0.09858992	0.20798995
							0.28389907	0.41192442
							0.88319033	1.0112891
							0.43330646	0.5794658
							0.054822262	0.15385956
							0.08222839	0.18486822
							0.76016927	0.8970079
							0.038333487	0.15648143
							0.595944	0.728427
							0.34631774	0.49095625
							1.1369334	1.317887
							0.08094751	0.17336139
							0.12787296	0.2548571
							0.11127263	0.22480485
							1.5940441	1.7901411
							0.15105097	0.26195443
							2.675195	2.913522
							1.3101337	1.55607
							3.542476	3.782392
							0.2872671	0.39943674
							0.87499964	1.0269578
							0.16261426	0.274495
							0.3809681	0.5473422
							0.62058747	0.7558171
							2.3538349	2.6073494
							0.7454274	0.9485292
							0.6170149	0.8057339
							0.076231286	0.19593497
							0.15141529	0.28984958
							2.3054147	2.5943804
							1.090431	1.2911193
							0.13559638	0.25301492
							0.077434786	0.18659405
							0.22888434	0.3745427
							2.514435	2.6967201
							0.091445655	0.1997736
							0.40035036	0.5508031
							0.8157732	1.0121883
							0.16256376	0.2734725
							0.17154604	0.25759917
							0.40663946	0.5594867
							0.2041215	0.32756966
							0.86770093	1.0135896
							0.23713423	0.36354265
							0.13228968	0.25271612
							0.36375248	0.499556
							0.36095876	0.4897934
							0.1426537	0.26927125
							0.18520974	0.2927917
							0.16432333	0.2879901
							2.704311	2.9265401
							0.5828464	0.7133825
							0.43728524	0.56388307
							0.31674924	0.4635763
							1.728588	1.925244
							0.34944248	0.4802969
							0.2896503	0.43638614
							1.7930392	2.0685222
							0.10429211	0.21518846
							0.13025577	0.2298115
							1.5683323	1.8479308
							0.22192192	0.3279431
							0.41664365	0.5514743
							1.1373858	1.3328109
							0.22341037	0.33384478
							0.33198264	0.46949682
							0.4663696	0.647854
							0.35378322	0.47330478
							1.0289297	1.2848926
							0.09294271	0.21716933
							0.31797495	0.4844995
							2.5453293	2.7722595
							0.054528188	0.17260204
							0.11858094	0.24485914
							2.8455057	3.0892754
							0.04343657	0.17185426
							0.15694794	0.26633164
							0.1554209	0.25249198
							0.16390322	0.29256418
							1.380633	1.6496338
							2.8876662	3.1298084
							0.75530523	0.9113955
							0.109252684	0.23106845
							0.677603	0.8885677
							0.11684809	0.23580444
							1.3394232	1.588065
							0.11235438	0.2590205
							0.25588617	0.3899102
							0.9502788	1.1630348
							0.60646653	0.7718571
							0.2808156	0.42708763
							0.7181135	0.95259994
							0.25028473	0.38526398
							0.10052577	0.2360656
							0.23219569	0.35851172
							0.9150598	1.1204928
							0.08995618	0.19711888
							0.19728038	0.30802858
							0.19336486	0.3146564
							0.8858015	1.1043643
							0.3072864	0.45901993
							0.24902901	0.41607827
							0.8695268	1.0523435
							1.4513093	1.7115908
							2.881759	3.171572
							3.0105984	3.2583683
							0.83248264	1.0057411
							2.1322317	2.5649216
							0.22496837	0.39582717
							0.3393997	0.48638344
							0.19242758	0.3420755
							0.8616095	1.0564125
							1.4393376	1.7096155
							2.0993407	2.3913124
							0.3312586	0.47090703
							0.44679508	0.679417
							0.22609985	0.35484853
							0.23454548	0.40670988
							0.015030342	0.14041062
							0.11610424	0.2282776
							1.0141749	1.3163966
							0.15796478	0.30506444
							0.50830966	0.69417095
							0.3554537	0.5528263
							0.6074553	0.80872935
							0.45391637	0.64856666
							0.29317507	0.4662587
							0.4747286	0.62820673
							0.12110493	0.26531076
							0.023521613	0.15935478
							0.035216928	0.1664948
							0.10635652	0.19985518
							0.41550338	0.6314239
							3.7581549	4.070376
							0.47743842	0.65135306
							0.17027164	0.31839743
							0.10247732	0.2506176
							1.1279565	1.4025297
							0.19605294	0.36772168
							1.291318	1.6276828
							0.25040445	0.44703245
							0.11108956	0.2620107
							0.4652154	0.6325475
							3.0817902	3.4030335
							0.4819398	0.69723606
							3.399282	3.6579962
							0.9620632	1.2420467
							0.11787866	0.2865012
							0.06678488	0.17318073
							0.10814828	0.24200411
							0.47451264	0.6565415
							0.26538298	0.47659555
							0.22612545	0.36995074
							0.2783199	0.42447695
							0.34843627	0.5542564
							0.35359806	0.53179663
							0.7763745	1.0591803
							0.022877226	0.1643832
							0.2233832	0.36237055
							0.3084138	0.4732574
							0.45759934	0.6789202
							0.15489224	0.33224958
							0.120993786	0.26345816
							1.0825562	1.3557183
							0.8353325	1.1349863
							0.08708114	0.24443212
							1.291445	1.6483433
							0.5116508	0.7835014
							1.2315443	1.5916035
							0.32488143	0.5313801
							0.28469753	0.524409
							3.3987145	3.7454107
							0.1076008	0.27808815
							0.21178935	0.38254845
							0.147153	0.3436968
							0.60676974	0.8205801
							0.12078179	0.28570125
							3.6198163	3.9892898
							0.30617186	0.46196106
							0.029150084	0.2019793
							0.3137545	0.50607204
							0.83024067	1.1108867
							0.5662302	0.87293625
							0.13162822	0.29583633
							0.70883226	0.97122335
							0.406437	0.62639606
							0.09196378	0.22505902
							0.2371246	0.39234766
							0.010247849	0.1657127
							0.39671695	0.58881223
							0.46724752	0.6250904
							0.6290587	0.91562504
							0.27085656	0.5124986
							2.0576825	2.6055572
							0.4523981	0.6925075
							0.77794266	1.0650178
							0.44128007	0.6972981
							0.6099826	0.87991846
							2.158996	2.5901005
							0.015346104	0.1769935
							0.57429427	0.8248147
							0.005503222	0.16622391
							0.094924256	0.24244781
							0.2774136	0.4422404
							0.22732323	0.44119528
							0.023570755	0.1946899
							0.45300075	0.6838757
							0.12256056	0.28431442
							0.6198579	0.87297994
							0.35045117	0.62986636
							1.7878451	2.2921026
							0.02543034	0.19190511
							0.001225207	0.17894016
							2.36926	2.7659054
							0.20869835	0.40738308
							0.4307876	0.72441053
							2.3698444	2.9314497
							0.48973134	0.8137055
							0.27593675	0.49063635
							0.18393591	0.38004228
							0.42897123	0.7122547
							0.03160666	0.19699085
							0.13155434	0.34367886
							0.016388224	0.20293571
							0.89457023	1.3303748
							2.0431695	2.5381036
							0.702364	1.0303476
							0.51349956	0.790632
							0.6469586	0.9371706
							1.6577207	2.0452063
							0.08618485	0.3050694
							0.11499343	0.30122036
							2.1118245	2.6529763
							0.5222747	0.8413885
							0.043473706	0.21866955
							0.3392005	0.64063674
							0.89236057	1.267293
							0.4717208	0.7756404
							0.33792746	0.6697445
							0.41666713	0.70359373
							0.011313936	0.20620875
							0.018122256	0.2366584
							0.29638234	0.5830125
							0.40413383	0.69534385
							0.05229989	0.1821013
							0.4121828	0.67227936
							0.09965836	0.3255176
							0.22444238	0.460852
							1.3504692	1.7984762
							0.40113965	0.7268585
							0.5340096	0.7276324
							1.3915521	1.8585594
							0.42913267	0.7492579
							0.53698575	0.943267
							0.40772238	0.75658286
							0.12855257	0.37012485
							1.5595443	2.0873017
							0.34357333	0.66650844
							1.3353132	1.8069543
							0.21373032	0.45158917
							0.1520477	0.3598199
							0.43107042	0.82362074
							0.32318935	0.6460309
							1.0958891	1.6533339
							1.917914	2.4765754
							1.0884022	1.6194339
							0.022921585	0.24024189
							0.4185764	0.9069192
							0.79016954	1.2537181
							0.43338144	0.7953913
							0.09691315	0.3490449
							0.62803245	0.99970037
							0.3221576	0.64534926
							0.45330128	0.8647422
							1.6663569	2.219609
							0.123533405	0.41308275
							0.5758403	0.9884925
							0.21953085	0.44922587
							2.9217207	3.5780244
							0.8206827	1.2581418
							0.22771446	0.500027
							0.89698213	1.4732959
							2.8730264	3.6931198
							1.0366542	1.5396185
							0.019866887	0.26776415
							0.8468892	1.425853
							0.27600724	0.64174086
							0.3141546	0.7060984
							0.40626675	0.8293998
							1.6346185	2.331906
							2.643084	3.322724
							1.0357803	1.6887066
							0.4069365	0.83159345
							0.015060564	0.27705622
							0.025584776	0.34338498
							1.0345252	1.653703
							0.55715656	1.1525096
							0.10176718	0.46962345
							0.29574215	0.7805965
							1.3344148	1.823877
							0.22664018	0.6922109
							0.27368695	0.67194843
							0.03872504	0.3643193
							0.3648145	0.8361613
							0.093816996	0.49768153
							0.78903586	1.4715439
							5.326234	6.2126856
							1.7929341	2.5370383
							0.05910536	0.44817108
							2.1767323	3.1958876
							0.013238346	0.3633765
							2.6264272	3.7320638
							1.5786307	2.6043565
							0.6938021	1.5538632
							1.2488692	2.0923927
							0.6567315	1.3094679
							1.872535	2.8352957
							0.06278377	0.47472787
							0.96547604	1.8021287
							0.043988425	0.51078194
							0.1845514	0.61334825
							0.17502928	0.6685266
							0.015347851	0.50451654
							0.026035575	0.5737546
							0.030646494	0.7102013
							1.7921417	3.6816616
							0.045038857	0.7232694
							0.52131927	1.5996039
							0.7813335	2.2771382
							0.081517845	0.7587805
							0.10956468	0.96847284
							0.11454214	1.0855833
							0.24209234	1.6724577
							0.1299525	1.6706758
