# Supplementary material for: Immunologic barriers in liver transplantation: a single-cell analysis of the role of mesenchymal stem cells
Source: Front Immunol. 2023 Dec 7;14:1274982. doi: 10.3389/fimmu.2023.1274982 (PMC10748593; doi:10.3389/fimmu.2023.1274982)
Supplement: Supplementary file 1 [file DataSheet_1.zip › Additional File 16.xls]

Gene_ID	Scores	avg_logFC	p_val	p_val_adj	pct.1	pct.2	Syn_30	Syn_60
Rpl21-4	30.401096	4.346173	5.31E-203	2.00E-199	0.824776786	0	2.4918363	0
Rps27a-2	30.274899	4.1786036	2.45E-201	6.94E-198	0.8203125	0	2.4043632	0
S100a9	17.680508	3.1989045	5.93E-70	3.35E-67	0.385044643	0.007385524	0.96365607	0.015737595
Gnas-2	23.616623	3.1834347	2.60E-123	2.74E-120	0.581473214	0	1.4776561	0
Calm2-2	21.847689	2.9758022	8.18E-106	7.12E-103	0.517857143	0	1.2901016	0
Rps4x-2	20.471437	2.7344027	3.87E-93	3.13E-90	0.46875	0	1.1500409	0
AABR07065625.1	23.615667	2.5568335	2.66E-123	2.74E-120	0.706473214	0.106351551	1.8457067	0.23210514
Cox6b1-2	18.918863	2.4483469	7.98E-80	5.64E-77	0.4140625	0	0.9721065	0
S100a8	15.348205	2.367241	3.64E-53	1.72E-50	0.3046875	0.005908419	0.71498036	0.010931405
Rpl32-2	17.692997	2.1892934	4.75E-70	2.83E-67	0.371651786	0	0.8419298	0
AABR07060872.1	27.94027	2.1240172	8.66E-172	1.40E-168	0.910714286	0.267355982	2.7964692	0.6119067
Uqcrb-2	12.81432	1.5962416	1.36E-37	5.71E-35	0.214285714	0	0.47990787	0
LOC100912489-3	10.210737	1.4426309	1.78E-24	5.02E-22	0.181919643	0.019202363	0.42764482	0.037844684
Slfn4	14.849168	1.120885	7.04E-50	3.19E-47	0.941964286	0.846381093	3.5890985	2.6688669
Rgs1	8.449411	1.0942718	2.93E-17	5.81E-15	0.154017857	0.026587888	0.35512215	0.054282732
AABR07062183.1	9.614393	0.99619323	6.95E-22	1.79E-19	0.536830357	0.339734121	1.3399287	0.7390036
Tsc22d3	9.199926	0.9849478	3.58E-20	8.44E-18	0.491071429	0.29689808	1.2215803	0.6536886
Ndufv3-2	8.925442	0.95761937	4.44E-19	9.30E-17	0.110491071	0	0.23831604	0
Cxcr4	7.8464723	0.92903715	4.28E-15	7.23E-13	0.356026786	0.190546529	0.86233455	0.41733664
Ly49si1	9.973663	0.8750947	1.99E-23	5.49E-21	0.705357143	0.521418021	1.9666406	1.2897646
Ifit3	4.890919	0.8654485	1.00E-06	5.65E-05	0.232142857	0.141802068	0.58806133	0.3174988
LOC100910200	6.1263056	0.8495325	8.99E-10	9.17E-08	0.286830357	0.166912851	0.70423466	0.3684434
Mt-nd3	12.73632	0.8487959	3.72E-37	1.45E-34	0.871651786	0.740029542	2.6966865	1.9679441
AABR07041096.1	6.094849	0.83187795	1.10E-09	1.09E-07	0.280133929	0.158050222	0.67581683	0.3503567
Arl11	6.268812	0.79726297	3.64E-10	3.81E-08	0.290178571	0.161004431	0.68717587	0.3550888
AC134224.1	6.6185684	0.7565117	3.63E-11	4.32E-09	0.453125	0.316100443	1.1333616	0.71413666
Ehd1	5.07799	0.7226968	3.81E-07	2.38E-05	0.1953125	0.107828656	0.44038844	0.2156388
RGD1562420	7.9163594	0.71229064	2.45E-15	4.26E-13	0.571428571	0.403249631	1.40046	0.9098654
AABR07038983.1	5.4450727	0.70539504	5.18E-08	3.69E-06	0.215401786	0.11521418	0.49278024	0.24429496
Il6r	4.558558	0.65583366	5.15E-06	0.000261387	0.170758929	0.094534712	0.3818176	0.19147454
Sik1	4.984609	0.6446845	6.21E-07	3.66E-05	0.200892857	0.110782866	0.4506965	0.23380852
Ccl6	7.3023067	0.64153045	2.83E-13	4.10E-11	0.592633929	0.437223043	1.6075919	1.0976048
Fpr2	5.5541706	0.6404452	2.79E-08	2.16E-06	0.358258929	0.23633678	0.8775348	0.5486985
Pnisr	4.2739153	0.63428026	1.92E-05	0.000808051	0.236607143	0.159527326	0.5571104	0.33612323
Mt-atp8	5.8569446	0.628085	4.71E-09	4.23E-07	0.391741071	0.274741507	0.9312347	0.5949033
Susd6	4.246607	0.6129978	2.17E-05	0.000893147	0.3125	0.23929099	0.71668226	0.4869181
Cfh	4.2568903	0.61125547	2.07E-05	0.000859305	0.280133929	0.202363368	0.6547902	0.42273602
Slc28a2	4.771565	0.6109622	1.83E-06	9.95E-05	0.223214286	0.134416544	0.5090123	0.28472736
Rps18	5.462737	0.59800273	4.69E-08	3.38E-06	0.232142857	0.129985229	0.49921513	0.25893632
Cirbp	3.9515655	0.59584117	7.76E-05	0.00267073	0.176339286	0.110782866	0.39795518	0.22375235
Fam46a	4.110932	0.59249306	3.94E-05	0.001501561	0.191964286	0.1211226	0.4295038	0.2452326
Lrg1	3.6361496	0.5864036	0.000276744	0.007583313	0.282366071	0.212703102	0.7048377	0.48541865
RGD1309621	4.1341887	0.5836019	3.56E-05	0.001385304	0.2421875	0.163958641	0.56899965	0.35616052
LOC108352650	10.608588	0.5656547	2.72E-26	8.31E-24	0.9140625	0.88183161	3.0892336	2.6748507
Ube2g2	3.670842	0.5609392	0.000241753	0.006971214	0.104910714	0.05465288	0.23869772	0.11103948
AC134224.3	12.433994	0.55524635	1.71E-35	6.04E-33	0.998883929	0.994091581	4.8938947	4.4310575
Pon3	3.8280964	0.55493516	0.000129138	0.004014992	0.215401786	0.146233383	0.5044642	0.31559366
LOC100360087	4.4091573	0.5527593	1.04E-05	0.000481315	0.169642857	0.097488922	0.36018777	0.1846408
LOC100360841	7.504972	0.5516188	6.14E-14	9.40E-12	0.700892857	0.608567208	1.9203919	1.4988036
LOC100359922	7.600798	0.539305	2.94E-14	4.69E-12	0.7890625	0.741506647	2.2997994	1.9452724
Arglu1	4.600087	0.5386156	4.22E-06	0.000219235	0.283482143	0.190546529	0.6708195	0.42506227
Pla2g7	3.9327831	0.5329038	8.40E-05	0.002862248	0.1640625	0.100443131	0.36232203	0.19784416
Mt-co2	14.272804	0.51906806	3.23E-46	1.41E-43	1	0.992614476	4.7300386	4.2853737
Glul	4.593967	0.5154591	4.35E-06	0.000224737	0.503348214	0.432791728	1.24	0.9659471
Usp32	3.558346	0.51189953	0.000373197	0.009709136	0.138392857	0.084194978	0.30814663	0.16985673
Lilrb2	3.4040787	0.5110204	0.000663876	0.015395666	0.185267857	0.127031019	0.42309946	0.26549885
AABR07026997.1	3.8464696	0.50714886	0.000119832	0.003788097	0.143973214	0.084194978	0.30642238	0.16080213
AC128960.1	4.3522186	0.5065758	1.35E-05	0.000605221	0.178571429	0.104874446	0.37299448	0.20250976
Pygl	3.613726	0.5062108	0.000301828	0.008230819	0.1484375	0.091580502	0.32740057	0.1824414
Il17ra	6.2817464	0.5001572	3.35E-10	3.58E-08	0.649553571	0.552437223	1.6691518	1.3012469
Strn4	2.4273007	0.48830503	0.015211641	0.146042734	0.140625	0.104874446	0.3282222	0.21597719
Xdh	4.2818213	0.48617172	1.85E-05	0.000782773	0.482142857	0.40620384	1.1919934	0.92671335
Rpl37a	6.844306	0.47355318	7.68E-12	9.66E-10	0.832589286	0.819793205	2.5437112	2.2650616
Fastk	3.523011	0.47190115	0.000426674	0.010826603	0.162946429	0.104874446	0.36949673	0.21876165
Atp5md	3.2037172	0.46991864	0.001356656	0.026608803	0.104910714	0.062038405	0.2291568	0.11609917
Akap8l	2.817242	0.46822947	0.004843804	0.068011574	0.118303571	0.078286558	0.26546702	0.15539679
Ptma	3.5543678	0.46648145	0.000378889	0.009833469	0.198660714	0.137370753	0.43263942	0.27686772
Limk1	3.1039195	0.46621418	0.001909753	0.035142558	0.1171875	0.072378139	0.25834823	0.14508776
Cited2	3.344017	0.4647907	0.000825747	0.01843191	0.234375	0.171344165	0.55499053	0.3820239
Oasl2	2.8167543	0.46468842	0.004851161	0.068030471	0.200892857	0.153618907	0.46098882	0.32140353
Pik3r5	4.358514	0.4609611	1.31E-05	0.000592778	0.216517857	0.137370753	0.4831536	0.2860336
Sidt2	3.6023958	0.4574818	0.000315298	0.008468994	0.116071429	0.06351551	0.25914863	0.13595258
Ypel3	3.0078807	0.45542789	0.002630763	0.044426554	0.34375	0.29689808	0.81403214	0.6374887
Calr	5.569675	0.45475727	2.55E-08	2.03E-06	0.639508929	0.564254062	1.7389195	1.4029622
Tgfbi	4.4499702	0.4433991	8.59E-06	0.000406665	0.425223214	0.326440177	1.0208092	0.752127
Gps2	3.4860318	0.43663144	0.000490243	0.012061037	0.277901786	0.212703102	0.6245286	0.44279152
Rps4x	3.7958095	0.43467438	0.000147162	0.004513381	0.120535714	0.064992614	0.25433525	0.12875296
Arap1	2.9816968	0.4337674	0.002866556	0.047083914	0.267857143	0.214180207	0.6220604	0.45815793
Leng8	2.945461	0.43014383	0.003224739	0.051352093	0.149553571	0.101920236	0.3323436	0.21111569
Tmem71	3.46526	0.42599997	0.000529719	0.012782151	0.136160714	0.081240768	0.29087064	0.16877767
Pnpla8	2.8630679	0.42562196	0.004195608	0.062640762	0.150669643	0.104874446	0.32884717	0.20980288
Flii	2.6459174	0.42535955	0.008146968	0.100325607	0.213169643	0.168389956	0.4808573	0.35072652
Filip1l	3.5950375	0.42399856	0.000324345	0.008657102	0.34375	0.279172821	0.81847715	0.6128542
LOC498555	3.5484815	0.4235834	0.000387459	0.009988331	0.262276786	0.196454948	0.5729099	0.39706844
Pkm	3.8898294	0.42245498	0.000100315	0.003300179	0.435267857	0.366322009	1.0121537	0.79260695
Clec7a	3.16697	0.41716605	0.001540362	0.029695615	0.340401786	0.286558346	0.7972	0.6173486
AABR07042821.1	3.4390712	0.4137223	0.000583714	0.013870241	0.2734375	0.212703102	0.59874564	0.427149
Rassf3	2.5608306	0.41281673	0.010442229	0.116937578	0.150669643	0.110782866	0.33156428	0.22357453
Capn3	3.5169854	0.4118872	0.000436478	0.010976927	0.178571429	0.116691285	0.40223897	0.25308895
Mt-nd4l	5.4951224	0.4068588	3.90E-08	2.87E-06	0.8203125	0.779911374	2.3451161	2.0695624
Jmjd1c	2.7021947	0.40579113	0.006888341	0.088284657	0.116071429	0.076809453	0.2582681	0.15617011
Tnfrsf1a	3.3172455	0.40037385	0.000909097	0.019535949	0.254464286	0.192023634	0.5819329	0.41270265
Pdcd4	2.729044	0.39964375	0.006351822	0.083006425	0.291294643	0.246676514	0.68398327	0.5294847
Plec	1.9922072	0.39833158	0.046348338	0.279746207	0.214285714	0.1816839	0.49577415	0.38704374
Nudt16	2.0558615	0.39783376	0.03979588	0.268396883	0.118303571	0.090103397	0.26004758	0.17311715
B4galt5	2.7551632	0.3962331	0.005866285	0.078360388	0.158482143	0.11225997	0.360194	0.24126503
Arhgap45	3.1075037	0.3927652	0.001886747	0.034889396	0.283482143	0.223042836	0.6555957	0.4875389
Rin3	2.7959945	0.3919377	0.005174028	0.071659164	0.251116071	0.199409158	0.5639413	0.42219806
Fam192a	3.0049393	0.39021784	0.002656339	0.044638927	0.1015625	0.0605613	0.21737194	0.11784591
Btg1	4.155703	0.3888182	3.24E-05	0.001278738	0.590401786	0.543574594	1.5129889	1.2834014
Rsrp1	3.6496427	0.38786808	0.000262605	0.007363265	0.472098214	0.404726736	1.1483244	0.9286898
Cd37	2.4966896	0.38641745	0.012535865	0.130754266	0.360491071	0.317577548	0.8541069	0.7009642
AABR07044711.1	3.510398	0.3835308	0.000447437	0.011153393	0.110491071	0.0605613	0.22783795	0.11859555
Pcm1	3.0334284	0.37463343	0.002417921	0.041776512	0.140625	0.093057607	0.32185254	0.19934066
Bag6	2.1856756	0.3738354	0.028839337	0.216411561	0.100446429	0.070901034	0.22750093	0.14607401
Efcab14	2.2014813	0.3732574	0.027701968	0.210687615	0.1328125	0.098966027	0.30471617	0.21062155
Sirpd	2.1174002	0.37312436	0.034225898	0.242703516	0.252232143	0.217134417	0.5758976	0.45811638
Crebbp	2.398093	0.37243286	0.016480679	0.15491017	0.114955357	0.079763663	0.26327997	0.17103949
Ccar1	2.2083151	0.37156683	0.027222312	0.208158722	0.102678571	0.072378139	0.22930123	0.14731218
Kmt2e	2.2333758	0.37093893	0.025524168	0.198800422	0.347098214	0.311669129	0.8038521	0.66732544
Cklf	2.99642	0.36897552	0.002731701	0.04539597	0.392857143	0.344165436	0.9368173	0.7626819
AABR07034739.1	2.5678148	0.36731604	0.01023418	0.115244	0.100446429	0.064992614	0.22949575	0.13879906
Fam53b	3.3247628	0.36402985	0.000884937	0.019185512	0.1171875	0.067946824	0.25417536	0.14275841
Lrp10	2.0266669	0.3637935	0.0426965	0.279731188	0.194196429	0.161004431	0.43887186	0.33724728
AABR07039448.1	3.644629	0.35819745	0.000267778	0.007418956	0.109375	0.05760709	0.22494161	0.11549762
Prcp	3.1288133	0.35721165	0.001755138	0.032928953	0.129464286	0.081240768	0.27721193	0.16620488
LOC102555453	2.2125027	0.3554503	0.026931945	0.206636486	0.1875	0.150664697	0.41154906	0.3053005
LOC100363469	3.077251	0.35245574	0.002089194	0.037896853	0.529017857	0.503692762	1.2905666	1.1319697
Cr1l	2.0522704	0.34639066	0.040143397	0.27025748	0.232142857	0.196454948	0.51723593	0.40966713
LOC100359687	2.3383815	0.34542537	0.019367463	0.173266073	0.34375	0.310192024	0.82769203	0.6911621
Fyb1	4.0450997	0.344914	5.23E-05	0.001959895	0.608258929	0.545051699	1.5748161	1.329114
Glrx	2.4706964	0.34057403	0.013485019	0.136466406	0.364955357	0.320531758	0.86512965	0.7153727
Nfkbia	5.359657	0.3378456	8.34E-08	5.79E-06	0.825892857	0.787296898	2.4906166	2.2051141
Supt5h	2.6450272	0.33574298	0.008168433	0.100371509	0.172991071	0.127031019	0.38731694	0.27376473
Sbno2	2.038263	0.3278861	0.041523642	0.277077271	0.1328125	0.101920236	0.29675257	0.21190055
Mt-nd2	6.001712	0.32786584	1.95E-09	1.86E-07	0.939732143	0.933530281	3.2567673	3.030565
Fam98c	2.0277808	0.32688925	0.042582617	0.279731188	0.111607143	0.082717873	0.24697556	0.16925026
Tomm7	2.5808127	0.32582837	0.009856803	0.113435445	0.369419643	0.327917282	0.8930372	0.73883265
Son	2.6560442	0.32376155	0.007906325	0.098338251	0.560267857	0.556868538	1.4354417	1.3070766
Rab24	2.441986	0.32331264	0.01460671	0.142980953	0.129464286	0.091580502	0.28032008	0.18725654
Man2b1	2.4334013	0.32233313	0.014957713	0.144804482	0.268973214	0.224519941	0.5979701	0.4703499
Fbxl5	2.378095	0.32078338	0.01740235	0.160900651	0.193080357	0.152141802	0.4333787	0.32119837
Clk1	2.5035133	0.32068405	0.012296703	0.129092565	0.215401786	0.17282127	0.48904195	0.3644881
Fbxw2	2.1162155	0.32031506	0.03432649	0.242947398	0.151785714	0.116691285	0.32995072	0.24074857
AABR07065406.1	2.3275201	0.3153997	0.019937602	0.175322035	0.108258929	0.075332349	0.23018494	0.1480443
Tkt	3.8312466	0.3149974	0.000127496	0.00397756	0.713169643	0.675036928	1.9478534	1.7374531
Add3	2.536065	0.3134558	0.011210589	0.12095538	0.299107143	0.252584934	0.6801263	0.54314846
Cast	2.9571126	0.3125545	0.003105348	0.04984855	0.598214286	0.595273264	1.5616065	1.4229441
Itgb2	5.8878903	0.3121587	3.91E-09	3.60E-07	0.870535714	0.8788774	2.7815287	2.596209
Slc16a3	2.274966	0.3102176	0.022907962	0.184782188	0.141741071	0.106351551	0.30459058	0.21408966
Sh3kbp1	2.3371031	0.31005827	0.019433828	0.173325274	0.222098214	0.17872969	0.49512994	0.38156074
Cox17	3.0584042	0.30781713	0.002225193	0.039908888	0.623883929	0.59084195	1.6630696	1.4875048
Atp6ap1	2.4089544	0.30543163	0.015998303	0.152001427	0.264508929	0.221565731	0.5853224	0.4610814
Ctss	2.920529	0.30234027	0.003494377	0.054924814	0.514508929	0.480059084	1.2698557	1.1086878
Plaur	2.0339017	0.30069137	0.041961512	0.278357817	0.108258929	0.079763663	0.23147832	0.1555025
Rps12	3.0771527	0.29964784	0.002089882	0.037896853	0.59375	0.564254062	1.5274466	1.3628849
Mt-atp6	9.474769	0.29340667	2.67E-21	6.72E-19	1	1	5.2776093	5.059967
Map1lc3b	2.1308897	0.29265743	0.033098227	0.23707129	0.387276786	0.367799114	0.9137597	0.7946644
Cfp	3.903875	0.29209703	9.47E-05	0.003160236	0.686383929	0.658788774	1.8573617	1.6631445
Nxf1	2.3350782	0.28854784	0.019539335	0.173978485	0.126116071	0.090103397	0.28166127	0.19371842
Srrm1	2.709023	0.283317	0.006748168	0.087077173	0.4375	0.392909897	1.0706588	0.90464044
Map4k1	2.615198	0.27613926	0.008917578	0.107052895	0.652901786	0.621861152	1.7267299	1.5637842
Rps21	3.5067947	0.27533555	0.000453539	0.01128066	0.6953125	0.675036928	1.8791918	1.7117777
Cdk11b	2.5933294	0.27495933	0.009505165	0.111540295	0.261160714	0.209748892	0.6073861	0.4712083
LOC24906	1.9968637	0.26951227	0.045839992	0.279731188	0.434151786	0.403249631	1.1028739	0.9740284
RT1-A1	5.3262115	0.26815987	1.00E-07	6.88E-06	0.947544643	0.963072378	3.33631	3.206977
Snrnp70	2.1373725	0.26666743	0.032567702	0.235959463	0.279017857	0.240768095	0.632135	0.5186153
Lilrc2	2.069938	0.26566672	0.038458155	0.261819904	0.150669643	0.116691285	0.31930307	0.2366646
AABR07065438.1	1.9668007	0.26156366	0.04920619	0.292471876	0.309151786	0.279172821	0.6970474	0.5896197
Vsir	2.0113263	0.26136336	0.044290997	0.279731188	0.248883929	0.209748892	0.55864596	0.45247886
Ptms	1.9836078	0.25827542	0.04729958	0.283822557	0.452008929	0.432791728	1.1139038	0.9988608
RT1-T24-3	2.282088	0.2581739	0.022484142	0.182947736	0.431919643	0.395864106	1.0742245	0.93434554
Ddit4	2.7471576	0.25803137	0.006011426	0.079554759	0.449776786	0.403249631	1.1115443	0.94598365
Rps28	3.5174465	0.25372443	0.00043572	0.010976927	0.762276786	0.76070901	2.1955652	2.055004
Mt-nd5	3.3397377	0.2536706	0.000838576	0.018499345	0.7578125	0.745937962	2.177619	2.0166175
AABR07054189.1	2.0389283	0.25227204	0.041457191	0.277077271	0.191964286	0.156573117	0.40277958	0.31472787
Stk40	1.9934593	0.25014153	0.046211177	0.279731188	0.196428571	0.162481536	0.44058725	0.34523895
Krcc1	-3.6323495	-0.2500267	0.000280852	0.007677311	0.143973214	0.220088626	0.3234244	0.46801746
Mbd2	-2.6879833	-0.25025892	0.0071885	0.090794931	0.077008929	0.11816839	0.16441746	0.2468129
Spcs1	-2.4348848	-0.25026765	0.01489653	0.144335638	0.202008929	0.252584934	0.43945184	0.55364335
Calm1	-5.8052526	-0.25031567	6.43E-09	5.64E-07	0.938616071	0.964549483	3.4282293	3.696456
Tbca	-3.2329164	-0.2503262	0.001225334	0.024500182	0.127232143	0.189069424	0.27324924	0.39421773
Cdc42	-3.0010362	-0.25212094	0.002690626	0.04484508	0.472098214	0.546528804	1.123086	1.3163939
Ly86	-3.2275488	-0.253107	0.001248557	0.024920503	0.366071429	0.453471196	0.86799854	1.071327
Eif5a	-3.3945389	-0.25373805	0.000687443	0.015877116	0.464285714	0.568685377	1.105909	1.3403816
Skp1	-3.1200964	-0.2540324	0.001807919	0.03365167	0.223214286	0.295420975	0.50379205	0.6606005
Pfdn1	-2.513296	-0.25435656	0.011960893	0.126624351	0.103794643	0.146233383	0.22158143	0.3094914
Litaf	-3.1429987	-0.2544831	0.001672266	0.031700226	0.138392857	0.202363368	0.2978568	0.4207694
Rhob	-3.7323792	-0.2546455	0.00018968	0.005658174	0.228794643	0.319054653	0.53526807	0.7265265
Cd1d1	-2.4746797	-0.2548348	0.01333557	0.135687643	0.100446429	0.141802068	0.21374187	0.2994642
Ghitm	-3.1085293	-0.25489146	0.00188021	0.034825436	0.175223214	0.246676514	0.38786718	0.5206844
Evi2b	-3.0510154	-0.25538108	0.002280689	0.039962477	0.219866071	0.29098966	0.48971	0.63861483
Dbi	-2.6760287	-0.2558518	0.007450028	0.093784166	0.091517857	0.135893648	0.20287976	0.29317015
Atp5f1a	-3.7272236	-0.25621095	0.000193601	0.005750599	0.161830357	0.243722304	0.3560084	0.50955534
Rab1a	-2.8146667	-0.2582164	0.004882785	0.068389205	0.074776786	0.11816839	0.16139917	0.24224034
Glud1	-2.3294158	-0.25826657	0.019837054	0.175124677	0.206473214	0.255539143	0.44306332	0.556714
Leprot	-3.7405188	-0.26199812	0.000183641	0.005498049	0.2109375	0.29985229	0.46215713	0.63914967
Cdc42ep3	-3.445217	-0.26257133	0.000570601	0.013594726	0.055803571	0.103397341	0.117256895	0.20587462
Tm9sf3	-3.3827555	-0.26302913	0.000717625	0.016440001	0.074776786	0.127031019	0.15807469	0.25898847
Tagln2	-2.8644056	-0.26317948	0.004177928	0.062459192	0.2109375	0.274741507	0.47407755	0.6161443
Rida	-3.6436691	-0.26364997	0.000268779	0.007418956	0.052455357	0.101920236	0.11451158	0.20748203
Tmem150b	-2.9648674	-0.2642175	0.003028135	0.049014897	0.068080357	0.110782866	0.14039461	0.22803263
Arf6	-3.656302	-0.26668376	0.00025588	0.007335334	0.186383929	0.268833087	0.40542552	0.5697493
Txn1	-3.5867722	-0.26856026	0.000334796	0.008852549	0.59375	0.667651403	1.5429053	1.7811922
Pdia3	-3.8228223	-0.2688723	0.000131933	0.004079463	0.410714286	0.516986706	0.964708	1.2087724
Taf10	-2.5246515	-0.26888156	0.011581309	0.123763621	0.228794643	0.288035451	0.5086595	0.63819164
Clec4a2	-3.2084565	-0.2695768	0.001334495	0.026310944	0.181919643	0.252584934	0.412703	0.55901444
Khdrbs1	-2.5169232	-0.27045986	0.011838463	0.12568094	0.126116071	0.17282127	0.26727915	0.36416346
Tmsb10	-4.7896824	-0.27070674	1.67E-06	9.13E-05	0.7734375	0.859675037	2.2244735	2.5462263
Rragc	-3.083511	-0.27095568	0.002045734	0.037462092	0.058035714	0.100443131	0.12087702	0.20394884
LOC100910669	-2.9781876	-0.27219477	0.002899584	0.047419928	0.094866071	0.144756278	0.1924621	0.28892234
Sft2d1	-3.8740523	-0.2735922	0.00010704	0.003461076	0.235491071	0.335302806	0.52850366	0.72299814
Ostf1	-3.1968052	-0.27454555	0.001389587	0.02716054	0.4296875	0.522895126	1.022998	1.239475
Nbn	-3.0577085	-0.27569836	0.002230364	0.039938331	0.090401786	0.141802068	0.20163159	0.30049035
Pnrc1	-3.4305592	-0.27594015	0.000602338	0.014142457	0.1953125	0.276218612	0.42620093	0.5832281
S100a6	-3.3427813	-0.27614245	0.000829432	0.018455008	0.53125	0.615952733	1.4741825	1.7317988
Uqcrh	-3.339789	-0.27616778	0.000838421	0.018499345	0.2734375	0.364844904	0.62794083	0.8106324
LOC108351137	-5.0711956	-0.27794752	3.95E-07	2.44E-05	0.472098214	0.623338257	1.1413603	1.4843572
Rpn1	-2.8499753	-0.27805856	0.004372263	0.064428257	0.097098214	0.144756278	0.2068748	0.3027031
Eid1	-3.2038634	-0.2789486	0.001355968	0.026608803	0.058035714	0.101920236	0.12180422	0.2076684
Otulin	-3.8664112	-0.2793462	0.000110449	0.003550987	0.108258929	0.17872969	0.23984909	0.37953576
Cd302	-3.6769204	-0.28008884	0.000236067	0.006850172	0.264508929	0.360413589	0.6030188	0.7976702
RGD1308430	-3.67049	-0.28034738	0.000242086	0.006971214	0.056919643	0.107828656	0.12257733	0.22099757
Naa38	-2.8620594	-0.28044072	0.004208981	0.062675054	0.143973214	0.199409158	0.31426564	0.4350246
Lsm14a	-2.1968336	-0.28046754	0.02803233	0.21234396	0.110491071	0.147710487	0.23105416	0.3140901
Cstb	-3.858798	-0.2810357	0.000113946	0.003642733	0.353794643	0.453471196	0.83311224	1.0649037
Btg2	-2.9158692	-0.2813257	0.003546991	0.055597359	0.607142857	0.672082718	1.605443	1.8167136
Akr1b1	-2.9625788	-0.2814629	0.003050737	0.049200976	0.155133929	0.215657312	0.3448887	0.4715653
Cat	-4.463652	-0.2824041	8.06E-06	0.000385551	0.106026786	0.189069424	0.235098	0.38903138
2-Mar	-3.3630357	-0.2827707	0.000770904	0.017379121	0.098214286	0.156573117	0.20932378	0.31922916
Ube2d2	-3.3372614	-0.28317368	0.000846083	0.018628646	0.128348214	0.192023634	0.2723437	0.3987827
Rps9l1	-3.6910498	-0.2844684	0.00022333	0.006564756	0.0625	0.116691285	0.12695184	0.22337846
LOC100910270	-5.507668	-0.2854367	3.64E-08	2.76E-06	0.815848214	0.902511078	2.681207	3.0683796
Dstn	-4.018713	-0.28552964	5.85E-05	0.00215712	0.34375	0.450516987	0.7876357	1.0233625
Zbtb7a	-3.9196305	-0.28743577	8.87E-05	0.003004928	0.135044643	0.212703102	0.2991286	0.45559973
Psma2	-2.9068778	-0.28778723	0.003650557	0.056749111	0.161830357	0.223042836	0.3548831	0.4821977
Psmb2	-3.6727028	-0.2889935	0.000239999	0.006946454	0.225446429	0.316100443	0.5086329	0.6909389
G3bp1	-2.5356984	-0.28974676	0.011222334	0.12095538	0.091517857	0.132939439	0.19161853	0.27703056
Clns1a	-3.0389872	-0.2907717	0.002373749	0.041138926	0.059151786	0.100443131	0.12594755	0.21349613
Srsf3	-4.147758	-0.29082122	3.36E-05	0.001319322	0.1328125	0.217134417	0.28920048	0.4495585
Tmsb4x	-11.371932	-0.29105878	5.77E-30	1.87E-27	0.996651786	0.992614476	5.259891	5.4602556
Fgb	-3.8927426	-0.2932945	9.91E-05	0.003279854	0.061383929	0.11816839	0.1319034	0.2399435
Sfpq	-3.0308766	-0.2932976	0.002438449	0.042002941	0.089285714	0.138847858	0.19239427	0.29274982
Nr1h3	-2.6321793	-0.29510424	0.008483907	0.103239109	0.0703125	0.107828656	0.14109847	0.22176749
Jpt1	-3.8310785	-0.29562744	0.000127583	0.00397756	0.321428571	0.429837518	0.7441679	0.97243667
Anxa4	-4.436564	-0.29577148	9.14E-06	0.000431018	0.109375	0.194977843	0.24514355	0.39915016
Defb14	-3.1503859	-0.29636648	0.001630549	0.031058152	0.0625	0.107828656	0.14454378	0.23523624
Ppia	-4.380886	-0.29788265	1.18E-05	0.000541556	0.555803571	0.677991137	1.4015099	1.7151717
Dusp6	-3.6102617	-0.29832408	0.000305888	0.008301525	0.287946429	0.375184638	0.63756335	0.8336973
Rilpl2	-3.7888958	-0.2987057	0.000151318	0.004628294	0.135044643	0.211225997	0.2971582	0.4432158
St3gal5	-3.854389	-0.29966065	0.000116019	0.003688165	0.1953125	0.283604136	0.43457142	0.61388963
Sh3bp1	-3.4710367	-0.3002044	0.000518453	0.012592178	0.060267857	0.109305761	0.1264919	0.22146298
Ets2	-2.998122	-0.30066434	0.002716488	0.045209558	0.094866071	0.144756278	0.21017048	0.31615806
Capzb	-4.74638	-0.30190974	2.07E-06	0.000111073	0.5546875	0.675036928	1.3690134	1.6878183
Hnrnpa1	-4.573679	-0.30194387	4.79E-06	0.000245407	0.159598214	0.258493353	0.34512103	0.5360702
Psmb10	-3.994368	-0.3031041	6.49E-05	0.002330477	0.309151786	0.419497784	0.70850825	0.93986285
Pfdn2	-3.3838384	-0.3035747	0.000714801	0.016408519	0.092633929	0.150664697	0.20497584	0.319171
Arpc1b	-6.043918	-0.3045205	1.50E-09	1.48E-07	0.8125	0.911373708	2.4187813	2.8048844
Timm23	-4.4644012	-0.30570608	8.03E-06	0.000385551	0.0546875	0.11816839	0.11355735	0.22696462
Tap1	-3.0334911	-0.30679396	0.002417418	0.041776512	0.080357143	0.128508124	0.17344895	0.26741314
Rap1b	-4.3015904	-0.30742547	1.70E-05	0.000729694	0.146205357	0.23929099	0.32251918	0.4962961
Ly6e	-4.2977395	-0.30770788	1.73E-05	0.000736882	0.481026786	0.583456425	1.2752621	1.5797553
Nop10	-3.3402092	-0.30820596	0.000837153	0.018499345	0.200892857	0.280649926	0.44326502	0.60096496
Eif4a1	-4.478255	-0.30880743	7.53E-06	0.000373539	0.537946429	0.654357459	1.3274677	1.6341839
Ppp2r5c	-3.3234918	-0.3090821	0.00088898	0.019236305	0.099330357	0.156573117	0.2067618	0.32011077
Dram1	-4.2340813	-0.30990982	2.29E-05	0.000940984	0.181919643	0.279172821	0.40226203	0.5913814
Rnf13	-4.452108	-0.3104749	8.50E-06	0.000404328	0.061383929	0.128508124	0.13168232	0.25255314
Papola	-3.9089696	-0.31085497	9.27E-05	0.003121962	0.141741071	0.221565731	0.31304118	0.47152248
Fam43a	-3.3487654	-0.31086043	0.000811725	0.018226763	0.178571429	0.249630724	0.3960193	0.5491377
Med28	-3.3247852	-0.31093156	0.000884867	0.019185512	0.112723214	0.17282127	0.24139044	0.362772
Slc15a3	-3.8137236	-0.3121092	0.000136889	0.004209696	0.119419643	0.190546529	0.2533965	0.39157194
RT1-A2	-5.2218676	-0.3140978	1.77E-07	1.16E-05	0.555803571	0.691285081	1.3758596	1.7272191
Tsg101	-3.7038083	-0.31499386	0.000212387	0.006259328	0.079241071	0.138847858	0.17332006	0.28975418
Rap1a	-4.3899198	-0.31583342	1.13E-05	0.000521652	0.128348214	0.215657312	0.27986047	0.4498152
Mat2b	-3.3775764	-0.31585035	0.000731277	0.016651628	0.068080357	0.11816839	0.14385282	0.24022627
Rexo2	-2.962455	-0.31665733	0.003051965	0.049200976	0.189732143	0.252584934	0.42280638	0.5659285
Tnfsf13	-4.0384173	-0.31798813	5.38E-05	0.002009907	0.34375	0.450516987	0.80619913	1.0538727
Nudt21	-3.290841	-0.3182312	0.000998883	0.0212488	0.0859375	0.140324963	0.18267438	0.28625733
Nfkb1	-3.6882322	-0.3198927	0.000225818	0.006586541	0.170758929	0.249630724	0.3753464	0.5392604
Tmem176a	-3.9221432	-0.3203253	8.78E-05	0.002982685	0.1015625	0.171344165	0.2301519	0.3700595
Cox16	-2.452319	-0.3207928	0.014193879	0.140535548	0.073660714	0.109305761	0.15453768	0.23405501
Gjb2	-2.7519813	-0.32272482	0.005923591	0.078867381	0.082589286	0.125553914	0.18125391	0.27448758
Eef1a1	-5.5563097	-0.32321745	2.76E-08	2.15E-06	0.651785714	0.768094535	1.704401	2.0685813
AABR07062466.1	-4.2004123	-0.32392773	2.66E-05	0.001088514	0.294642857	0.404726736	0.64628345	0.8778302
Gngt2	-4.564059	-0.32415494	5.02E-06	0.000255775	0.671875	0.76070901	1.8929833	2.2119427
Arpc4	-4.6228766	-0.32473722	3.78E-06	0.000197372	0.401785714	0.53028065	0.9528446	1.2502491
Ndufb9	-2.8209465	-0.3259467	0.004788218	0.067314612	0.136160714	0.189069424	0.28639024	0.40129802
Rhov	-3.9477446	-0.32663536	7.89E-05	0.002705481	0.146205357	0.228951256	0.3258094	0.4911602
Snx18	-3.2974713	-0.32867992	0.000975596	0.020831739	0.080357143	0.131462334	0.16457178	0.27109322
Kras	-4.1458344	-0.3287097	3.39E-05	0.001325314	0.197544643	0.29394387	0.43637022	0.63299936
Grpel1	-3.2684443	-0.3297449	0.001081405	0.022496798	0.072544643	0.122599705	0.15662389	0.25684234
Actr3	-4.2592945	-0.33117342	2.05E-05	0.00085324	0.508928571	0.629246677	1.2637173	1.5665765
Mid1ip1	-4.482028	-0.33204404	7.39E-06	0.000368611	0.104910714	0.187592319	0.23177718	0.3920253
Tmbim4	-3.5344641	-0.33311287	0.000408603	0.010414772	0.248883929	0.327917282	0.55421025	0.7413491
Bloc1s4	-3.4164991	-0.33643535	0.000634319	0.014770755	0.060267857	0.107828656	0.12846804	0.2300445
Rps27l	-4.033397	-0.33871764	5.50E-05	0.002046598	0.104910714	0.177252585	0.22545609	0.36851704
Gsto1	-3.9164112	-0.3387932	8.99E-05	0.003036229	0.087053571	0.150664697	0.18121082	0.30997774
Eno1	-5.1611147	-0.34035677	2.45E-07	1.58E-05	0.241071429	0.373707533	0.544866	0.81177795
Spi1	-5.7174964	-0.34662104	1.08E-08	9.20E-07	0.532366071	0.697193501	1.3491096	1.7600479
Myl6	-5.4956074	-0.347324	3.89E-08	2.87E-06	0.6640625	0.76957164	1.7828296	2.1447804
Arpc2	-6.1029716	-0.34822413	1.04E-09	1.04E-07	0.672991071	0.807976366	1.7884828	2.2042994
Brk1	-4.298216	-0.34883565	1.72E-05	0.000736882	0.345982143	0.454948301	0.7885585	1.0444285
Cst7	-3.3694391	-0.34932083	0.000753213	0.017070167	0.095982143	0.152141802	0.20870918	0.3282457
Hp	-3.8952446	-0.3532734	9.81E-05	0.003255701	0.261160714	0.363367799	0.58611685	0.80190533
Vasp	-4.8917804	-0.3544337	9.99E-07	5.65E-05	0.324776786	0.453471196	0.7532216	1.0451198
Ppp2r5a	-4.9512258	-0.3569307	7.37E-07	4.30E-05	0.238839286	0.366322009	0.53300977	0.78923607
B2m	-8.216747	-0.35806182	2.09E-16	3.94E-14	0.920758929	0.964549483	3.0530205	3.4225054
Myl12a	-3.7319689	-0.3596699	0.000189989	0.005658174	0.353794643	0.451994092	0.8094159	1.0419823
Bloc1s2	-4.292244	-0.36090362	1.77E-05	0.000752523	0.2890625	0.394387001	0.6505599	0.89388144
Itga4	-5.507709	-0.3641369	3.64E-08	2.76E-06	0.254464286	0.400295421	0.597967	0.8982074
Exo5	-4.343236	-0.36451954	1.40E-05	0.000628023	0.142857143	0.23338257	0.3103304	0.4875412
Oaz1	-6.116195	-0.3669029	9.58E-10	9.68E-08	0.686383929	0.806499261	1.8409765	2.24197
Atp6ap2	-4.246936	-0.3677481	2.17E-05	0.000893147	0.229910714	0.327917282	0.50830173	0.72340155
Acp2	-4.356037	-0.36810446	1.32E-05	0.000597134	0.056919643	0.119645495	0.11984492	0.23947112
Tnfaip8	-3.8910196	-0.37101898	9.98E-05	0.003293604	0.165178571	0.242245199	0.36035445	0.53747296
H3f3b	-6.4302015	-0.37223583	1.27E-10	1.43E-08	0.8359375	0.905465288	2.4617963	2.818581
Gng10	-5.238608	-0.37234104	1.62E-07	1.06E-05	0.405133929	0.542097489	0.9460868	1.2764555
Mapkapk3	-4.5866303	-0.3746847	4.50E-06	0.000231719	0.137276786	0.231905465	0.3015982	0.48688424
Rras	-4.7248344	-0.3782788	2.30E-06	0.00012294	0.388392857	0.518463811	0.91710615	1.2254132
Hnrnpf	-3.9930544	-0.37962952	6.52E-05	0.002333785	0.2265625	0.324963072	0.49219504	0.6945595
Lasp1	-3.8840234	-0.3821453	0.000102742	0.003360496	0.111607143	0.180206795	0.23209135	0.3798853
Tuba1a	-4.162408	-0.38723046	3.15E-05	0.001250466	0.3125	0.420974889	0.7093045	0.9557008
Anxa5	-5.028643	-0.38813943	4.94E-07	2.97E-05	0.372767857	0.506646972	0.87270546	1.1869323
Scimp	-4.362251	-0.38857138	1.29E-05	0.00058508	0.080357143	0.150664697	0.16346483	0.30107254
Cd99	-4.3272667	-0.3997214	1.51E-05	0.000662224	0.116071429	0.196454948	0.24800691	0.41467562
Mrpl54	-4.4674425	-0.40030938	7.92E-06	0.000383548	0.099330357	0.17872969	0.2186465	0.38143337
Cap1	-5.565228	-0.4049069	2.62E-08	2.07E-06	0.501116071	0.646971935	1.2162093	1.594161
Fdps	-3.9052393	-0.4049744	9.41E-05	0.003151756	0.074776786	0.135893648	0.15819897	0.28376472
Psme1	-6.003416	-0.40817687	1.93E-09	1.85E-07	0.358258929	0.528803545	0.83715314	1.2133482
Rab10	-3.9925318	-0.40985855	6.54E-05	0.002333785	0.233258929	0.327917282	0.5023517	0.71148735
Net1	-4.991358	-0.40999067	6.00E-07	3.55E-05	0.040178571	0.104874446	0.08836364	0.21765363
Lpar6	-5.200474	-0.41554457	1.99E-07	1.29E-05	0.235491071	0.364844904	0.53677386	0.8125514
Hebp1	-4.3939843	-0.41593513	1.11E-05	0.000514078	0.065848214	0.132939439	0.14397268	0.27955467
Samsn1	-6.448961	-0.42161244	1.13E-10	1.27E-08	0.407366071	0.595273264	0.9974425	1.4367613
Psmb9	-5.038381	-0.42235512	4.69E-07	2.86E-05	0.3125	0.443131462	0.71689403	1.0144473
Apoe	-5.859634	-0.42461792	4.64E-09	4.23E-07	0.236607143	0.378138848	0.54110694	0.86624587
Bcl2a1	-6.346761	-0.42854786	2.20E-10	2.44E-08	0.518973214	0.685376662	1.3258934	1.7735465
AABR07073038.1	-5.1365767	-0.43123272	2.80E-07	1.79E-05	0.186383929	0.304283604	0.40208045	0.640636
Cfl1	-7.6340423	-0.4348627	2.28E-14	3.68E-12	0.7890625	0.880354505	2.3068254	2.7488956
Nrros	-5.1121955	-0.43499416	3.18E-07	2.01E-05	0.193080357	0.314623338	0.43399113	0.68334967
Ywhaz	-5.889634	-0.43777782	3.87E-09	3.59E-07	0.463169643	0.614475628	1.1093928	1.5008054
LOC308990	-5.448989	-0.44128433	5.07E-08	3.63E-06	0.352678571	0.499261448	0.8204906	1.1604419
Crip1	-7.5968814	-0.4417533	3.03E-14	4.77E-12	0.883928571	0.943870015	3.1470113	3.6042829
Ifitm1	-3.2712765	-0.44819573	0.001070632	0.02235488	0.291294643	0.364844904	0.6957923	0.9020052
Ccl9	-5.290437	-0.4617816	1.22E-07	8.32E-06	0.049107143	0.124076809	0.1124932	0.2676539
Ccrl2	-5.533915	-0.4640926	3.13E-08	2.41E-06	0.104910714	0.208271787	0.23322806	0.44396856
Sat1	-5.6014347	-0.4656502	2.13E-08	1.71E-06	0.603794643	0.720827179	1.6152679	2.0136695
Ldha	-5.929995	-0.46566245	3.03E-09	2.83E-07	0.424107143	0.592319055	1.0304223	1.4395664
Evi2a	-4.6781793	-0.46594235	2.89E-06	0.000153062	0.131696429	0.223042836	0.28906113	0.48505494
Klf2	-5.260031	-0.46757102	1.44E-07	9.64E-06	0.353794643	0.484490399	0.8185124	1.1459086
RT1-Ba	-1.9948044	-0.4730534	0.046064218	0.279731188	0.1796875	0.220088626	0.40579817	0.51669246
Hspa8	-6.558432	-0.47318202	5.44E-11	6.41E-09	0.555803571	0.70901034	1.4074093	1.8572241
Ccl5	-5.4890914	-0.4752154	4.04E-08	2.93E-06	0.551339286	0.689807976	1.3465506	1.7321941
Gda	-5.0427127	-0.4814962	4.59E-07	2.81E-05	0.228794643	0.345642541	0.492509	0.7515454
Mafb	-4.9563317	-0.4897649	7.18E-07	4.21E-05	0.078125	0.159527326	0.1733132	0.34364033
AABR07015941.1	-6.9797244	-0.49061283	2.96E-12	3.85E-10	0.342633929	0.531757755	0.7687994	1.185885
Rbp4	-4.8252482	-0.4958623	1.40E-06	7.72E-05	0.050223214	0.116691285	0.10498199	0.24320222
Trem3	-5.6396046	-0.5036761	1.70E-08	1.39E-06	0.104910714	0.209748892	0.22780775	0.44341925
Plek	-5.69873	-0.5072908	1.21E-08	1.02E-06	0.275669643	0.40915805	0.6385035	0.9712913
Ifi27l2b	-5.5032134	-0.5101506	3.73E-08	2.81E-06	0.1640625	0.288035451	0.36466637	0.61607295
Sod2	-5.2552557	-0.5125952	1.48E-07	9.78E-06	0.555803571	0.658788774	1.5080322	1.8882458
Clec4f	-4.8768506	-0.5187057	1.08E-06	6.04E-05	0.146205357	0.245199409	0.32728568	0.5450022
Hes1	-5.3261695	-0.5196019	1.00E-07	6.88E-06	0.206473214	0.324963072	0.51126796	0.8189744
Ly6c	-7.124534	-0.5307352	1.04E-12	1.44E-10	0.027901786	0.119645495	0.05703659	0.22945699
RT1-CE5	-7.86355	-0.5363052	3.73E-15	6.40E-13	0.597098214	0.762186115	1.5162215	2.039374
Vtn	-6.5035906	-0.53643656	7.84E-11	9.15E-09	0.026785714	0.106351551	0.055538528	0.21205555
Tpm4	-5.672776	-0.5429819	1.41E-08	1.17E-06	0.071428571	0.161004431	0.1452775	0.3372821
C1qa	-4.4306035	-0.5556124	9.40E-06	0.000441267	0.190848214	0.282127031	0.4112753	0.6340272
Junb	-5.9907765	-0.5570058	2.09E-09	1.97E-07	0.574776786	0.692762186	1.5835115	2.0306869
Fcnb	-2.6605885	-0.5628778	0.007800424	0.097328996	0.126116071	0.17282127	0.29713124	0.43123668
Psme2	-6.9106207	-0.56715435	4.83E-12	6.21E-10	0.331473214	0.508124077	0.75377613	1.1731164
Ier2	-5.771767	-0.568073	7.84E-09	6.78E-07	0.646205357	0.738552437	1.6928335	2.0805924
Ier5	-6.838091	-0.5758021	8.03E-12	9.98E-10	0.2734375	0.446085672	0.6229173	1.01908
LOC100912489-2	-6.31873	-0.59482545	2.64E-10	2.90E-08	0.032366071	0.113737075	0.0724808	0.24283189
Tuba4a	-5.7804255	-0.6041557	7.45E-09	6.49E-07	0.131696429	0.246676514	0.29267237	0.5503878
Actb	-11.41783	-0.6113357	3.41E-30	1.13E-27	0.889508929	0.94534712	2.9702904	3.5261388
Eno3	-7.233906	-0.61152273	4.69E-13	6.72E-11	0.332589286	0.518463811	0.80096394	1.2661328
Itih4	-6.6693516	-0.6138196	2.57E-11	3.09E-09	0.022321429	0.100443131	0.04712721	0.21041022
Fosb	-4.0523386	-0.6147905	5.07E-05	0.001906529	0.083705357	0.149187592	0.18522027	0.33805832
Gadd45a	-4.1961207	-0.6164394	2.72E-05	0.001105344	0.167410714	0.251107829	0.39265743	0.61638284
Ybx3	-7.1317635	-0.66652304	9.91E-13	1.38E-10	0.061383929	0.177252585	0.13460997	0.37517986
LOC299282	-6.982531	-0.67033446	2.90E-12	3.81E-10	0.024553571	0.109305761	0.04795106	0.2273685
Hamp	-7.143624	-0.6820463	9.09E-13	1.29E-10	0.044642857	0.149187592	0.09356239	0.3076276
Fxyd2	-6.2884197	-0.686689	3.21E-10	3.49E-08	0.064732143	0.163958641	0.14929241	0.37654817
Hpx	-7.3973866	-0.69870305	1.39E-13	2.04E-11	0.092633929	0.228951256	0.1975166	0.48565525
Zfp36	-7.0717864	-0.7287428	1.53E-12	2.06E-10	0.540178571	0.661742984	1.448738	1.9590157
Apoc3	-8.159539	-0.8053085	3.36E-16	6.24E-14	0.081473214	0.23042836	0.17633748	0.4919983
Ccl3	-7.6793346	-0.8083273	1.60E-14	2.66E-12	0.310267857	0.487444609	0.8070073	1.3493518
LOC100364500	-9.359891	-0.82496333	7.98E-21	1.96E-18	0.03125	0.168389956	0.06442607	0.338616
Jund	-8.82144	-0.8289656	1.13E-18	2.33E-16	0.223214286	0.429837518	0.50867605	1.0110912
Id1	-6.2814083	-0.83406985	3.36E-10	3.58E-08	0.102678571	0.217134417	0.23957281	0.51942253
Ppp1r15a	-8.073833	-0.858207	6.81E-16	1.22E-13	0.066964286	0.203840473	0.14438066	0.44498503
LOC297568	-9.116964	-0.86628306	7.73E-20	1.71E-17	0.029017857	0.159527326	0.062361658	0.3314285
Egr1	-7.0139318	-0.8735892	2.32E-12	3.09E-10	0.043526786	0.143279173	0.08937692	0.31931332
Gbp2	-9.058496	-0.87482363	1.32E-19	2.88E-17	0.114955357	0.29985229	0.2500026	0.65135586
Ndufv3-1	-9.766545	-0.88031656	1.57E-22	4.12E-20	0	0.101920236	0	0.2153661
Serpina1	-8.30254	-0.9065234	1.02E-16	1.95E-14	0.065848214	0.209748892	0.14876367	0.46040562
G0s2	-10.703824	-0.97440535	9.77E-27	3.07E-24	0.612723214	0.772525849	1.6859156	2.4523072
Gc	-9.289234	-0.9777781	1.55E-20	3.74E-18	0.044642857	0.193500739	0.10135325	0.424199
Fpr3	-6.7950563	-0.9897242	1.08E-11	1.33E-09	0.247767857	0.388478582	0.613854	1.0756845
Fos	-9.851916	-0.9900499	6.72E-23	1.81E-20	0.353794643	0.573116691	0.9214014	1.6566616
Cd74	-5.74547	-0.9906884	9.17E-09	7.86E-07	0.761160714	0.785819793	2.1385336	2.530031
LOC108348108	-8.670517	-0.99311167	4.30E-18	8.69E-16	0.011160714	0.110782866	0.02234827	0.25009245
Apoc1	-9.197723	-1.0229906	3.66E-20	8.44E-18	0.055803571	0.208271787	0.11755263	0.45746925
Ttr	-10.480517	-1.1118114	1.06E-25	3.16E-23	0.099330357	0.310192024	0.21493681	0.68482125
Gadd45b	-12.435974	-1.2639549	1.67E-35	6.04E-33	0.058035714	0.29098966	0.124346815	0.627079
Fabp1	-12.76863	-1.3987296	2.45E-37	9.92E-35	0.043526786	0.268833087	0.08863646	0.5871218
Jun	-10.26449	-1.4261633	1.02E-24	2.96E-22	0.171875	0.389955687	0.41409907	1.0597152
Rup2	-12.182806	-1.4448838	3.84E-34	1.32E-31	0.049107143	0.265878877	0.10729161	0.6067393
Rpl32-1	-15.739105	-1.4598871	8.16E-56	4.01E-53	0	0.248153619	0	0.498571
LOC680406	-12.439612	-1.4738593	1.59E-35	6.01E-33	0.03125	0.23633678	0.06583129	0.53373045
Uqcrb-1	-16.100737	-1.6501843	2.52E-58	1.30E-55	0	0.258493353	0	0.54751045
Cox6b1-1	-17.697306	-1.77131	4.40E-70	2.77E-67	0	0.305760709	0	0.6418776
Alb	-17.401344	-1.8692466	8.06E-68	4.34E-65	0.190848214	0.596750369	0.41341692	1.5030595
Hba-a2	-17.819359	-2.2978494	5.00E-71	3.33E-68	0.017857143	0.353028065	0.03671066	0.7921846
Calm2-1	-24.529737	-2.7215552	7.12E-133	8.95E-130	0	0.53028065	0	1.2226536
Hbb	-19.774487	-2.76643	4.94E-87	3.73E-84	0.002232143	0.376661743	0.005027683	0.87256765
Rps4x-1	-24.954185	-2.8010943	1.92E-137	2.72E-134	0	0.545051699	0	1.2851514
LOC689064	-21.952312	-3.1671333	8.23E-107	7.76E-104	0.005580357	0.456425406	0.013444175	1.1156629
Gnas-1	-29.614914	-3.4329746	9.60E-193	2.17E-189	0	0.710487445	0	1.8097186
Hba-a2-1	-28.585146	-3.7819238	1.03E-179	1.94E-176	0	0.673559823	0	1.7043991
Rps27a-1	-33.09885	-4.252349	3.09E-240	1.75E-236	0	0.836041359	0	2.4774609
Rpl21-3	-33.999863	-4.3678274	2.24E-253	2.53E-249	0	0.868537666	0	2.6130526
