# Supplementary material for: Immunologic barriers in liver transplantation: a single-cell analysis of the role of mesenchymal stem cells
Source: Front Immunol. 2023 Dec 7;14:1274982. doi: 10.3389/fimmu.2023.1274982 (PMC10748593; doi:10.3389/fimmu.2023.1274982)
Supplement: Supplementary file 1 [file DataSheet_1.zip › Additional File 17.xls]

Gene_ID	Scores	avg_logFC	p_val	p_val_adj	pct.1	pct.2	Allo+IS_30	Allo+IS_60
Slfn4	14.708671	1.4251819	5.67E-49	3.21E-45	0.874324324	0.648648649	2.9912317	1.7930697
LOC100910200	7.5177016	1.273056	5.57E-14	2.87E-11	0.271621622	0.111711712	0.6854414	0.24048984
AC128848.1	7.3880687	1.2692447	1.49E-13	6.48E-11	0.17027027	0.03963964	0.40179768	0.08244712
Hes1	4.7726603	1.0808405	1.82E-06	0.000205752	0.387837838	0.295495495	1.1279907	0.7259087
Mt-nd3	14.908937	1.0668818	2.88E-50	3.26E-46	0.916216216	0.790990991	3.078842	2.1716704
Zfp36	10.405302	1.0296407	2.35E-25	2.65E-22	0.751351351	0.574774775	2.5162194	1.6441772
LOC100360841	11.687301	1.0232196	1.48E-31	2.79E-28	0.745945946	0.569369369	2.2021492	1.4155049
Fos	8.512865	0.9996178	1.70E-17	1.13E-14	0.637837838	0.455855856	2.1020548	1.3204879
Mt1	6.510708	0.9809624	7.48E-11	2.17E-08	0.121621622	0.023423423	0.27195463	0.044224825
Jun	7.6419725	0.96275264	2.14E-14	1.21E-11	0.522972973	0.345945946	1.6062746	0.94657785
Nfkbia	11.396035	0.9498576	4.38E-30	6.19E-27	0.862162162	0.704504505	2.8592095	2.0144143
LOC108348108	5.179361	0.94097525	2.23E-07	3.27E-05	0.143243243	0.055855856	0.36499786	0.12526421
Atf3	5.041695	0.9196857	4.61E-07	6.15E-05	0.109459459	0.034234234	0.26787525	0.07820405
Dusp1	9.499254	0.8895189	2.11E-21	1.84E-18	0.724324324	0.527927928	2.3504937	1.5275313
Bst2	8.071006	0.88122994	6.97E-16	4.15E-13	0.502702703	0.293693694	1.2112201	0.66383654
AABR07042821.1	7.5501003	0.8669522	4.35E-14	2.34E-11	0.305405405	0.131531532	0.6706894	0.27011663
AABR07065625.1	7.4477706	0.82271224	9.49E-14	4.67E-11	0.205405405	0.057657658	0.45757192	0.1352004
AY172581.24	14.038366	0.8065492	9.08E-45	3.42E-41	0.997297297	0.989189189	4.5568023	3.8875325
LOC100912489-1	5.046081	0.79991996	4.51E-07	6.15E-05	0.131081081	0.048648649	0.3199209	0.11291018
Rhob	6.8132315	0.79308444	9.54E-12	3.37E-09	0.445945946	0.273873874	1.0976121	0.63248414
Ctnnbl1	5.20663	0.77538264	1.92E-07	2.90E-05	0.172972973	0.075675676	0.38329566	0.15668827
Ifit3	5.0414824	0.7655245	4.62E-07	6.15E-05	0.112162162	0.036036036	0.268708	0.08182171
Ppp1r15a	4.9680767	0.7551694	6.76E-07	8.50E-05	0.308108108	0.194594595	0.77009386	0.44976747
Ccl3	6.1212916	0.7471296	9.28E-10	2.23E-07	0.505405405	0.347747748	1.4812975	0.9575905
Rps28	9.248308	0.73447955	2.28E-20	1.72E-17	0.783783784	0.704504505	2.3880835	1.8750265
Fosb	5.9296255	0.73401225	3.04E-09	6.74E-07	0.32027027	0.172972973	0.81182885	0.43636414
Ifi27	4.82498	0.73159474	1.40E-06	0.00016506	0.143243243	0.059459459	0.3268659	0.13163085
S100a6	7.0352507	0.7277084	1.99E-12	7.76E-10	0.610810811	0.452252252	1.8038052	1.2286404
Cox6b1-1	6.2144794	0.727084	5.15E-10	1.32E-07	0.440540541	0.293693694	1.0318762	0.6305249
Srgap2	5.2881	0.7235569	1.24E-07	2.00E-05	0.262162162	0.147747748	0.6257399	0.32900602
Jund	6.5200825	0.72230566	7.03E-11	2.09E-08	0.47972973	0.326126126	1.1868155	0.7401304
RGD1562420	6.7916913	0.71782804	1.11E-11	3.60E-09	0.563513514	0.421621622	1.4056174	0.9483858
Clu	5.0164437	0.7166742	5.26E-07	6.93E-05	0.114864865	0.037837838	0.24920362	0.07916178
Anxa1	4.9730835	0.71094745	6.59E-07	8.38E-05	0.212162162	0.111711712	0.4801444	0.2321813
AC134224.3	13.237013	0.70131063	5.36E-40	1.52E-36	1	0.994594595	5.255359	4.641462
Junb	7.439381	0.67963696	1.01E-13	4.77E-11	0.766216216	0.648648649	2.5549903	1.9561245
Rpl32-1	6.121881	0.6743987	9.25E-10	2.23E-07	0.37972973	0.230630631	0.8557541	0.49035624
Ier2	7.210012	0.6695486	5.59E-13	2.35E-10	0.754054054	0.637837838	2.375468	1.8018489
AABR07062183.1	5.2715487	0.663789	1.35E-07	2.13E-05	0.387837838	0.257657658	0.93108976	0.58866906
Tsc22d3	5.8615437	0.6612944	4.59E-09	9.98E-07	0.378378378	0.232432432	0.8840472	0.5195506
Id1	3.5204878	0.66040146	0.000430754	0.01904234	0.290540541	0.210810811	0.7716569	0.52595544
AABR07065438.1	5.5089493	0.65413845	3.61E-08	7.04E-06	0.393243243	0.259459459	0.893711	0.55202436
Rpl37a	8.365674	0.64877886	5.98E-17	3.76E-14	0.813513514	0.76036036	2.5320547	2.078374
Amd1	4.1319976	0.6360473	3.60E-05	0.002559666	0.255405405	0.169369369	0.5863133	0.3536419
Tomm7	5.052135	0.62734455	4.37E-07	6.10E-05	0.428378378	0.315315315	1.0410329	0.7040897
LOC108352650	9.263018	0.61630076	1.99E-20	1.61E-17	0.87972973	0.812612613	2.9321008	2.4440892
Atp5md	4.586516	0.60849273	4.51E-06	0.000449172	0.113513514	0.043243243	0.23355557	0.0803319
Hp	4.5420566	0.6047173	5.57E-06	0.000538845	0.159459459	0.075675676	0.3456602	0.16172504
LOC100912489-2	4.6343584	0.6045822	3.58E-06	0.000371744	0.181081081	0.091891892	0.41943598	0.20574898
Ly49si1	5.276071	0.59762084	1.32E-07	2.10E-05	0.541891892	0.418018018	1.3971848	1.0057417
Susd6	4.317392	0.5936178	1.58E-05	0.001323535	0.35	0.248648649	0.83076054	0.5579669
Tra2b	3.8763099	0.59148395	0.000106053	0.006347301	0.327027027	0.236036036	0.75499505	0.51569164
Gadd45b	3.2255511	0.5875163	0.001257304	0.043916388	0.251351351	0.185585586	0.5924034	0.39551243
Fastk	3.8062162	0.5874243	0.000141109	0.0079056	0.135135135	0.07027027	0.30065346	0.14552833
Sat1	6.359041	0.57994115	2.03E-10	5.74E-08	0.717567568	0.616216216	2.1563733	1.6851748
Tagln2	4.389951	0.569235	1.13E-05	0.001018315	0.345945946	0.23963964	0.8571294	0.5659998
Ing2	4.0546737	0.5676562	5.02E-05	0.003422664	0.331081081	0.243243243	0.78679407	0.5301183
Klf6	3.827265	0.55581594	0.000129575	0.007443655	0.27972973	0.196396396	0.6476486	0.4212625
Calr	5.0491586	0.5439599	4.44E-07	6.12E-05	0.664864865	0.58018018	1.8513261	1.4886734
Ubc	5.551061	0.5436997	2.84E-08	5.64E-06	0.655405405	0.553153153	1.7572944	1.3648856
Fcnb	4.306121	0.5392925	1.66E-05	0.001372642	0.206756757	0.115315315	0.48995486	0.27640584
Gps2	3.7120013	0.5356925	0.000205627	0.010823622	0.233783784	0.154954955	0.525039	0.3317594
RF00017-2	4.211043	0.5271157	2.54E-05	0.001943728	0.140540541	0.066666667	0.3036359	0.14411527
Ccl6	5.1412396	0.52687263	2.73E-07	3.96E-05	0.628378378	0.502702703	1.7889426	1.3608769
Eif3j	3.8481252	0.5242958	0.000119025	0.006907733	0.295945946	0.207207207	0.6671895	0.4454992
H3f3b	6.23037	0.51180536	4.65E-10	1.22E-07	0.840540541	0.787387387	2.7588007	2.370678
LOC108349682	4.6556993	0.5103515	3.23E-06	0.000341501	0.108108108	0.037837838	0.2117679	0.07552753
AY172581.15	5.202146	0.5011122	1.97E-07	2.93E-05	0.108108108	0.030630631	0.21102147	0.06271008
Otulin	3.8783412	0.49924675	0.000105171	0.006347301	0.174324324	0.099099099	0.38230726	0.21358943
AABR07044711.1	4.014638	0.4986764	5.95E-05	0.003872304	0.102702703	0.043243243	0.21162966	0.08171608
LOC100360087	4.4643755	0.49770954	8.03E-06	0.000744905	0.17027027	0.084684685	0.34830096	0.17467918
Alb	3.6913733	0.49754307	0.000223046	0.01147402	0.174324324	0.100900901	0.375665	0.2183961
AABR07060872.1	5.3952875	0.49585655	6.84E-08	1.21E-05	0.295945946	0.165765766	0.68534595	0.39160255
Xpc	3.6449585	0.49267274	0.000267435	0.013045521	0.117567568	0.059459459	0.26076725	0.124280535
Hist1h1e	3.383421	0.48596653	0.000715888	0.02793691	0.345945946	0.272072072	0.84617144	0.6213442
Rpl36	6.2831793	0.48045284	3.32E-10	8.94E-08	0.774324324	0.717117117	2.3456514	1.9883385
Ifi27l2b	3.5241516	0.47720665	0.000424841	0.018854625	0.125675676	0.066666667	0.2789224	0.14541389
LOC100359922	6.2976503	0.47393212	3.02E-10	8.34E-08	0.760810811	0.717117117	2.270469	1.9360908
Ly6e	3.3184583	0.47109005	0.000905158	0.033585828	0.35	0.273873874	0.8658579	0.64095587
AABR07039448.1	4.685918	0.46919352	2.79E-06	0.000306227	0.124324324	0.048648649	0.24066402	0.09268229
Hmg20b	3.5071056	0.465791	0.000453009	0.019794237	0.109459459	0.054054054	0.2304258	0.11431424
Psma7	4.4678836	0.46516836	7.90E-06	0.000744905	0.622972973	0.551351351	1.6545161	1.3541974
Iffo1	3.5278504	0.4645326	0.000418949	0.018689535	0.147297297	0.082882883	0.32059315	0.17828979
Mt-atp8	3.712827	0.45421383	0.000204957	0.010823622	0.435135135	0.347747748	1.0081718	0.76382345
Prg4	4.0714254	0.45292264	4.67E-05	0.003244182	0.147297297	0.073873874	0.33098102	0.16825284
Egr1	4.352775	0.44587687	1.34E-05	0.001188506	0.243243243	0.145945946	0.57551914	0.34398827
Bola2	3.8725069	0.44516924	0.000107722	0.006349407	0.424324324	0.338738739	1.0096886	0.75461143
Tmem14c	3.7064502	0.44449985	0.000210185	0.010997777	0.477027027	0.410810811	1.1976306	0.95300514
Upf2	2.8064048	0.4440803	0.005009772	0.114075642	0.159459459	0.106306306	0.35880578	0.22955483
Ndufa3	3.620774	0.436982	0.000293723	0.014144946	0.225675676	0.144144144	0.490028	0.31703195
Gadd45a	2.8800263	0.43205845	0.003976419	0.099121438	0.272972973	0.210810811	0.7077734	0.5147882
Crip1	5.6838236	0.4285007	1.32E-08	2.76E-06	0.909459459	0.854054054	3.499381	3.086646
RT1-T24-3	3.6497822	0.42030442	0.000262463	0.012914311	0.294594595	0.207207207	0.66755223	0.46007308
Aimp1	2.4722712	0.41997057	0.013425758	0.198630301	0.193243243	0.144144144	0.4366283	0.3079327
Cxcr4	2.6425033	0.41901526	0.008229569	0.157587198	0.25	0.190990991	0.5947806	0.43819138
AC134224.2	3.0586586	0.41764957	0.002223304	0.066039717	0.102702703	0.055855856	0.22540647	0.119092956
AABR07026997.1	3.4786966	0.40656444	0.000503859	0.021436718	0.140540541	0.079279279	0.27492318	0.14996152
AC134224.1	4.018069	0.40132743	5.87E-05	0.003872304	0.518918919	0.421621622	1.3300005	1.0340081
LOC103693430	2.4394584	0.40061444	0.014709299	0.21071536	0.262162162	0.210810811	0.58714056	0.44622752
Ccdc9	2.9245281	0.40033364	0.003449789	0.090582982	0.167567568	0.111711712	0.35482433	0.22639291
Itgb7	3.2453825	0.3994037	0.001172929	0.041611406	0.252702703	0.181981982	0.56079173	0.3853687
Nmt1	3.399389	0.39930674	0.000675366	0.026446763	0.245945946	0.171171171	0.5288401	0.3555375
Itgax	1.9633088	0.39926738	0.049610308	0.383856296	0.231081081	0.194594595	0.5517465	0.42881233
Nfkbib	3.4951994	0.3986574	0.000473708	0.02048947	0.104054054	0.05045045	0.21415834	0.104413204
Ethe1	2.3784719	0.39561886	0.017384569	0.229035113	0.163513514	0.117117117	0.36230436	0.25453183
Insig1	3.112173	0.39422905	0.001857156	0.059659507	0.105405405	0.057657658	0.20878935	0.10771063
Rpl24	5.3626103	0.39266652	8.20E-08	1.41E-05	0.768918919	0.704504505	2.2760808	1.9436922
Tmem160	2.5206187	0.39160386	0.011714873	0.184135023	0.210810811	0.156756757	0.4632017	0.33439016
Serf2	5.768985	0.39063004	7.98E-09	1.70E-06	0.802702703	0.704504505	2.384511	1.9791186
Atp5i	3.4960423	0.3817639	0.000472214	0.02048947	0.414864865	0.32972973	0.97689706	0.7453005
Lsm3	2.073577	0.3800826	0.038118629	0.34253147	0.116216216	0.082882883	0.2531939	0.16727705
Cited2	3.9770317	0.37747806	6.98E-05	0.004461638	0.202702703	0.118918919	0.47372326	0.28223377
AABR07072356.1	2.755488	0.3773291	0.005860466	0.125087611	0.425675676	0.378378378	1.0150671	0.8382874
RT1-A1	6.768667	0.3735968	1.30E-11	4.09E-09	0.951351351	0.920720721	3.3713734	3.0528553
Nfkbiz	4.061561	0.3724901	4.87E-05	0.003343363	0.248648649	0.153153153	0.57419825	0.36313102
Vps13c	3.0385451	0.3703776	0.002377235	0.069338077	0.121621622	0.07027027	0.26680097	0.15652849
Syf2	2.5386996	0.36994255	0.011126532	0.178598606	0.321621622	0.264864865	0.7323729	0.577401
Rps21	3.5929878	0.36518854	0.000326908	0.015479564	0.636486486	0.592792793	1.7068336	1.4830586
Nfu1	2.5833316	0.3576166	0.009785123	0.167531369	0.118918919	0.075675676	0.26376656	0.16701567
Rpl34	4.635688	0.35659954	3.56E-06	0.000371744	0.783783784	0.792792793	2.5074909	2.3351161
Pin4	2.0977912	0.3548125	0.035923589	0.332690066	0.12972973	0.093693694	0.28344348	0.19328797
Ifit2	3.5424922	0.3534673	0.000396365	0.018014723	0.127027027	0.066666667	0.29514542	0.16155183
Pkm	3.3309453	0.35321498	0.000865516	0.032607878	0.368918919	0.284684685	0.8162865	0.616912
Rpl41	5.5019503	0.35318035	3.76E-08	7.14E-06	0.893243243	0.872072072	3.0245364	2.7652755
Cib1	2.7617466	0.35295182	0.005749307	0.123697546	0.266216216	0.198198198	0.58385116	0.43652445
LOC100362027	2.9478161	0.34857515	0.003200275	0.085620586	0.545945946	0.502702703	1.3589236	1.170433
Ddit4	3.5441577	0.34761867	0.000393869	0.017973472	0.390540541	0.300900901	0.9664541	0.729733
Rps18	2.3891098	0.34643725	0.016889255	0.228075938	0.186486486	0.140540541	0.3801407	0.26906088
S100a10	4.159493	0.34542483	3.19E-05	0.002313853	0.774324324	0.769369369	2.4655428	2.2572162
AC141489.1	2.8161697	0.3410331	0.004859999	0.112937605	0.471621622	0.423423423	1.1525571	0.9706565
Fcf1	2.5266159	0.33824334	0.011516736	0.181944675	0.297297297	0.236036036	0.6619857	0.5181437
Slc2a6	3.0065534	0.33292305	0.002642276	0.07475658	0.12027027	0.07027027	0.24434182	0.13979131
Btg2	4.5577793	0.32974052	5.17E-06	0.000504361	0.706756757	0.625225225	2.0796952	1.7400849
Anapc13	2.099498	0.3255638	0.035773018	0.332252919	0.204054054	0.158558559	0.43981168	0.33796328
AC128960.1	2.8612728	0.31868938	0.004219439	0.103448558	0.154054054	0.099099099	0.30437848	0.19792013
Capg	3.6577933	0.31567448	0.000254396	0.012572049	0.177027027	0.102702703	0.36422285	0.22118023
Rpl17	4.950222	0.31182075	7.41E-07	9.02E-05	0.874324324	0.859459459	2.959907	2.7355242
Adrb2	2.0370107	0.3109953	0.041648972	0.360352766	0.262162162	0.21981982	0.5989234	0.4820944
Rpl22	3.0978968	0.3053412	0.001948993	0.061268753	0.408108108	0.327927928	0.9367507	0.73652554
Zfand2b	2.1887605	0.30011103	0.028614253	0.294924867	0.12027027	0.082882883	0.26230404	0.17936543
AABR07048992.1	2.5582433	0.29963836	0.010520249	0.173348182	0.109459459	0.068468468	0.2034478	0.122079425
Taldo1	2.485212	0.29741853	0.012947429	0.194848472	0.440540541	0.392792793	1.0626891	0.8985567
LOC103694169	2.385487	0.2954373	0.017056522	0.228075938	0.332432432	0.279279279	0.7487264	0.60450625
Ncf4	2.5126908	0.2938917	0.011981427	0.185744941	0.367567568	0.308108108	0.84418285	0.68782055
Anxa2	2.755154	0.2890082	0.005866452	0.125087611	0.614864865	0.596396396	1.6572902	1.5003953
Hist1h1c	2.0640273	0.28315648	0.03901512	0.345743022	0.306756757	0.257657658	0.7267621	0.5984524
Calm2-1	2.3141136	0.2806141	0.020661494	0.251166208	0.45	0.398198198	1.0833989	0.92548424
Fpr2	2.0122643	0.2762235	0.044192099	0.360534361	0.297297297	0.25045045	0.70770574	0.5822643
Apol3	2.5913477	0.27596304	0.009560086	0.16675283	0.293243243	0.227027027	0.66360086	0.5190823
Htra2	2.844558	0.2757883	0.004447309	0.107085518	0.447297297	0.371171171	1.0767629	0.8820708
Eif4ebp1	2.1590617	0.2754512	0.030845383	0.307680744	0.387837838	0.324324324	0.8769411	0.7364449
Zfand5	2.2837682	0.26921555	0.022385165	0.262196848	0.248648649	0.196396396	0.56760746	0.4425994
H3f3c	2.4032736	0.26709995	0.016249028	0.224449426	0.102702703	0.064864865	0.19955581	0.1247727
Sash3	2.3276381	0.26664987	0.019931329	0.249792745	0.136486486	0.095495495	0.29431522	0.19940291
Rpl36al	2.0968926	0.26301405	0.036003078	0.332943475	0.458108108	0.416216216	1.104283	0.9636396
Mrpl52	1.9984721	0.25824502	0.045665497	0.361396103	0.268918919	0.223423423	0.6010398	0.48910582
Psmb6	2.0450082	0.25750512	0.040854054	0.35713308	0.340540541	0.291891892	0.77383256	0.6489427
Lrp1	2.7383249	0.254117	0.006175303	0.129418345	0.67027027	0.643243243	1.804051	1.6474916
Ucp2	2.367253	0.25334084	0.017920669	0.232915061	0.614864865	0.565765766	1.5908648	1.4219456
Lsm14a	-3.039601	-0.25070494	0.002368916	0.069273967	0.102702703	0.16036036	0.2157015	0.33105698
LOC100360449	-3.0664034	-0.25165007	0.002166509	0.065909616	0.541891892	0.612612613	1.3367798	1.5569272
Eci2	-2.5258355	-0.25332874	0.011542354	0.181944675	0.067567568	0.106306306	0.13681658	0.22204065
Prpf8	-2.0797143	-0.25433612	0.037551754	0.339435464	0.087837838	0.124324324	0.19289652	0.2703734
Chd6	-1.9823228	-0.2546681	0.047443118	0.371309657	0.094594595	0.12972973	0.20780995	0.28760022
Psmd6	-2.7852414	-0.25610042	0.005348789	0.117996571	0.075675676	0.122522523	0.15995225	0.2531492
Cct3	-2.9091256	-0.25611275	0.003624412	0.093221526	0.112162162	0.169369369	0.23172717	0.34678584
Chordc1	-2.4996886	-0.25662643	0.012430255	0.189921424	0.077027027	0.117117117	0.15991275	0.25317848
Srgn	-4.452657	-0.2579158	8.48E-06	0.000780358	0.77027027	0.821621622	2.2547226	2.5186956
RGD1304694	-2.604958	-0.25806445	0.009188549	0.164477043	0.118918919	0.169369369	0.2484893	0.35886672
Oat	-2.090483	-0.2599145	0.036574431	0.336409079	0.137837838	0.178378378	0.28090307	0.37714335
Atp6v0c	-2.9479418	-0.26066312	0.003198974	0.085620586	0.547297297	0.618018018	1.3757886	1.5928432
Tpp1	-2.472943	-0.26082003	0.013400552	0.198630301	0.114864865	0.16036036	0.22889969	0.33383882
Inpp5f	-2.6669455	-0.2615142	0.007654409	0.151553986	0.15	0.209009009	0.34946936	0.48049518
Sec11a	-2.6626458	-0.26297897	0.007752895	0.151736592	0.117567568	0.169369369	0.24519181	0.35498205
Abcg1	-2.0908382	-0.2629948	0.036542577	0.336409079	0.068918919	0.100900901	0.1485903	0.22306384
Capza1	-3.4859943	-0.2635741	0.000490311	0.021018378	0.259459459	0.351351351	0.5717605	0.77288985
Cbfb	-2.6535263	-0.26457763	0.007965555	0.154096054	0.082432432	0.127927928	0.16901554	0.26263207
Kpnb1	-2.8279104	-0.26521203	0.00468529	0.110465476	0.071621622	0.118918919	0.1598152	0.25193307
Cd99	-2.603729	-0.26551467	0.009221563	0.164477043	0.140540541	0.194594595	0.2951342	0.41295952
Ppp2r5a	-2.6846864	-0.26634455	0.007259788	0.145672031	0.235135135	0.306306306	0.5185239	0.67303663
Ptpn18	-2.5618558	-0.2678306	0.010411457	0.172318978	0.125675676	0.176576577	0.2619248	0.3731142
Capzb	-2.7072344	-0.2704933	0.006784635	0.137601642	0.554054054	0.623423423	1.3485825	1.5547934
Kat6a	-2.9098263	-0.27121133	0.003616298	0.093221526	0.078378378	0.127927928	0.172164	0.27500317
Selenoh	-2.2141175	-0.272182	0.026820699	0.284470339	0.145945946	0.192792793	0.31725514	0.42704734
Akr1b1	-2.7679358	-0.27343348	0.005641257	0.123009845	0.110810811	0.163963964	0.23194328	0.34685668
Spart	-3.0372932	-0.273592	0.002387132	0.06944775	0.056756757	0.102702703	0.12404097	0.21789266
Ppp1r9b	-2.705164	-0.27413347	0.006827069	0.138214562	0.085135135	0.131531532	0.17284882	0.26932836
Arhgap4	-2.5630302	-0.27653158	0.0103763	0.172318978	0.147297297	0.2	0.31468025	0.43580627
Cd300le	-3.2381256	-0.2768894	0.001203178	0.042551152	0.478378378	0.554954955	1.1423105	1.3704576
Tap1	-2.5431397	-0.278	0.010986127	0.177108268	0.093243243	0.138738739	0.19128942	0.28394678
B4galt5	-2.6105661	-0.27800918	0.009039247	0.16420089	0.114864865	0.163963964	0.2549048	0.3698772
Mphosph10	-2.296667	-0.27882004	0.021637772	0.257261699	0.067567568	0.102702703	0.14072548	0.22417001
Rack1	-3.0514934	-0.279904	0.002277061	0.067283285	0.389189189	0.47027027	0.9090462	1.1221402
Trip12	-2.8128164	-0.28060725	0.00491097	0.112962294	0.085135135	0.135135135	0.1883073	0.29053771
Zcchc6	-2.6784077	-0.28176084	0.007397315	0.14764623	0.164864865	0.223423423	0.3684878	0.5057307
Timm23	-3.4566581	-0.28252342	0.000546918	0.022707069	0.058108108	0.111711712	0.11627459	0.21570666
Idh3B	-1.9922516	-0.28266308	0.046343459	0.364974897	0.110810811	0.145945946	0.22265185	0.31304097
Lmo4	-3.0018942	-0.28272107	0.002683054	0.075532651	0.193243243	0.264864865	0.42557395	0.5856043
P2ry10	-2.4240654	-0.2832653	0.015347841	0.215765855	0.325675676	0.389189189	0.7449851	0.91142726
Esf1	-2.2821336	-0.2841544	0.022481462	0.262331941	0.082432432	0.120720721	0.1760963	0.26342076
Atp6v1c1	-2.0769944	-0.28424457	0.037802079	0.34088138	0.087837838	0.122522523	0.17416476	0.25333333
Plbd1	-2.441666	-0.28437397	0.014619669	0.20969682	0.160810811	0.210810811	0.33290088	0.45375875
RT1-A2	-3.5073924	-0.28547853	0.000452521	0.019794237	0.528378378	0.605405405	1.2792821	1.5277256
Adgre1	-3.2293062	-0.2860988	0.001240909	0.043503875	0.182432432	0.259459459	0.41728434	0.5874766
Ddx46	-2.3758345	-0.28657568	0.017509313	0.229899703	0.156756757	0.207207207	0.3483592	0.4682883
Tnfaip8	-3.1852062	-0.2866325	0.001446509	0.048576095	0.114864865	0.178378378	0.24972361	0.3828907
Ftsj3	-2.9626548	-0.28701836	0.003049984	0.08277379	0.082432432	0.133333333	0.17291333	0.27866995
Dennd5a	-2.3830051	-0.28794593	0.017171955	0.228075938	0.081081081	0.120720721	0.17627943	0.2653722
Fkbp4	-2.2939272	-0.2886314	0.021794678	0.258272636	0.07972973	0.117117117	0.16942987	0.2577343
Cdc42	-2.9899693	-0.2886992	0.002790055	0.07777106	0.427027027	0.497297297	0.99107903	1.1953597
Ss18l2	-2.1891658	-0.2891083	0.028584787	0.294924867	0.104054054	0.142342342	0.20463182	0.29790178
Ap1s2	-2.3079207	-0.2913454	0.021003549	0.252808386	0.206756757	0.261261261	0.44974676	0.5765627
Tspan13	-2.570938	-0.29181364	0.010142344	0.171570863	0.112162162	0.16036036	0.23853286	0.35012212
LOC108351137	-3.4088843	-0.2919939	0.000652291	0.025901685	0.460810811	0.544144144	1.1116388	1.3537393
LOC497796	-3.2685196	-0.29222885	0.001081117	0.038841279	0.116216216	0.181981982	0.26176903	0.4047959
Tgfb1	-3.10088	-0.29257718	0.001929466	0.06082385	0.327027027	0.412612613	0.7238737	0.9258624
Dkc1	-3.0028493	-0.29566163	0.002674648	0.075483759	0.078378378	0.12972973	0.17616151	0.2857527
Ezr	-3.8102307	-0.29615065	0.000138837	0.007856099	0.509459459	0.605405405	1.2669561	1.5520443
Jak1	-3.4562423	-0.29723412	0.000547763	0.022707069	0.12972973	0.2	0.27477384	0.42816177
Dapp1	-2.5082169	-0.2975227	0.012134214	0.186326859	0.067567568	0.106306306	0.13896409	0.22309071
Ostf1	-3.2207277	-0.2977612	0.001278655	0.044252423	0.408108108	0.49009009	0.9447234	1.1698427
Rhog	-3.402834	-0.29831913	0.000666908	0.026389504	0.37972973	0.466666667	0.8725376	1.1098715
H3f3a	-3.878806	-0.2984681	0.00010497	0.006347301	0.422972973	0.517117117	0.98078597	1.2386208
Iah1	-2.414742	-0.29927158	0.015746363	0.219730685	0.15	0.198198198	0.30522868	0.42172423
Snrpg	-3.1059828	-0.2993606	0.001896478	0.060118884	0.218918919	0.293693694	0.47024143	0.6392155
Skap2	-3.0764449	-0.30031908	0.00209485	0.064478567	0.217567568	0.29009009	0.46230283	0.63044304
Zfp106	-2.2685843	-0.3022314	0.023293617	0.267073221	0.147297297	0.194594595	0.33523145	0.45009205
Ik	-2.0968168	-0.3023189	0.036009792	0.332943475	0.232432432	0.275675676	0.5108479	0.6435713
Oaz1	-3.8602223	-0.30277756	0.000113284	0.00660842	0.593243243	0.673873874	1.5342208	1.8047062
Gamt	-2.4779694	-0.3028903	0.013213251	0.197274879	0.067567568	0.106306306	0.14039473	0.22449543
Rbm3	-4.306087	-0.3030534	1.66E-05	0.001372642	0.551351351	0.657657658	1.3811593	1.6982813
Atp1a1	-3.6740556	-0.3041671	0.000238731	0.012115314	0.539189189	0.636036036	1.3205405	1.5961815
Asph	-2.2546175	-0.3042039	0.024157355	0.268326887	0.152702703	0.2	0.32419437	0.43498108
Zfp638	-2.4620938	-0.30451953	0.013812853	0.202225175	0.095945946	0.142342342	0.2107656	0.30715054
Naca	-2.8516147	-0.30468935	0.00434978	0.105409972	0.441891892	0.500900901	1.0184414	1.2170937
Zbtb7a	-2.1733198	-0.30504596	0.02975626	0.301126716	0.177027027	0.225225225	0.37524936	0.4934157
Mafb	-3.1472104	-0.30520555	0.001648364	0.054228297	0.105405405	0.165765766	0.23247227	0.3619169
Rap1gap2	-2.77402	-0.30541733	0.005536827	0.12096577	0.078378378	0.126126126	0.18382433	0.2862817
Ppp1r12a	-3.126583	-0.30589333	0.001768505	0.057677729	0.208108108	0.282882883	0.46845862	0.6443513
Mtch2	-2.860913	-0.30670825	0.004224228	0.103448558	0.068918919	0.113513514	0.13331057	0.2284275
Actr2	-2.1555352	-0.30922905	0.031119975	0.308841409	0.289189189	0.336936937	0.6268484	0.76326174
Lcp1	-3.5371768	-0.30953616	0.000404429	0.018162387	0.47972973	0.567567568	1.1621004	1.4248309
Mtdh	-2.5269678	-0.30955112	0.011505203	0.181944675	0.109459459	0.156756757	0.23438048	0.3421583
Itgb1	-3.7787588	-0.31014162	0.000157612	0.008658711	0.514864865	0.621621622	1.2993582	1.5975437
Actr3	-3.6043158	-0.31062225	0.000312976	0.014882159	0.463513514	0.551351351	1.1200397	1.3754158
Stxbp3	-2.8024583	-0.3109939	0.005071477	0.114379832	0.081081081	0.127927928	0.16955665	0.27276707
Rbx1	-2.710181	-0.31474608	0.006724649	0.137369774	0.141891892	0.196396396	0.28774837	0.4126309
LOC100911825	-2.7243042	-0.3149918	0.006443712	0.133350258	0.082432432	0.127927928	0.16269654	0.26173714
Matr3	-3.36876	-0.3158284	0.000755071	0.029065104	0.085135135	0.145945946	0.18099603	0.29953888
Smu1	-2.698986	-0.3159412	0.006955108	0.140465445	0.07027027	0.111711712	0.12937112	0.22377312
Prkcd	-3.5861523	-0.317038	0.000335593	0.015758942	0.297297297	0.396396396	0.67601615	0.90419334
Gnas-1	-3.7336802	-0.31790438	0.000188702	0.010171927	0.582432432	0.657657658	1.4563605	1.7229273
Arhgap30	-2.2080705	-0.3192959	0.027239361	0.287831789	0.136486486	0.18018018	0.28798077	0.3943633
C3	-2.7887511	-0.31978014	0.005291171	0.116953489	0.27972973	0.351351351	0.655118	0.8418488
Vps35	-2.8136067	-0.32294464	0.004898913	0.112962294	0.121621622	0.174774775	0.24390388	0.36691347
Rab10	-2.874882	-0.32299626	0.004041784	0.100089436	0.231081081	0.299099099	0.498022	0.6628949
Rhoa	-3.8337824	-0.3237644	0.000126188	0.007286055	0.5	0.585585586	1.2105665	1.4791892
Lgmn	-2.5151465	-0.32396528	0.011898297	0.185183068	0.205405405	0.261261261	0.4432821	0.58694464
Rpl4	-4.2423644	-0.32434064	2.21E-05	0.001767763	0.57972973	0.679279279	1.4866832	1.8005931
Smarca5	-2.8169227	-0.32448104	0.004848619	0.112904982	0.12027027	0.176576577	0.26951665	0.39196098
RGD1559482	-3.690455	-0.3250859	0.000223853	0.01147402	0.497297297	0.576576577	1.2657875	1.5312812
Lrg1	-3.087891	-0.32880405	0.002015824	0.062845937	0.241891892	0.320720721	0.5751892	0.76005876
Ptprcap	-2.0841968	-0.33136502	0.037142276	0.338021977	0.091891892	0.127927928	0.20182696	0.2890635
Ptpn6	-3.6752806	-0.33373588	0.000237588	0.01211165	0.475675676	0.576576577	1.1463741	1.4217273
Psmd7	-2.4712079	-0.3337763	0.013465749	0.198630301	0.113513514	0.16036036	0.23488827	0.34410954
Mdh1	-2.9136527	-0.33543587	0.003572271	0.092723372	0.113513514	0.169369369	0.23727609	0.36155725
Cfl1	-4.4654503	-0.33567038	7.99E-06	0.000744905	0.774324324	0.828828829	2.315801	2.6003165
Rab4b	-2.6709068	-0.33666626	0.007564666	0.150455747	0.090540541	0.136936937	0.18183562	0.2848496
Dcun1d5	-2.9009454	-0.33718145	0.003720386	0.094827939	0.063513514	0.108108108	0.13305436	0.23323199
Sfpq	-2.4497612	-0.33821273	0.0142951	0.206612577	0.113513514	0.158558559	0.23334312	0.34163272
Smarcc2	-2.499541	-0.33888426	0.012435431	0.189921424	0.12972973	0.18018018	0.2818212	0.4014364
RGD1561143	-2.889115	-0.338962	0.003863276	0.097590838	0.17972973	0.243243243	0.380627	0.5324059
Rpl12	-3.3726485	-0.33903384	0.00074449	0.028790021	0.236486486	0.320720721	0.51677495	0.71098953
Znrf2	-3.118253	-0.34042105	0.001819265	0.058993198	0.062162162	0.10990991	0.12436972	0.23010157
Gnb2	-2.963915	-0.34095827	0.003037522	0.082633729	0.410810811	0.475675676	0.9283456	1.1307274
Baz1a	-2.4734008	-0.34550124	0.013383396	0.198630301	0.125675676	0.172972973	0.26747286	0.38683054
Sh3bgrl	-4.2001624	-0.34577793	2.67E-05	0.002012341	0.054054054	0.118918919	0.10873401	0.23653533
Dnaja1	-3.3587387	-0.34609413	0.000782991	0.029936171	0.190540541	0.266666667	0.40144137	0.5791668
Rbl2	-2.9468553	-0.34643704	0.003210233	0.085684456	0.086486486	0.138738739	0.1935635	0.3082478
Npm1	-3.7602317	-0.34683377	0.000169756	0.009280812	0.424324324	0.522522523	1.0092945	1.2863805
Strn4	-2.8591628	-0.34892803	0.004247608	0.10359953	0.072972973	0.120720721	0.16771665	0.27161044
Mt-nd4l	-4.189711	-0.34901893	2.79E-05	0.002093343	0.778378378	0.837837838	2.168627	2.4567587
Chic2	-2.1413617	-0.34986922	0.032244872	0.317041894	0.144594595	0.185585586	0.29816005	0.40626675
AABR07062466.1	-3.329456	-0.3509674	0.000870158	0.032607878	0.227027027	0.311711712	0.47482842	0.65965676
Txnrd1	-1.9971797	-0.35156167	0.04580566	0.362197502	0.197297297	0.243243243	0.42715847	0.54365456
Zfp207	-3.2879014	-0.35312617	0.001009372	0.036612372	0.059459459	0.10990991	0.11559047	0.21753989
Col4a3bp	-2.3968	-0.35367653	0.016538946	0.226435887	0.074324324	0.111711712	0.15132803	0.2444425
Cd48	-4.0776353	-0.3552248	4.55E-05	0.003178262	0.463513514	0.572972973	1.1400636	1.4459289
Rpn1	-3.6596184	-0.35600036	0.000252591	0.012537603	0.089189189	0.154954955	0.18386428	0.32346752
Scimp	-2.5375137	-0.3572868	0.011164296	0.178707698	0.109459459	0.153153153	0.20093915	0.31211743
Macf1	-3.690213	-0.3581351	0.000224066	0.01147402	0.151351351	0.236036036	0.34699476	0.5286062
Capn3	-3.6646595	-0.3582492	0.000247668	0.012347391	0.066216216	0.127927928	0.16171212	0.28968722
Cxcl16	-2.93789	-0.35837576	0.003304542	0.087377337	0.294594595	0.374774775	0.69891596	0.9035884
Atp2b4	-4.015947	-0.3603218	5.92E-05	0.003872304	0.140540541	0.232432432	0.3347033	0.5284324
Actg1	-2.5663893	-0.3610755	0.01027634	0.172117725	0.071621622	0.10990991	0.12930652	0.22649506
Nol7	-3.206867	-0.3626583	0.00134189	0.046018703	0.195945946	0.27027027	0.41885245	0.5939338
Eif4g2	-4.079627	-0.3637063	4.51E-05	0.003170731	0.116216216	0.2	0.24898362	0.42123398
Tuba1a	-3.1065702	-0.36668628	0.001892713	0.060118884	0.177027027	0.245045045	0.37862006	0.54324335
Canx	-3.0356061	-0.36765587	0.002400527	0.069658376	0.254054054	0.331531532	0.5520984	0.7377686
LOC680910	-3.1756003	-0.3693591	0.001495268	0.049770426	0.156756757	0.221621622	0.30726367	0.45926425
Sirpa	-2.8986585	-0.3727799	0.003747627	0.095307625	0.232432432	0.299099099	0.5183273	0.692862
Rps9l1	-3.9995396	-0.37309116	6.35E-05	0.004080923	0.068918919	0.135135135	0.12730326	0.25573102
Rps23	-5.2902455	-0.37485194	1.22E-07	2.00E-05	0.691891892	0.783783784	1.9969265	2.3628273
Ets2	-2.2671516	-0.37517607	0.023380968	0.267073221	0.118918919	0.16036036	0.25367633	0.36430186
Mrpl23	-2.091955	-0.37588048	0.036442536	0.336120768	0.110810811	0.147747748	0.2193488	0.3162637
Ube2b	-3.544737	-0.37895712	0.000393005	0.017973472	0.101351351	0.165765766	0.19532889	0.33740547
Rpl26	-3.966309	-0.37903577	7.30E-05	0.004599047	0.464864865	0.553153153	1.1003404	1.3767903
Cd300c2	-3.7809546	-0.37904587	0.000156228	0.008624555	0.108108108	0.181981982	0.22340418	0.37574524
Btf3	-3.5165024	-0.3844812	0.000437273	0.019255309	0.213513514	0.295495495	0.44299284	0.6375794
Arl5c	-2.3141093	-0.3847775	0.020661725	0.251166208	0.071621622	0.106306306	0.13554731	0.2291382
Tram1	-2.5545995	-0.38592353	0.010631005	0.173362147	0.17027027	0.221621622	0.35463902	0.49771082
Clip1	-3.4570184	-0.38641572	0.000546188	0.022707069	0.108108108	0.172972973	0.22265272	0.37160435
Eif3a	-2.9643002	-0.38748598	0.003033722	0.082633729	0.206756757	0.273873874	0.4619636	0.63807446
Hspa8	-5.0138235	-0.38957602	5.34E-07	6.94E-05	0.62027027	0.726126126	1.6791618	2.0549014
Pik3ap1	-3.3732913	-0.391582	0.000742754	0.028790021	0.127027027	0.196396396	0.26836842	0.418502
Ptp4a2	-3.2000175	-0.3919559	0.001374193	0.046701928	0.147297297	0.212612613	0.3106897	0.4706403
LOC103694877	-2.9673946	-0.39262673	0.003003354	0.082497458	0.135135135	0.196396396	0.29396603	0.4393051
Creg1	-3.4907596	-0.39359015	0.000481649	0.020725578	0.114864865	0.187387387	0.26732132	0.4200292
Stip1	-4.0479083	-0.39428598	5.17E-05	0.003460552	0.068918919	0.136936937	0.14334214	0.28463367
Cacybp	-4.2417235	-0.3945457	2.22E-05	0.001767763	0.113513514	0.2	0.24273641	0.41772944
LOC100360522	-4.9565835	-0.39464405	7.17E-07	8.83E-05	0.733783784	0.814414414	2.2154052	2.563427
Rabac1	-3.4125452	-0.39516252	0.000643593	0.025740308	0.108108108	0.171171171	0.21725397	0.364189
Clec7a	-3.5275214	-0.39527044	0.00041947	0.018689535	0.217567568	0.300900901	0.48656633	0.6901512
Nsd3	-3.5767508	-0.39587432	0.000347892	0.016186428	0.152702703	0.236036036	0.3459513	0.5244747
AABR07039345.1	-3.0523336	-0.39692435	0.002270697	0.067270873	0.071621622	0.118918919	0.12572032	0.23198095
LOC684988	-3.7262309	-0.3991165	0.000194364	0.010375572	0.241891892	0.32972973	0.50385284	0.7177627
Rap1b	-4.226931	-0.39924	2.37E-05	0.001823809	0.093243243	0.172972973	0.19478092	0.35831112
Gda	-2.9103649	-0.39933813	0.003610071	0.093221526	0.225675676	0.288288288	0.46345833	0.63299906
AC095947.1	-4.229169	-0.3997128	2.35E-05	0.001818132	0.072972973	0.145945946	0.14697044	0.29497945
Itgad	-2.7453377	-0.39994678	0.006044866	0.127868696	0.082432432	0.12972973	0.17409042	0.27740693
Rgs3	-2.8135557	-0.4036398	0.004899691	0.112962294	0.241891892	0.311711712	0.5581034	0.73599565
Ctss	-4.4206166	-0.4052581	9.84E-06	0.000891051	0.358108108	0.47027027	0.8195278	1.1149476
Map3k3	-1.9806134	-0.40589258	0.047634651	0.372276973	0.125675676	0.162162162	0.26654458	0.36644143
AABR07053749.2	-2.9654174	-0.40702713	0.003022725	0.082628447	0.093243243	0.144144144	0.17290385	0.29291382
AABR07035722.1	-4.2062593	-0.40728572	2.60E-05	0.001971985	0.181081081	0.277477477	0.37196168	0.5858897
Trem3	-2.6809993	-0.40731734	0.007340265	0.1467664	0.102702703	0.151351351	0.21549228	0.33230555
Serinc3	-3.3274624	-0.40761375	0.000876408	0.0327337	0.208108108	0.281081081	0.43249676	0.6199359
Nufip2	-3.6126177	-0.40928358	0.000303121	0.014535701	0.1	0.169369369	0.22562663	0.37401628
RT1-Ba	-2.7550018	-0.4131113	0.005869181	0.125087611	0.278378378	0.34954955	0.7113847	0.9083867
Lrrfip1	-3.4289203	-0.41473716	0.000605987	0.024668916	0.32027027	0.405405405	0.73446935	0.9682706
Dram1	-3.7413604	-0.41789392	0.000183027	0.009958247	0.151351351	0.234234234	0.32881382	0.5121366
Erbin	-3.4140837	-0.4183445	0.000639969	0.025740308	0.077027027	0.133333333	0.15540041	0.28389546
Hsp90b1	-4.06524	-0.4191864	4.80E-05	0.003311122	0.335135135	0.446846847	0.79720044	1.0816722
AABR07038983.1	-2.634261	-0.419283	0.008432069	0.160110273	0.114864865	0.163963964	0.24786727	0.37796554
Ceacam1	-4.499534	-0.42053464	6.81E-06	0.00065315	0.109459459	0.201801802	0.24546973	0.43779862
Cd4	-3.87386	-0.42161423	0.000107125	0.006347301	0.075675676	0.142342342	0.1612433	0.30357727
Pum2	-2.7258735	-0.42280054	0.006413157	0.133350258	0.144594595	0.203603604	0.33097452	0.4709877
Akna	-2.77791	-0.4231877	0.005470978	0.119758337	0.124324324	0.178378378	0.2799194	0.41629666
Pon3	-2.7123985	-0.4233725	0.006679824	0.136700851	0.159459459	0.214414414	0.35191697	0.50381273
Ybx1	-4.588025	-0.42542195	4.47E-06	0.000449172	0.340540541	0.461261261	0.78074706	1.091384
Cdc5l	-3.412509	-0.425849	0.000643678	0.025740308	0.193243243	0.273873874	0.43144146	0.62353456
Tgoln2	-3.7336137	-0.43641666	0.000188752	0.010171927	0.089189189	0.156756757	0.1926856	0.34369543
AABR07002700.1	-3.0228992	-0.44054636	0.002503656	0.071468883	0.101351351	0.156756757	0.22227304	0.35822365
Psmb1	-4.050017	-0.44402334	5.12E-05	0.003449931	0.321621622	0.41981982	0.7077529	0.97191197
Dpp7	-3.57828	-0.448674	0.000345863	0.016174086	0.063513514	0.120720721	0.12744713	0.24644089
AABR07064810.1	-4.0151277	-0.45760596	5.94E-05	0.003872304	0.255405405	0.34954955	0.5261521	0.75847083
Irf1	-2.454571	-0.45967528	0.014105278	0.204653115	0.156756757	0.203603604	0.31915838	0.45526648
Lpcat2	-4.5591254	-0.462181	5.14E-06	0.000504361	0.063513514	0.140540541	0.14454669	0.30216792
Cst7	-2.191239	-0.46294028	0.028434487	0.294924867	0.139189189	0.18018018	0.29089007	0.41092178
AABR07031756.2	-4.181058	-0.46633074	2.90E-05	0.002160327	0.043243243	0.102702703	0.088251635	0.21504857
Slk	-3.4213076	-0.4689128	0.000623208	0.025279017	0.059459459	0.111711712	0.121993534	0.23995385
Polr2a	-3.1589687	-0.4690538	0.001583284	0.052391899	0.122972973	0.183783784	0.2648685	0.42025673
Bcl2a1	-5.468865	-0.47092688	4.53E-08	8.40E-06	0.558108108	0.672072072	1.4568536	1.8630064
Ppp1cb	-4.660492	-0.474564	3.15E-06	0.00034	0.177027027	0.286486486	0.3859364	0.63241875
Cd9	-4.142107	-0.4748631	3.44E-05	0.002464885	0.063513514	0.131531532	0.14531529	0.2965022
H2afz	-3.9305608	-0.47610745	8.47E-05	0.00521246	0.158108108	0.241441441	0.31574076	0.51162463
Cct8	-3.6359088	-0.4765793	0.000277002	0.013454229	0.110810811	0.18018018	0.22125115	0.37781134
Hnrnpf	-3.9569707	-0.4782606	7.59E-05	0.00471995	0.174324324	0.259459459	0.35025835	0.5535953
Gpnmb	-2.5682764	-0.4795033	0.010220563	0.171866439	0.075675676	0.115315315	0.15585196	0.26776057
Metrnl	-4.350312	-0.48330608	1.36E-05	0.001192616	0.114864865	0.201801802	0.22392644	0.4065755
Hsph1	-4.0117826	-0.486118	6.03E-05	0.003897059	0.07027027	0.136936937	0.14182313	0.29039183
Tpm4	-4.5857005	-0.48962983	4.52E-06	0.000449172	0.077027027	0.158558559	0.15971635	0.32819644
Zc3h13	-3.0671437	-0.4941168	0.002161149	0.065909616	0.135135135	0.196396396	0.29379517	0.45276368
Sf1	-4.3435535	-0.49465793	1.40E-05	0.001213248	0.133783784	0.227027027	0.29364613	0.50210816
RT1-CE5	-6.633804	-0.5035957	3.27E-11	1.00E-08	0.597297297	0.735135135	1.521031	2.001211
Rnasek	-5.500533	-0.50474316	3.79E-08	7.14E-06	0.028378378	0.100900901	0.052350305	0.19910933
Hspe1	-6.1826844	-0.5090067	6.30E-10	1.58E-07	0.039189189	0.133333333	0.07822285	0.2600336
Rpl32	-5.6664553	-0.50921917	1.46E-08	2.95E-06	0.504054054	0.625225225	1.2292045	1.6304808
Iqgap1	-4.657257	-0.5110749	3.20E-06	0.000341501	0.244594595	0.354954955	0.5422697	0.83230513
Gmip	-5.1317096	-0.51272225	2.87E-07	4.11E-05	0.052702703	0.135135135	0.11798942	0.29041946
Efcab14	-3.31411	-0.5144344	0.000919353	0.034001057	0.094594595	0.153153153	0.19151174	0.3379441
Itga4	-4.881349	-0.51487035	1.05E-06	0.00012685	0.231081081	0.353153153	0.50534	0.7972577
Ptges3	-5.4462223	-0.52336395	5.15E-08	9.39E-06	0.094594595	0.201801802	0.19969967	0.43026063
Cdkn1b	-3.8652732	-0.52796793	0.000110965	0.006506682	0.091891892	0.162162162	0.19608943	0.36075002
Nipbl	-4.667538	-0.52798927	3.05E-06	0.000331708	0.166216216	0.277477477	0.3730914	0.62165904
Nrp1	-4.630199	-0.5296507	3.65E-06	0.000375842	0.143243243	0.248648649	0.33065483	0.56445956
AABR07067749.1	-5.210558	-0.531948	1.88E-07	2.88E-05	0.039189189	0.113513514	0.07185305	0.2252816
Spata13	-3.3205066	-0.5324249	0.000898542	0.033450016	0.055405405	0.104504505	0.1183105	0.23674116
Cyfip2	-4.2296686	-0.5351459	2.34E-05	0.001818132	0.128378378	0.216216216	0.28223643	0.48823452
Sephs2	-4.0386686	-0.55134887	5.38E-05	0.003578534	0.090540541	0.163963964	0.19459435	0.36703852
Fth1	-10.067931	-0.55454224	7.66E-24	7.88E-21	0.972972973	0.981981982	4.1650443	4.5553207
Hsp90ab1	-6.8011994	-0.573211	1.04E-11	3.56E-09	0.678378378	0.789189189	1.8079587	2.2817733
Rps10	-4.374582	-0.575349	1.22E-05	0.001084164	0.116216216	0.2	0.21934658	0.41458264
Zbed5	-4.7903175	-0.57647353	1.67E-06	0.000190351	0.258108108	0.371171171	0.5317832	0.8186005
Rhoq	-4.272409	-0.5910685	1.93E-05	0.001574386	0.071621622	0.142342342	0.14376487	0.31443033
Actb	-7.38936	-0.5918766	1.48E-13	6.48E-11	0.827027027	0.899099099	2.7185807	3.2138498
Mob1a	-5.352395	-0.59610635	8.68E-08	1.44E-05	0.147297297	0.268468468	0.31263644	0.5789444
Fpr3	-4.3185887	-0.59900516	1.57E-05	0.001323535	0.177027027	0.279279279	0.4492377	0.71306986
RT1-T24-4	-6.073363	-0.6045828	1.25E-09	2.95E-07	0.068918919	0.178378378	0.13746391	0.36135378
Plin2	-6.056562	-0.61867845	1.39E-09	3.21E-07	0.287837838	0.45045045	0.65608305	1.0584592
RGD1560281	-4.6179013	-0.62368375	3.88E-06	0.000395218	0.072972973	0.153153153	0.1601134	0.34427828
LOC100910669	-5.9886365	-0.6357109	2.12E-09	4.79E-07	0.072972973	0.18018018	0.14118262	0.3684932
AABR07073038.1	-5.4311247	-0.6372313	5.60E-08	1.01E-05	0.15	0.268468468	0.29858658	0.56743646
Marcks	-5.263308	-0.6389969	1.41E-07	2.19E-05	0.132432432	0.241441441	0.27663496	0.5400168
Ppia	-6.7908664	-0.647191	1.11E-11	3.60E-09	0.439189189	0.585585586	1.0388253	1.5129608
LOC100364500	-6.8819666	-0.66421056	5.90E-12	2.23E-09	0.031081081	0.133333333	0.063054964	0.26318708
Ccl5	-5.3699226	-0.69271165	7.88E-08	1.37E-05	0.368918919	0.506306306	0.8537359	1.2430125
RGD1359290	-7.127676	-0.7531452	1.02E-12	4.13E-10	0.136486486	0.295495495	0.2722082	0.61660105
Ftl1	-12.183922	-0.872088	3.79E-34	8.57E-31	0.825675676	0.915315315	2.6620142	3.3738573
Rps27a	-9.010914	-0.9317985	2.04E-19	1.45E-16	0.3	0.520720721	0.64909065	1.2426767
AABR07054189.1	-9.529173	-1.0360488	1.59E-21	1.50E-18	0.075675676	0.27027027	0.15039334	0.56853664
Eef1a1	-10.900816	-1.0601774	1.14E-27	1.44E-24	0.458108108	0.677477477	1.0670736	1.8390764
AABR07015941.1	-11.647566	-1.2125629	2.36E-31	3.82E-28	0.202702703	0.49009009	0.40155408	1.1009723
