# Supplementary material for: Immunologic barriers in liver transplantation: a single-cell analysis of the role of mesenchymal stem cells
Source: Front Immunol. 2023 Dec 7;14:1274982. doi: 10.3389/fimmu.2023.1274982 (PMC10748593; doi:10.3389/fimmu.2023.1274982)
Supplement: Supplementary file 1 [file DataSheet_1.zip › Additional File 18.xls]

Gene_id	Scores	avg_logFC	p_val	p_val_adj	pct.1	pct.2	Allo+IS+MSCs_30	Allo+IS+MSCs_60
Acod1	11.626482	1.8737507	3.02E-31	6.84E-28	0.189079879	0.016069221	0.49527392	0.03732484
Il1b	9.957348	1.3725137	2.34E-23	2.65E-20	0.31445905	0.118665019	0.831638	0.29563195
Gbp5	9.103877	1.1750381	8.72E-20	6.17E-17	0.202224469	0.055624227	0.47077748	0.11885144
Gbp2	10.472062	1.164805	1.16E-25	1.64E-22	0.494438827	0.281829419	1.3311723	0.6705846
Cst7	9.324024	1.0822021	1.12E-20	9.05E-18	0.322548028	0.138442522	0.77273476	0.30895743
Rnaset2	9.928466	1.0395252	3.13E-23	3.22E-20	0.418604651	0.202719407	1.045071	0.4815946
Plek	9.023651	0.94207025	1.82E-19	1.14E-16	0.452982811	0.254635352	1.1733093	0.6223801
Hspa5	8.787006	0.9369883	1.54E-18	7.90E-16	0.581395349	0.402966625	1.6461773	1.044173
Ncf1	8.713719	0.9160439	2.94E-18	1.35E-15	0.193124368	0.05315204	0.42266673	0.1174106
Cd14	7.9508543	0.87013173	1.85E-15	5.11E-13	0.134479272	0.028430161	0.30002087	0.06253001
Apoe	8.677243	0.8648024	4.05E-18	1.76E-15	0.239635996	0.082818294	0.53712744	0.19299439
Hsp90b1	8.517177	0.8525831	1.63E-17	6.38E-15	0.475227503	0.301606922	1.2193044	0.71185136
Marcks	8.425726	0.8327773	3.59E-17	1.31E-14	0.266936299	0.107540173	0.60716474	0.2434644
Irf1	9.355948	0.7957617	8.29E-21	7.21E-18	0.417593529	0.205191595	1.0412605	0.5141673
Ehd1	8.500042	0.79275715	1.90E-17	7.15E-15	0.338725986	0.159456119	0.78713864	0.37221664
Sod2	8.621877	0.7644983	6.59E-18	2.76E-15	0.703741153	0.548825711	2.2061422	1.5854999
Fn1	6.6223235	0.76138854	3.54E-11	6.06E-09	0.173913043	0.069221261	0.40259627	0.15962084
Fcnb	5.242434	0.75472313	1.58E-07	1.23E-05	0.202224469	0.111248455	0.52751493	0.28289378
Slc2a6	7.533005	0.75252485	4.96E-14	1.15E-11	0.161779575	0.049443758	0.34675023	0.10583142
C3	8.91779	0.7477211	4.76E-19	2.69E-16	0.522750253	0.307787392	1.312424	0.7643253
Bcat1	6.605896	0.72316515	3.95E-11	6.67E-09	0.229524772	0.108776267	0.51127493	0.24241312
Hist1h1e	8.049138	0.7156702	8.34E-16	2.70E-13	0.449949444	0.255871446	1.166627	0.6741147
Atf3	6.062159	0.7027595	1.34E-09	1.73E-07	0.149646107	0.059332509	0.34284675	0.13949838
Tgm2	7.019701	0.69107795	2.22E-12	4.58E-10	0.109201213	0.023485785	0.2349173	0.052488662
Tnip1	7.7335896	0.66993624	1.05E-14	2.57E-12	0.237613751	0.095179234	0.50926983	0.21455647
Chi3l1	8.017444	0.6537177	1.08E-15	3.24E-13	0.591506572	0.406674907	1.6021721	1.0656326
Tnfaip2	5.6044655	0.65269667	2.09E-08	2.02E-06	0.151668352	0.066749073	0.34515432	0.15328233
Icam1	6.540664	0.6502283	6.12E-11	9.63E-09	0.214357937	0.097651422	0.4972912	0.23598634
Calr	7.877015	0.61784816	3.35E-15	8.82E-13	0.703741153	0.550061805	2.0613973	1.5205251
AABR07048992.1	7.667707	0.6143002	1.75E-14	4.13E-12	0.179979778	0.056860321	0.36733088	0.12772942
Hist1h1c	5.787933	0.6064522	7.13E-09	7.54E-07	0.3619818	0.227441286	0.9051763	0.582148
Vasp	6.940647	0.60014224	3.90E-12	7.75E-10	0.482305359	0.318912237	1.1998534	0.7804511
Arl5c	6.0158153	0.5988925	1.79E-09	2.19E-07	0.1809909	0.0815822	0.3854696	0.177861
RT1-Da	4.9434614	0.5914372	7.67E-07	5.08E-05	0.342770475	0.237330037	0.8684606	0.5851621
Lilrb4	10.124049	0.5912037	4.32E-24	5.43E-21	0.878665319	0.737948084	2.8180304	2.1850564
Nampt	5.6406655	0.584139	1.69E-08	1.70E-06	0.140546006	0.059332509	0.301433	0.12443746
Capg	6.468877	0.58229256	9.87E-11	1.51E-08	0.213346815	0.097651422	0.46722442	0.22457264
Cd274	6.0832186	0.5813506	1.18E-09	1.53E-07	0.122345804	0.0407911	0.25590056	0.090706676
Ptpn1	7.2371516	0.580976	4.58E-13	1.02E-10	0.410515672	0.243510507	0.9374347	0.5583053
Jun	8.347375	0.5731428	6.98E-17	2.39E-14	0.589484328	0.377008653	1.8025793	1.1568991
Pdia3	6.74859	0.57145506	1.49E-11	2.73E-09	0.49140546	0.339925834	1.2128798	0.8122236
Stat1	6.326839	0.569476	2.50E-10	3.63E-08	0.403437816	0.25710754	0.9483149	0.6040771
Calm1	8.753737	0.5653124	2.06E-18	1.02E-15	0.946410516	0.898640297	3.7985177	3.359967
Mcemp1	5.514229	0.557597	3.50E-08	3.28E-06	0.141557128	0.060568603	0.3106826	0.1373397
P4hb	6.417333	0.5571374	1.39E-10	2.07E-08	0.289180991	0.156983931	0.6490645	0.36316457
Ppp1r15a	6.261946	0.53404087	3.80E-10	5.38E-08	0.352881699	0.213844252	0.9143648	0.56301224
RGD1562420	6.5619082	0.5332593	5.31E-11	8.47E-09	0.530839232	0.38566131	1.3049047	0.9156268
LOC100360087	6.031006	0.53129524	1.63E-09	2.03E-07	0.171890799	0.075401731	0.35491008	0.15997049
RT1-A1	11.746248	0.5009307	7.38E-32	2.77E-28	0.970677452	0.932014833	3.7185254	3.289921
Calhm6	5.406906	0.49899098	6.41E-08	5.63E-06	0.103134479	0.035846724	0.22131674	0.08237853
Pdia6	5.4998703	0.49489886	3.80E-08	3.50E-06	0.183013145	0.090234858	0.38428813	0.19658178
Pnn	5.4875836	0.49212125	4.07E-08	3.69E-06	0.317492417	0.200247219	0.75639266	0.48098102
Psmb9	5.8589606	0.4915365	4.66E-09	5.07E-07	0.55611729	0.421508035	1.4019125	1.0338609
Rnf144b	4.5435667	0.48927933	5.53E-06	0.00028979	0.121334681	0.058096415	0.26586688	0.13015622
Il2rg	5.9104757	0.4889898	3.41E-09	3.83E-07	0.369059656	0.233621755	0.8564129	0.54993665
Fosb	4.214933	0.48360714	2.50E-05	0.001039552	0.291203236	0.201483313	0.75072837	0.52398837
LOC100359922	6.595809	0.47938707	4.23E-11	6.94E-09	0.724974722	0.629171817	2.083303	1.6947024
Rhoq	4.9697094	0.47339234	6.71E-07	4.49E-05	0.157735086	0.079110012	0.34058416	0.17653948
Snx10	6.2998223	0.470432	2.98E-10	4.27E-08	0.101112235	0.025957973	0.18744105	0.049764384
Isg15	3.2185147	0.46625033	0.001288564	0.028370961	0.159757331	0.107540173	0.3866105	0.25707805
Prdx5	5.027064	0.46369246	4.98E-07	3.44E-05	0.373104146	0.260815822	0.89642256	0.6223643
Txn1	5.5490174	0.4565313	2.87E-08	2.73E-06	0.643073812	0.55500618	1.8512799	1.5042639
Arl6ip5	5.1110125	0.45514873	3.20E-07	2.32E-05	0.313447927	0.202719407	0.7170231	0.46973085
Clec4d	5.4552627	0.45366907	4.89E-08	4.36E-06	0.104145602	0.035846724	0.21853215	0.082726076
Cdv3	4.535174	0.45153296	5.76E-06	0.000297426	0.124368049	0.060568603	0.26106066	0.12846002
Tbc1d2b	4.2757597	0.45109558	1.90E-05	0.000819671	0.127401416	0.066749073	0.2886549	0.14939077
Txnrd1	4.5698576	0.45018217	4.88E-06	0.000265544	0.254802831	0.164400494	0.5648917	0.3672082
B2m	10.786591	0.44777068	3.98E-27	7.51E-24	0.977755308	0.94684796	3.9262025	3.506581
Ccrl2	4.4114227	0.4456782	1.03E-05	0.000476305	0.229524772	0.144622991	0.51755154	0.33278725
AABR07052611.2	4.690889	0.4415923	2.72E-06	0.000161176	0.143579373	0.071693449	0.31416634	0.16535321
Rassf4	5.4975953	0.4393317	3.85E-08	3.51E-06	0.145601618	0.061804697	0.29623362	0.1415714
Nfkbia	6.595674	0.43920764	4.23E-11	6.94E-09	0.84934277	0.798516687	2.8644583	2.5029747
Pla2g7	4.743886	0.4378168	2.10E-06	0.000126207	0.205257836	0.118665019	0.45824513	0.27493447
Sephs2	3.708908	0.4366672	0.000208155	0.00626513	0.153690597	0.095179234	0.33972967	0.20748506
Mpc1	4.531575	0.43554768	5.85E-06	0.0002998	0.137512639	0.070457355	0.29188755	0.15251549
Tes	4.627629	0.4339055	3.70E-06	0.000211408	0.224469161	0.135970334	0.48335907	0.3024317
Cotl1	5.4840846	0.4331773	4.16E-08	3.73E-06	0.413549039	0.286773795	0.9852581	0.68083686
RT1-Bb	2.7574944	0.43014708	0.005824621	0.085606798	0.259858443	0.203955501	0.6180137	0.48080382
Hist1h1b	3.8640718	0.43014324	0.000111512	0.003750686	0.159757331	0.097651422	0.3962754	0.24384543
Ncf4	5.1930685	0.4294737	2.07E-07	1.57E-05	0.342770475	0.226205192	0.78354985	0.5249833
Tap1	5.1740046	0.42855215	2.29E-07	1.71E-05	0.263902932	0.159456119	0.58759713	0.36438859
H3f3b	7.9893374	0.4260368	1.36E-15	3.93E-13	0.872598584	0.78368356	2.8152852	2.3708014
Gbp4	3.9822829	0.42558277	6.83E-05	0.002483789	0.134479272	0.075401731	0.29285565	0.16663565
Gbp7	4.8251696	0.42291093	1.40E-06	8.75E-05	0.128412538	0.059332509	0.2736292	0.13459927
Il1rn	5.502739	0.4219742	3.74E-08	3.47E-06	0.380182002	0.253399258	0.8831513	0.59947103
Manf	5.1789775	0.42128122	2.23E-07	1.67E-05	0.189079879	0.097651422	0.4061759	0.22779353
Pstpip2	5.141017	0.42091188	2.73E-07	2.01E-05	0.156723964	0.075401731	0.3403222	0.17664512
Rpl32-1	5.0349407	0.4205707	4.78E-07	3.34E-05	0.31445905	0.205191595	0.68289405	0.45255965
AY172581.24	7.8725557	0.4169572	3.47E-15	8.94E-13	0.994944388	0.995055624	4.461024	4.1821456
Atp6ap2	4.8371053	0.41635868	1.32E-06	8.28E-05	0.302325581	0.200247219	0.68378705	0.45828393
Psme2	5.266345	0.41583726	1.39E-07	1.11E-05	0.540950455	0.420271941	1.3908247	1.0591276
Tpm4	5.033463	0.4107658	4.82E-07	3.34E-05	0.179979778	0.09394314	0.38332644	0.21092036
Clk1	4.506103	0.4093988	6.60E-06	0.000330642	0.264914055	0.173053152	0.6014703	0.40041783
N4bp1	4.021153	0.40664166	5.79E-05	0.002177452	0.102123357	0.050679852	0.21112688	0.10452872
Ceacam1	5.110317	0.4029925	3.22E-07	2.32E-05	0.212335693	0.118665019	0.47736996	0.27840978
Ndufaf7	5.2627892	0.40127945	1.42E-07	1.12E-05	0.11627907	0.045735476	0.23915875	0.10279764
AC134224.1	4.8481627	0.39574853	1.25E-06	7.88E-05	0.548028311	0.410383189	1.4187319	1.0879508
Layn	4.925737	0.39419138	8.40E-07	5.50E-05	0.115267947	0.048207664	0.24364738	0.11509622
Pnisr	3.3427286	0.39252886	0.00082959	0.01989083	0.221435794	0.155747837	0.52072704	0.37442023
Hspa8	5.8320565	0.38845235	5.47E-09	5.90E-07	0.762386249	0.716934487	2.3462672	2.049541
Irak3	3.9203763	0.38249603	8.84E-05	0.003111518	0.124368049	0.067985167	0.27427143	0.15640543
Stk10	3.648125	0.38138166	0.000264161	0.0076069	0.190091001	0.124845488	0.42205206	0.28423542
LOC100909712	4.724382	0.38012108	2.31E-06	0.000138209	0.291203236	0.187886279	0.66844153	0.4510689
Cd302	4.4522247	0.37872976	8.50E-06	0.00041278	0.337714863	0.238566131	0.794962	0.5653655
Ifit2	4.4063497	0.3783146	1.05E-05	0.000485602	0.234580384	0.147095179	0.56618255	0.37190452
Lasp1	4.114012	0.37739617	3.89E-05	0.001549479	0.166835187	0.097651422	0.3574077	0.22010697
Ifi30	4.417103	0.37442762	1.00E-05	0.000469738	0.341759353	0.243510507	0.83362204	0.59707946
Ranbp2	4.0835676	0.36791676	4.43E-05	0.001724756	0.131445905	0.071693449	0.2899776	0.16259022
AABR07035722.1	4.601875	0.36592248	4.19E-06	0.000235746	0.216380182	0.129789864	0.4438348	0.27618122
Ezr	5.1555157	0.36568743	2.53E-07	1.87E-05	0.579373104	0.448702101	1.4634584	1.1317983
Nfkb2	4.671788	0.36369956	2.99E-06	0.000173289	0.170879676	0.09394314	0.3709322	0.21182959
St13	4.567652	0.35915715	4.93E-06	0.000267069	0.144590495	0.074165637	0.30164117	0.16491306
Srgn	6.967696	0.35785845	3.22E-12	6.51E-10	0.862487361	0.776266996	2.7033308	2.311784
Cd53	5.1832	0.35745123	2.18E-07	1.65E-05	0.684529828	0.583436341	1.8835481	1.5512084
Dstn	3.993454	0.35448125	6.51E-05	0.002400446	0.40950455	0.313967862	0.95309424	0.73320174
Gadd45a	4.088791	0.34996086	4.34E-05	0.001692193	0.340748231	0.244746601	0.89902157	0.6667368
Gadd45b	4.473557	0.34933835	7.69E-06	0.000380178	0.309403438	0.207663782	0.7220724	0.50681365
Cib1	4.432594	0.34872127	9.31E-06	0.000444592	0.283114257	0.189122373	0.61515135	0.42114526
Lbp	3.9222162	0.34866595	8.77E-05	0.003111518	0.144590495	0.084054388	0.31239086	0.1849043
Mvp	4.5107455	0.3481497	6.46E-06	0.000324924	0.405460061	0.294190358	0.9474344	0.7021499
Rps18	3.9965558	0.34576	6.43E-05	0.002376968	0.14661274	0.084054388	0.293038	0.17340378
Ythdc1	3.348049	0.34547186	0.000813827	0.019554299	0.165824065	0.110012361	0.38116455	0.25485253
Mtfr2	3.6040757	0.34348574	0.000313266	0.008818981	0.195146613	0.129789864	0.4369075	0.29753312
RT1-Db1	2.9074361	0.33856708	0.003644048	0.06056989	0.449949444	0.377008653	1.1477439	0.9609139
Itgb1	4.7624397	0.3381668	1.91E-06	0.000117639	0.62082912	0.511742892	1.6004411	1.2981457
Cd74	2.6657507	0.3378673	0.007681663	0.103123819	0.799797776	0.720642769	2.5704043	2.30857
Mt-co2	7.84425	0.33748108	4.36E-15	1.10E-12	0.995955511	0.998763906	4.7515254	4.516281
RT1-Ba	2.5965636	0.33668268	0.009416149	0.118402841	0.233569262	0.180469716	0.56616896	0.44455302
Grina	4.2568927	0.33557624	2.07E-05	0.000878604	0.227502528	0.144622991	0.4915545	0.3245076
Cxcl16	4.7867084	0.33352023	1.70E-06	0.000104845	0.432760364	0.316440049	1.0904969	0.8072458
Cox6b1-1	4.533368	0.33327845	5.81E-06	0.000298617	0.376137513	0.266996292	0.86469126	0.6275086
Zeb2	3.918159	0.33301792	8.92E-05	0.003116641	0.234580384	0.155747837	0.53024584	0.36609644
Hif1a	3.3412347	0.33296904	0.000834067	0.019939877	0.179979778	0.1223733	0.39846843	0.27308583
Mt-nd5	5.017666	0.33198392	5.23E-07	3.59E-05	0.823053589	0.735475896	2.4969995	2.1562068
Clta	3.52071	0.32989097	0.000430393	0.011558129	0.339737108	0.262051916	0.7714986	0.5923127
Serp1	3.2615514	0.3285735	0.001108044	0.025340913	0.259858443	0.191594561	0.58861035	0.44140506
Tlr2	3.7410567	0.32847005	0.000183248	0.005698944	0.182002022	0.116192831	0.40785363	0.27121016
Cd59	4.8008146	0.3277869	1.58E-06	9.83E-05	0.576339737	0.456118665	1.5000807	1.1847646
Lgals3	4.004437	0.32756785	6.22E-05	0.002313143	0.267947422	0.184177998	0.6077123	0.42778647
Pik3ap1	3.5080028	0.32689318	0.000451484	0.01193796	0.178968655	0.118665019	0.3886994	0.26173264
Pgam1	3.8713405	0.32649425	0.000108238	0.003689562	0.256825076	0.176761434	0.56450564	0.40073866
Arcn1	4.411825	0.32599363	1.03E-05	0.000476305	0.131445905	0.066749073	0.267083	0.14551415
Herpud1	3.7988117	0.32524118	0.000145391	0.004661176	0.105156724	0.054388133	0.22159107	0.124024466
Dynlrb1	4.0317817	0.32501873	5.54E-05	0.002102213	0.257836198	0.17552534	0.5874872	0.41197622
Pgk1	3.8147237	0.32436937	0.000136335	0.004420938	0.204246714	0.132262052	0.43831226	0.29762703
LOC100910200	4.414027	0.32419083	1.01E-05	0.000474496	0.23255814	0.145859085	0.54354143	0.36039895
Trem3	4.2760997	0.3237838	1.90E-05	0.000819671	0.218402427	0.13473424	0.4759491	0.31410655
Slc11a1	4.7540736	0.319962	1.99E-06	0.000121954	0.398382204	0.280593325	0.9346705	0.6759686
Rhoc	2.6380062	0.31950802	0.008339508	0.108231899	0.120323559	0.0815822	0.2724152	0.18685248
Gng2	4.2033076	0.31904945	2.63E-05	0.001086442	0.138523761	0.074165637	0.28021085	0.16204284
Rpn1	4.3523035	0.31639296	1.35E-05	0.000603421	0.164812942	0.091470952	0.34376818	0.20666263
Crlf2	4.191148	0.31589025	2.78E-05	0.001133934	0.252780586	0.165636588	0.55975866	0.3831117
Gda	5.2486916	0.31455156	1.53E-07	1.20E-05	0.299292214	0.18170581	0.6541239	0.4254315
Rab11a	3.862856	0.31428826	0.000112069	0.003752327	0.209302326	0.137206428	0.45335194	0.30530775
Cd81	3.869769	0.3139312	0.000108938	0.003702271	0.207280081	0.13473424	0.43784994	0.29494232
Hectd1	2.52136	0.31374094	0.011690222	0.137810673	0.100101112	0.066749073	0.22813787	0.15136142
Tmpo	3.0819914	0.31272858	0.002056207	0.040827725	0.11223458	0.069221261	0.24569389	0.15516138
Ifitm1	3.1860023	0.3123236	0.001442535	0.031214476	0.405460061	0.327564895	1.0458595	0.84948057
Ptprcap	3.519242	0.3122202	0.000432782	0.011578701	0.223458038	0.153275649	0.48651588	0.34802136
Mt-co1	8.396062	0.3111077	4.62E-17	1.63E-14	0.997977755	1	5.126943	4.8958497
Efhd2	4.238969	0.3100481	2.25E-05	0.000948217	0.488372093	0.383189122	1.1682729	0.9162499
Sat1	6.1297674	0.3095917	8.80E-10	1.21E-07	0.744186047	0.600741656	2.283157	1.812337
RT1-CE10	5.712478	0.309159	1.11E-08	1.14E-06	0.919110212	0.893695921	3.4171445	3.175167
Myl6	4.5479636	0.3082693	5.42E-06	0.000286599	0.755308392	0.679851669	2.1823468	1.8965067
AABR07044711.1	4.426699	0.30802006	9.57E-06	0.000453088	0.101112235	0.044499382	0.1991535	0.09642811
Nfkbiz	3.9400363	0.3072621	8.15E-05	0.002917684	0.260869565	0.176761434	0.6153036	0.43697962
Ctsb	4.2643633	0.30718488	2.00E-05	0.000856134	0.712841254	0.651421508	2.0155606	1.7667834
Ppa1	2.3173378	0.30614528	0.020485335	0.19628778	0.158746208	0.119901112	0.34874693	0.2636335
Tmbim4	3.6369383	0.30611718	0.000275898	0.007904652	0.29726997	0.217552534	0.66167796	0.492062
Tnfsf12	3.5049403	0.30576056	0.00045671	0.012047986	0.109201213	0.061804697	0.23421627	0.13655466
Nfe2l2	4.0941324	0.30476484	4.24E-05	0.001671789	0.29726997	0.205191595	0.67229974	0.48145664
Higd1a	4.042566	0.30300575	5.29E-05	0.002014557	0.134479272	0.072929543	0.2858005	0.16771148
Atp1b3	3.9049933	0.302131	9.42E-05	0.003266794	0.464105157	0.368355995	1.1312692	0.89884984
Akna	3.904571	0.30117422	9.44E-05	0.003266794	0.171890799	0.103831891	0.37690243	0.24428295
Szrd1	3.1748717	0.29852712	0.001499028	0.032190702	0.168857432	0.113720643	0.3547621	0.24944247
Ifngr2	3.8568132	0.2984116	0.000114875	0.003834923	0.220424671	0.144622991	0.4699442	0.32446408
Myadm	3.1512516	0.29692912	0.001625725	0.034261312	0.154701719	0.102595797	0.3395055	0.23330298
Lman2	3.7294462	0.29597995	0.000191901	0.005869579	0.237613751	0.161928307	0.5052991	0.35628816
Lamp2	4.429831	0.29438388	9.43E-06	0.000448434	0.31041456	0.21013597	0.6949877	0.4899183
Cd40	3.1469898	0.2935369	0.001649607	0.034594598	0.124368049	0.077873918	0.2684201	0.17432651
Parp9	3.4865115	0.29339072	0.000489364	0.012702148	0.108190091	0.060568603	0.23346023	0.13950361
Dnajc3	3.508108	0.29092768	0.000451306	0.01193796	0.11223458	0.063040791	0.23240568	0.14038897
Ccz1b	3.1303596	0.29090133	0.001745923	0.035794593	0.176946411	0.1223733	0.38019815	0.26761982
Junb	6.7965264	0.29067934	1.07E-11	1.99E-09	0.77148635	0.615574784	2.5051491	1.9573151
Mrpl52	3.178348	0.29053763	0.001481169	0.031880319	0.271991911	0.202719407	0.61112237	0.46752456
Atg3	3.9848762	0.2899339	6.75E-05	0.002471095	0.268958544	0.182941904	0.59743476	0.42719796
Card19	4.283007	0.28936872	1.84E-05	0.000802567	0.186046512	0.108776267	0.38989446	0.24688393
Hip1	3.2282753	0.28903928	0.00124539	0.027534581	0.197168857	0.135970334	0.4299204	0.30781266
LOC308990	4.496353	0.28876847	6.91E-06	0.000344639	0.428715875	0.311495674	1.0255905	0.76811
Tnfsf13	3.0899503	0.28759748	0.002001899	0.040027371	0.369059656	0.300370828	0.86163986	0.6992168
Pla2g16	4.197145	0.28758514	2.70E-05	0.001108333	0.191102123	0.113720643	0.41222528	0.26496753
Tifa	3.0298355	0.2867325	0.002446871	0.046854884	0.21132457	0.153275649	0.46615827	0.34489712
Arpc5	3.984265	0.28414443	6.77E-05	0.002471095	0.516683519	0.417799753	1.259713	1.0168158
Ttf1	2.3897183	0.2833718	0.016861297	0.172479553	0.100101112	0.067985167	0.22836533	0.15570246
Bhlhe40	4.046649	0.28109083	5.20E-05	0.001999955	0.126390293	0.066749073	0.26152185	0.15125656
LOC24906	2.9644504	0.27955002	0.003032243	0.05370249	0.417593529	0.347342398	1.0607891	0.8823552
Ybx3	3.0380728	0.2792175	0.002380965	0.045903536	0.188068756	0.132262052	0.4008086	0.2931689
Stag2	3.2993298	0.27916166	0.00096916	0.022521533	0.205257836	0.142150803	0.45609906	0.32927287
Rrm1	2.80001	0.27728212	0.005110102	0.077831329	0.124368049	0.082818294	0.2798905	0.19071512
Serpinb1a	2.9331613	0.2771457	0.003355296	0.057907818	0.221435794	0.161928307	0.49259782	0.37365863
Itgad	2.760663	0.27543038	0.005768416	0.085112332	0.108190091	0.070457355	0.23460343	0.15334098
Actr2	3.3757818	0.27390507	0.000736063	0.017837314	0.32760364	0.252163164	0.74217707	0.57648647
Brcc3	3.3991342	0.272307	0.000675995	0.016660283	0.118301314	0.069221261	0.249686	0.15681827
Ctsd	2.823002	0.2707524	0.004757627	0.073857427	0.206268959	0.153275649	0.46953923	0.3530655
Psmc1	2.958114	0.26964992	0.003095277	0.054562688	0.162790698	0.112484549	0.34153312	0.24419498
Erap1	3.303326	0.26867422	0.000955453	0.022248683	0.107178969	0.061804697	0.22549547	0.13936098
LOC294154	2.6602535	0.26804534	0.007808186	0.104204288	0.138523761	0.097651422	0.2991397	0.21037689
Spata13	2.9308946	0.2677848	0.003379875	0.057907818	0.103134479	0.063040791	0.21882181	0.1428522
Tmsb10	4.5185738	0.2662973	6.23E-06	0.00031595	0.88372093	0.831891224	2.9030786	2.6359675
Asph	2.8388736	0.26422396	0.004527307	0.071061765	0.208291203	0.154511743	0.4685535	0.3534419
Arhgef3	2.9613864	0.26345858	0.003062574	0.054154914	0.11223458	0.070457355	0.24235657	0.15814446
Tcf7l2	3.508876	0.2622132	0.000450004	0.01193796	0.151668352	0.095179234	0.33233753	0.21764575
Syap1	3.8166895	0.2621076	0.000135254	0.004398483	0.142568251	0.082818294	0.30171943	0.18777353
Hsp90ab1	4.4773626	0.26164886	7.56E-06	0.000375103	0.833164813	0.817058096	2.6835341	2.4929614
Ywhae	4.536836	0.2612989	5.71E-06	0.000296446	0.362992922	0.254635352	0.8190741	0.59490615
Ttc7a	2.6470468	0.2610467	0.00811981	0.106479591	0.134479272	0.092707046	0.28945222	0.20758511
Canx	3.6579697	0.2608004	0.000254221	0.007415003	0.367037412	0.278121137	0.850081	0.6612249
Vdac3	3.2897918	0.25991753	0.001002616	0.023156331	0.161779575	0.107540173	0.33778116	0.22970772
Snrnp48	2.1238344	0.25981265	0.033683994	0.259851236	0.115267947	0.084054388	0.2555842	0.19025977
N4bp2l1	3.920048	0.25859857	8.85E-05	0.003111518	0.19817998	0.126081582	0.42978558	0.28791708
Ccl5	3.69452	0.25852507	0.000220303	0.006613169	0.830131446	0.729295426	2.3588834	2.0636315
Parp14	2.731412	0.25838706	0.006306359	0.090202721	0.108190091	0.070457355	0.24105614	0.16131581
Pygl	3.3354177	0.25600365	0.000851713	0.020207213	0.175935288	0.116192831	0.37579054	0.2627424
Snx6	3.6663663	0.25588122	0.000246021	0.007194375	0.137512639	0.080346106	0.28725186	0.18226562
Actb	3.1731074	0.25494492	0.001508167	0.032264505	0.848331648	0.839307787	3.0335464	2.8896344
Nkg7	3.5301838	0.2533126	0.000415271	0.011189581	0.209302326	0.139678616	0.45680666	0.32647723
Sf3b6	2.878258	0.25308055	0.003998778	0.064834058	0.138523761	0.092707046	0.29286093	0.20634376
Cyfip1	4.2746363	0.25249228	1.91E-05	0.000820694	0.174924166	0.100123609	0.36513844	0.231934
Acp2	3.9017336	0.25211972	9.55E-05	0.003295257	0.135490394	0.075401731	0.27121118	0.16503976
Adora2a	2.833934	0.2518296	0.00459788	0.071794444	0.159757331	0.111248455	0.33651763	0.24443966
Srpra	2.3471522	0.25171387	0.018917521	0.187304975	0.138523761	0.101359703	0.2942191	0.21918853
Iqgap1	3.8206015	0.25062558	0.000133127	0.004341769	0.317492417	0.227441286	0.7207582	0.5424348
Acsl1	3.1046445	0.25009385	0.001905078	0.038499589	0.15065723	0.100123609	0.32987443	0.2272193
Rps28	-4.317894	-0.2520412	1.58E-05	0.000688306	0.713852376	0.74289246	2.0409214	2.2427852
Cd37	-2.1991909	-0.25917566	0.027864355	0.230343979	0.244691608	0.280593325	0.55534536	0.6756951
Rps11	-2.6536283	-0.2597246	0.00796315	0.105649437	0.57330637	0.600741656	1.4614915	1.6133647
Abhd17b	-1.9611282	-0.26034302	0.049864064	0.328661395	0.097067745	0.124845488	0.20370999	0.2752064
Arhgap45	-2.1750543	-0.27351603	0.02962605	0.241332684	0.224469161	0.262051916	0.51438946	0.6317652
Gsr	-2.033239	-0.27595332	0.042028393	0.299316925	0.091001011	0.118665019	0.18285632	0.2547607
Leng8	-2.1615138	-0.28136444	0.030655665	0.245007176	0.087967644	0.117428925	0.19730344	0.27818286
Rpl13	-4.1636314	-0.28304034	3.13E-05	0.001275098	0.721941355	0.77750309	2.1223772	2.3746066
Rpl35	-4.854042	-0.28873658	1.21E-06	7.73E-05	0.851365015	0.898640297	2.790093	3.0510175
Emb	-2.0664291	-0.28965667	0.038787978	0.283019693	0.199191102	0.233621755	0.45187712	0.56101406
Rbm3	-3.0243824	-0.28971204	0.002491413	0.047546912	0.458038423	0.491965389	1.1016173	1.2697146
Unc119	-2.9900062	-0.29032597	0.002789718	0.050676144	0.3619818	0.411619283	0.8294184	0.99607986
Gm2a	-2.7733657	-0.29329413	0.005547973	0.082940223	0.441860465	0.478368356	1.0613065	1.2226641
Cdk2ap2	-2.2308154	-0.29481247	0.025693357	0.224721118	0.259858443	0.292954265	0.57131755	0.69728583
AABR07062183.1	-2.177403	-0.29866728	0.029450507	0.240643598	0.237613751	0.274412855	0.54752827	0.67098683
Eif4a3	-2.0250745	-0.29916483	0.042859728	0.299547545	0.123356926	0.152039555	0.25259408	0.34283334
Rpl18a	-4.683502	-0.30039316	2.82E-06	0.000164832	0.811931244	0.856613103	2.55115	2.8088555
Mtch1	-2.1044114	-0.3009623	0.035342578	0.266555283	0.119312437	0.149567367	0.24393508	0.33392322
Rps20	-3.7343388	-0.3012488	0.000188209	0.005784941	0.581395349	0.627935723	1.5440369	1.7593967
Ppia	-3.4964242	-0.30525866	0.000471539	0.012381445	0.467138524	0.51421508	1.126329	1.3227147
Eno3	-2.799589	-0.30659387	0.005116772	0.077831329	0.265925177	0.322620519	0.63771904	0.7916067
Rpl14	-4.3476834	-0.3071611	1.38E-05	0.000611362	0.756319515	0.779975278	2.2304413	2.4317694
Rgs2	-3.097054	-0.30792862	0.001954543	0.039222457	0.143579373	0.197775031	0.34035566	0.47602522
Il6r	-2.3778698	-0.3106695	0.017412973	0.176579402	0.095045501	0.12855377	0.2155423	0.30893666
Cd7	-2.6806495	-0.3110479	0.007347942	0.099906468	0.069767442	0.105067985	0.15375227	0.24079055
Fam46a	-2.9831607	-0.31303847	0.00285288	0.051247695	0.076845298	0.118665019	0.17147008	0.26703504
Tspan13	-2.8872588	-0.31447983	0.003886146	0.063554206	0.083923155	0.124845488	0.17725031	0.27254263
Ivns1abp	-2.3792772	-0.3168438	0.017346622	0.176222371	0.096056623	0.12855377	0.20933382	0.3034002
Prr13	-4.0449724	-0.31791252	5.23E-05	0.002000711	0.60364004	0.653893696	1.6048341	1.8375298
Rpl11	-4.595888	-0.3183044	4.31E-06	0.000239049	0.631951466	0.684796044	1.6996933	1.9522166
Btg1	-3.3572452	-0.31877446	0.000787232	0.018995966	0.537917088	0.585908529	1.3818562	1.5866127
Clec4a2	-2.3615172	-0.32049644	0.018200325	0.182115892	0.137512639	0.17552534	0.30305615	0.40712422
Tuba4a	-2.222314	-0.32172963	0.026262101	0.224721118	0.115267947	0.148331273	0.25065666	0.3431384
Ddx39a	-2.1786368	-0.3254403	0.029358667	0.240240086	0.137512639	0.16934487	0.29497123	0.39707983
Ypel3	-3.1381142	-0.32646474	0.001700386	0.035308741	0.214357937	0.275648949	0.49983338	0.6616865
Snrpe	-2.1533678	-0.33284453	0.031289782	0.247626899	0.246713852	0.271940667	0.5209293	0.64202696
LOC100360522	-4.016693	-0.33341518	5.90E-05	0.002204406	0.673407482	0.70210136	1.9052309	2.1116424
AABR07029198.1	-2.575751	-0.3334559	0.010002265	0.124390806	0.086956522	0.1223733	0.17712718	0.26862955
S100a4	-5.0888214	-0.33370373	3.60E-07	2.56E-05	0.714863498	0.758961681	1.9887311	2.2480493
AABR07073038.1	-1.9646237	-0.33482453	0.049457805	0.327126815	0.183013145	0.21013597	0.36824512	0.465776
RT1-CE5	-5.2152085	-0.33640492	1.84E-07	1.41E-05	0.695652174	0.751545117	1.8916528	2.1789596
Atp1a1	-4.3375854	-0.33745322	1.44E-05	0.000634354	0.50859454	0.579728059	1.239811	1.4972106
Oaz1	-4.90678	-0.34178513	9.26E-07	5.99E-05	0.567239636	0.639060569	1.4675763	1.7477622
Rps27a-1	-5.564279	-0.343155	2.63E-08	2.52E-06	0.651162791	0.709517923	1.8197951	2.1147707
Uimc1	-2.3530624	-0.34343734	0.018619504	0.185247825	0.078867543	0.110012361	0.16853516	0.2521872
Eif3d	-2.2805734	-0.34362993	0.022573708	0.210260624	0.085945399	0.116192831	0.17369834	0.26107574
Selenoh	-2.345093	-0.34376627	0.019022332	0.187428034	0.14661274	0.18170581	0.31014583	0.41896296
Dok1	-2.6026964	-0.34716964	0.009249384	0.11695562	0.077856421	0.112484549	0.16142975	0.25015932
Akr1b1	-2.2276134	-0.34943128	0.02590631	0.224721118	0.096056623	0.126081582	0.19748029	0.28610826
Arpp19	-2.1024804	-0.3524254	0.035511221	0.266675837	0.117290192	0.147095179	0.24312855	0.33492097
Arrb2	-2.218616	-0.35300514	0.026512854	0.224721118	0.167846309	0.202719407	0.35988048	0.47141987
Sqstm1	-2.283865	-0.3573095	0.022379473	0.20879513	0.168857432	0.205191595	0.35518473	0.46867478
Frg1	-2.845883	-0.3573755	0.004428847	0.069904132	0.092012133	0.132262052	0.19554295	0.30033454
Supt5h	-2.595611	-0.35829312	0.009442286	0.118599719	0.132457027	0.174289246	0.2955127	0.406239
Gnas-1	-5.293331	-0.36134726	1.20E-07	9.71E-06	0.534883721	0.627935723	1.3265035	1.6454767
Rpl21-3	-5.336129	-0.36137474	9.50E-08	7.90E-06	0.701718908	0.756489493	1.9648261	2.2500138
Rps9l1	-3.5601625	-0.36550006	0.000370625	0.010230161	0.056622851	0.100123609	0.10613524	0.20550105
Ctsf	-2.9502745	-0.36614013	0.003174918	0.055706281	0.107178969	0.150803461	0.2366932	0.3567656
Tf	-4.0230904	-0.36925742	5.74E-05	0.002166808	0.481294237	0.533992583	1.1968752	1.4350387
Aip	-2.9103374	-0.36961657	0.003610386	0.060431118	0.077856421	0.117428925	0.16847807	0.26621196
Map4k1	-4.4448047	-0.3720483	8.80E-06	0.00042546	0.476238625	0.551297899	1.1657624	1.4317338
Rin3	-3.7215123	-0.37206084	0.000198033	0.006024572	0.144590495	0.208899876	0.32701227	0.48888952
Rtl8a	-2.2491555	-0.37492648	0.024502609	0.221129208	0.121334681	0.154511743	0.25868866	0.35904795
Capn3	-2.7958925	-0.37625897	0.005175662	0.078621432	0.06875632	0.105067985	0.1551667	0.24940538
Plin2	-2.8305645	-0.37775284	0.004646596	0.072431848	0.289180991	0.328800989	0.632229	0.7935974
Slfn2	-5.084086	-0.37865722	3.69E-07	2.61E-05	0.657229525	0.723114957	1.7313788	2.0273633
LOC100360449	-4.257294	-0.38150215	2.07E-05	0.000878604	0.47826087	0.545117429	1.1698169	1.4200599
Rpl36	-5.303315	-0.38314635	1.14E-07	9.26E-06	0.670374115	0.746600742	1.9054675	2.2318342
Rps27	-7.7204204	-0.38390154	1.16E-14	2.79E-12	0.917087968	0.933250927	3.4015446	3.6978889
Tgfbi	-2.556192	-0.38433754	0.010582472	0.128553187	0.205257836	0.247218789	0.45962676	0.5969255
AABR07035218.1	-2.3599308	-0.38770053	0.018278351	0.182722508	0.166835187	0.202719407	0.361617	0.48172516
Ifit3	-3.5408897	-0.39096898	0.00039878	0.01087469	0.082912032	0.133498146	0.19914722	0.33092976
Hmgb2l1	-2.7463245	-0.39283508	0.006026712	0.087959593	0.149646107	0.194066749	0.33390194	0.46518943
Tnfaip8l2	-4.099003	-0.3931939	4.15E-05	0.001647653	0.46107179	0.52657602	1.125338	1.3726861
Snrpg	-2.0770466	-0.39571795	0.037797249	0.277418813	0.21132457	0.239802225	0.4469384	0.56355697
Lilrb3a	-2.846693	-0.395906	0.004417592	0.069823875	0.117290192	0.158220025	0.23483373	0.3535809
Vamp8	-3.0412252	-0.4045554	0.002356175	0.04558092	0.258847321	0.305315204	0.5549242	0.7191114
Sik1	-2.7362287	-0.4051844	0.006214784	0.089481813	0.105156724	0.145859085	0.24014299	0.35191467
Srebf2	-2.5513577	-0.41020116	0.010730412	0.129600932	0.069767442	0.101359703	0.14625199	0.23888925
Clec4a1	-3.5974054	-0.41235757	0.000321407	0.008998206	0.39635996	0.449938195	0.9412015	1.1523083
Mknk2	-3.6755524	-0.41821215	0.000237335	0.006976428	0.294236603	0.364647713	0.68527275	0.8997487
Aprt	-2.9219193	-0.41842377	0.003478816	0.058936762	0.294236603	0.334981459	0.6519413	0.8192552
Tmem259	-2.6449594	-0.42307103	0.008170073	0.106821944	0.080889788	0.116192831	0.17249617	0.2694744
Ndufs5	-3.0232666	-0.42326972	0.002500618	0.047548114	0.070778564	0.108776267	0.13730471	0.2398012
Rps23	-5.9726768	-0.4262694	2.33E-09	2.78E-07	0.661274014	0.729295426	1.853326	2.1846356
LOC100363469	-4.234597	-0.42904952	2.29E-05	0.000963257	0.395348837	0.458590853	0.89325935	1.1259531
S100a11	-6.8894806	-0.43622625	5.60E-12	1.06E-09	0.811931244	0.855377009	2.6574924	3.0315783
LOC108352650	-7.9864435	-0.44289708	1.39E-15	3.93E-13	0.837209302	0.880098888	2.6161115	2.9726968
RGD1559482	-5.014892	-0.44382516	5.31E-07	3.62E-05	0.414560162	0.505562423	1.0143043	1.3155946
Gnptg	-2.2759829	-0.44480446	0.022847029	0.211414416	0.109201213	0.14091471	0.23026396	0.33390507
Pld4	-4.683105	-0.4471798	2.83E-06	0.000164832	0.465116279	0.533992583	1.1012532	1.3771138
Ncor2	-2.9306202	-0.44987628	0.003382861	0.057907818	0.151668352	0.196538937	0.3233146	0.46473008
Mad1l1	-3.6114995	-0.4501228	0.000304432	0.008598962	0.082912032	0.13473424	0.18351425	0.3108981
Id2	-4.279429	-0.45655683	1.87E-05	0.000812453	0.417593529	0.496909765	1.0420532	1.317054
Calm2-1	-4.0774503	-0.45927095	4.55E-05	0.001764688	0.425682508	0.489493201	1.0224527	1.2738137
AABR07042821.1	-4.0457883	-0.46431485	5.21E-05	0.002000515	0.205257836	0.274412855	0.4193509	0.6141856
Rps25	-4.7492146	-0.47709686	2.04E-06	0.000124249	0.373104146	0.447466007	0.83748555	1.1032792
Mt-nd4l	-7.0809393	-0.47909456	1.43E-12	3.00E-10	0.753286148	0.822002472	2.1060975	2.4966304
Cd300c2	-4.654973	-0.4793717	3.24E-06	0.000186141	0.095045501	0.166872682	0.20085014	0.36926383
LOC687780	-8.118114	-0.48499417	4.73E-16	1.58E-13	0.780586451	0.843016069	2.5022147	2.917994
Pycard	-6.049572	-0.4882593	1.45E-09	1.83E-07	0.547017189	0.656365884	1.428251	1.8212999
Dnajb12	-3.0040214	-0.4910464	0.002664367	0.049626653	0.072800809	0.111248455	0.14584467	0.25428045
LOC103694169	-3.822055	-0.49154246	0.000132344	0.004328723	0.261880688	0.323856613	0.54748833	0.74961275
H2afz	-3.4148648	-0.49273044	0.000638137	0.016036453	0.154701719	0.208899876	0.3166168	0.47270492
LOC680910	-3.6933537	-0.4932951	0.000221316	0.006626008	0.12942366	0.185414091	0.2551989	0.411508
Nop53	-4.5505204	-0.49519682	5.35E-06	0.000285666	0.336703741	0.412855377	0.7641872	1.027535
AABR07041096.1	-3.5389714	-0.49753556	0.000401689	0.010927689	0.098078868	0.150803461	0.2383901	0.38585284
Pdcd4	-4.436953	-0.5000201	9.12E-06	0.000437532	0.175935288	0.255871446	0.4036958	0.6247471
Tmem160	-3.1072006	-0.50080633	0.001888681	0.038291289	0.127401416	0.17552534	0.27636862	0.41807917
Rps10	-3.7870753	-0.5048265	0.000152431	0.004845675	0.115267947	0.171817058	0.227693	0.37966782
Rpl26	-5.214028	-0.50650626	1.85E-07	1.41E-05	0.385237614	0.47342398	0.9004003	1.2001301
Wipf1	-3.5338588	-0.50833833	0.00040954	0.011061488	0.128412538	0.182941904	0.26772964	0.4270896
Clec4a3	-5.3252654	-0.5093586	1.01E-07	8.33E-06	0.391304348	0.480840544	0.8977392	1.203249
Ftl1	-9.095066	-0.5141293	9.45E-20	6.29E-17	0.794742164	0.846724351	2.5212855	2.966277
AABR07039345.1	-4.5978074	-0.51537526	4.27E-06	0.000238818	0.058645096	0.117428925	0.11026714	0.2511351
Ubb	-9.653097	-0.5169819	4.77E-22	4.50E-19	0.872598584	0.891223733	2.9177518	3.3003721
Mt-atp8	-5.635608	-0.51906693	1.74E-08	1.73E-06	0.401415571	0.496909765	0.9404	1.2752999
Rtp4	-3.7139995	-0.5219909	0.000204009	0.006156728	0.062689585	0.110012361	0.1352308	0.26164335
Slfn4	-6.155427	-0.5243361	7.49E-10	1.05E-07	0.864509606	0.889987639	2.8670318	3.214447
Glul	-4.522002	-0.52469003	6.13E-06	0.000312275	0.188068756	0.266996292	0.40791985	0.63153094
Gzma	-4.543862	-0.52516836	5.52E-06	0.00028979	0.04752275	0.102595797	0.103983775	0.24068199
RT1-T24-4	-4.538905	-0.526818	5.65E-06	0.000294905	0.098078868	0.166872682	0.1946902	0.36003655
Cebpa	-3.690833	-0.52941334	0.000223521	0.006674366	0.130434783	0.189122373	0.28964195	0.46101403
Klf2	-3.4673862	-0.5342925	0.000525546	0.013425746	0.368048534	0.412855377	0.8451099	1.0620186
Rpl37	-4.148059	-0.5397029	3.35E-05	0.001345624	0.151668352	0.217552534	0.29913118	0.48762107
Zfp36l1	-3.619646	-0.5478971	0.000295006	0.008409533	0.063700708	0.110012361	0.13978106	0.2654499
Cst3	-4.456462	-0.5515528	8.33E-06	0.000406453	0.340748231	0.42645241	0.79466313	1.066366
Chmp4bl1	-4.1225195	-0.55408335	3.75E-05	0.001498605	0.071789687	0.127317676	0.14009681	0.28248665
Irf7	-5.3148384	-0.5610326	1.07E-07	8.75E-06	0.063700708	0.137206428	0.13619052	0.3066465
LOC100359687	-4.3855944	-0.5715422	1.16E-05	0.000527836	0.171890799	0.248454883	0.37029043	0.57963216
Ppdpf	-4.747892	-0.58522713	2.06E-06	0.000124395	0.092012133	0.164400494	0.20992726	0.3956485
LOC100364500	-5.7642694	-0.59588534	8.20E-09	8.51E-07	0.058645096	0.135970334	0.11269858	0.28802398
AC141489.1	-5.522779	-0.5980945	3.34E-08	3.15E-06	0.376137513	0.466007417	0.8501342	1.1636006
Hsd11b1	-4.467691	-0.60128367	7.91E-06	0.000389051	0.04752275	0.101359703	0.10165584	0.23936705
Rpl30	-5.0945854	-0.6113285	3.50E-07	2.50E-05	0.236602629	0.325092707	0.49942356	0.76691777
RGD1561143	-4.4037056	-0.61711156	1.06E-05	0.000489563	0.153690597	0.226205192	0.31533676	0.5197054
Rpl32	-6.7177153	-0.62636435	1.85E-11	3.26E-09	0.484327604	0.571075402	1.1450143	1.515377
LOC498555	-4.9055095	-0.6408129	9.32E-07	5.99E-05	0.16380182	0.245982695	0.32321194	0.55155283
Ly49si1	-6.7199864	-0.6515689	1.82E-11	3.26E-09	0.354903943	0.491965389	0.8692159	1.2880933
Hpx	-5.760201	-0.657454	8.40E-09	8.64E-07	0.03437816	0.100123609	0.07032888	0.22917628
Romo1	-5.421889	-0.6870312	5.90E-08	5.21E-06	0.078867543	0.156983931	0.15762147	0.35260206
Tsc22d3	-5.624114	-0.6942204	1.86E-08	1.83E-06	0.202224469	0.306551298	0.4488834	0.7455493
Cebpb	-10.702843	-0.69588846	9.87E-27	1.60E-23	0.815975733	0.894932015	2.566102	3.1200619
LOC497796	-5.978374	-0.71965635	2.25E-09	2.71E-07	0.122345804	0.224969098	0.28212816	0.55001074
Tuba1a	-6.9029756	-0.73604256	5.09E-12	9.94E-10	0.151668352	0.278121137	0.33009383	0.65015686
Ddit4	-6.515517	-0.7441337	7.24E-11	1.12E-08	0.334681496	0.457354759	0.8082822	1.2226455
Fpr3	-6.4321704	-0.757777	1.26E-10	1.90E-08	0.207280081	0.336217553	0.542106	0.9258956
Rps27a	-7.318123	-0.7969857	2.51E-13	5.69E-11	0.322548028	0.43881335	0.6893379	1.0919015
Cxcr4	-6.8923755	-0.8048531	5.49E-12	1.05E-09	0.177957533	0.31025958	0.42429549	0.79061246
Eef1a1	-8.712008	-0.82309127	2.99E-18	1.35E-15	0.42669363	0.56118665	0.99132466	1.4970651
AABR07007675.1	-7.1554227	-0.8468173	8.34E-13	1.78E-10	0.132457027	0.254635352	0.25475124	0.56652534
Hp	-5.9125047	-0.86188143	3.37E-09	3.83E-07	0.062689585	0.142150803	0.12523854	0.339882
Ly6e	-7.93849	-0.87769645	2.05E-15	5.51E-13	0.303336704	0.459826947	0.7431952	1.2436152
Hba-a2-1	-8.954044	-0.92455834	3.43E-19	2.04E-16	0.009100101	0.102595797	0.019344639	0.2345279
AABR07064810.1	-8.016541	-0.93312764	1.09E-15	3.24E-13	0.192113246	0.336217553	0.39105502	0.7942287
RGD1359290	-8.522131	-0.9431483	1.57E-17	6.33E-15	0.118301314	0.26328801	0.2295446	0.5939938
AABR07062466.1	-8.874759	-1.0046896	7.01E-19	3.78E-16	0.182002022	0.341161928	0.36696312	0.811196
Ifi27	-9.208121	-1.0920438	3.32E-20	2.50E-17	0.038422649	0.165636588	0.082539596	0.39340252
AC095947.3	-12.958341	-1.1518755	2.11E-38	2.39E-34	0.413549039	0.632880099	0.985807	1.7832544
Alb	-11.722265	-1.344832	9.80E-32	2.77E-28	0.06875632	0.273176761	0.15780188	0.65231174
AABR07015941.1	-12.010615	-1.356901	3.13E-33	1.77E-29	0.185035389	0.405438813	0.36655188	0.9969951
