# Supplementary material for: Immunologic barriers in liver transplantation: a single-cell analysis of the role of mesenchymal stem cells
Source: Front Immunol. 2023 Dec 7;14:1274982. doi: 10.3389/fimmu.2023.1274982 (PMC10748593; doi:10.3389/fimmu.2023.1274982)
Supplement: Supplementary file 1 [file DataSheet_1.zip › Additional File 19.xls]

Gene_id	Scores	avg_logFC	p_val	p_val_adj	pct.1	pct.2
Rpl21-3	31.6467	33.108173	8.42E-220	1.24E-215	0.772972973	0
Rps27a-1	29.763952	32.653397	1.14E-194	4.23E-191	0.706756757	0
Gnas-1	26.201527	31.6147	2.55E-151	6.29E-148	0.582432432	0
Rps4x-1	22.625727	30.902086	2.42E-113	3.97E-110	0.460810811	0
Calm2-1	22.300468	30.863512	3.66E-110	5.40E-107	0.45	0
Cox6b1-1	22.01457	30.749619	2.09E-107	2.80E-104	0.440540541	0
AY172581.24	20.558458	1.3185011	6.47E-94	6.82E-91	0.997297297	0.975446429
Rpl32-1	20.142693	30.332937	3.12E-90	3.07E-87	0.37972973	0
Uqcrb-1	16.651098	29.601686	2.97E-62	2.44E-59	0.272972973	0
Jun	16.600866	2.9571407	6.87E-62	5.34E-59	0.522972973	0.171875
Fos	14.918518	2.2471282	2.50E-50	1.84E-47	0.637837838	0.353794643
Zfp36	14.867191	1.8045521	5.38E-50	3.79E-47	0.751351351	0.540178571
Junb	13.567692	1.6161398	6.23E-42	4.00E-39	0.766216216	0.574776786
Ppp1r15a	13.03272	2.9006417	7.97E-39	4.71E-36	0.308108108	0.066964286
Fosb	12.430152	2.6211286	1.79E-35	9.81E-33	0.32027027	0.083705357
Egr1	11.973514	3.056941	4.89E-33	2.49E-30	0.243243243	0.043526786
RF00017-2	11.584364	28.401682	4.95E-31	2.44E-28	0.140540541	0
Jund	11.5452385	1.7794849	7.80E-31	3.72E-28	0.47972973	0.223214286
Gadd45b	11.176848	2.6099017	5.29E-29	2.37E-26	0.251351351	0.058035714
LOC100912489-1	11.163318	28.489372	6.16E-29	2.68E-26	0.131081081	0
Ier2	11.0354595	1.1372544	2.58E-28	1.09E-25	0.754054054	0.646205357
LOC108348108	10.407205	4.2848024	2.30E-25	8.71E-23	0.143243243	0.011160714
LOC100912489-2	10.024791	2.7934542	1.19E-23	4.27E-21	0.181081081	0.032366071
Id1	10.019522	2.1034722	1.25E-23	4.40E-21	0.290540541	0.102678571
AC128848.1	9.774962	2.9693973	1.44E-22	4.95E-20	0.17027027	0.030133929
Rhob	9.643944	1.4961169	5.21E-22	1.75E-19	0.445945946	0.228794643
Ccl3	9.291018	1.4531488	1.53E-20	4.61E-18	0.505405405	0.310267857
Mt1	9.168566	3.680758	4.79E-20	1.39E-17	0.121621622	0.012276786
Hes1	9.089127	1.6462134	9.98E-20	2.84E-17	0.387837838	0.206473214
Nfkbiz	8.26418	1.6464714	1.41E-16	3.35E-14	0.248648649	0.095982143
Clu	7.870696	2.7493262	3.53E-15	7.66E-13	0.114864865	0.020089286
Atf3	7.8335376	2.92295	4.74E-15	1.00E-12	0.109459459	0.017857143
Icam1	7.7402363	2.0990782	9.92E-15	2.04E-12	0.148648649	0.0390625
Prdx5	6.807951	1.0327216	9.90E-12	1.59E-09	0.412162162	0.271205357
Tagln2	6.7401276	1.1610662	1.58E-11	2.49E-09	0.345945946	0.2109375
Ier3	6.6818733	2.280558	2.36E-11	3.59E-09	0.101351351	0.0234375
Slc2a6	6.3907943	1.8346329	1.65E-10	2.22E-08	0.12027027	0.036830357
Gbp2	6.3721385	1.2144375	1.86E-10	2.48E-08	0.233783784	0.114955357
Ybx3	6.0306015	1.4224662	1.63E-09	1.99E-07	0.152702703	0.061383929
Ctnnbl1	5.6990056	1.1828249	1.21E-08	1.31E-06	0.172972973	0.078125
Gadd45a	5.645332	1.097934	1.65E-08	1.75E-06	0.272972973	0.167410714
RT1-Ba	5.3315234	1.0507325	9.74E-08	9.28E-06	0.278378378	0.1796875
Slpi	5.2709026	1.0485328	1.36E-07	1.27E-05	0.244594595	0.145089286
Fxyd2	4.958343	1.2099926	7.11E-07	6.04E-05	0.137837838	0.064732143
Dnajb1	4.767946	1.172579	1.86E-06	0.000151079	0.137837838	0.066964286
AABR07048992.1	4.611938	1.170895	3.99E-06	0.000296172	0.109459459	0.047991071
AY172581.15	4.34321	1.1397742	1.40E-05	0.000886539	0.108108108	0.050223214
Slc38a2	3.9036765	1.0432638	9.47E-05	0.004604356	0.105405405	0.053571429
Gmip	-3.6283686	-1.0239474	0.000285218	0.01186988	0.052702703	0.1015625
Sp100	-3.8756804	-1.0982999	0.000106327	0.00510025	0.056756757	0.110491071
Cd4	-3.9569867	-1.0070319	7.59E-05	0.003853483	0.075675676	0.136160714
Mx1	-4.2543592	-1.1758807	2.10E-05	0.001259084	0.048648649	0.107142857
Isg15	-4.3018003	-1.2300256	1.69E-05	0.001042896	0.056756757	0.1171875
Strn4	-4.3353987	-1.0892075	1.45E-05	0.000914707	0.072972973	0.140625
AABR07034739.1	-4.34333	-1.258155	1.40E-05	0.000886539	0.043243243	0.100446429
Chmp4bl1	-4.405164	-1.2192045	1.06E-05	0.000684943	0.063513514	0.127232143
Cpne3	-4.477336	-1.07095	7.56E-06	0.000502984	0.07027027	0.140625
Cd9	-4.5197396	-1.1892015	6.19E-06	0.000429457	0.063513514	0.130580357
Ube2b	-4.549413	-1.0956781	5.38E-06	0.000378466	0.101351351	0.176339286
AC128859.3	-4.5635853	-1.1377298	5.03E-06	0.000360653	0.086486486	0.159598214
Cd36	-4.839816	-1.1846393	1.30E-06	0.000107264	0.071621622	0.1484375
Cirbp	-4.8696904	-1.1545278	1.12E-06	9.38E-05	0.094594595	0.176339286
Rtp4	-5.138057	-1.3954418	2.78E-07	2.50E-05	0.054054054	0.129464286
AABR07038983.1	-5.4808593	-1.1789417	4.23E-08	4.32E-06	0.114864865	0.215401786
Eif4g2	-5.5401583	-1.1195085	3.02E-08	3.14E-06	0.116216216	0.219866071
H2afz	-5.655163	-1.127448	1.56E-08	1.67E-06	0.158108108	0.264508929
AABR07041096.1	-5.7260265	-1.060942	1.03E-08	1.14E-06	0.159459459	0.280133929
LOC497796	-6.1617503	-1.2436604	7.19E-10	9.08E-08	0.116216216	0.234375
Lgmn	-6.300951	-1.0581955	2.96E-10	3.87E-08	0.205405405	0.340401786
Irf7	-6.363563	-1.4445802	1.97E-10	2.60E-08	0.094594595	0.208705357
Ifit3	-6.456403	-1.3765727	1.07E-10	1.45E-08	0.112162162	0.232142857
Tuba1a	-6.5520563	-1.1656421	5.68E-11	7.87E-09	0.177027027	0.3125
Capn3	-6.5794373	-1.4963179	4.72E-11	6.71E-09	0.066216216	0.178571429
RT1-T24-3	-6.5869827	-1.0216041	4.49E-11	6.50E-09	0.294594595	0.431919643
Ifi27	-6.6262574	-1.276786	3.44E-11	5.04E-09	0.143243243	0.274553571
AABR07054189.1	-6.8294067	-1.6116751	8.53E-12	1.38E-09	0.075675676	0.191964286
Emb	-6.875829	-1.1633818	6.16E-12	1.02E-09	0.216216216	0.366071429
AABR07015941.1	-7.0090394	-1.2274691	2.40E-12	4.12E-10	0.202702703	0.342633929
Rps27a	-7.291274	-1.0658642	3.07E-13	5.60E-11	0.3	0.463169643
Ctss	-7.385138	-1.012118	1.52E-13	2.92E-11	0.358108108	0.514508929
Ccl5	-7.8412056	-1.0765598	4.46E-15	9.55E-13	0.368918919	0.551339286
RGD1359290	-7.938593	-1.5153002	2.04E-15	4.51E-13	0.136486486	0.294642857
Ly49si1	-8.103491	-1.0138329	5.34E-16	1.21E-13	0.541891892	0.705357143
Ndufv3-2	-9.320077	-28.00305	1.16E-20	3.58E-18	0	0.110491071
Eef1a1	-10.31705	-1.2380695	5.90E-25	2.18E-22	0.458108108	0.651785714
LOC100912489-3	-11.269625	-4.519074	1.85E-29	8.56E-27	0.010810811	0.181919643
S100a8	-12.213678	-2.8738084	2.63E-34	1.39E-31	0.067567568	0.3046875
Uqcrb-2	-13.364761	-29.197641	9.71E-41	5.98E-38	0	0.214285714
S100a9	-14.792168	-3.2382388	1.65E-49	1.11E-46	0.07027027	0.385044643
Rpl32-2	-18.417799	-30.298105	9.46E-76	8.22E-73	0	0.371651786
Cox6b1-2	-19.683443	-30.613453	2.99E-86	2.76E-83	0	0.4140625
AABR07065625.1	-20.837925	-3.199908	1.96E-96	2.23E-93	0.205405405	0.706473214
Rps4x-2	-21.28401	-31.006489	1.60E-100	1.97E-97	0	0.46875
Calm2-2	-22.700575	-31.293331	4.42E-114	8.17E-111	0	0.517857143
Gnas-2	-24.518278	-31.65466	9.43E-133	1.99E-129	0	0.581473214
AABR07060872.1	-27.954939	-3.965794	5.74E-172	1.70E-168	0.295945946	0.910714286
Rps27a-2	-31.330967	-33.228477	1.77E-215	8.71E-212	0	0.8203125
Rpl21-4	-31.459677	-33.366665	3.10E-217	2.29E-213	0	0.824776786
