# Supplementary material for: Immunologic barriers in liver transplantation: a single-cell analysis of the role of mesenchymal stem cells
Source: Front Immunol. 2023 Dec 7;14:1274982. doi: 10.3389/fimmu.2023.1274982 (PMC10748593; doi:10.3389/fimmu.2023.1274982)
Supplement: Supplementary file 1 [file DataSheet_1.zip › Additional File 2.xls]

Gene_ID	Scores	avg_logFC	p_val	p_val_adj	pct.1	pct.2	Allo+IS_30	Allo+IS_60
LOC100360841	34.229603	1.1776477	8.7739E-257	7.2148E-253	0.871209137	0.761035903	2.788501	1.9118465
AABR07042821.1	25.595573	1.1237833	1.7089E-144	3.1226E-141	0.618747538	0.344320188	1.3923835	0.6568074
Dusp1	16.835297	1.080021	1.34512E-63	5.97889E-61	0.260732572	0.098587404	0.57886577	0.20021336
Jun	21.8895	1.0641768	3.2708E-106	3.5861E-103	0.621898385	0.354914656	1.7927206	0.9276414
Rpl32-1	22.78241	0.9919723	6.8518E-115	9.3904E-112	0.675068925	0.458505003	1.6075517	0.9318262
Stmn1	13.281832	0.93711656	2.95085E-40	6.30255E-38	0.201260339	0.085932902	0.48080203	0.18137723
Cst3	11.561717	0.9270494	6.44081E-31	8.34059E-29	0.472627019	0.338140082	1.067838	0.7000514
Fos	16.152658	0.91131467	1.0877E-58	3.9752E-56	0.440724695	0.250441436	1.179093	0.62269187
Mt-nd3	26.82575	0.8988436	1.6184E-158	3.8024E-155	0.901536038	0.756032961	2.6966012	1.9108969
AABR07039448.1	19.319687	0.8939538	3.66864E-83	2.87307E-80	0.339897597	0.134785168	0.6316209	0.23167554
Zfp36	13.864381	0.8774728	1.0412E-43	2.48169E-41	0.49428909	0.336080047	1.2420665	0.7634478
Junb	16.166847	0.86435884	8.64087E-59	3.22972E-56	0.648286727	0.462919364	1.8452152	1.202052
Rps28	29.54559	0.8566628	7.4825E-192	3.0764E-188	0.913351713	0.878163626	3.3243902	2.7080295
Tuba1b	10.500355	0.84536386	8.60557E-26	8.37439E-24	0.539582513	0.454384932	1.3786074	1.0001701
G0s2	17.03109	0.8288374	4.82958E-65	2.4821E-62	0.168964159	0.037963508	0.33174026	0.07738009
Tsc22d3	15.218254	0.8276158	2.67576E-52	8.14916E-50	0.326112643	0.163037081	0.68375856	0.31950122
RF00017-2	17.375937	0.8049196	1.2554E-67	7.11943E-65	0.199291059	0.053560918	0.377455	0.0986879
Atp5md	17.244076	0.79556954	1.23981E-66	6.57741E-64	0.237888933	0.079752796	0.43046108	0.13290966
LOC100910200	15.770222	0.7924594	4.98741E-56	1.74517E-53	0.358408822	0.181283108	0.7694015	0.37183288
Hp	16.95012	0.7923122	1.92057E-64	8.77381E-62	0.175265853	0.042083579	0.3344176	0.08063774
AABR07065625.1	14.896269	0.79147613	3.48507E-50	9.39598E-48	0.245372194	0.101236021	0.48431322	0.19640328
Top2a	12.65339	0.78689075	1.07149E-36	1.93646E-34	0.109885782	0.028840494	0.26618773	0.07068871
C1qb	7.712461	0.7865554	1.23414E-14	5.74978E-13	0.269791256	0.188051795	0.6037988	0.3927636
Nfkbia	12.386606	0.785243	3.0884E-35	5.07918E-33	0.510831036	0.369923484	1.2727145	0.84440076
LOC108352650	30.427076	0.781956	2.4087E-203	1.3205E-199	0.929499803	0.919952913	3.6158652	3.0940483
Clu	16.496456	0.7810864	3.8907E-61	1.64068E-58	0.153997637	0.032960565	0.29100025	0.06470326
Hist1h2an	11.878933	0.77385426	1.523E-32	2.15924E-30	0.177235132	0.077987051	0.38981494	0.1572127
AC128848.1	10.656209	0.7697775	1.63111E-26	1.70861E-24	0.193383222	0.100058858	0.39921522	0.18348627
RF00001-261	14.719023	0.76900315	4.8664E-49	1.23127E-46	0.182749114	0.061212478	0.35151806	0.11074423
RF00100-235	16.220453	0.76385367	3.61521E-59	1.38269E-56	0.126033872	0.020600353	0.24095033	0.03896878
Tk1	15.471018	0.7552672	5.44396E-54	1.79063E-51	0.147695943	0.036197763	0.28298068	0.062125638
Mki67	10.912714	0.7323981	1.00219E-27	1.10618E-25	0.142969673	0.059741024	0.32525095	0.12739696
RGD1562420	21.455196	0.71420205	4.0839E-102	4.1977E-99	0.817250886	0.695997646	2.2361743	1.6636405
Cox6b1-1	15.0121765	0.7109171	6.11093E-51	1.73277E-48	0.527766837	0.370217775	1.1363624	0.7129894
Tyrobp	19.385515	0.70772105	1.02275E-83	8.41009E-81	0.678219772	0.429370218	2.2227285	1.3070278
C1qc	3.3278992	0.6794071	0.000875035	0.007566158	0.182749114	0.151854032	0.41409338	0.31433165
Ncr1	13.521498	0.66782016	1.16774E-41	2.59523E-39	0.283576211	0.140670983	0.6517381	0.3229659
C1qa	5.1979327	0.6548048	2.01517E-07	4.06644E-06	0.213076014	0.160977045	0.47399828	0.3375191
AY172581.24	26.684544	0.64171565	7.1145E-157	1.4626E-153	0.998424577	0.996468511	4.4720664	3.9540894
LOC100359583	18.814796	0.6414036	5.71275E-79	4.08487E-76	0.911382434	0.883166569	3.1984358	2.7427678
Calm2-1	12.22809	0.64065206	2.20052E-34	3.3509E-32	0.371799921	0.237492643	0.75955003	0.4485106
Tra2b	12.461758	0.6384225	1.20681E-35	2.08917E-33	0.519102009	0.376397881	1.1453896	0.7717744
LOC108349682	14.857326	0.6354669	6.23653E-50	1.62803E-47	0.194564789	0.067686875	0.33909187	0.1128785
Atp5i	14.884751	0.618033	4.14024E-50	1.09823E-47	0.615596692	0.469393761	1.4395951	0.99521506
Rpl37a	23.117382	0.617123	3.096E-118	4.6288E-115	0.934619929	0.906415539	3.3612895	2.905552
LOC103694169	13.764474	0.61655927	4.16906E-43	9.65695E-41	0.596297755	0.471453796	1.382286	0.98463446
Nr4a1	11.36704	0.6118199	6.10219E-30	7.3253E-28	0.163056321	0.06974691	0.3335674	0.14212333
Lyz2	14.122461	0.6047447	2.76175E-45	6.67938E-43	0.54745963	0.37198352	1.2533786	0.80938673
Rpl36	22.479399	0.6031267	6.6028E-112	7.7564E-109	0.914533281	0.886109476	3.2996523	2.8575509
Ddit4	9.931097	0.6025164	3.04882E-23	2.59798E-21	0.313903111	0.206003531	0.66258353	0.41049275
Fcer1g	17.456282	0.59939545	3.0838E-68	1.81129E-65	0.60535644	0.37227781	1.7702025	1.0554489
Fosb	10.830498	0.5988724	2.4681E-27	2.67042E-25	0.284757779	0.169511477	0.63784236	0.36566952
AABR07027753.2	11.579303	0.59309167	5.24709E-31	6.8487E-29	0.136274124	0.050912301	0.2608177	0.092535354
Klri1	12.454808	0.59301805	1.31668E-35	2.23238E-33	0.246553761	0.119776339	0.560264	0.2811029
AC136661.1	13.415601	0.5929256	4.89949E-41	1.06022E-38	0.211106735	0.090347263	0.36436588	0.14587763
Jund	12.458819	0.5903156	1.2521E-35	2.14501E-33	0.622686097	0.492642731	1.4974673	1.0934483
RF00096-1	12.645615	0.5901306	1.18296E-36	2.11467E-34	0.111461205	0.030017657	0.21326056	0.05532606
Fgr	11.412659	0.5839348	3.61507E-30	4.40396E-28	0.20401733	0.097998823	0.4152532	0.20200607
Tf	13.00171	0.5832225	1.19639E-38	2.37058E-36	0.309176841	0.167451442	0.6125496	0.3250684
Ctla2a	10.432704	0.5801223	1.75813E-25	1.65224E-23	0.236313509	0.133902295	0.4873126	0.26347974
Mt1	9.350284	0.5755411	8.74133E-21	6.47567E-19	0.151240646	0.076809888	0.2908434	0.13380072
Calr	13.858572	0.5707644	1.12897E-43	2.65244E-41	0.712879086	0.587992937	1.8320259	1.3864075
AC128960.1	11.70344	0.56264246	1.22389E-31	1.66348E-29	0.335959039	0.206592113	0.62563485	0.36466467
RF00006	12.803935	0.55924	1.5585E-37	2.8799E-35	0.1043718	0.025309005	0.19735551	0.045931015
Tomm7	13.212307	0.5533556	7.45057E-40	1.55104E-37	0.629381646	0.504708652	1.4842457	1.0871787
Cbx5	9.616085	0.5451366	6.83843E-22	5.33009E-20	0.227254825	0.133902295	0.45963085	0.25806576
Efhd2	10.50953	0.542691	7.80815E-26	7.64362E-24	0.508074045	0.396998234	1.1849746	0.8554266
Gmnn	11.969017	0.53866583	5.16368E-33	7.44929E-31	0.137455691	0.048852266	0.26280555	0.09418949
AABR07007675.1	11.513442	0.51544845	1.12881E-30	1.42804E-28	0.468294604	0.336962919	0.9430749	0.6384615
Hmgb2l1	5.8225164	0.51416504	5.79682E-09	1.43145E-07	0.486018117	0.450853443	1.2168542	1.0054947
LOC103693375	14.914537	0.51221776	2.6511E-50	7.26666E-48	0.11855061	0.022954679	0.19650792	0.03700811
LOC108351058	11.788309	0.50828904	4.48456E-32	6.24623E-30	0.146908232	0.056798117	0.25726333	0.09419433
Ppp1r15a	8.54949	0.5078143	1.23634E-17	7.50287E-16	0.173690429	0.099470277	0.3457945	0.18781333
Cd63	8.673769	0.5072152	4.18049E-18	2.575E-16	0.152028358	0.081812831	0.31731975	0.16101283
AABR07065438.1	10.782954	0.50624967	4.14361E-27	4.3965E-25	0.539188657	0.427310182	1.1576043	0.8508789
Rpl36al	14.46599	0.50541663	1.98725E-47	4.87796E-45	0.827491138	0.771041789	2.5283778	2.135835
Ier2	10.436299	0.5033676	1.69281E-25	1.60925E-23	0.495076802	0.369923484	1.1870191	0.8460787
Tmem176b	5.6619744	0.49734384	1.49641E-08	3.4809E-07	0.114218196	0.072984108	0.2556884	0.1467834
AABR07026317.1	12.325471	0.49200344	6.60565E-35	1.04458E-32	0.132729421	0.044437905	0.22931787	0.07364187
Ctnnbl1	10.209857	0.4873189	1.79129E-24	1.6276E-22	0.209137456	0.113301942	0.3904801	0.20516008
Rps21	16.960213	0.48624718	1.61758E-64	7.6008E-62	0.888538795	0.858446145	2.9254057	2.5629618
LOC691427	10.456958	0.48616466	1.36157E-25	1.30189E-23	0.354470264	0.237492643	0.685407	0.4369913
Mcpt1l4	7.4149895	0.48482168	1.21634E-13	5.11611E-12	0.187081528	0.117422013	0.48413077	0.3079371
Ptma	9.756382	0.48373565	1.73225E-22	1.36965E-20	0.325324931	0.22101236	0.63061017	0.40334794
Gzmb	5.934144	0.48171476	2.95382E-09	7.54326E-08	0.165025601	0.113301942	0.4195241	0.27474147
Eif5a	11.930425	0.48061728	8.21534E-33	1.17486E-30	0.609688854	0.497939965	1.4266545	1.0747975
Rps29	13.459181	0.47983605	2.71913E-41	5.9625E-39	0.129184718	0.035609182	0.2148261	0.059855018
Plek	7.9086223	0.46901405	2.60253E-15	1.3089E-13	0.276486806	0.192466157	0.5888684	0.39447355
Fus	10.652314	0.46889147	1.70083E-26	1.77037E-24	0.458448208	0.333725721	0.9693386	0.673917
LOC108350501	11.0517645	0.46868262	2.14948E-28	2.45488E-26	0.194564789	0.095055915	0.33575198	0.16118093
AABR07026997.1	9.803094	0.46527702	1.09188E-22	8.84588E-21	0.34816857	0.238375515	0.6575267	0.4294528
Sell	9.047257	0.46440473	1.46604E-19	9.88132E-18	0.130760142	0.062389641	0.26972094	0.12727234
Sat1	6.8236547	0.4549191	8.87532E-12	3.11223E-10	0.362741237	0.290170689	0.813627	0.6107001
Smc2	8.492436	0.45488405	2.02349E-17	1.20574E-15	0.149665223	0.080341377	0.2884698	0.15055923
Eif3j	7.945428	0.45317563	1.93522E-15	9.88404E-14	0.383221741	0.29458505	0.7948624	0.57978183
LOC100912489	8.893714	0.45223603	5.90998E-19	3.87233E-17	0.175265853	0.09682166	0.34309787	0.18785602
Aif1	7.5513344	0.45034492	4.30821E-14	1.88941E-12	0.189444663	0.118010594	0.40034437	0.2508736
AABR07035539.1	9.776304	0.4502125	1.42312E-22	1.14169E-20	0.179992123	0.095055915	0.32409596	0.16229185
AABR07048992.1	10.897773	0.44696102	1.18113E-27	1.29499E-25	0.128790863	0.050029429	0.22305949	0.08306896
AC134224.1	6.4092903	0.44621655	1.46198E-10	4.53656E-09	0.468294604	0.393172454	1.0781437	0.8625277
Ranbp1	9.389132	0.4422718	6.04968E-21	4.52241E-19	0.283970067	0.180988817	0.5510206	0.34536555
Gm2a	8.039452	0.44047967	9.02414E-16	4.74157E-14	0.263883419	0.180988817	0.5151691	0.33759874
LOC102549061	8.814566	0.43997315	1.2015E-18	7.68868E-17	0.103584088	0.044732195	0.1949674	0.081368
Amd1	8.715744	0.43953493	2.88857E-18	1.80629E-16	0.181567546	0.103296057	0.34578076	0.1919484
Rps18	9.048355	0.43853745	1.45138E-19	9.82279E-18	0.450177235	0.355503237	0.90900606	0.6699878
Myc	8.443495	0.43780294	3.07987E-17	1.78981E-15	0.168176447	0.095350206	0.32636017	0.17982051
Hist1h1e	6.1493454	0.4357681	7.78035E-10	2.16141E-08	0.37573848	0.309005297	0.87716955	0.6821693
Lat2	8.22627	0.42728972	1.93134E-16	1.06587E-14	0.111067349	0.053266627	0.21339767	0.09996767
Tubb5	4.8003497	0.42694318	1.58389E-06	2.73908E-05	0.356045687	0.321365509	0.79574805	0.64335275
Hist1h2ah	9.300871	0.42317098	1.393E-20	1.02273E-18	0.156754628	0.079458505	0.3036339	0.15499967
Ube2s	7.1012516	0.41899273	1.23632E-12	4.82958E-11	0.443875542	0.374632137	0.9773574	0.7643621
Klri2	7.00954	0.417186	2.39103E-12	8.97781E-11	0.161087042	0.099470277	0.40162736	0.25100294
Gabarapl1	8.174519	0.41648632	2.97049E-16	1.61764E-14	0.194958645	0.118304885	0.3760894	0.22510132
Napsa	9.124436	0.4154604	7.21104E-20	5.00391E-18	0.142575817	0.070041201	0.27284452	0.13556458
Klf6	7.3059306	0.41529372	2.75355E-13	1.12091E-11	0.318629382	0.238081224	0.65456074	0.4692513
LOC102555457	8.398136	0.41369224	4.53622E-17	2.5994E-15	0.122489169	0.060623896	0.2333744	0.112805836
LOC687679	9.859377	0.41210535	6.24355E-23	5.18593E-21	0.372193777	0.256915833	0.719341	0.482108
LOC100365839	8.831319	0.41107988	1.03449E-18	6.64577E-17	0.224497834	0.139199529	0.40016538	0.23707733
H2afx	8.433291	0.41071856	3.36078E-17	1.93934E-15	0.153997637	0.084461448	0.28904736	0.15243621
Ifi27	8.083816	0.4082958	6.27714E-16	3.37366E-14	0.13666798	0.073278399	0.27433133	0.14467393
Zranb2	7.756297	0.40762487	8.74449E-15	4.15641E-13	0.419062623	0.327839906	0.89845836	0.67561096
LOC100360316	6.915177	0.40738925	4.6728E-12	1.70397E-10	0.237101221	0.168922896	0.4756823	0.3209473
AABR07057683.1	9.841968	0.4073309	7.42444E-23	6.07475E-21	0.124458448	0.053266627	0.21681662	0.0901395
Cd24	8.181783	0.40670338	2.79674E-16	1.52808E-14	0.101614809	0.04649794	0.2056081	0.09574768
AABR07030156.2	11.866807	0.4062803	1.76059E-32	2.47476E-30	0.108704214	0.031783402	0.1841877	0.05572789
LOC103693430	8.452749	0.40593785	2.84523E-17	1.6656E-15	0.450177235	0.354326074	0.93033564	0.69750524
Il2rb	7.5533266	0.4026254	4.24279E-14	1.86569E-12	0.578968098	0.526780459	1.4886204	1.2431157
Pcna	7.7676783	0.4012511	7.99378E-15	3.8106E-13	0.207955888	0.132725132	0.41448545	0.26080704
Hist1h1b	6.443491	0.40116158	1.16756E-10	3.64359E-09	0.159905475	0.10447322	0.34468886	0.21775198
AABR07057190.1	8.699675	0.39616182	3.32837E-18	2.0656E-16	0.127215439	0.062978222	0.23348512	0.10769489
AC134224.3	10.5117235	0.39060733	7.62866E-26	7.51263E-24	0.999212288	0.993231313	4.610003	4.3361387
Lst1	7.056257	0.38913798	1.71047E-12	6.55722E-11	0.194170933	0.129487934	0.3775	0.23834124
Ckb	8.208143	0.38660744	2.24635E-16	1.23557E-14	0.199291059	0.121836374	0.38831654	0.23555957
RF00026-845	7.545885	0.38584796	4.49226E-14	1.96489E-12	0.123276881	0.066509712	0.23757191	0.12596574
Emb	7.9243712	0.38369974	2.29304E-15	1.16035E-13	0.233162662	0.153325486	0.47453845	0.3057248
Upf2	6.193704	0.3833755	5.87664E-10	1.66068E-08	0.189444663	0.132430842	0.3848332	0.2578469
Cks2	10.066038	0.3831394	7.80594E-24	6.82854E-22	0.101220953	0.036197763	0.18117458	0.06782139
Anxa2	9.195695	0.38163167	3.72579E-20	2.64113E-18	0.558487594	0.451442025	1.28488	0.998966
Smpd5	8.504923	0.3802488	1.81717E-17	1.0907E-15	0.146514376	0.076809888	0.2910274	0.15767936
Dnmt1	7.010515	0.37958956	2.37442E-12	8.93585E-11	0.265064986	0.19011183	0.5370661	0.3758067
Ralbp1	5.7475243	0.3737931	9.05596E-09	2.17422E-07	0.240645924	0.182460271	0.49172914	0.35748848
LOC100910270	6.9756174	0.37093237	3.0453E-12	1.13567E-10	0.241433635	0.168040024	0.56411225	0.39130414
Timm44	7.857715	0.3703473	3.91204E-15	1.93205E-13	0.119732178	0.061801059	0.2161466	0.109651424
Bst2	6.133636	0.36924785	8.5893E-10	2.37811E-08	0.211500591	0.152736904	0.4115488	0.2830855
Ctsz	5.146965	0.36843705	2.64735E-07	5.21416E-06	0.144938952	0.102707475	0.30411425	0.20250218
Rgs1	4.714575	0.36723796	2.42216E-06	3.99547E-05	0.315872391	0.266627428	0.7349957	0.590478
Rpl24	11.609468	0.36444715	3.68901E-31	4.8927E-29	0.874359984	0.830782813	2.7205458	2.4260888
Nmt1	6.7003665	0.36380053	2.07898E-11	7.04966E-10	0.221346987	0.154796939	0.41036147	0.27725375
Atp5f1b	9.847657	0.36242133	7.01605E-23	5.7693E-21	0.703820402	0.642142437	1.7693198	1.4975607
Rpl35	15.505378	0.36094457	3.19035E-54	1.07078E-51	0.95352501	0.943790465	3.643835	3.376522
Dek	5.6845655	0.36061805	1.31146E-08	3.08118E-07	0.299724301	0.241024132	0.6401064	0.48657605
LOC102555453	6.1584406	0.35960686	7.34647E-10	2.05127E-08	0.482473415	0.417892878	1.0265763	0.8450749
Rpl22	9.296575	0.3587219	1.45043E-20	1.06017E-18	0.653012997	0.564743967	1.527473	1.2535849
Dut	8.259617	0.35815075	1.46141E-16	8.11972E-15	0.148089799	0.080341377	0.2624452	0.1419178
Gpx1	8.76096	0.35685423	1.93595E-18	1.22456E-16	0.650256006	0.548263685	1.5973518	1.2998425
LOC100362987	8.889706	0.3548688	6.12711E-19	3.99867E-17	0.113036629	0.050912301	0.19570816	0.08634458
Prf1	7.385698	0.35425103	1.51656E-13	6.31425E-12	0.522252855	0.44173043	1.7193816	1.373267
Uqcrb-1	7.4241385	0.34974286	1.13516E-13	4.7869E-12	0.360378102	0.276339023	0.7185689	0.5319174
Slbp	7.174446	0.34931734	7.26005E-13	2.87016E-11	0.211500591	0.142142437	0.4048313	0.26512516
Klrb1a	9.277498	0.34921226	1.73504E-20	1.25702E-18	0.412760929	0.294290759	1.0483029	0.7464747
Prdx1	7.1277905	0.3442726	1.01993E-12	4.00328E-11	0.476171721	0.404649794	1.0476289	0.84033376
Lig1	8.936749	0.34329692	4.00784E-19	2.64711E-17	0.106341079	0.045615068	0.1887468	0.082690656
Syk	6.3996835	0.3431346	1.557E-10	4.80419E-09	0.127609295	0.07739847	0.24335752	0.14726794
AABR07035218.1	6.5937467	0.34266508	4.28864E-11	1.40221E-09	0.420244191	0.354031783	0.88075596	0.69816667
Focad	5.5893726	0.33999956	2.27891E-08	5.18218E-07	0.122489169	0.078869923	0.26237324	0.16898233
Alb	8.116451	0.33889732	4.80012E-16	2.58829E-14	0.181567546	0.106827546	0.35169384	0.21222971
Ctsh	6.2040396	0.33796883	5.5032E-10	1.56584E-08	0.113430484	0.067686875	0.22845447	0.13355364
Anp32b	5.3747272	0.3375144	7.66987E-08	1.64029E-06	0.465931469	0.419364332	1.0474043	0.88084537
Afmid	7.8280535	0.3365899	4.95481E-15	2.41085E-13	0.130366286	0.06974691	0.24977395	0.13479938
Fkbp2	7.0548677	0.3361023	1.72765E-12	6.60478E-11	0.246553761	0.173631548	0.47229296	0.32608736
LOC100359922	11.787652	0.33481023	4.51965E-32	6.24623E-30	0.92122883	0.911418481	3.26832	3.038048
Mcm7	8.788089	0.33451894	1.52126E-18	9.65972E-17	0.116975187	0.053855209	0.20014006	0.09276667
Mt-atp8	5.947125	0.33199942	2.72893E-09	7.01251E-08	0.444663253	0.377575044	0.92643	0.75576377
Susd6	5.9770427	0.33177385	2.27225E-09	5.88494E-08	0.156754628	0.105356092	0.30178204	0.19613032
Mt-co2	15.515909	0.33119863	2.70772E-54	9.27733E-52	0.996455297	0.995291348	4.4363513	4.18818
RGD1560341	6.769474	0.33031437	1.29252E-11	4.48454E-10	0.138637259	0.084755739	0.24837147	0.14406651
Gnptg	6.8734093	0.3293956	6.26853E-12	2.23627E-10	0.149665223	0.092113008	0.27585602	0.16722332
Taf1d	6.9484773	0.32703418	3.6925E-12	1.36465E-10	0.213076014	0.144202472	0.41505805	0.27927968
Ifngr1	7.3196683	0.32608303	2.48584E-13	1.01445E-11	0.257581725	0.180400235	0.50573754	0.34876794
Osbpl11	6.4618587	0.3239339	1.03425E-10	3.24603E-09	0.140212682	0.087110065	0.26855525	0.16596796
Mef2a	6.6307106	0.32292745	3.34075E-11	1.10994E-09	0.212682158	0.146851089	0.40762052	0.2791289
Wdr43	6.071655	0.32194686	1.26599E-09	3.4076E-08	0.16699488	0.113596233	0.3170819	0.2078613
AABR07031666.1	8.005075	0.32162175	1.19394E-15	6.21376E-14	0.111855061	0.055326663	0.19478494	0.09462611
Slc38a2	4.777852	0.32090017	1.77178E-06	3.02268E-05	0.153997637	0.112713361	0.30865318	0.21759742
Ywhae	5.6256557	0.32056504	1.84805E-08	4.24483E-07	0.395825128	0.335197175	0.8024369	0.64932626
RGD1562402	7.4805193	0.31860957	7.40296E-14	3.17201E-12	0.121307601	0.06592113	0.20765147	0.1080587
Tomm5	6.2646055	0.31713095	3.73771E-10	1.08797E-08	0.120913746	0.07357269	0.21359585	0.12384802
Rasgrp2	5.8534703	0.31638992	4.8142E-09	1.20143E-07	0.190626231	0.134785168	0.37105218	0.25861895
Rhob	7.849205	0.3150651	4.18682E-15	2.05542E-13	0.12997243	0.069452619	0.23915288	0.12825169
Gsn	6.2357006	0.31204686	4.49761E-10	1.29314E-08	0.274911382	0.206886404	0.5316039	0.39139685
Egr1	7.890533	0.31112224	3.00899E-15	1.50871E-13	0.265064986	0.177751619	0.58477676	0.40193775
Esf1	5.4251323	0.31069687	5.79116E-08	1.26483E-06	0.199684915	0.146262507	0.38991722	0.28268746
Wdr70	6.1968007	0.30987895	5.76225E-10	1.63389E-08	0.101220953	0.05826957	0.18873076	0.105144635
Fam133b	5.037047	0.30804214	4.72769E-07	8.9267E-06	0.110279638	0.072689818	0.20998767	0.13548322
Htra2	6.9087653	0.3065581	4.88889E-12	1.77099E-10	0.220165419	0.148911124	0.42717534	0.29336226
Itgb7	4.10095	0.3060464	4.11458E-05	0.000514197	0.258763293	0.220129488	0.5544364	0.44335118
Dnajb1	4.974475	0.30156487	6.54247E-07	1.21717E-05	0.147695943	0.105356092	0.27523315	0.18923193
Cd69	8.077968	0.3014455	6.58551E-16	3.52786E-14	0.389129579	0.291347852	0.8431345	0.6244945
Clic5	7.1960325	0.30132666	6.19899E-13	2.4805E-11	0.101220953	0.051500883	0.19052966	0.10122473
Tmem176a	2.72303	0.30000156	0.006468617	0.039140133	0.101614809	0.081812831	0.22500846	0.1707897
Cd93	7.2102346	0.2994195	5.58554E-13	2.24596E-11	0.100039386	0.050618011	0.19852442	0.10612385
Ddx18	5.269035	0.2979995	1.37143E-07	2.83705E-06	0.180779835	0.130959388	0.34285372	0.24648282
Ier5	5.6403937	0.29791594	1.69662E-08	3.92994E-07	0.294998031	0.232783991	0.61237526	0.47144398
Hirip3	5.717994	0.2968686	1.07789E-08	2.57659E-07	0.142969673	0.094761624	0.26852828	0.17815556
AABR07019061.1	7.571669	0.2943815	3.68458E-14	1.63333E-12	0.118156755	0.062389641	0.19609757	0.102441706
Hnrnpdl	5.4920382	0.29341233	3.97321E-08	8.84214E-07	0.145332808	0.099470277	0.26265916	0.17411384
Rpl34	10.625557	0.29282343	2.26656E-26	2.3444E-24	0.903111461	0.898763979	3.1826499	2.9992635
Bola2	7.8874855	0.29267266	3.08336E-15	1.5413E-13	0.587239071	0.512948793	1.3322113	1.1027219
Uqcrq	6.9627633	0.28982553	3.33662E-12	1.23869E-10	0.350925561	0.269864626	0.695177	0.52523714
Pik3ip1	4.5742755	0.28904998	4.77871E-06	7.35867E-05	0.10909807	0.075338434	0.22002245	0.14553052
Atp5f1e	7.429809	0.28546774	1.08755E-13	4.60974E-12	0.621110673	0.552972337	1.4510919	1.2320913
Nme1	7.035909	0.2854586	1.97966E-12	7.50172E-11	0.210319023	0.140376692	0.38175422	0.25579017
Dync1i2	5.112234	0.28522813	3.18371E-07	6.18904E-06	0.195352501	0.14743967	0.37148088	0.26990637
Fastk	5.7143383	0.28397515	1.10132E-08	2.62497E-07	0.175659709	0.123013537	0.33188972	0.2290763
AABR07043748.1	6.0063004	0.28161466	1.89804E-09	4.99444E-08	0.144151241	0.093584461	0.26084432	0.16965914
Tmed2	6.906409	0.28147164	4.97076E-12	1.79459E-10	0.370224498	0.2866392	0.7192705	0.5504354
Nop56	6.371904	0.28100136	1.86696E-10	5.70706E-09	0.216226861	0.152442613	0.39917895	0.27874896
AC141489.1	8.445991	0.2799339	3.01477E-17	1.75819E-15	0.808979913	0.796056504	2.350634	2.1718986
Hypk	5.8137045	0.2796575	6.11052E-09	1.50215E-07	0.321386373	0.253972925	0.6199512	0.48240966
Anapc13	6.112881	0.27933756	9.78482E-10	2.68111E-08	0.274911382	0.207180695	0.5274726	0.39296028
LOC100912564	4.6051297	0.27844596	4.12209E-06	6.45637E-05	0.133123277	0.096233078	0.26322663	0.18123236
Art2b	2.4515457	0.27824897	0.01422441	0.07235819	0.179204411	0.157739847	0.4066586	0.34144467
Macf1	3.7099652	0.2775672	0.000207288	0.002175528	0.252855455	0.213949382	0.5254847	0.43190742
Mrpl23	6.128391	0.27610075	8.87723E-10	2.44958E-08	0.231981095	0.168334314	0.43319017	0.3121873
Pum3	4.58747	0.27521044	4.4865E-06	6.97401E-05	0.137455691	0.099764567	0.25662157	0.17936064
S100a11	5.9809656	0.27406684	2.21819E-09	5.76309E-08	0.450177235	0.371394938	1.0123765	0.8281638
Irf8	6.134774	0.2739464	8.52802E-10	2.36512E-08	0.150452934	0.09682166	0.2858813	0.1901921
Cbx3	6.5522413	0.27355546	5.66799E-11	1.82776E-09	0.245372194	0.175691583	0.44501927	0.31723115
Tmem14c	6.869226	0.27248606	6.45512E-12	2.29289E-10	0.406853092	0.328134197	0.81897265	0.6408215
AABR07038948.2	6.659757	0.27238217	2.74281E-11	9.16834E-10	0.166601024	0.107416127	0.28711495	0.18375845
Lsm7	6.2209444	0.27198088	4.94171E-10	1.41588E-08	0.339503742	0.266038846	0.67007035	0.51867896
Siva1	6.5716066	0.27154806	4.97752E-11	1.621E-09	0.111067349	0.062978222	0.19542234	0.112209156
Sucla2	5.901231	0.27136943	3.608E-09	9.18532E-08	0.133910989	0.086521483	0.23831894	0.15105647
Erp29	4.583028	0.27069685	4.58291E-06	7.10373E-05	0.132335565	0.095055915	0.2444878	0.17152475
Crip1	7.1249647	0.26943898	1.04107E-12	4.07654E-11	0.905474596	0.892289582	3.2116368	3.0257113
Nedd4	6.003384	0.26930514	1.93246E-09	5.06072E-08	0.100827097	0.058563861	0.1860614	0.11023346
Npc2	4.699874	0.26911554	2.60322E-06	4.26845E-05	0.314296967	0.258975868	0.6328761	0.5142566
Nop58	5.178416	0.26816002	2.23778E-07	4.46091E-06	0.227254825	0.172748676	0.43148553	0.32620445
Prdx6	5.408623	0.26755026	6.35111E-08	1.37254E-06	0.178416699	0.128899353	0.3273832	0.23020615
Rpl41	12.413134	0.26596007	2.21799E-35	3.72215E-33	0.956282001	0.947321954	3.8347363	3.6364846
Dgkz	4.7857904	0.26593626	1.70316E-06	2.92686E-05	0.269003545	0.215715127	0.5222793	0.41343614
Grk6	6.4705563	0.26550743	9.76427E-11	3.07631E-09	0.377707759	0.300470865	0.7579078	0.59314173
Mcm6	6.4971676	0.26465994	8.18462E-11	2.59353E-09	0.11855061	0.06974691	0.21024296	0.12189791
Phlda1	4.019121	0.26417443	5.84156E-05	0.000704328	0.145726664	0.112124779	0.30263186	0.22229406
LOC498555	5.441608	0.2629636	5.28018E-08	1.15938E-06	0.41079165	0.349617422	0.80347437	0.66285473
Snrpd1	6.088547	0.26257458	1.1394E-09	3.09008E-08	0.25049232	0.186580341	0.4616417	0.33804238
Snrpa1	5.9950995	0.26249725	2.03361E-09	5.30869E-08	0.165025601	0.110947616	0.29668832	0.20022303
Selenoh	4.786686	0.26176962	1.69558E-06	2.91689E-05	0.267428121	0.216303708	0.52328473	0.4119703
Son	6.689439	0.25889766	2.24028E-11	7.54993E-10	0.654588421	0.586815774	1.5284498	1.3211398
H3f3b	5.972263	0.2581456	2.33985E-09	6.04101E-08	0.85860575	0.84902884	2.5926452	2.4465775
Plp2	4.790928	0.25677708	1.66012E-06	2.86187E-05	0.211500591	0.164508534	0.39038017	0.29514888
Rfc4	7.353184	0.25603923	1.9354E-13	7.9574E-12	0.112642773	0.059152443	0.19291948	0.10548212
AABR07060778.1	6.971239	0.25517696	3.14161E-12	1.16894E-10	0.109885782	0.060035315	0.18061118	0.097016156
Ddx27	5.09492	0.25353718	3.48888E-07	6.75831E-06	0.209531312	0.158328428	0.39801475	0.29865348
Psap	4.2145557	0.25313458	2.5027E-05	0.000333005	0.39188657	0.345203061	0.82512015	0.70295304
Ndufa3	5.1731105	0.2528522	2.30229E-07	4.58395E-06	0.384403308	0.327839906	0.7838303	0.6459175
Brd9	6.8038664	0.25263208	1.01848E-11	3.55624E-10	0.126821583	0.073278399	0.23011276	0.1394769
Nars	5.12568	0.2525243	2.96466E-07	5.80438E-06	0.238282788	0.183637434	0.45805115	0.35143757
Rexo2	4.3469677	0.25181875	1.38033E-05	0.000194523	0.187081528	0.144791054	0.3584449	0.2748652
Psma7	7.3745418	0.2516159	1.64911E-13	6.8144E-12	0.779834581	0.739846969	2.1171885	1.9130101
Rpl17	9.51927	0.2510977	1.74399E-21	1.34656E-19	0.936195353	0.93790465	3.568917	3.4253736
Rrm1	6.5704093	0.25100854	5.01772E-11	1.63086E-09	0.102008665	0.055915244	0.17297001	0.09769351
Bnip3l	-4.62274	-0.25050765	3.78705E-06	5.98864E-05	0.226467113	0.276339023	0.43136927	0.5436965
Crebrf	-5.6903596	-0.2519316	1.26772E-08	2.99554E-07	0.074832611	0.120364921	0.14738758	0.23139957
Gvin1	-6.6198997	-0.25260884	3.59443E-11	1.18808E-09	0.332414336	0.421718658	0.7248122	0.9157864
Ubb	-11.537922	-0.25278455	8.49527E-31	1.08305E-28	0.825521859	0.890229547	2.4662488	2.7899559
Spn	-5.937706	-0.25305918	2.89037E-09	7.3927E-08	0.276486806	0.350206004	0.550501	0.7050284
Coro1b	-3.98291	-0.25314146	6.80766E-05	0.000806619	0.328081922	0.368746321	0.6269405	0.73765177
Rhog	-4.615761	-0.25317606	3.91658E-06	6.17566E-05	0.262307995	0.31400824	0.49409962	0.61075336
Ndfip1	-3.948973	-0.2533643	7.84872E-05	0.000910939	0.365104372	0.398763979	0.7174769	0.8336945
Gabarap	-5.2788506	-0.25448444	1.29997E-07	2.6994E-06	0.45254037	0.50765156	0.92889595	1.083775
Ptges3	-4.0597587	-0.25538316	4.91235E-05	0.000602579	0.263095707	0.306650971	0.486653	0.5887175
Il21r	-4.767038	-0.25587428	1.86954E-06	3.15025E-05	0.113036629	0.155385521	0.2109898	0.29797897
Lcp2	-5.413038	-0.25620222	6.19644E-08	1.34264E-06	0.372193777	0.434667451	0.7516246	0.90687776
Apol3	-4.6071167	-0.2595033	4.08291E-06	6.41946E-05	0.256794013	0.306650971	0.492967	0.6116641
Pcmtd1	-5.0823917	-0.2597051	3.72712E-07	7.17754E-06	0.217014573	0.273984697	0.4157924	0.5345109
Mxd4	-5.166664	-0.2602084	2.38309E-07	4.72766E-06	0.261520284	0.321071218	0.52190953	0.6541045
LOC108349548	-4.864145	-0.26104924	1.14953E-06	2.02845E-05	0.235919653	0.286050618	0.426207	0.5412729
MGC108823	-4.873763	-0.26116642	1.09492E-06	1.94671E-05	0.086648287	0.125662154	0.15101549	0.23024932
Trim5	-5.256492	-0.26144013	1.46829E-07	3.02671E-06	0.100039386	0.145673926	0.18464948	0.2725786
Pla2g16	-5.559246	-0.26246005	2.70943E-08	6.12078E-07	0.464356046	0.52324897	1.0201061	1.1947932
Chordc1	-3.842536	-0.26262844	0.00012177	0.00135221	0.110279638	0.143025309	0.2010047	0.27201042
Oaz1	-6.9406505	-0.26465085	3.90299E-12	1.43278E-10	0.646317448	0.701000589	1.5138786	1.7143438
Rps23	-10.8317	-0.26760888	2.43588E-27	2.65302E-25	0.871602993	0.902884049	2.9577906	3.2139542
LOC108349594	-4.7619195	-0.26774958	1.9176E-06	3.22793E-05	0.293816463	0.348440259	0.5867901	0.71776295
LOC108348287	-6.622278	-0.26827964	3.53705E-11	1.17279E-09	0.534068531	0.592113008	1.1543586	1.346294
Hspa8	-8.28757	-0.26871935	1.15586E-16	6.4878E-15	0.757778653	0.814596822	1.9948362	2.2346625
Irf1	-5.8193173	-0.26898605	5.90884E-09	1.45474E-07	0.18786924	0.251030018	0.37220663	0.5019212
Aprt	-6.1512666	-0.2690331	7.68667E-10	2.139E-08	0.415911776	0.486168334	0.84966826	1.0297773
Gpr18	-5.771412	-0.26966056	7.86102E-09	1.90401E-07	0.087829854	0.136256622	0.16462347	0.25745496
Was	-4.9380507	-0.27018422	7.89073E-07	1.4435E-05	0.319810949	0.374337846	0.6181956	0.75396067
Sit1	-6.4892483	-0.27200118	8.62658E-11	2.72832E-09	0.168176447	0.239258387	0.34643954	0.485046
Ogt	-5.0696564	-0.2732119	3.98534E-07	7.62499E-06	0.066955494	0.10447322	0.12988152	0.20702125
Rnf19b	-5.990069	-0.27404916	2.09752E-09	5.46685E-08	0.085466719	0.134785168	0.15204842	0.24588662
Ube2b	-5.844763	-0.27638027	5.07291E-09	1.25836E-07	0.074832611	0.12007063	0.12640414	0.21320061
Vamp8	-4.232484	-0.27789906	2.31124E-05	0.000309533	0.153997637	0.192171866	0.26431495	0.35518852
Mydgf	-4.895215	-0.27899376	9.81983E-07	1.76114E-05	0.076014179	0.112713361	0.12391752	0.19922505
Grina	-5.821482	-0.2800792	5.8328E-09	1.43817E-07	0.207955888	0.268981754	0.38255307	0.5158562
Cox14	-4.688215	-0.281981	2.75599E-06	4.48319E-05	0.20401733	0.24808711	0.35962042	0.47015777
Serpinb9	-4.7689285	-0.2826487	1.85209E-06	3.13368E-05	0.241039779	0.292819305	0.46212178	0.58240354
Mob1a	-6.019189	-0.28319782	1.75293E-09	4.62741E-08	0.179598267	0.243378458	0.33350334	0.46170413
Btf3	-6.3468533	-0.2833946	2.19763E-10	6.61946E-09	0.41551792	0.479399647	0.82074904	0.9962399
Pcbp2	-5.7825933	-0.2840595	7.35577E-09	1.7869E-07	0.335959039	0.402001177	0.6411278	0.7964935
S1pr4	-4.795063	-0.28417936	1.62624E-06	2.80641E-05	0.120126034	0.163037081	0.22052798	0.3119782
Tbc1d10c	-4.6024656	-0.28479153	4.17519E-06	6.5271E-05	0.45254037	0.495291348	0.9411975	1.0821677
Cd7	-3.231795	-0.28488436	0.001230152	0.010025313	0.434423001	0.465567981	1.2800553	1.4285737
Sh2d1a	-4.480639	-0.28514537	7.44199E-06	0.000109768	0.247735329	0.294879341	0.5048929	0.6266711
Casp1	-5.4038653	-0.286529	6.522E-08	1.40578E-06	0.241039779	0.298116539	0.4550807	0.58850855
Fli1	-4.3512154	-0.28765598	1.35385E-05	0.000191283	0.344230012	0.385815185	0.6615674	0.786542
Gzmm	-3.8978345	-0.28930616	9.70567E-05	0.001097796	0.492319811	0.513831666	1.5410671	1.6997429
Mbd2	-4.9549127	-0.29037592	7.23627E-07	1.33566E-05	0.172902718	0.224543849	0.32526118	0.43420243
Mt-nd5	-7.5277014	-0.2936441	5.16413E-14	2.2468E-12	0.813312328	0.846968805	2.1136236	2.3253531
Cd37	-5.699528	-0.29486915	1.20139E-08	2.84289E-07	0.417881056	0.47675103	0.86003053	1.0316161
Heca	-5.8827624	-0.2964264	4.03475E-09	1.01772E-07	0.127215439	0.183637434	0.25143504	0.36618447
Pnrc1	-7.025857	-0.29655167	2.12756E-12	8.02519E-11	0.343836156	0.429664509	0.69984657	0.89607453
AABR07026311.1	-4.967184	-0.29744905	6.79321E-07	1.25685E-05	0.103190232	0.143025309	0.16365299	0.25298047
Smco4	-4.2373705	-0.29786143	2.26153E-05	0.000303122	0.237495077	0.280753384	0.47311705	0.58884794
Orai1	-3.6022513	-0.29865995	0.000315473	0.003110474	0.131153998	0.161565627	0.23671065	0.31627294
Dgka	-6.0531197	-0.2990211	1.42067E-09	3.78064E-08	0.124458448	0.183931725	0.25194362	0.36592016
Il18r1	-6.6514544	-0.30070093	2.90211E-11	9.66156E-10	0.102796377	0.162448499	0.19616261	0.31271014
Prdx2	-4.3917203	-0.3009659	1.12457E-05	0.000161245	0.342260733	0.379635079	0.67812544	0.810302
Arhgef6	-5.477881	-0.30135056	4.3045E-08	9.54067E-07	0.066167783	0.106533255	0.1127545	0.1928042
Cmtm7	-5.473095	-0.3029618	4.42243E-08	9.77572E-07	0.320204805	0.374337846	0.6161389	0.76607627
Ldhb	-7.132425	-0.30327937	9.86158E-13	3.87999E-11	0.064198503	0.12007063	0.12163769	0.22015321
Ppp2r5c	-6.258601	-0.30338737	3.88446E-10	1.12471E-08	0.123670737	0.18216598	0.22325027	0.3404628
Yy1	-4.5080066	-0.3045334	6.54395E-06	9.78381E-05	0.155179204	0.195997646	0.27524686	0.3746016
AABR07057617.1	-6.6958723	-0.3049002	2.14389E-11	7.25482E-10	0.064198503	0.114479105	0.10475839	0.19856596
Tgoln2	-5.201793	-0.30491698	1.97375E-07	3.99265E-06	0.142575817	0.191583284	0.26129663	0.36836058
RT1-M3-1	-6.197019	-0.30770174	5.75424E-10	1.63389E-08	0.14612052	0.206886404	0.2700363	0.39585176
Batf	-4.869379	-0.3091459	1.1195E-06	1.98183E-05	0.09491926	0.134490877	0.17039743	0.25807485
Traf1	-4.493131	-0.3096641	7.01836E-06	0.000104173	0.105159512	0.1433196	0.1886714	0.27143657
Stat1	-6.5535116	-0.30995867	5.61996E-11	1.81583E-09	0.394249705	0.4649794	0.81344235	1.006322
Evi2b	-5.7600427	-0.3106973	8.40927E-09	2.02926E-07	0.129578574	0.182754562	0.2306663	0.34288839
LOC103694872	-2.8696046	-0.31078067	0.004109854	0.0272223	0.227648681	0.250441436	0.44317585	0.5331779
H2afz	-6.548018	-0.31143016	5.83057E-11	1.87651E-09	0.39661284	0.482048264	0.8497714	1.0500717
Gpr174	-4.381059	-0.3145524	1.18104E-05	0.000168752	0.10909807	0.145379635	0.19787997	0.28513762
Bcl2a1	-4.5685477	-0.31470355	4.91116E-06	7.53441E-05	0.303269004	0.349617422	0.6289261	0.7663973
LOC100360522	-12.364815	-0.31556204	4.05146E-35	6.59706E-33	0.886569516	0.92642731	3.2357826	3.5497358
AABR07032255.2	-6.619769	-0.31649545	3.59761E-11	1.18808E-09	0.066167783	0.115656268	0.105598696	0.2007112
Bcl11b	-7.7847185	-0.3178993	6.98686E-15	3.35982E-13	0.078377314	0.145085344	0.15950511	0.2827723
Ifi47	-6.500296	-0.32037586	8.01621E-11	2.54507E-09	0.12524616	0.186874632	0.22987518	0.35303745
Stx6	-5.8646846	-0.3203921	4.49987E-09	1.12985E-07	0.092162269	0.141553855	0.16441207	0.2639928
Rap1b	-7.4992137	-0.3235394	6.42017E-14	2.77129E-12	0.053564395	0.108298999	0.09430956	0.19397146
Scamp3	-6.059799	-0.32485172	1.36292E-09	3.64464E-08	0.23434423	0.298705121	0.44101638	0.5933854
Sqstm1	-7.6334524	-0.32674885	2.28549E-14	1.0412E-12	0.281606932	0.370512066	0.5466687	0.74294114
AC095947.3	-11.551367	-0.32716182	7.26559E-31	9.33514E-29	0.805829067	0.861094762	2.3690548	2.6756334
Hltf	-4.649118	-0.3293623	3.33357E-06	5.33307E-05	0.123670737	0.163919953	0.21672496	0.31149024
RGD1309621	-5.5891876	-0.32977757	2.28134E-08	5.18218E-07	0.15754234	0.212183637	0.31000888	0.43796855
Elf1	-6.2625184	-0.3298065	3.78809E-10	1.09875E-08	0.186687672	0.25191289	0.35112077	0.49214324
Rtfdc1	-6.7922454	-0.32985702	1.10402E-11	3.83861E-10	0.126427727	0.191288994	0.22854988	0.35643867
Rplp0	-13.712715	-0.3304621	8.52085E-43	1.9463E-40	0.928318236	0.952913479	3.4582865	3.7585626
Eef2	-9.776623	-0.33138588	1.41866E-22	1.14169E-20	0.727451753	0.778399058	1.7723191	2.0319247
Tnfrsf1b	-6.215079	-0.33161688	5.12989E-10	1.46469E-08	0.070106341	0.118010594	0.12615585	0.22022215
Rbl2	-6.330667	-0.33296633	2.44104E-10	7.29915E-09	0.128790863	0.18981754	0.24466008	0.36817294
Ypel3	-6.00471	-0.3332276	1.91674E-09	5.03558E-08	0.294998031	0.359034726	0.58409685	0.7487907
Tmem50a	-8.053232	-0.33741498	8.06357E-16	4.2917E-14	0.38519102	0.477633902	0.77578634	1.0033488
Itm2b	-12.264193	-0.34126195	1.41011E-34	2.16735E-32	0.814493895	0.862860506	2.2669623	2.576687
Gbp7	-6.9106884	-0.34132084	4.82307E-12	1.751E-10	0.276880662	0.354914656	0.5362894	0.71527684
Ehd3	-7.9129696	-0.3421023	2.51321E-15	1.26786E-13	0.046868846	0.101824603	0.07733593	0.18067709
Jak1	-7.5965567	-0.34437212	3.04114E-14	1.36652E-12	0.351319417	0.436433196	0.68226326	0.8900245
Glrx	-5.7652326	-0.346019	8.15453E-09	1.9722E-07	0.191413942	0.251324308	0.3674225	0.5055013
Ppial4d	-7.4804587	-0.34650525	7.40637E-14	3.17201E-12	0.073651044	0.132725132	0.115132	0.22669448
Gpr171	-7.5610127	-0.34764278	3.99944E-14	1.76814E-12	0.141788106	0.218658034	0.26634684	0.41538393
Cdkn1b	-6.268686	-0.3486331	3.64108E-10	1.06172E-08	0.154785349	0.21718658	0.2910507	0.426587
Lck	-10.994744	-0.34919608	4.05059E-28	4.5942E-26	0.729027176	0.814891112	1.868272	2.2017312
Rpl13	-12.908162	-0.3513933	4.04848E-38	7.83309E-36	0.910200866	0.942907593	3.3525784	3.6683595
Ptprc	-11.395686	-0.35280412	4.39353E-30	5.31294E-28	0.737298149	0.816362566	1.8255694	2.1602776
RT1-CE4	-16.117321	-0.35708538	1.92787E-58	6.89256E-56	0.933044506	0.956150677	3.1685221	3.4857028
Psmb8	-8.452723	-0.36250415	2.84588E-17	1.6656E-15	0.052776684	0.115361978	0.0898145	0.20402563
AABR07010649.1	-8.67481	-0.36287665	4.14238E-18	2.56111E-16	0.050019693	0.113301942	0.07989058	0.19269782
Gbp4	-6.374194	-0.36322704	1.83927E-10	5.6329E-09	0.06262308	0.108887581	0.10691759	0.20598465
Wipf1	-7.7374086	-0.36354262	1.01464E-14	4.75405E-13	0.263095707	0.351971748	0.5008564	0.69548595
Znrf2	-6.6606026	-0.36698467	2.72707E-11	9.1343E-10	0.150059078	0.217480871	0.28499958	0.42444018
Eif4g2	-7.2996283	-0.36855853	2.88564E-13	1.17178E-11	0.325718787	0.404944085	0.62267894	0.8215789
Gimap6	-6.6019588	-0.36859432	4.0576E-11	1.33196E-09	0.204805041	0.273690406	0.38977146	0.5486705
Fth1	-10.943724	-0.36997825	7.12136E-28	7.9672E-26	0.819614021	0.860800471	2.2045665	2.4847653
Ms4a4c	-6.7566304	-0.37147388	1.41238E-11	4.87983E-10	0.094525404	0.154208358	0.1961883	0.32002792
Ccpg1	-7.1838627	-0.37287042	6.77688E-13	2.69861E-11	0.165813312	0.24014126	0.310703	0.4677963
Cd6	-6.9141417	-0.3740687	4.70705E-12	1.71266E-10	0.148483655	0.218069453	0.28176132	0.42716008
Magohb	-4.6060495	-0.37669748	4.10391E-06	6.44016E-05	0.207168176	0.251618599	0.42279673	0.5544917
Itgb1	-7.5109787	-0.37696406	5.86869E-14	2.54661E-12	0.349350138	0.436727487	0.72420543	0.9486373
Gimap1	-8.20119	-0.37708858	2.38018E-16	1.30482E-14	0.276486806	0.376397881	0.5501704	0.7661196
Zbed5	-8.043145	-0.37859932	8.75615E-16	4.6155E-14	0.400945254	0.488816951	0.79759055	1.0282712
RT1-S3	-6.342713	-0.378826	2.25754E-10	6.78749E-09	0.22292241	0.290464979	0.42743552	0.5880088
Ptpn18	-6.977868	-0.37981752	2.99693E-12	1.12017E-10	0.320992517	0.395821071	0.6303223	0.8267822
AABR07039345.1	-7.6521826	-0.38518247	1.97596E-14	9.052E-13	0.184718393	0.264567393	0.31708935	0.48023334
Cst7	-6.1636558	-0.38924575	7.10843E-10	1.98818E-08	0.257187869	0.321071218	0.5024953	0.6713479
Lime1	-7.813852	-0.38935477	5.54663E-15	2.69085E-13	0.174871997	0.260447322	0.34125203	0.51378566
AABR07006269.1	-7.2736034	-0.39062652	3.50022E-13	1.4109E-11	0.144151241	0.218363743	0.28593084	0.44002253
Gstp1	-8.64551	-0.39123246	5.35658E-18	3.27488E-16	0.532099252	0.622130665	1.196671	1.4759189
Ezr	-8.707283	-0.3917519	3.11244E-18	1.93891E-16	0.496652225	0.585050029	1.0632563	1.3309368
Gabarapl2	-8.28374	-0.39603764	1.19366E-16	6.67721E-15	0.103190232	0.178634491	0.17573695	0.31982565
Icos	-5.984518	-0.39932522	2.17032E-09	5.64763E-08	0.109885782	0.163625662	0.22302188	0.3438904
Cd53	-10.922297	-0.40045443	9.01861E-28	1.00216E-25	0.637652619	0.720718069	1.4633322	1.7800456
LOC100360791	-8.413534	-0.40170375	3.97838E-17	2.28771E-15	0.130366286	0.21306651	0.23332912	0.39499545
Laptm5	-15.226616	-0.4130212	2.35469E-52	7.44716E-50	0.855454904	0.903766922	2.4222941	2.7909424
Id2	-8.871247	-0.42177203	7.23314E-19	4.70183E-17	0.430090587	0.525603296	0.93954813	1.2190342
Tnfrsf4	-5.528921	-0.42288926	3.22206E-08	7.2292E-07	0.091374557	0.137728075	0.22625387	0.3474567
H3f3a	-8.2753935	-0.42363605	1.28033E-16	7.13771E-15	0.29224104	0.381989406	0.54293716	0.7588304
Cxcr6	-8.973293	-0.42496517	2.87779E-19	1.91612E-17	0.098070106	0.181871689	0.1908959	0.3517139
AABR07018078.1	-9.875927	-0.42884964	5.29412E-23	4.4422E-21	0.425364317	0.538257799	0.94897443	1.2640159
Cdc42ep3	-7.6443696	-0.43001154	2.09971E-14	9.59218E-13	0.144938952	0.220423779	0.27213955	0.43651646
AABR07058479.1	-9.733645	-0.43096814	2.16686E-22	1.70508E-20	0.045687278	0.118010594	0.08673303	0.2207694
AABR07052608.1	-9.506983	-0.43207538	1.96272E-21	1.50836E-19	0.062229224	0.140082401	0.1204202	0.264835
Fam46c	-9.101049	-0.4333044	8.94631E-20	6.15611E-18	0.042142576	0.105944673	0.076264806	0.20184737
Rpl32	-14.7772665	-0.43516767	2.05333E-49	5.27642E-47	0.796770382	0.860211889	2.2194493	2.5948088
Sub1	-9.581946	-0.43531907	9.52328E-22	7.38773E-20	0.639621898	0.71306651	1.5897442	1.9076792
LOC684988	-11.5998955	-0.44257316	4.12582E-31	5.42826E-29	0.534068531	0.642731018	1.1495578	1.4863657
Slc9a3r1	-8.382799	-0.4426974	5.16836E-17	2.94114E-15	0.174084285	0.262213067	0.31452653	0.49835864
Ptpn22	-9.135845	-0.44547373	6.4898E-20	4.56117E-18	0.272942103	0.377575044	0.54625344	0.79310304
S100a4	-8.024146	-0.44739476	1.02235E-15	5.33764E-14	0.36904293	0.463802237	0.9551836	1.2583516
Hnrnpf	-8.807377	-0.4542608	1.28108E-18	8.16617E-17	0.299330445	0.394643908	0.5540891	0.7841262
AABR07034639.1	-11.43629	-0.4592996	2.75412E-30	3.38017E-28	0.045293423	0.133019423	0.07398718	0.22722983
Ntan1	-8.068287	-0.46016014	7.12912E-16	3.80667E-14	0.203229618	0.285462036	0.35929388	0.550712
Vbp1	-9.086451	-0.46203178	1.02325E-19	6.98275E-18	0.219771564	0.319011183	0.39357126	0.609494
RT1-T24-4	-10.338661	-0.46489558	4.71071E-25	4.40184E-23	0.087829854	0.181871689	0.15253854	0.32522735
Dynll1	-9.09735	-0.4655802	9.25625E-20	6.34284E-18	0.417881056	0.515303119	0.8584565	1.1332374
Tpst2	-9.864943	-0.46998996	5.9068E-23	4.93113E-21	0.221740843	0.335785756	0.4254589	0.66972935
RGD1309808	-9.996579	-0.47918776	1.57753E-23	1.3727E-21	0.165813312	0.273984697	0.31137902	0.53114337
Cd48	-11.721875	-0.48219448	9.84674E-32	1.3495E-29	0.545490351	0.659505592	1.2192924	1.5802387
Trat1	-9.911451	-0.48712036	3.71213E-23	3.14689E-21	0.098070106	0.191288994	0.1863584	0.36855108
Tox	-7.4242167	-0.4924958	1.13449E-13	4.7869E-12	0.07207562	0.131253679	0.1415951	0.2712196
Tap1	-10.186336	-0.49979535	2.28204E-24	2.05084E-22	0.185899961	0.295467922	0.3463319	0.58307165
AABR07064810.1	-12.124763	-0.49991876	7.80866E-34	1.16633E-31	0.465931469	0.588581519	0.9419521	1.2909817
LOC108351137	-12.304696	-0.501843	8.54573E-35	1.32588E-32	0.557306026	0.672454385	1.248154	1.6224701
Rps9l1	-10.994059	-0.5101264	4.0815E-28	4.59756E-26	0.091374557	0.191583284	0.14911228	0.33623594
Ctsw	-11.346342	-0.5112601	7.73309E-30	9.14952E-28	0.419456479	0.560035315	1.2027047	1.6664304
Igtp	-9.278852	-0.5123132	1.71313E-20	1.24665E-18	0.094525404	0.176574456	0.16486526	0.33507833
AABR07073038.1	-8.720818	-0.51593673	2.76201E-18	1.73374E-16	0.250886176	0.340494408	0.4472271	0.6688931
B2m	-25.158472	-0.5167768	1.1416E-139	1.8774E-136	0.959826703	0.974396704	3.3565953	3.7905338
AABR07029275.1	-12.968105	-0.5264841	1.85561E-38	3.63302E-36	0.035840882	0.133313714	0.056671225	0.22711757
Itga4	-10.320457	-0.5298103	5.69511E-25	5.29162E-23	0.097282395	0.19364332	0.18154128	0.3750499
AABR07017902.1	-16.253208	-0.53875464	2.11972E-59	8.30023E-57	0.586845215	0.777221895	1.6727492	2.3449657
Rilpl2	-8.028954	-0.5411025	9.83078E-16	5.14895E-14	0.168176447	0.251030018	0.32614	0.52043813
Fam189b	-10.721029	-0.5485904	8.10954E-27	8.54932E-25	0.230405672	0.36050618	0.49577123	0.79187524
LOC100362684	-12.643858	-0.5489296	1.20969E-36	2.1392E-34	0.056715242	0.163037081	0.09355909	0.28317848
Gimap5	-10.474369	-0.5506041	1.13291E-25	1.09599E-23	0.300512013	0.42260153	0.6041675	0.90250343
AABR07072207.1	-12.586849	-0.55698615	2.49433E-36	4.36401E-34	0.061835368	0.168922896	0.099853024	0.2939729
Psmb9	-12.328552	-0.55744785	6.35785E-35	1.01516E-32	0.440330839	0.568569747	0.9223547	1.2952771
Cd27	-10.126622	-0.55756223	4.20939E-24	3.74204E-22	0.20401733	0.319011183	0.4321891	0.7012575
Rpl26	-17.245453	-0.55895776	1.2106E-66	6.57741E-64	0.728239464	0.816951148	1.8400396	2.3037536
RT1-A2	-14.984373	-0.5632263	9.28979E-51	2.58949E-48	0.554155179	0.695997646	1.206407	1.6571183
Rps10	-12.324138	-0.5659238	6.71578E-35	1.05188E-32	0.311933832	0.451147734	0.57985795	0.906289
Trbc2	-12.341994	-0.5713724	5.38063E-35	8.67547E-33	0.632926349	0.733961154	1.7010187	2.1631603
Slamf7	-9.466379	-0.57479393	2.89711E-21	2.20583E-19	0.166601024	0.265744556	0.357184	0.6032101
Ptprcap	-17.568869	-0.57901555	4.26591E-69	2.59841E-66	0.741630563	0.84490877	1.9359188	2.4471543
Ccr5	-9.765201	-0.58256865	1.58797E-22	1.26776E-20	0.145332808	0.245144202	0.28119728	0.5047757
Gzmk	-6.1076283	-0.586172	1.01123E-09	2.75798E-08	0.341473021	0.412007063	0.97494566	1.2334287
Calhm6	-10.592439	-0.5864412	3.23065E-26	3.27971E-24	0.236707365	0.359623308	0.48200998	0.7713802
Rpl30	-15.040402	-0.59048533	3.99115E-51	1.15155E-48	0.538794801	0.666862861	1.1490046	1.5858433
LOC100362149	-12.898765	-0.5984118	4.57373E-38	8.64592E-36	0.093737692	0.21689229	0.1541269	0.38363034
Cd3g	-16.818563	-0.6045597	1.78432E-63	7.72237E-61	0.379283182	0.635079459	1.0369166	1.6968598
Akr1b1	-9.129579	-0.604649	6.87664E-20	4.81247E-18	0.308782985	0.404061212	0.60390645	0.87342274
AABR07067749.1	-12.90176	-0.60721374	4.39931E-38	8.41292E-36	0.102402521	0.22866392	0.17069398	0.4067728
Sh3kbp1	-13.065753	-0.6245506	5.16706E-39	1.06222E-36	0.182749114	0.334314303	0.3637852	0.6825428
Ly49s5	-9.811494	-0.6374774	1.0047E-22	8.17986E-21	0.046081134	0.117716304	0.091068015	0.2556757
AABR07062466.1	-16.377752	-0.6474617	2.75743E-60	1.13372E-57	0.518314297	0.667157151	1.0903089	1.5702039
Ftl1	-13.24067	-0.6489287	5.10911E-40	1.07724E-37	0.334383616	0.489405533	0.6675999	1.0536554
Ly49s6	-9.95665	-0.6508144	2.35879E-23	2.03103E-21	0.103977944	0.196586227	0.21849968	0.44310603
Ybx3	-11.22129	-0.6907859	3.2056E-29	3.68667E-27	0.243009059	0.363743378	0.47166857	0.78494936
Cxcr3	-13.042942	-0.6921029	6.97141E-39	1.41545E-36	0.24379677	0.394938199	0.5243606	0.9090392
Slfn2	-17.821005	-0.7044193	4.85572E-71	3.07143E-68	0.572666404	0.739552678	1.3227395	1.8974843
Cd5	-14.708302	-0.7211141	5.70206E-49	1.42085E-46	0.060653801	0.19364332	0.11466654	0.3693829
AABR07045322.1	-15.353667	-0.72191495	3.34716E-53	1.07936E-50	0.178022844	0.349617422	0.31327224	0.66646147
Cd8a	-12.864073	-0.73138523	7.16968E-38	1.33992E-35	0.340685309	0.479988228	0.82321846	1.2784916
Ccl5	-12.406841	-0.7556355	2.39932E-35	3.98579E-33	0.750689248	0.814596822	3.4984436	4.198214
Rps27a	-20.82255	-0.78764457	2.70409E-96	2.61597E-93	0.597873178	0.743967039	1.3255906	1.917535
Cd2	-18.487656	-0.798588	2.59595E-76	1.77887E-73	0.460417487	0.66274279	1.0957032	1.7384346
Gimap9	-15.105256	-0.8015165	1.49523E-51	4.47102E-49	0.178022844	0.35256033	0.36056525	0.75090504
Ccl4	-11.43648	-0.8077928	2.74811E-30	3.38017E-28	0.341079165	0.47292525	0.9578715	1.447139
Gimap4	-16.975069	-0.82590765	1.25605E-64	6.0756E-62	0.37573848	0.577987051	0.86208063	1.4432554
LOC100364500	-18.295784	-0.82974136	8.9406E-75	5.88149E-72	0.032690035	0.190700412	0.058553327	0.34813583
Cd3d	-18.899584	-0.83460474	1.14956E-79	8.59347E-77	0.332414336	0.576809888	0.81378657	1.4765053
AC142181.1	-15.062651	-0.8569985	2.85123E-51	8.37345E-49	0.430090587	0.576809888	1.0750055	1.6449252
Klra22	-11.311685	-0.8818113	1.14863E-29	1.33974E-27	0.069712485	0.165097116	0.14796406	0.39281395
Klra5	-12.044753	-0.8989199	2.06695E-33	3.00824E-31	0.042930288	0.134785168	0.092783526	0.32394388
Gimap7	-20.042429	-0.8997674	2.35015E-89	2.03424E-86	0.408822371	0.643025309	0.89656883	1.5611644
RGD1359290	-20.197624	-0.94177175	1.02722E-90	9.38534E-88	0.331232769	0.550029429	0.61670256	1.1880172
Cd8b	-16.36214	-0.9424312	3.56378E-60	1.42951E-57	0.074832611	0.235726898	0.17519937	0.55115104
RT1-CE5	-28.273855	-1.0274727	7.2467E-176	2.3836E-172	0.587239071	0.820482637	1.3112295	2.173728
Cd3e	-22.690378	-1.0304993	5.5757E-114	7.0537E-111	0.355651831	0.639199529	0.9291753	1.790395
Ly49s7	-13.018495	-1.0676793	9.60462E-39	1.92631E-36	0.046868846	0.150088287	0.10106906	0.37513575
Eef1a1	-35.531048	-1.0981517	1.6304E-276	2.6813E-272	0.780622292	0.896115362	2.084707	2.98123
AABR07015941.1	-27.801367	-1.2932228	4.1758E-170	1.1446E-166	0.426545884	0.689228958	0.8538499	1.7239876
Lag3	-17.023176	-1.398218	5.52892E-65	2.75541E-62	0.152816069	0.339611536	0.3386802	0.87142336
