# Supplementary material for: Immunologic barriers in liver transplantation: a single-cell analysis of the role of mesenchymal stem cells
Source: Front Immunol. 2023 Dec 7;14:1274982. doi: 10.3389/fimmu.2023.1274982 (PMC10748593; doi:10.3389/fimmu.2023.1274982)
Supplement: Supplementary file 1 [file DataSheet_1.zip › Additional File 20.xls]

Gene_id	Scores	avg_logFC	p_val	p_val_adj	pct.1	pct.2
RT1-Db1	8.878721	1.4591868	6.76E-19	3.57E-16	0.567567568	0.355982275
Gpnmb	6.6671176	2.6582704	2.61E-11	7.71E-09	0.115315315	0.022156573
RT1-Da	6.127471	1.2058586	8.93E-10	1.97E-07	0.385585586	0.237813885
RT1-Ba	5.5995855	1.1298835	2.15E-08	3.82E-06	0.34954955	0.220088626
AABR07054189.1	5.0990524	1.0496557	3.41E-07	4.90E-05	0.27027027	0.156573117
Ehd1	4.7530756	1.2091234	2.00E-06	0.000227685	0.2	0.107828656
Clip1	4.2309976	1.0871708	2.33E-05	0.001952997	0.172972973	0.093057607
Ncf1	4.06127	1.3789464	4.88E-05	0.0037721	0.126126126	0.062038405
Icam1	4.0307875	1.1728708	5.56E-05	0.004211745	0.153153153	0.082717873
Ikbke	3.9907267	1.3346952	6.59E-05	0.004787892	0.108108108	0.048744461
Arl5c	3.3960624	1.0926813	0.000683628	0.031760732	0.106306306	0.05465288
Irak3	3.1274319	1.0506953	0.001763407	0.065131428	0.113513514	0.064992614
Insig1	-3.2624536	-1.1421237	0.001104523	0.045893283	0.057657658	0.107828656
LOC108348108	-3.4191334	-1.0902036	0.000628209	0.030036113	0.055855856	0.110782866
Lsm3	-3.5535624	-1.033717	0.000380051	0.019910897	0.082882883	0.146233383
Vac14	-3.5725234	-1.1347451	0.000353558	0.018857274	0.046846847	0.101920236
Isca2	-3.6018403	-1.0079666	0.000315972	0.017162411	0.077477477	0.143279173
Tp53	-3.614819	-1.018476	0.000300558	0.016446063	0.07027027	0.134416544
Fdps	-3.6745498	-1.0697916	0.000238269	0.013539184	0.07027027	0.135893648
Mrps26	-3.9150403	-1.1482227	9.04E-05	0.006118384	0.055855856	0.122599705
Gstm1	-4.06908	-1.4229107	4.72E-05	0.003704834	0.045045045	0.107828656
LOC103695118	-4.1324477	-1.1326252	3.59E-05	0.00292966	0.084684685	0.162481536
Cd1d1	-4.6215596	-1.4151714	3.81E-06	0.000399072	0.061261261	0.141802068
Net1	-4.6637955	-1.5776767	3.10E-06	0.000327592	0.034234234	0.104874446
Evi2a	-4.6756835	-1.0508629	2.93E-06	0.000313654	0.118918919	0.223042836
Rida	-4.718408	-1.7234532	2.38E-06	0.000260129	0.032432432	0.101920236
Oasl	-4.7718697	-1.1312608	1.83E-06	0.000210672	0.097297297	0.196454948
Lilrb3a	-4.800453	-1.0041797	1.58E-06	0.000188615	0.174774775	0.285081241
Defb14	-4.8287168	-1.6452402	1.37E-06	0.000169182	0.034234234	0.107828656
AC128859.3	-4.999853	-1.3281603	5.74E-07	8.00E-05	0.077477477	0.174298375
Nfu1	-5.3133726	-1.3986347	1.08E-07	1.62E-05	0.075675676	0.180206795
C1qb	-5.5351996	-1.1211686	3.11E-08	5.10E-06	0.153153153	0.289512555
Itih4	-5.545493	-2.2004044	2.93E-08	4.90E-06	0.021621622	0.100443131
Rtp4	-5.5480795	-1.9511664	2.89E-08	4.90E-06	0.03963964	0.129985229
C1qa	-5.6564245	-1.1696774	1.55E-08	2.82E-06	0.144144144	0.282127031
Ifit3	-6.320933	-2.1317558	2.60E-10	6.20E-08	0.036036036	0.141802068
Irf7	-6.424784	-1.837658	1.32E-10	3.36E-08	0.057657658	0.180206795
Tuba1a	-6.4761963	-1.1489928	9.41E-11	2.44E-08	0.245045045	0.420974889
Mx1	-6.5495296	-2.9151273	5.77E-11	1.55E-08	0.018018018	0.113737075
Rbp4	-7.110859	-3.3019457	1.15E-12	3.99E-10	0.012612613	0.116691285
Clec4f	-7.2797213	-1.7809536	3.35E-13	1.30E-10	0.086486486	0.245199409
RT1-T24-3	-7.333638	-1.403285	2.24E-13	8.94E-11	0.207207207	0.395864106
LOC299282	-7.4884806	-4.460443	6.97E-14	2.86E-11	0.005405405	0.109305761
Vtn	-7.7222323	-5.952546	1.14E-14	4.83E-12	0.001801802	0.106351551
Fgb	-7.8388925	-4.515982	4.55E-15	1.98E-12	0.005405405	0.11816839
Bst2	-8.025045	-1.3483771	1.01E-15	4.54E-13	0.293693694	0.515509601
Apoe	-8.18238	-1.5941358	2.78E-16	1.28E-13	0.165765766	0.378138848
LOC100910270	-8.199413	-1.0597444	2.42E-16	1.15E-13	0.742342342	0.902511078
Hamp	-8.682597	-4.1016946	3.87E-18	1.91E-15	0.009009009	0.149187592
Eno3	-8.759959	-1.4894602	1.95E-18	9.95E-16	0.284684685	0.518463811
LOC297568	-9.233388	-4.7198305	2.62E-20	1.49E-17	0.007207207	0.159527326
Ifi27	-9.713525	-2.5922508	2.64E-22	1.63E-19	0.059459459	0.271787297
Ifi27l2b	-9.748725	-2.4436202	1.87E-22	1.20E-19	0.066666667	0.288035451
Gc	-9.751576	-3.9661899	1.82E-22	1.20E-19	0.016216216	0.193500739
Serpina1	-9.853128	-3.5990872	6.64E-23	4.67E-20	0.023423423	0.209748892
Hpx	-10.154078	-3.3787143	3.18E-24	2.47E-21	0.027027027	0.228951256
Apoc1	-10.22623	-4.060086	1.51E-24	1.24E-21	0.016216216	0.208271787
Apoc3	-10.352988	-3.5516825	4.06E-25	3.53E-22	0.025225225	0.23042836
Slfn4	-10.805554	-1.4221365	3.24E-27	2.99E-24	0.648648649	0.846381093
Hp	-11.797923	-2.8081808	4.00E-32	4.55E-29	0.075675676	0.363367799
LOC680406	-12.005934	-7.0266695	3.31E-33	4.07E-30	0.003603604	0.23633678
Ly6e	-12.031074	-2.100596	2.44E-33	3.28E-30	0.273873874	0.583456425
Rup2	-12.842862	-6.5717964	9.43E-38	1.55E-34	0.003603604	0.265878877
Hba-a2	-12.910534	-3.4905353	3.93E-38	7.25E-35	0.048648649	0.353028065
Fabp1	-13.06449	-7.968436	5.25E-39	1.11E-35	0.001801802	0.268833087
Ttr	-13.54005	-5.236979	9.07E-42	2.23E-38	0.014414414	0.310192024
Hbb	-14.274058	-4.1325507	3.18E-46	9.38E-43	0.034234234	0.376661743
LOC689064	-15.806401	-4.0761642	2.81E-56	1.38E-52	0.046846847	0.456425406
Alb	-17.931099	-3.8396142	6.74E-72	4.98E-68	0.100900901	0.596750369
Hba-a2-1	-21.089455	-4.805074	9.94E-99	1.47E-94	0.061261261	0.673559823
