# Supplementary material for: Immunologic barriers in liver transplantation: a single-cell analysis of the role of mesenchymal stem cells
Source: Front Immunol. 2023 Dec 7;14:1274982. doi: 10.3389/fimmu.2023.1274982 (PMC10748593; doi:10.3389/fimmu.2023.1274982)
Supplement: Supplementary file 1 [file DataSheet_1.zip › Additional File 21.xls]

Gene_ID	Scores	avg_logFC	p_val	p_val_adj	pct.1	pct.2	Syn_30	Syn_60
Rpl21-4	21.723846	4.9528136	1.22E-104	1.00E-100	0.763157895	0	2.741184	0
Rps27a-2	22.130774	4.8169303	1.60E-108	2.63E-104	0.789473684	0	2.7235355	0
Rps4x-2	20.894175	3.5402906	6.05E-97	2.49E-93	0.710526316	0	1.8618953	0
Gnas-2	21.103672	3.5258255	7.36E-99	4.03E-95	0.723684211	0	1.8359773	0
Retnlg	8.231061	3.3325255	1.86E-16	1.17E-13	0.118421053	0	0.23777474	0
S100a9	18.490818	2.6597054	2.45E-76	6.71E-73	0.618421053	0.007079646	1.153936	0.010958724
Rpl32-2	19.384016	2.55078	1.05E-83	3.46E-80	0.618421053	0	1.2578764	0
AABR07065625.1	4.87006	2.4587946	1.12E-06	0.000282199	0.947368421	0.950442478	2.9821887	2.455806
Cox6b1-2	17.782791	2.158222	9.61E-71	2.26E-67	0.526315789	0	0.9892524	0
S100a8	14.393045	2.0435438	5.72E-47	1.05E-43	0.434210526	0.012389381	0.8368933	0.014404587
AABR07060872.1	6.2717586	1.9519372	3.57E-10	1.55E-07	0.986842105	0.948672566	3.8328187	3.1429336
Rgs1	3.7825513	1.8840387	0.000155229	0.013579241	0.236842105	0.095575221	0.55778575	0.17232183
Ifngr1	2.307814	1.8722466	0.021009486	0.332552463	0.328947368	0.228318584	0.6855554	0.31332278
Slfn4	2.7103631	1.6446688	0.006720958	0.15100119	0.539473684	0.4	1.1457866	0.6821687
Calm2-2	16.56827	1.6424934	1.18E-61	2.43E-58	0.460526316	0	0.7283629	0
AC134224.1	3.6570847	1.554868	0.0002551	0.01998179	0.644736842	0.523893805	1.5485686	0.9102781
Mt-nd3	8.2475815	1.5349247	1.62E-16	1.16E-13	0.947368421	0.867256637	2.854628	1.8736613
Mafb	2.9062726	1.5187368	0.003657626	0.131339122	0.131578947	0.051327434	0.34763885	0.071157545
C1qc	2.636432	1.3735702	0.008378301	0.179647385	0.421052632	0.302654867	0.8781133	0.46895263
Ldb1	3.2326968	1.3376135	0.001226276	0.065691649	0.328947368	0.198230088	0.67365	0.27372
Lyz2	6.8125906	1.3095874	9.59E-12	4.38E-09	0.802631579	0.522123894	1.8993855	0.94987434
RGD1309621	2.1435554	1.285062	0.032068527	0.429831077	0.184210526	0.104424779	0.37455896	0.14612266
Hck	4.214971	1.2794505	2.50E-05	0.003988714	0.171052632	0.049557522	0.3725762	0.0684432
Il1b	3.6017864	1.2554659	0.000316038	0.023625273	0.144736842	0.046017699	0.31536603	0.061638106
Uqcrb-2	13.600824	1.1709191	3.96E-42	5.92E-39	0.315789474	0	0.45852685	0
AY172581.24	4.0909014	1.1702836	4.30E-05	0.006145083	0.986842105	0.991150442	4.00895	3.5258298
Abcc5	5.0843673	1.1661488	3.69E-07	9.94E-05	0.105263158	0.012389381	0.25254634	0.013943391
Lst1	2.1919432	1.138339	0.028383604	0.399003171	0.197368421	0.118584071	0.40797737	0.16083018
Notch1	3.2708616	1.1153121	0.001072204	0.058974787	0.236842105	0.113274336	0.48062417	0.16997802
Nup98	3.0227656	1.0948125	0.002504762	0.108361304	0.171052632	0.074336283	0.3371905	0.09602608
Pik3cd	1.9973418	1.0940391	0.045788065	0.519802997	0.302631579	0.221238938	0.5961893	0.32220465
Arap1	2.301524	1.0727836	0.021362034	0.33605039	0.276315789	0.182300885	0.5542286	0.25787878
Mt-co2	7.7516403	1.0723408	9.07E-15	5.14E-12	1	0.984070796	4.5805507	3.914333
Mt-nd5	3.8457184	1.0196259	0.0001202	0.011168395	0.842105263	0.877876106	2.3248537	1.8986605
Nxf1	2.644069	1.009759	0.008191595	0.177028876	0.460526316	0.355752212	0.89710337	0.52914155
Leng8	2.514523	1.0013433	0.011919348	0.226881487	0.236842105	0.136283186	0.47336945	0.2089275
Mt-nd2	4.2479515	0.9941766	2.16E-05	0.003583799	0.921052632	0.932743363	2.9030578	2.4356332
Atrx-2	11.035229	0.99217445	2.58E-28	2.66E-25	0.210526316	0	0.33198777	0
Nfat5	2.9006233	0.9856636	0.003724212	0.133438742	0.118421053	0.042477876	0.2632183	0.06267767
Ero1b	2.641066	0.9799842	0.008264559	0.17767182	0.105263158	0.038938053	0.22318923	0.048669
Myo9b	2.2178597	0.9772891	0.026564394	0.381552857	0.144736842	0.074336283	0.3010351	0.103064284
Tmem259	2.509214	0.9721904	0.012100016	0.22846941	0.263157895	0.157522124	0.5043728	0.23608671
Mt-atp6	6.886342	0.9609029	5.72E-12	2.69E-09	0.986842105	0.998230088	5.140291	4.658545
Lgals3	4.8988457	0.95461315	9.64E-07	0.000247721	0.171052632	0.038938053	0.32426333	0.051049437
Mt-nd4l	3.8821645	0.9498031	0.000103531	0.010667722	0.828947368	0.874336283	2.354485	1.9701777
RGD1564541	2.6274977	0.94535893	0.008601542	0.182530262	0.118421053	0.047787611	0.25294745	0.0597358
Axl	3.4932315	0.93230605	0.000477213	0.033396764	0.144736842	0.047787611	0.2861254	0.06210988
Phf20l1-2	8.231061	0.9230152	1.86E-16	1.17E-13	0.118421053	0	0.20737702	0
Sik1	3.457659	0.8973871	0.000544891	0.036699698	0.289473684	0.14159292	0.5112679	0.21039951
AABR07026997.1	4.0229826	0.8714773	5.75E-05	0.007746564	0.447368421	0.283185841	0.78390145	0.38774973
AABR07039448.1	3.8625906	0.8713728	0.000112191	0.010667722	0.381578947	0.196460177	0.6010826	0.26709616
Ndufv3-2	10.676415	0.8575977	1.31E-26	1.27E-23	0.197368421	0	0.29258406	0
G0s2	3.4787233	0.8553295	0.000503808	0.034813584	0.144736842	0.047787611	0.28176248	0.06849061
Pitpnm1	2.333333	0.85237753	0.019630678	0.31901791	0.197368421	0.107964602	0.33325252	0.14285712
Prr3	2.0395699	0.8464373	0.041393184	0.49965935	0.144736842	0.079646018	0.2827122	0.109234236
Il17ra	2.9167907	0.84585315	0.003536529	0.129278145	0.526315789	0.417699115	0.9813619	0.61888355
Mt-atp8	2.5336614	0.8310232	0.011287773	0.217885809	0.552631579	0.451327434	1.031866	0.70803225
Igf2r	2.9469805	0.8228516	0.003208935	0.12526952	0.394736842	0.27079646	0.7051255	0.38701284
Arid1a	2.2062447	0.80127263	0.027366868	0.390351698	0.236842105	0.152212389	0.46419325	0.22553246
Uimc1	2.1430533	0.7897659	0.032108827	0.429946262	0.328947368	0.23539823	0.54891956	0.326991
Degs2	5.09947	0.7733092	3.41E-07	9.34E-05	0.184210526	0.040707965	0.29763535	0.05410728
AC134224.3	3.7230783	0.7537401	0.000196809	0.016264892	1	1	4.7050424	4.2598953
Morc3	2.615537	0.73982906	0.008908726	0.186878715	0.25	0.143362832	0.4350711	0.20336069
S100a6	2.7660933	0.7313305	0.005673233	0.146315913	0.184210526	0.088495575	0.340652	0.13200296
Sh3bp5	3.64025	0.7210863	0.000272373	0.020932021	0.131578947	0.037168142	0.22899908	0.05057462
Tsc22d3	3.3344567	0.7171597	0.000854662	0.049843165	0.328947368	0.180530973	0.55440164	0.27052632
LOC100912489-3	5.9491334	0.70110476	2.70E-09	1.11E-06	0.210526316	0.038938053	0.27671564	0.044202894
Pnisr	2.6514542	0.6936081	0.008014597	0.173889254	0.473684211	0.338053097	0.8215842	0.5143471
Fam160b2	3.3464088	0.69282645	0.000818656	0.048958607	0.118421053	0.03539823	0.21609662	0.04693991
Mknk2	2.6287653	0.6673189	0.008569547	0.182097079	0.447368421	0.332743363	0.7475054	0.4706094
AC136661.1	3.7320936	0.66663486	0.000189895	0.016015452	0.302631579	0.14159292	0.45018888	0.18438652
Ccdc88b	3.2220194	0.66103876	0.001272905	0.06774823	0.105263158	0.030088496	0.19610865	0.04269012
Mt-co1	4.3534875	0.6546992	1.34E-05	0.002319555	0.986842105	0.998230088	4.5866804	4.286899
Lrg1	3.8151093	0.64727336	0.000136123	0.012166704	0.184210526	0.061946903	0.2894719	0.08890689
Zmiz1	2.3100271	0.64667	0.020886654	0.330939906	0.263157895	0.162831858	0.41778412	0.22684649
Mt-co3	4.4445405	0.62636894	8.81E-06	0.001591828	0.960526316	0.991150442	4.291091	4.0444517
Mt-nd1	3.4763389	0.6254627	0.00050831	0.03497766	0.960526316	0.982300885	3.9159715	3.6529539
Atg9a	2.9214077	0.59863615	0.003484535	0.128202813	0.118421053	0.040707965	0.19344692	0.054062933
Arglu1	2.8230217	0.5922743	0.004757337	0.146315913	0.552631579	0.437168142	1.0222973	0.69554245
Rps18	2.683291	0.5763037	0.007290154	0.161582048	0.526315789	0.456637168	0.9460164	0.66022944
Lasp1	2.2921722	0.57178307	0.021895715	0.341972397	0.236842105	0.14159292	0.37731934	0.19197147
Slc23a2	4.1725097	0.56974936	3.01E-05	0.004587567	0.105263158	0.019469027	0.17360596	0.024172863
Map2k2	2.2525296	0.56475896	0.024288828	0.363365647	0.394736842	0.290265487	0.65436065	0.41412726
Ell	1.9721869	0.5572706	0.048588277	0.536657351	0.131578947	0.07079646	0.226238	0.09032514
Nup214-2	8.6831045	0.55702776	3.85E-18	3.02E-15	0.131578947	0	0.18396528	0
Npc1	2.2939804	0.5559927	0.021791632	0.341319214	0.263157895	0.157522124	0.397737	0.22591753
Mt-cyb	4.0536304	0.5555992	5.04E-05	0.007028421	0.960526316	0.987610619	4.1047564	3.8841283
Atf1	2.5700517	0.52659756	0.010168337	0.205188308	0.328947368	0.198230088	0.48106313	0.26993668
Tnrc6a	2.2020907	0.524367	0.027658904	0.392873572	0.210526316	0.125663717	0.33724514	0.16837972
Exosc9	2.0544047	0.51887983	0.039936541	0.488687759	0.223684211	0.139823009	0.35239816	0.18913943
Snai3	3.2003818	0.5151091	0.001372456	0.071428533	0.105263158	0.030088496	0.16979457	0.039317608
Sptan1	2.060063	0.50959605	0.039392532	0.484554661	0.197368421	0.118584071	0.31999087	0.16317739
Dhx30	2.4910142	0.505082	0.012737903	0.237524014	0.157894737	0.076106195	0.25566736	0.10324069
Ndufa10l1-2	9.114062	0.5036979	7.94E-20	6.87E-17	0.144736842	0	0.19079825	0
AABR07035539.1	2.0215642	0.5034483	0.043221385	0.509616927	0.5	0.442477876	0.85810566	0.6337506
Sun1	2.2515914	0.5025774	0.024348106	0.363365647	0.131578947	0.063716814	0.22738889	0.08876912
AABR07048992.1	3.1846616	0.4951036	0.001449234	0.073961233	0.184210526	0.077876106	0.26539716	0.092497736
Pik3r6	3.1674767	0.48407388	0.001537681	0.076632436	0.118421053	0.037168142	0.18381156	0.05121428
LOC100365839	2.4381433	0.48342708	0.014762921	0.265055681	0.302631579	0.191150442	0.4352201	0.24316116
Slc20a1	2.0471	0.4771419	0.040648249	0.49408803	0.105263158	0.049557522	0.19052418	0.07028036
AABR07001902.1	3.1561158	0.47320905	0.001598854	0.078773113	0.210526316	0.09380531	0.30699107	0.12358916
LOC100909712	1.9777488	0.4615899	0.04795706	0.533266941	0.368421053	0.261946903	0.56671673	0.37635136
AC094217.1	2.3922217	0.45598623	0.016746719	0.290070347	0.289473684	0.175221239	0.39902773	0.22238694
Gpr180	2.45636	0.4529565	0.014035241	0.255901959	0.105263158	0.042477876	0.18014362	0.054164488
RGD1560108	2.7872326	0.45261458	0.005316031	0.146315913	0.171052632	0.076106195	0.2567087	0.11009466
Ahr	2.235745	0.45214954	0.025368476	0.372107926	0.223684211	0.130973451	0.33066392	0.17892149
Taf2	2.5869827	0.44654277	0.009682041	0.19879008	0.105263158	0.038938053	0.17544818	0.056583934
Zfp207	1.9738791	0.44408357	0.048395493	0.535246997	0.263157895	0.175221239	0.3916533	0.2381144
Cxcr4	2.0419888	0.44392824	0.041152639	0.497278691	0.118421053	0.05840708	0.19806378	0.078446046
Vrk1	2.3859994	0.44044322	0.017032779	0.292707509	0.355263158	0.251327434	0.5644281	0.35512662
Nif3l1	2.0090685	0.41943562	0.044529877	0.515235753	0.105263158	0.049557522	0.1730146	0.071594626
Svil	2.0123756	0.4138023	0.044180365	0.513128727	0.105263158	0.049557522	0.17256264	0.070646144
RGD1565131	2.8659682	0.41084757	0.00415736	0.142769339	0.197368421	0.088495575	0.2578374	0.11035945
Fam169b	2.5719059	0.40413457	0.010114037	0.204846615	0.131578947	0.056637168	0.19459108	0.0711188
Rps4x	2.6723015	0.38753673	0.007533294	0.164878975	0.434210526	0.288495575	0.6105242	0.3958959
Paqr5	2.438963	0.38651195	0.01472948	0.264744287	0.289473684	0.173451327	0.41176948	0.23800795
Rad54l2	3.1674767	0.38103852	0.001537681	0.076632436	0.118421053	0.037168142	0.17029807	0.048148856
Anxa1	3.049154	0.37684223	0.002294868	0.101183357	0.131578947	0.046017699	0.19571061	0.06746171
Alg2	2.690474	0.3736303	0.007135059	0.159433672	0.223684211	0.115044248	0.32557115	0.16232678
Smad2	2.0972075	0.3682076	0.035975201	0.457504088	0.171052632	0.097345133	0.25079623	0.12587695
Arl11	2.0993185	0.3681724	0.035788827	0.456619897	0.118421053	0.056637168	0.18782654	0.08025172
Jak3	2.0511801	0.36787847	0.040249412	0.491679467	0.131578947	0.065486726	0.19452235	0.09391409
Rtfdc1	2.2684653	0.36597964	0.023300859	0.358136384	0.236842105	0.14159292	0.34922287	0.19144805
Engase	3.1368296	0.36174557	0.001707853	0.082367615	0.118421053	0.037168142	0.16339807	0.051492255
Dennd5a	2.1203592	0.35590512	0.033975769	0.44523147	0.131578947	0.063716814	0.18541786	0.08651664
Rps29	2.106496	0.3367758	0.035161283	0.451767546	0.171052632	0.092035398	0.22171143	0.11509278
Cerk	2.2567792	0.33268455	0.024021875	0.362443817	0.131578947	0.061946903	0.19203651	0.08175387
Spg11	2.144726	0.31666487	0.03197476	0.429270945	0.105263158	0.046017699	0.14613375	0.0621547
LOC103693375	2.1085927	0.3156202	0.034979748	0.451169375	0.144736842	0.076106195	0.19976781	0.0922138
LOC100362987	2.9364426	0.3060078	0.003320003	0.12526952	0.184210526	0.079646018	0.22858725	0.0975866
AABR07030156.2	3.4856093	0.30537415	0.000491017	0.034217261	0.157894737	0.053097345	0.1907473	0.062023684
Epha1	2.0472598	0.3027663	0.04063258	0.49408803	0.157894737	0.084955752	0.21670125	0.10996323
LOC102555457	2.8567631	0.3023837	0.004279852	0.146257736	0.184210526	0.081415929	0.24605268	0.11438852
RGD1562420	1.9639333	0.29983196	0.049537827	0.538822159	0.723684211	0.87079646	1.8735603	1.9026483
AABR07057190.1	2.9173772	0.29183424	0.003529885	0.129278145	0.171052632	0.072566372	0.22931036	0.097097486
Ncoa5	2.64195	0.28740743	0.008243025	0.177440817	0.105263158	0.037168142	0.15274566	0.05752459
LOC108352650	2.9462981	0.28403756	0.003216023	0.12526952	0.855263158	0.973451327	3.1844645	3.3650148
Gpkow	-2.2272084	0.2766408	0.025933344	0.374668719	0.065789474	0.17699115	0.14902522	0.2254825
AABR07073039.1	3.17415	0.27438876	0.001502761	0.075811048	0.144736842	0.051327434	0.17928267	0.06342236
AABR07027322.1	2.1490493	0.2620304	0.031630494	0.426392615	0.118421053	0.053097345	0.14408341	0.06400989
Tor1b	2.091328	0.26063317	0.036498684	0.460925699	0.131578947	0.065486726	0.2005018	0.09765259
Pdia6	-2.1587832	-0.25034782	0.030866997	0.421626773	0.5	0.642477876	0.82125497	1.055256
Krtcap2	-2.1577003	-0.2517614	0.030951132	0.422300776	0.513157895	0.642477876	0.88880706	1.136991
Morf4l1	-2.4459705	-0.25291562	0.01444628	0.259938214	0.565789474	0.727433628	1.0239339	1.3231791
Ppm1b	-1.9707692	-0.25369084	0.048750287	0.537364091	0.092105263	0.189380531	0.13444227	0.2494153
Srsf5	-2.38992	-0.25375247	0.016852048	0.290817193	0.276315789	0.424778761	0.4242823	0.63670874
Rpl18	-3.1155362	-0.2538056	0.001836107	0.086066943	0.789473684	0.927433628	2.2832265	2.742348
Gtf3a	-2.03791	-0.2544913	0.041558925	0.50010181	0.052631579	0.136283186	0.07766291	0.1860781
Ndufb7	-2.561681	-0.2549892	0.010416694	0.207904056	0.381578947	0.571681416	0.6516024	0.92143506
Abracl	-3.3783524	-0.2560926	0.000729216	0.045428285	0.381578947	0.601769912	0.6607626	1.0247293
RT1-Ba	-2.5479646	-0.2567366	0.010835345	0.212307997	0.881578947	0.948672566	2.7267191	3.0399506
Cox7a2l	-2.110053	-0.25685424	0.034853782	0.450448646	0.657894737	0.82300885	1.3553334	1.6619488
H2afx	-1.9758956	-0.25820753	0.048166592	0.533432843	0.052631579	0.12920354	0.068526775	0.17285958
Smim19	-2.865496	-0.25940877	0.004163565	0.142769339	0.013157895	0.125663717	0.03342372	0.16643369
Actl6a	-2.0155725	-0.25969985	0.043844687	0.511035978	0.039473684	0.116814159	0.051199827	0.14781311
Rpl11	-2.2195714	-0.25986427	0.026447872	0.380543928	0.802631579	0.943362832	2.4873462	2.9772744
Slc25a39	-2.0690134	-0.26000664	0.038544828	0.477103737	0.25	0.396460177	0.39932817	0.58518225
Atp6v0e1	-2.220463	-0.2600335	0.026387358	0.380005685	0.605263158	0.74159292	1.084582	1.3513927
Tpp1	-1.9826434	-0.26030558	0.047407285	0.530399936	0.184210526	0.295575221	0.25988257	0.4029546
Cd4	-2.2278454	-0.2606636	0.025890826	0.374494749	0.144736842	0.263716814	0.21935818	0.38596922
Lcmt1	-2.3983958	-0.26074955	0.016467063	0.286276232	0.026315789	0.116814159	0.040019494	0.15001503
Arhgdib	-3.1559443	-0.2617421	0.001599794	0.078773113	0.75	0.876106195	1.7174054	2.110812
Eef1b2	-2.2578912	-0.2627064	0.02395245	0.36228722	0.592105263	0.734513274	1.0506934	1.3262811
AABR07021544.1	-2.184131	-0.26343745	0.028952634	0.405583498	0.197368421	0.336283186	0.30908826	0.48991296
Glul	-2.3530433	-0.26364863	0.018620466	0.305978078	0.223684211	0.375221239	0.3422834	0.53838813
Retsat	-2.1120117	-0.26376486	0.034685441	0.449479495	0.118421053	0.231858407	0.18194462	0.32429942
Pla2g16	-2.1799276	-0.2643764	0.02926283	0.407499156	0.157894737	0.27079646	0.2277351	0.38747895
Cacng6	-2.358723	-0.26505134	0.01833794	0.304309221	0.157894737	0.300884956	0.26466033	0.4449235
Coro1b	-2.0492678	-0.2651926	0.040435944	0.492964816	0.5	0.646017699	0.85688174	1.1007278
Phpt1	-2.5834239	-0.26526004	0.009782508	0.199854808	0.171052632	0.334513274	0.26882732	0.4711018
Tor1aip1	-2.7626612	-0.26549563	0.005733224	0.146315913	0.105263158	0.256637168	0.16914245	0.351529
Bin1	-2.7645388	-0.2665375	0.005700335	0.146315913	0.486842105	0.702654867	0.90619594	1.2528429
Ppp2r5c	-2.023139	-0.2675891	0.043058823	0.509616927	0.092105263	0.194690265	0.13888791	0.25981286
Cript	-2.1011388	-0.26822257	0.035628788	0.455284424	0.197368421	0.32920354	0.31082195	0.4798018
11-Sep	-2.7672899	-0.26822665	0.005652448	0.146315913	0.315789474	0.513274336	0.55028355	0.8330348
Btg2	-2.2390597	-0.26921147	0.025152031	0.370322569	0.644736842	0.778761062	1.346903	1.6500161
RGD1597339	-2.4200926	-0.26952875	0.015516555	0.274688112	0.210526316	0.357522124	0.32985368	0.52292144
Phb2	-2.3518705	-0.27008483	0.018679276	0.306586193	0.342105263	0.488495575	0.5100949	0.7290908
Fcf1	-2.0245814	-0.27029717	0.042910353	0.509616927	0.342105263	0.476106195	0.53612113	0.7374801
Pigs	-2.1012285	-0.27048662	0.035620908	0.455284424	0.078947368	0.17699115	0.113044254	0.2352308
Tmsb4x	-3.7484796	-0.27050087	0.00017791	0.015239088	0.986842105	0.998230088	4.534961	4.8280244
Dnaja2	-2.5199125	-0.2709995	0.011738403	0.223955652	0.131578947	0.267256637	0.19150512	0.3712208
Procr	-2.3993223	-0.2710349	0.016425454	0.286157856	0.276315789	0.419469027	0.41935176	0.64350384
Dtymk	-2.9838076	-0.2713541	0.002846859	0.117933087	0.118421053	0.286725664	0.20063023	0.41792256
Rpl18a	-2.9565039	-0.27171597	0.003111483	0.12526952	0.881578947	0.973451327	3.4321272	3.9280758
RT1-Bb	-2.3667648	-0.27220803	0.017944338	0.300448544	0.881578947	0.915044248	2.6978652	3.001463
Rad23a	-2.1145682	-0.27233845	0.034466754	0.447741102	0.25	0.384070796	0.36356676	0.53969264
Cd2ap	-2.2914233	-0.27280232	0.021938947	0.342322508	0.460526316	0.633628319	0.7969661	1.0675483
NEWGENE-619861	-2.22062	-0.27464482	0.026376713	0.380005685	0.407894737	0.585840708	0.69552064	0.95092046
Arl6ip6	-2.6810694	-0.2746555	0.007338732	0.161786576	0.078947368	0.215929204	0.12581934	0.28674477
Syncrip	-2.0835042	-0.27523538	0.037205292	0.467439448	0.171052632	0.281415929	0.24037915	0.3961153
H2afv	-2.1516573	-0.2761707	0.031424357	0.425461558	0.421052632	0.6	0.7040116	0.9522273
Snrpd3	-1.9812405	-0.2763704	0.047564304	0.530399936	0.368421053	0.50619469	0.57368267	0.77010566
Thap7	-2.2281394	-0.27643874	0.025871225	0.374494749	0.039473684	0.127433628	0.048895657	0.158715
Dad1	-2.8130498	-0.2767869	0.004907406	0.146315913	0.578947368	0.762831858	1.1373948	1.5048958
Arcn1	-2.144935	-0.27679065	0.031958048	0.429270945	0.236842105	0.352212389	0.33520448	0.51622206
Rps11	-2.720806	-0.27682632	0.006512298	0.147929905	0.815789474	0.925663717	2.1302924	2.5080159
Sdf2l1	-1.9987956	-0.27700305	0.045630471	0.519334758	0.25	0.366371681	0.36451888	0.5315213
Hsp90ab1	-2.5371878	-0.27737042	0.0111747	0.215956649	0.710526316	0.872566372	1.6337347	2.0155802
Sumo1	-2.2360747	-0.27814624	0.025346882	0.372107926	0.460526316	0.637168142	0.77506596	1.0374299
Nme2	-2.833057	-0.27897063	0.004610517	0.146315913	0.486842105	0.692035398	0.9015052	1.2541544
Tubb2a	-2.1914778	-0.28055492	0.028417234	0.39910318	0.078947368	0.17699115	0.10711508	0.23820491
Trpv2	-2.046389	-0.2812428	0.040718093	0.49420646	0.210526316	0.315044248	0.28978658	0.44674185
Stip1	-2.1170926	-0.28149465	0.034251986	0.447160964	0.171052632	0.29380531	0.24561816	0.40398055
Actr2	-2.2035177	-0.2817372	0.02755828	0.39206183	0.473684211	0.646017699	0.8467478	1.1192514
Snrpd2	-1.9868003	-0.28631526	0.046944528	0.529182316	0.671052632	0.778761062	1.3077146	1.5648367
Borcs8	-2.293029	-0.28655317	0.021846331	0.341838918	0.026315789	0.109734513	0.030787265	0.13928902
Tecr	-2.4536335	-0.28673035	0.014142097	0.256428807	0.289473684	0.461946903	0.46460912	0.6979286
Rnf13	-1.9875964	-0.28752372	0.04685635	0.528894664	0.092105263	0.189380531	0.13442665	0.25743598
Rnps1	-2.3612995	-0.28762847	0.018211016	0.303443124	0.223684211	0.369911504	0.34305304	0.5457015
Eps15	-2.4993193	-0.2877397	0.012443213	0.233608544	0.223684211	0.378761062	0.33310503	0.54146034
Serf2	-2.6824584	-0.28778034	0.007308323	0.16176674	0.789473684	0.920353982	2.144916	2.5561447
LOC24906	-2.5852473	-0.2886441	0.009730915	0.199544433	0.684210526	0.89380531	2.302331	2.9064686
Grk6	-2.4096746	-0.28870147	0.015966755	0.280227348	0.394736842	0.552212389	0.65384746	0.90142643
Oaz1	-2.3486688	-0.2891076	0.018840656	0.308926644	0.75	0.89380531	1.9013454	2.3257794
Qdpr	-2.3041449	-0.28986987	0.021214515	0.334504626	0.092105263	0.205309735	0.12286562	0.26462063
Scp2	-2.4044235	-0.28999585	0.016197999	0.282494477	0.394736842	0.57699115	0.6549595	0.91741323
Ranbp1	-2.1712267	-0.29038057	0.029914034	0.413764674	0.223684211	0.34159292	0.3144905	0.48905703
Ddx18	-2.1850128	-0.29111588	0.028887905	0.405367308	0.118421053	0.242477876	0.19474366	0.34219173
Apoc1	-2.1081614	-0.2913123	0.035017019	0.451169375	0.157894737	0.281415929	0.26883113	0.42803606
Dap	-2.333797	-0.29165998	0.019606351	0.318937726	0.236842105	0.373451327	0.34442368	0.5410838
Cdk2ap1	-2.3899584	-0.29170734	0.016850284	0.290817193	0.078947368	0.196460177	0.11893507	0.2625597
Ptprcap	-2.7118564	-0.29191437	0.006690755	0.150734472	0.657894737	0.869026549	1.5024083	1.9378841
Polr2c	-2.3037887	-0.29226995	0.021234515	0.334504626	0.118421053	0.233628319	0.16801235	0.32725912
Rps14	-3.0954452	-0.29302227	0.001965178	0.090784593	0.828947368	0.946902655	2.5155492	2.9795635
Idh2	-2.0155742	-0.29313803	0.04384451	0.511035978	0.263157895	0.391150442	0.3951633	0.5751161
Atox1	-3.0101652	-0.29335213	0.002611056	0.110959768	0.407894737	0.651327434	0.7650283	1.1315815
LOC108351137	-2.167119	-0.29383838	0.030225772	0.41632584	0.5	0.679646018	0.90611225	1.1848195
Gng12	-2.9719555	-0.29462662	0.002959095	0.121968103	0.157894737	0.330973451	0.23755248	0.47928777
Rps17	-2.9409986	-0.2946385	0.00327156	0.12526952	0.802631579	0.915044248	2.1345005	2.5204382
Zcchc6	-2.563921	-0.2950024	0.010349708	0.20692424	0.171052632	0.323893805	0.28026897	0.47897202
Psmd4	-2.5668235	-0.29505616	0.010263483	0.206096752	0.368421053	0.516814159	0.56881034	0.81771594
Sh3bgrl3	-3.1334293	-0.29512575	0.001727765	0.082842051	0.697368421	0.902654867	1.8474022	2.4209604
Spcs2	-2.831925	-0.29626068	0.004626872	0.146315913	0.763157895	0.907964602	2.0049932	2.4382305
Mrps21	-2.7001393	-0.29676604	0.006931043	0.155508784	0.328947368	0.534513274	0.5669236	0.85285115
Ero1a	-2.389041	-0.29771045	0.016892424	0.29090346	0.171052632	0.300884956	0.24140918	0.41552234
LOC691141	-2.267447	-0.29911548	0.023362935	0.358362972	0.328947368	0.453097345	0.49939364	0.7119641
Rac2	-2.9308808	-0.29944846	0.003380024	0.126335881	0.710526316	0.909734513	2.0616653	2.6375225
Hist1h2ah	-3.0205564	-0.29950848	0.002523107	0.108625685	0.039473684	0.184070796	0.0923946	0.27138394
Rpl32	-2.6094155	-0.2995475	0.009069706	0.189530355	0.710526316	0.934513274	2.0954933	2.7006853
Fubp1	-2.4710653	-0.3001791	0.013471123	0.247537535	0.184210526	0.320353982	0.27323893	0.47151846
Manf	-2.486223	-0.30123493	0.012910701	0.239109681	0.421052632	0.596460177	0.7180984	0.99715364
Pfdn5	-2.892508	-0.30126166	0.003821795	0.134692167	0.407894737	0.587610619	0.6539824	0.94274306
Saraf	-3.4611158	-0.30290172	0.000537941	0.036699698	0.276315789	0.477876106	0.41979587	0.7145469
Rpl4	-3.2484102	-0.30320805	0.001160518	0.062989719	0.828947368	0.953982301	2.2983365	2.7562337
Edf1	-2.940501	-0.30346423	0.003276819	0.12526952	0.381578947	0.585840708	0.6497861	0.9630163
LOC100360449	-2.6983	-0.30353624	0.006969462	0.155945274	0.776315789	0.922123894	2.0493796	2.5051482
Cct2	-1.9981081	-0.30362794	0.04570493	0.519463223	0.197368421	0.292035398	0.26299882	0.41687316
Tbrg1	-2.1365335	-0.3044012	0.03263596	0.43530494	0.210526316	0.336283186	0.31654906	0.48930058
Rps2	-2.871615	-0.30473047	0.004083801	0.141362539	0.842105263	0.953982301	3.1727319	3.7625818
Vps36	-2.1170106	-0.30520144	0.034258958	0.447160964	0.144736842	0.251327434	0.19512436	0.34666088
Adnp	-2.3177924	-0.30542	0.020460604	0.326694264	0.092105263	0.207079646	0.1398149	0.29020765
Rheb	-2.4905064	-0.30554038	0.012756122	0.237524014	0.315789474	0.451327434	0.4584809	0.6854886
Faf1	-2.3703592	-0.30604595	0.017770815	0.300199859	0.026315789	0.111504425	0.027083123	0.14037481
Eef1e1	-2.3365083	-0.3072741	0.019464773	0.317262295	0.078947368	0.185840708	0.10262515	0.24246638
S1pr4	-2.1960852	-0.30764636	0.028085852	0.39716244	0.105263158	0.219469027	0.15297654	0.29932314
Nit2	-2.4736655	-0.30766293	0.013373487	0.246123271	0.118421053	0.246017699	0.16980928	0.3394809
Acat1	-1.9768554	-0.30801108	0.048057976	0.533432843	0.184210526	0.302654867	0.2626583	0.41947064
Sp110	-2.0181768	-0.308251	0.043572844	0.509616927	0.223684211	0.346902655	0.35613322	0.5287363
Zfp706	-3.5098317	-0.30920187	0.00044839	0.032140356	0.618421053	0.846017699	1.3736708	1.8765724
LOC103695118	-2.782658	-0.3098498	0.005391558	0.146315913	0.131578947	0.286725664	0.207443	0.4127322
Trim25	-2.3320243	-0.31016427	0.019699408	0.319818827	0.223684211	0.361061947	0.335467	0.5325414
Abhd17b	-2.5593438	-0.31031036	0.010487	0.208548001	0.565789474	0.732743363	1.0277498	1.3515689
Tmed7	-2.8214664	-0.31059864	0.004780462	0.146315913	0.157894737	0.330973451	0.24739388	0.45771733
AABR07034632.1	-2.3048656	-0.3106852	0.021174098	0.334504626	0.026315789	0.111504425	0.039969906	0.15249129
Rps5	-2.9132428	-0.31087318	0.003576964	0.129289556	0.763157895	0.943362832	2.4471786	3.051091
Rnaseh2b	-1.9856212	-0.3121447	0.047075398	0.52918797	0.276315789	0.389380531	0.39901495	0.58078223
Prps2	-2.0799143	-0.3129388	0.037533396	0.469393038	0.328947368	0.47079646	0.5162268	0.7212938
Hpse	-2.4595454	-0.3134021	0.013911308	0.254205968	0.394736842	0.598230088	0.67909044	0.9654962
Ywhab	-2.01102	-0.31340352	0.04432336	0.514426242	0.434210526	0.550442478	0.64984965	0.85653025
Ddt	-1.9799254	-0.31356084	0.047711911	0.531259372	0.289473684	0.414159292	0.44618312	0.6395872
Cnp	-2.4956784	-0.31379274	0.012571649	0.235214266	0.697368421	0.90619469	1.8145036	2.3136292
Spats2l	-2.409883	-0.31394625	0.015957635	0.280227348	0.144736842	0.292035398	0.23051326	0.41419262
Ccndbp1	-2.1609	-0.3148166	0.030703063	0.420395277	0.039473684	0.123893805	0.048069157	0.15870288
Plp2	-2.0035071	-0.31490165	0.045122893	0.517153947	0.368421053	0.490265487	0.54778326	0.74808764
Pabpc1	-2.7364762	-0.31498435	0.006210109	0.146315913	0.815789474	0.948672566	2.4432654	2.923721
Fkbp8	-2.2634244	-0.31514516	0.023609539	0.359854016	0.342105263	0.504424779	0.54542434	0.7753313
Scap	-2.0730693	-0.31521273	0.038165829	0.474433273	0.236842105	0.348672566	0.31117466	0.47518373
Mlx	-2.079618	-0.31541306	0.037560576	0.469393038	0.144736842	0.254867257	0.2098706	0.35966727
Cox14	-2.310627	-0.3155093	0.020853464	0.330939906	0.289473684	0.431858407	0.42899686	0.6404582
Mia2	-2.698471	-0.3156347	0.006965879	0.155945274	0.368421053	0.548672566	0.59504175	0.8707921
Rgs19	-2.2888315	-0.31640628	0.022089142	0.343885452	0.223684211	0.361061947	0.33563712	0.53218067
Rab11a	-2.310841	-0.31665653	0.020841639	0.330939906	0.144736842	0.261946903	0.18976028	0.3522558
Epsti1	-2.1554658	-0.31694022	0.031125403	0.423748653	0.5	0.640707965	0.8688996	1.1282679
Lilrb3a	-2.0835207	-0.31729904	0.037203792	0.467439448	0.223684211	0.346902655	0.31857964	0.49479303
Cd300lf	-2.097083	-0.31731826	0.035986224	0.457504088	0.026315789	0.100884956	0.031566527	0.13104087
Thumpd3	-2.552942	-0.3173334	0.010681726	0.211261716	0.013157895	0.102654867	0.013487855	0.1288276
Trappc6a	-2.4865065	-0.31743473	0.012900425	0.239109681	0.263157895	0.410619469	0.3781694	0.60198426
Bloc1s2	-2.3181293	-0.31771109	0.020442291	0.326694264	0.578947368	0.766371681	1.1307298	1.4623809
Cxcr3	-2.5884864	-0.31774735	0.009639872	0.198324865	0.394736842	0.553982301	0.65082693	0.9228976
Med8	-2.510428	-0.31919122	0.012058492	0.22846941	0.039473684	0.146902655	0.066242576	0.20102957
Ptges3l1	-2.1365576	-0.3193612	0.032633997	0.43530494	0.078947368	0.169911504	0.09436575	0.2227187
Ddost	-3.3810592	-0.31965902	0.00072207	0.045428285	0.368421053	0.587610619	0.61514795	0.9717597
Sergef	-2.2342114	-0.31985953	0.025469167	0.37283141	0.026315789	0.104424779	0.02637108	0.13530192
Ndufa5	-2.8447957	-0.32017648	0.004443993	0.146315913	0.315789474	0.516814159	0.52729774	0.80741525
Slc35c1	-2.2435665	-0.32039255	0.024860299	0.36767309	0.026315789	0.109734513	0.039620258	0.14816903
Stk16	-2.406702	-0.3209662	0.016097296	0.281631289	0.026315789	0.120353982	0.047896396	0.1703858
Fads3	-2.168787	-0.32116416	0.030098852	0.415621938	0.078947368	0.178761062	0.10728356	0.24093598
Mrpl54	-1.9761151	-0.32174715	0.04814174	0.533432843	0.394736842	0.484955752	0.57492363	0.77172565
Rbm8a	-3.0050957	-0.32245445	0.002654972	0.111958129	0.276315789	0.47079646	0.44882077	0.7223836
Zfyve16	-2.091896	-0.32335582	0.036447815	0.460925699	0.052631579	0.138053097	0.062670775	0.17872964
Slc48a1	-2.1510231	-0.32380614	0.031474378	0.425461558	0.026315789	0.100884956	0.028237527	0.1345226
Gdi2	-3.5043833	-0.3244899	0.000457666	0.032303751	0.473684211	0.702654867	0.8291644	1.2295308
Uqcr11	-2.6783383	-0.3258535	0.007398844	0.162241847	0.565789474	0.734513274	1.0299964	1.3581915
Eef1g	-2.521457	-0.3264879	0.011686996	0.223753589	0.631578947	0.881415929	1.5621548	2.0862296
Mrpl50	-2.3529804	-0.3266338	0.01862362	0.305978078	0.026315789	0.113274336	0.03188566	0.15017948
Trim5	-2.5942636	-0.3273357	0.00947938	0.196344952	0.157894737	0.300884956	0.2365977	0.43565413
Rpl23a	-3.5067973	-0.3281959	0.000453535	0.032208939	0.802631579	0.939823009	2.2466028	2.7334466
Atp5pf	-2.304163	-0.328541	0.021213499	0.334504626	0.513157895	0.679646018	0.92503434	1.2230873
RT1-S3	-1.9905081	-0.32954925	0.046534999	0.526351162	0.394736842	0.50619469	0.64252687	0.8629797
Cbr3	-2.405802	-0.3305912	0.016137003	0.281729457	0.026315789	0.116814159	0.03329679	0.15455188
Suclg1	-2.0472207	-0.3306711	0.040636426	0.49408803	0.355263158	0.474336283	0.51612985	0.71587294
Ldha	-2.292681	-0.33113167	0.021866383	0.341838918	0.513157895	0.653097345	0.86653125	1.1357436
Lin37	-1.9684433	-0.33119598	0.049017053	0.537964919	0.118421053	0.208849558	0.15578364	0.29754615
Ndufa6	-2.3292027	-0.3313174	0.019848336	0.321601707	0.368421053	0.511504425	0.57898206	0.82205594
Lsp1	-3.3036993	-0.3316096	0.000954181	0.054111943	0.75	0.930973451	2.0295992	2.5555527
Limd2	-3.3736753	-0.33174515	0.000741718	0.046031296	0.539473684	0.778761062	1.074588	1.5307969
Gsto1	-2.5452092	-0.3318838	0.010921228	0.212556824	0.328947368	0.490265487	0.5212977	0.77350587
Eif4a2	-3.002933	-0.33212435	0.002673914	0.112468504	0.434210526	0.615929204	0.69350207	1.0009109
Mospd2	-2.0734022	-0.3323271	0.038134877	0.474433273	0.026315789	0.100884956	0.041988205	0.14189103
Rps15	-3.577044	-0.33234805	0.000347502	0.025829166	0.815789474	0.953982301	2.3202996	2.815902
Myg1	-2.0545516	-0.33286765	0.039922345	0.488687759	0.092105263	0.180530973	0.114760935	0.24383758
Arpp19	-2.3583674	-0.33328608	0.018355512	0.304309221	0.184210526	0.309734513	0.23936021	0.4150724
Npm1	-3.0351834	-0.3333212	0.002403895	0.105144834	0.697368421	0.881415929	1.6469307	2.1229634
AABR07030926.1	-2.3471792	-0.3336607	0.018916162	0.309855774	0.052631579	0.153982301	0.06708375	0.19789758
Cited2	-2.6115427	-0.3345467	0.009013473	0.188594879	0.355263158	0.499115044	0.6065857	0.9128343
Cox7b	-2.199556	-0.3347314	0.027838401	0.394137014	0.460526316	0.601769912	0.77386415	1.0287513
Zmpste24	-2.1244025	-0.33663133	0.033636496	0.442548651	0.105263158	0.207079646	0.13314652	0.2739509
Lrrc59	-2.3237457	-0.3368766	0.020139126	0.322814879	0.157894737	0.283185841	0.21817948	0.38770807
Prdx5	-2.1114085	-0.33706608	0.034737227	0.449479495	0.210526316	0.325663717	0.29302034	0.46644944
Ptpn7	-2.5581832	-0.3377243	0.010522064	0.208992599	0.092105263	0.217699115	0.13258706	0.30184123
Stard3	-2.149714	-0.33815974	0.031577848	0.42637872	0.078947368	0.173451327	0.092614554	0.22507645
Rpl29	-2.7429125	-0.33825156	0.006089689	0.146315913	0.710526316	0.92920354	1.9632591	2.5266664
Fxyd5	-2.7858896	-0.33934045	0.005338103	0.146315913	0.723684211	0.916814159	1.9770796	2.4998188
Rps27a	-2.9361932	-0.3405227	0.003322673	0.12526952	0.710526316	0.892035398	1.7186297	2.2057128
Rpn2	-3.4405346	-0.34097418	0.000580566	0.038345344	0.342105263	0.543362832	0.51610124	0.8441993
Pdcd2	-2.4736655	-0.3415	0.013373483	0.246123271	0.118421053	0.246017699	0.17090055	0.34489995
Rab11b	-2.0321865	-0.34166133	0.04213477	0.504748183	0.210526316	0.315044248	0.26771837	0.43310323
Dctd	-2.4631317	-0.34177253	0.01377293	0.252120814	0.236842105	0.373451327	0.332363	0.5416288
Anxa6	-2.3729153	-0.34188113	0.017648314	0.300199859	0.263157895	0.421238938	0.4038902	0.6216355
Rpl27a	-3.02651	-0.34368867	0.002473947	0.10735232	0.763157895	0.939823009	2.3910203	3.0041492
Pgp	-2.7756243	-0.34388098	0.005509583	0.146315913	0.302631579	0.481415929	0.4687792	0.730823
Thrsp	-2.4797614	-0.34461147	0.01314703	0.24314714	0.026315789	0.118584071	0.02676311	0.1510797
St3gal5	-2.0509613	-0.34463787	0.040270719	0.491679467	0.118421053	0.214159292	0.14939703	0.28825253
Tspan13	-3.6453938	-0.34501293	0.000266983	0.020711293	0.710526316	0.913274336	1.8557855	2.4620366
Rps15a	-3.1635575	-0.34503734	0.001558536	0.077209327	0.776315789	0.946902655	2.4163055	3.0010436
Timm13	-2.256836	-0.3453568	0.024018321	0.362443817	0.381578947	0.504424779	0.5538448	0.77639794
Tax1bp1	-3.1369112	-0.34560502	0.001707379	0.082367615	0.302631579	0.523893805	0.5155031	0.8372819
AABR07049994.1	-2.2539742	-0.3475519	0.024197797	0.363365647	0.328947368	0.456637168	0.484744	0.70452595
Rpl37	-2.8017063	-0.3478907	0.005083314	0.146315913	0.342105263	0.52920354	0.51955354	0.7901935
Hint1	-2.9139574	-0.34905002	0.003568787	0.129278145	0.368421053	0.587610619	0.616578	0.9337987
Mrpl27	-2.2672036	-0.34941572	0.023377797	0.358362972	0.118421053	0.242477876	0.18231522	0.3443272
Siglech	-2.7973135	-0.35012016	0.005152953	0.146315913	0.736842105	0.952212389	2.5473595	3.2894158
Hist1h1e	-2.208044	-0.35038888	0.027241199	0.389234368	0.355263158	0.499115044	0.6131906	0.8619583
Gpx1	-3.1057098	-0.35045162	0.001898229	0.088187193	0.815789474	0.969911504	2.8972068	3.535209
Smim14	-2.5883996	-0.35086778	0.009642302	0.198324865	0.5	0.660176991	0.85863644	1.1669494
Exosc7	-2.102487	-0.35146874	0.035510637	0.454993472	0.039473684	0.122123894	0.05422133	0.1700565
Rpl10a	-3.233237	-0.35166174	0.00122396	0.065691649	0.723684211	0.915044248	1.998263	2.5620925
Sap18	-2.1919122	-0.35287738	0.028385851	0.399003171	0.368421053	0.492035398	0.51193595	0.7211589
Rps18l1	-3.5091815	-0.35336056	0.000449488	0.032140356	0.815789474	0.969911504	2.9916205	3.6583138
Cox8a	-3.015426	-0.35354292	0.002566186	0.109619479	0.565789474	0.784070796	1.154932	1.5846846
Taldo1	-2.2817185	-0.3540812	0.022505966	0.347869478	0.460526316	0.601769912	0.7557924	1.0132135
Nudc	-2.1679075	-0.35470694	0.030165733	0.416196014	0.302631579	0.444247788	0.44524556	0.65339434
AABR07026311.1	-2.2558067	-0.3555605	0.024082745	0.362776697	0.065789474	0.161061947	0.073454924	0.20668802
Fkbp2	-2.7250457	-0.35599256	0.006429259	0.146596086	0.473684211	0.672566372	0.8473821	1.1838484
Srp19	-3.3429437	-0.35623497	0.000828948	0.049394462	0.144736842	0.343362832	0.23602478	0.49608132
LOC108348287	-2.2887924	-0.3563173	0.022091419	0.343885452	0.592105263	0.77699115	1.1690475	1.5115027
Samsn1	-2.2037697	-0.3566686	0.02754055	0.39206183	0.263157895	0.398230088	0.38618007	0.5896731
Ubfd1	-2.0302362	-0.356784	0.042332524	0.505592366	0.157894737	0.265486726	0.21316357	0.36923057
Gnl3	-2.263976	-0.35805458	0.02357559	0.359669906	0.065789474	0.162831858	0.08232723	0.21999161
Ubxn1	-2.7163305	-0.3581532	0.006601	0.149531736	0.25	0.433628319	0.38779542	0.63542604
Minos1	-2.8344688	-0.35826677	0.004590194	0.146315913	0.407894737	0.607079646	0.6899025	1.0090067
Itm2b	-3.0600092	-0.35847002	0.002213301	0.098644851	0.776315789	0.922123894	2.0595539	2.554411
Hdlbp	-2.6813254	-0.35868743	0.007333118	0.161786576	0.302631579	0.467256637	0.4680708	0.72428757
Psmd14	-2.6720405	-0.35957205	0.007539158	0.164878975	0.171052632	0.316814159	0.24789996	0.46563357
Pold4	-2.0682611	-0.35958222	0.038615462	0.477496159	0.171052632	0.283185841	0.23189323	0.3961661
Rasgrp2	-2.8536096	-0.35964385	0.004322563	0.146315913	0.526315789	0.734513274	1.0222688	1.408604
Ntmt1	-2.2518098	-0.3599186	0.024334298	0.363365647	0.039473684	0.123893805	0.04107987	0.1650028
Evi2a	-2.7247124	-0.36079526	0.006435752	0.146596086	0.144736842	0.284955752	0.20809773	0.41420057
Tm7sf2	-2.1002018	-0.3617428	0.035711087	0.455981787	0.052631579	0.136283186	0.06671252	0.19077191
Ube2e1	-2.2314813	-0.36187485	0.025649263	0.374292613	0.105263158	0.214159292	0.13376552	0.28158405
Skap2	-2.7371185	-0.36226258	0.006197997	0.146315913	0.315789474	0.492035398	0.480653	0.75170213
LOC687780	-3.3783436	-0.36233506	0.000729239	0.045428285	0.828947368	0.957522124	2.870658	3.452851
Vdac1	-2.4254546	-0.3627996	0.015289225	0.271540596	0.052631579	0.153982301	0.060920868	0.19999051
Hspa9	-2.0070179	-0.36282218	0.044747769	0.516313178	0.105263158	0.198230088	0.12654492	0.2633718
Blnk	-2.4637837	-0.3629637	0.013747906	0.252060265	0.644736842	0.869026549	1.4712481	1.9086156
Eif2s2	-2.4483237	-0.3631233	0.01435226	0.259096897	0.447368421	0.584070796	0.71669567	0.9890944
Ndufa4	-2.8710208	-0.36313435	0.004091485	0.141362539	0.526315789	0.750442478	1.0170089	1.4116415
Trex1	-3.2227056	-0.36451405	0.001269859	0.06774823	0.328947368	0.550442478	0.57194495	0.92049736
Tnip1	-2.3013208	-0.36477023	0.021373508	0.33605039	0.065789474	0.166371681	0.08965254	0.23330489
Erap1	-3.574169	-0.36505693	0.000351342	0.02591109	0.065789474	0.249557522	0.106636435	0.35073096
Myl12b	-3.412735	-0.36568016	0.000643145	0.041806935	0.605263158	0.82300885	1.2289819	1.6812254
Ndufs5	-2.174042	-0.36661673	0.029701982	0.411977819	0.197368421	0.322123894	0.26825142	0.4458331
Ccr1	-2.525128	-0.36663377	0.01156562	0.221946535	0.013157895	0.104424779	0.03505038	0.16855642
Rps3	-3.7647257	-0.3666509	0.000166732	0.014431966	0.789473684	0.945132743	2.3129656	2.8682535
Plaa	-2.039397	-0.3668741	0.041410416	0.49965935	0.052631579	0.132743363	0.060638987	0.1785422
AC095947.3	-3.3155208	-0.36693713	0.000914725	0.052416639	0.723684211	0.913274336	2.2986515	2.930698
Kpnb1	-2.5122862	-0.3669473	0.011995181	0.22779762	0.105263158	0.231858407	0.14640948	0.318967
Dapk3	-2.1358726	-0.36718836	0.032689802	0.435669765	0.171052632	0.290265487	0.24721767	0.419396
Pzp	-2.767777	-0.36719477	0.005644006	0.146315913	0.039473684	0.159292035	0.06499721	0.22318494
Arl2bp	-2.1490462	-0.3680803	0.03163073	0.426392615	0.131578947	0.237168142	0.16766292	0.31914082
Polr2g	-2.326001	-0.36868596	0.020018496	0.322472846	0.223684211	0.346902655	0.30051333	0.49989828
Nudt7	-2.6170294	-0.36879218	0.008869872	0.186539525	0.026315789	0.12920354	0.0433347	0.18549874
Fgf12	-2.5479634	-0.36889762	0.010835385	0.212307997	0.092105263	0.230088496	0.14918469	0.3243216
Sema4d	-2.7730057	-0.36917904	0.005554114	0.146315913	0.157894737	0.316814159	0.21561548	0.42680925
Trim17	-1.9984574	-0.3696352	0.045667094	0.519392133	0.039473684	0.115044248	0.04996814	0.16029802
AABR07028013.1	-2.2649012	-0.3697609	0.023518752	0.359469704	0.078947368	0.17699115	0.088983774	0.22921701
Ap3s1	-2.0966828	-0.37007025	0.036021672	0.457504088	0.144736842	0.246017699	0.17401862	0.32564083
Rpl31	-3.379427	-0.37009224	0.000726371	0.045428285	0.789473684	0.985840708	3.3480716	4.239386
Dda1	-2.1739392	-0.37019238	0.029709698	0.411977819	0.131578947	0.251327434	0.18897088	0.35126287
Selenoh	-2.845133	-0.3703178	0.004439288	0.146315913	0.381578947	0.562831858	0.6155655	0.9161502
Psme1	-3.0691414	-0.37094292	0.002146749	0.096992967	0.697368421	0.874336283	1.5402243	1.9716884
Arpc1b	-3.0051632	-0.3714607	0.002654383	0.111958129	0.631578947	0.842477876	1.3628786	1.8212802
Cd8b	-2.398698	-0.37329027	0.016453472	0.286276232	0.052631579	0.161061947	0.091499135	0.23852319
Cox6b1	-3.0562024	-0.37377432	0.002241598	0.099636004	0.552631579	0.787610619	1.1181267	1.5586398
Zfp106	-2.240231	-0.37380624	0.025075929	0.369864337	0.118421053	0.240707965	0.18116063	0.34731695
As3mt	-2.4063175	-0.37429246	0.016114255	0.281631289	0.052631579	0.152212389	0.06507068	0.19976676
Was	-3.1145713	-0.37461528	0.001842124	0.086066943	0.197368421	0.380530973	0.28674847	0.53909135
Zfp148	-2.0144355	-0.37484697	0.043963829	0.511336015	0.105263158	0.191150442	0.11256394	0.24949354
Prcp	-2.1469927	-0.37491012	0.031793856	0.427890142	0.171052632	0.272566372	0.20668167	0.37069777
Bin3	-2.6229396	-0.3752307	0.008717474	0.184277101	0.026315789	0.12920354	0.03404912	0.17375132
Tmbim6	-2.992036	-0.3756489	0.002771235	0.115674463	0.631578947	0.854867257	1.4552085	1.9554933
Prpf19	-2.1271322	-0.37612072	0.0334091	0.441223535	0.157894737	0.261946903	0.20551714	0.3667457
Fli1	-2.8154283	-0.3770187	0.004871226	0.146315913	0.302631579	0.465486726	0.43851152	0.69508755
Litaf	-2.930176	-0.37715226	0.003387701	0.126335881	0.171052632	0.334513274	0.24798672	0.48253548
Ormdl2	-2.963042	-0.37781826	0.003046149	0.124619313	0.315789474	0.538053097	0.5239172	0.8373913
Cherp	-2.3265562	-0.37784067	0.019988893	0.322472846	0.052631579	0.155752212	0.07345885	0.21026982
Eid1	-2.758036	-0.37910753	0.005814983	0.146315913	0.171052632	0.318584071	0.235259	0.45019424
Hacd2	-2.570749	-0.38036963	0.01014788	0.205027075	0.078947368	0.205309735	0.10985532	0.27417934
RT1-CE4	-3.0724864	-0.38078654	0.002122835	0.096176718	0.776315789	0.923893805	1.9218118	2.4073167
RGD1359290	-3.6634228	-0.38080543	0.000248867	0.019772328	0.473684211	0.700884956	0.8242239	1.2478658
Gnb4	-2.082449	-0.38094643	0.037301476	0.467631233	0.197368421	0.315044248	0.2654538	0.44135943
Bcl2a1	-2.0889375	-0.3809965	0.036713354	0.462318397	0.157894737	0.260176991	0.20973389	0.3760179
N4bp2l1	-2.5692134	-0.38199714	0.010192963	0.205433182	0.013157895	0.10619469	0.020697584	0.14910045
Tma7	-2.4898674	-0.38211423	0.012779072	0.237524014	0.407894737	0.571681416	0.6211758	0.88540983
Srpk3	-2.0696268	-0.3823882	0.038487297	0.47698725	0.052631579	0.134513274	0.06725306	0.18824764
Stx6	-2.686902	-0.38244495	0.007211808	0.160418193	0.039473684	0.157522124	0.05687928	0.2083662
Klf13	-2.6352775	-0.3832477	0.008406851	0.179784503	0.381578947	0.518584071	0.541688	0.7900713
Rab18	-2.7151744	-0.3835049	0.006624087	0.149837872	0.039473684	0.150442478	0.04152362	0.18948764
Zufsp	-2.4628992	-0.3836196	0.013781869	0.252120814	0.092105263	0.210619469	0.12758543	0.2929696
Cct4	-3.0269518	-0.38416222	0.002470334	0.10735232	0.302631579	0.513274336	0.4764213	0.7766833
Zfp91	-2.5838175	-0.38416964	0.009771347	0.199854808	0.184210526	0.338053097	0.2872992	0.4990771
Vps28	-2.045018	-0.384858	0.040853078	0.495402692	0.223684211	0.338053097	0.3152601	0.49917912
Slc39a7	-2.753014	-0.3852623	0.005904934	0.146315913	0.236842105	0.403539823	0.3685833	0.61484456
Nedd4	-2.4467673	-0.38553685	0.014414389	0.259933154	0.447368421	0.601769912	0.7347632	1.0150903
Serpina1	-2.5464454	-0.38716125	0.010882624	0.212307997	0.184210526	0.325663717	0.27978113	0.48809412
Nrdc	-1.9826466	-0.38752386	0.047406921	0.530399936	0.25	0.355752212	0.362647	0.551501
Arfgap3	-2.2362344	-0.38803858	0.025336413	0.372107926	0.105263158	0.219469027	0.14015771	0.29565805
Ube2d2	-2.000721	-0.38839287	0.045422462	0.518042865	0.210526316	0.322123894	0.28525385	0.4611547
Dynll1	-3.4589791	-0.3886148	0.000542227	0.036699698	0.407894737	0.660176991	0.75817406	1.1769722
Psmb3	-2.634848	-0.38945708	0.008417492	0.179784503	0.539473684	0.759292035	1.1010394	1.4932369
Pdia3	-3.152782	-0.39020297	0.001617226	0.079157444	0.723684211	0.913274336	1.768518	2.297009
Ccdc50	-1.981359	-0.3904346	0.047551026	0.530399936	0.157894737	0.254867257	0.20302515	0.3607157
7-Sep	-3.8991756	-0.39229345	9.65E-05	0.010667722	0.460526316	0.723893805	0.83051175	1.297966
Mrpl32	-2.0193243	-0.39246446	0.043453531	0.509616927	0.144736842	0.246017699	0.187087	0.34383318
Timm23	-2.9251606	-0.39288905	0.003442784	0.127522567	0.118421053	0.272566372	0.15841699	0.36149436
Tmed3	-2.9655824	-0.39424148	0.003021105	0.123902989	0.565789474	0.759292035	1.0923737	1.486907
Krcc1	-2.417891	-0.39440134	0.015610754	0.275466156	0.276315789	0.417699115	0.39594617	0.62087697
Rsl24d1	-2.199422	-0.39488447	0.027847939	0.394137014	0.092105263	0.189380531	0.118481226	0.26647782
Cox4i1	-3.4513218	-0.39664802	0.000557848	0.036993422	0.75	0.920353982	2.0670617	2.6098104
Rpl22l1	-2.1815221	-0.39670807	0.029144826	0.407499156	0.526315789	0.647787611	0.8726832	1.1326753
Bst2	-3.698977	-0.3969677	0.00021647	0.017537295	0.723684211	0.957522124	2.1090894	2.8126025
Bub3	-2.812058	-0.39761877	0.004922564	0.146315913	0.118421053	0.261946903	0.16245522	0.36857668
Rplp0	-3.8368444	-0.39787936	0.000124625	0.011395415	0.828947368	0.962831858	3.2251885	3.9490678
RT1-Db1	-3.1336217	-0.39820862	0.001726633	0.082842051	0.907894737	0.97699115	3.321428	3.7239742
Psmd2	-2.6884303	-0.39849508	0.007178883	0.159978188	0.197368421	0.345132743	0.27405792	0.49327293
Ppp1r10	-2.3732955	-0.39879745	0.017630149	0.300199859	0.092105263	0.203539823	0.12880091	0.2920648
Med29	-2.1574876	-0.39902002	0.030967696	0.422300776	0.092105263	0.185840708	0.10717759	0.2542202
Sf3a2	-2.2581253	-0.39902893	0.023937849	0.36228722	0.157894737	0.274336283	0.20952164	0.389176
LOC100910270	-3.4949708	-0.4004505	0.000474114	0.03332168	0.736842105	0.920353982	2.3908346	3.106006
Pet100	-2.4264238	-0.4005231	0.015248456	0.271109305	0.184210526	0.322123894	0.26029715	0.45581618
Upf3a	-2.572909	-0.40133765	0.010084767	0.20450564	0.039473684	0.150442478	0.060975883	0.21187463
Ppih	-2.624196	-0.40146163	0.008685378	0.183834909	0.026315789	0.127433628	0.028015224	0.16841502
Cox16	-2.2354712	-0.40180337	0.025386422	0.372107926	0.157894737	0.274336283	0.20130904	0.37605512
Zbed5	-2.880273	-0.40195903	0.00397331	0.138442903	0.552631579	0.766371681	1.0445145	1.4291269
Rps20	-4.1841445	-0.40268782	2.86E-05	0.004441069	0.815789474	0.952212389	2.7767687	3.4264486
Xkrx	-2.2530596	-0.40269524	0.024255389	0.363365647	0.065789474	0.166371681	0.090181775	0.23447867
Trmt112	-3.098494	-0.4029831	0.00194507	0.09010877	0.447368421	0.637168142	0.74992794	1.0974216
Egr1	-3.3714504	-0.4034575	0.000747735	0.046230262	0.171052632	0.387610619	0.40405384	0.8159345
St3gal6	-2.5028203	-0.40348178	0.012320806	0.231839795	0.092105263	0.215929204	0.13751183	0.30633515
Sod1	-2.3706443	-0.40374193	0.017757114	0.300199859	0.381578947	0.52920354	0.60389566	0.86044025
Pgrmc1	-2.1661584	-0.40428722	0.030299088	0.416986446	0.118421053	0.224778761	0.1523708	0.30559722
Sec31a	-2.2857523	-0.40456572	0.02226876	0.345655208	0.210526316	0.325663717	0.28047156	0.47250882
Cd48	-3.2185438	-0.4052942	0.001288433	0.068133642	0.434210526	0.65840708	0.77855545	1.1667323
Psmb1	-2.9665608	-0.4059302	0.003011507	0.123818097	0.671052632	0.815929204	1.3153601	1.6976401
Sec61b	-2.9323845	-0.40633667	0.003363701	0.126012347	0.631578947	0.861946903	1.4803687	1.984901
Clta	-4.221085	-0.40672356	2.43E-05	0.0039201	0.526315789	0.768141593	0.93234664	1.432855
Arhgap30	-2.000028	-0.407046	0.045497261	0.518536354	0.131578947	0.22300885	0.15949976	0.30883354
Ube3a	-2.245504	-0.40705556	0.024735801	0.366161095	0.078947368	0.180530973	0.100710094	0.25025934
Anp32e	-3.2850761	-0.40730157	0.001019548	0.056825462	0.355263158	0.617699115	0.65890545	1.0518036
Ugcg	-2.62552	-0.40928996	0.008651675	0.18335754	0.039473684	0.145132743	0.04290363	0.19120935
Mpnd	-2.0444713	-0.40995783	0.04090702	0.495402692	0.131578947	0.230088496	0.15768068	0.3113836
LOC103694877	-2.9549663	-0.41191375	0.003127032	0.12526952	0.25	0.447787611	0.40058568	0.6786561
Vdac2	-2.597965	-0.4120534	0.009377805	0.194834832	0.328947368	0.511504425	0.54345214	0.8191624
Cnih4	-2.4862258	-0.4128922	0.012910602	0.239109681	0.078947368	0.198230088	0.1098051	0.27619386
Ndufaf3	-2.24799	-0.41409028	0.024576838	0.365466013	0.105263158	0.208849558	0.14049335	0.30229855
AABR07073038.1	-3.3470824	-0.41420695	0.00081667	0.048958607	0.25	0.495575221	0.403771	0.72491986
Alkbh7	-2.5480435	-0.41457212	0.010832895	0.212307997	0.092105263	0.215929204	0.12771061	0.30567658
Kdm5c	-2.239333	-0.41494045	0.025134258	0.370322569	0.065789474	0.161061947	0.07700324	0.2179279
Mgat1	-2.2522662	-0.41494933	0.024305458	0.363365647	0.236842105	0.366371681	0.31771028	0.51761204
Nup62	-2.2295012	-0.41549283	0.025780575	0.374494749	0.092105263	0.196460177	0.11713332	0.27277
Rhoa	-3.6084914	-0.41638738	0.000307983	0.023128243	0.526315789	0.77699115	0.9781768	1.4353783
AABR07064810.1	-2.9160857	-0.41651616	0.00354453	0.129278145	0.526315789	0.725663717	0.92784965	1.2977523
Edem1	-2.4523587	-0.41655594	0.014192309	0.256490885	0.118421053	0.23539823	0.14978437	0.32721293
Tmem163	-2.171424	-0.41701594	0.029899146	0.413764674	0.052631579	0.139823009	0.06087601	0.19315195
RT1-Db2	-2.2102563	-0.4173561	0.027087377	0.387373052	0.105263158	0.207079646	0.12703522	0.27886054
Vdac3	-2.2557218	-0.4181059	0.024088055	0.362776697	0.171052632	0.284955752	0.2084312	0.38780114
Rpl3	-3.453918	-0.41906846	0.000552505	0.036787468	0.736842105	0.899115044	1.7764273	2.2518907
Gne	-3.22063	-0.42466134	0.001279092	0.067857882	0.302631579	0.502654867	0.4756666	0.79613215
Atp5mf	-3.4565754	-0.42619267	0.000547086	0.036699698	0.342105263	0.610619469	0.6040934	0.9953718
Dnajc19	-2.5136197	-0.4266861	0.011949927	0.227200571	0.157894737	0.299115044	0.22520705	0.43006322
Hsbp1	-3.2841895	-0.4271053	0.001022762	0.056825462	0.210526316	0.446017699	0.35529423	0.660605
Anxa2	-2.0052142	-0.42714506	0.044940146	0.516313178	0.276315789	0.371681416	0.39071637	0.59406346
Romo1	-2.6191037	-0.42761394	0.008816117	0.185646422	0.302631579	0.467256637	0.43641752	0.69217485
Bola1	-2.7175047	-0.42804968	0.00657762	0.149207642	0.092105263	0.231858407	0.13387413	0.32636482
Srgap3	-2.409308	-0.4282173	0.015982808	0.280227348	0.026315789	0.115044248	0.029184233	0.16339195
Bcap31	-2.9439418	-0.42956507	0.003240608	0.12526952	0.289473684	0.484955752	0.44284934	0.73524743
Zc3h18	-2.5117345	-0.42960033	0.012013948	0.227890878	0.065789474	0.184070796	0.08524647	0.24627091
RGD1304567	-2.3602705	-0.4307661	0.018261619	0.303849289	0.065789474	0.162831858	0.06996966	0.22202688
Ubtf	-2.3558147	-0.43176767	0.018482135	0.304375083	0.171052632	0.304424779	0.24254435	0.44007787
Rpl19	-4.3791747	-0.4319343	1.19E-05	0.002084259	0.776315789	0.955752212	2.371797	3.0131989
Pnrc2	-2.3834114	-0.43258384	0.017153016	0.294159017	0.355263158	0.502654867	0.5458453	0.7999607
Jpt1	-3.5599508	-0.43309203	0.000370924	0.026992114	0.526315789	0.736283186	0.9249331	1.346399
Mpc2	-2.0826125	-0.43395674	0.037286566	0.467631233	0.171052632	0.283185841	0.22139058	0.39677766
Rpl15	-4.66033	-0.43455258	3.16E-06	0.000649007	0.815789474	0.962831858	2.7255611	3.4161627
Btf3	-3.407319	-0.4354581	0.000656044	0.04231098	0.421052632	0.679646018	0.73853606	1.1527195
Cyb561a3	-3.8587654	-0.43572295	0.000113961	0.010667722	0.776315789	0.961061947	2.2961762	2.9547162
Acly	-2.529525	-0.43575895	0.0114217	0.220212525	0.105263158	0.23539823	0.14589167	0.32713255
Emp3	-1.9814473	-0.43590882	0.047541123	0.530399936	0.210526316	0.300884956	0.28974646	0.4806188
AABR07006258.2	-2.9993212	-0.4360864	0.00270582	0.113231323	0.578947368	0.785840708	1.1403885	1.561241
Pcbp2	-3.830943	-0.43710065	0.000127653	0.011535067	0.434210526	0.653097345	0.6895585	1.0956625
Emc4	-3.2465668	-0.43746603	0.00116806	0.06319051	0.171052632	0.346902655	0.23380834	0.49065927
Znrf2	-2.145412	-0.43760747	0.031919925	0.429235552	0.052631579	0.139823009	0.06642577	0.2005341
Tmed5	-2.201418	-0.43769008	0.027706448	0.392873572	0.131578947	0.237168142	0.1555652	0.3226494
Ttf1	-2.1072319	-0.4381113	0.035097482	0.451300377	0.105263158	0.207079646	0.14315784	0.2982355
Stx5	-2.266547	-0.43835995	0.02341791	0.358594918	0.092105263	0.192920354	0.10629252	0.26274076
Ptges3	-3.6133292	-0.43836844	0.000302291	0.023016071	0.263157895	0.484955752	0.39460683	0.7248469
LOC684988	-3.1910686	-0.43841782	0.001417476	0.073307558	0.605263158	0.814159292	1.2263572	1.6756718
Ndufc2	-2.4529371	-0.4396725	0.014169508	0.256429912	0.355263158	0.477876106	0.5139049	0.7660404
Cgrrf1	-3.1717489	-0.43982327	0.001515239	0.076159077	0.013157895	0.145132743	0.021235961	0.18758708
AABR07057617.1	-3.1175625	-0.44082725	0.001823533	0.085930714	0.236842105	0.440707965	0.34396854	0.6262794
Fetub	-2.4972298	-0.44145715	0.01251678	0.234454396	0.026315789	0.123893805	0.034366734	0.17067093
Gstk1	-2.4638178	-0.44220084	0.013746598	0.252060265	0.026315789	0.116814159	0.026889011	0.16495252
Mcrip1	-2.4589858	-0.4428458	0.013933017	0.254320078	0.092105263	0.214159292	0.119025484	0.29105288
Rpl28	-4.0116014	-0.44342428	6.03E-05	0.008063651	0.710526316	0.911504425	1.6939744	2.2625055
LOC108349548	-2.82965	-0.4442838	0.004659897	0.146315913	0.302631579	0.484955752	0.45925763	0.7436872
Casp1	-2.9556828	-0.44677132	0.003119777	0.12526952	0.013157895	0.130973451	0.025793094	0.18450886
Snx30	-2.1523352	-0.44744402	0.031370972	0.425331408	0.065789474	0.153982301	0.07413126	0.21294639
Psmb2	-3.307667	-0.4476894	0.000940766	0.053721635	0.355263158	0.561061947	0.55285627	0.89384097
Brk1	-2.8722816	-0.4478496	0.004075196	0.141362539	0.421052632	0.630088496	0.72942996	1.0820284
Naxe	-2.2183855	-0.44866168	0.026528563	0.381371281	0.092105263	0.192920354	0.110401794	0.2677465
Pdhb	-2.1233792	-0.4493551	0.033722091	0.442645109	0.184210526	0.284955752	0.22513002	0.40573704
Emd	-2.9517055	-0.44937617	0.003160243	0.12526952	0.065789474	0.208849558	0.084984615	0.27487552
Ppdpf	-2.2820206	-0.4495357	0.02248812	0.347869478	0.223684211	0.357522124	0.3440151	0.5621954
Hmgb2l1	-2.7135048	-0.45025355	0.006657562	0.150192418	0.171052632	0.320353982	0.2480527	0.47784862
Men1	-2.579067	-0.45042554	0.009906761	0.201816037	0.026315789	0.123893805	0.028223515	0.17025544
Rpl26	-3.985105	-0.45069775	6.75E-05	0.008734548	0.723684211	0.922123894	1.9882139	2.5997703
Eif4b	-2.0222008	-0.4508892	0.043155619	0.509616927	0.315789474	0.431858407	0.4440158	0.6566206
Cse1l	-2.4225326	-0.4510487	0.015412742	0.273144352	0.065789474	0.173451327	0.0882063	0.24402238
S100a11	-3.3381948	-0.45116016	0.000843246	0.049706159	0.657894737	0.812389381	1.3357182	1.7571211
Asph	-2.6358795	-0.4529553	0.008391952	0.179705783	0.105263158	0.246017699	0.1508865	0.34295383
Crip1	-3.7610056	-0.45304614	0.000169232	0.014571637	0.815789474	0.945132743	2.8760688	3.523983
Plk2	-2.4460113	-0.4533486	0.014444651	0.259938214	0.144736842	0.279646018	0.24864885	0.46545306
Nt5c	-2.6866093	-0.45408937	0.007218136	0.160418193	0.223684211	0.391150442	0.33230567	0.5777976
Dnpep	-2.386806	-0.4547323	0.016995454	0.292371585	0.197368421	0.318584071	0.25378883	0.45469353
Zw10	-2.5092175	-0.456745	0.012099894	0.22846941	0.065789474	0.173451327	0.071886726	0.23333922
Map2k1	-2.215151	-0.45716038	0.026749702	0.383544545	0.131578947	0.246017699	0.16839024	0.33678043
Med10	-2.1802971	-0.45719102	0.02923545	0.407499156	0.105263158	0.203539823	0.12732841	0.28703082
Impdh2	-2.559852	-0.45739475	0.010471675	0.208495364	0.342105263	0.479646018	0.48032618	0.72990394
Napg	-2.2479758	-0.4580264	0.024577734	0.365466013	0.052631579	0.14159292	0.05630578	0.20087706
Hes6	-2.6599708	-0.45936334	0.007814743	0.169777099	0.065789474	0.189380531	0.091502905	0.2677479
Mid1ip1	-2.8857	-0.46038303	0.003905444	0.136657288	0.039473684	0.169911504	0.06479685	0.23731366
Vamp8	-3.0893536	-0.46042028	0.002005926	0.091637399	0.381578947	0.553982301	0.5751207	0.8930762
Tapbp	-2.2490344	-0.46062756	0.024510309	0.365123683	0.276315789	0.415929204	0.41339415	0.6371865
Rnf216	-2.0050578	-0.46075708	0.044956857	0.516313178	0.078947368	0.162831858	0.09056226	0.22909294
Sin3b	-3.4556558	-0.46162802	0.000548956	0.036699698	0.407894737	0.649557522	0.6693057	1.0553557
Psme2	-3.8227205	-0.4618787	0.000131987	0.011861554	0.565789474	0.821238938	1.1870188	1.7339164
Dctn6	-2.7388854	-0.46284077	0.006164785	0.146315913	0.223684211	0.378761062	0.31373832	0.55739623
Dctn5	-2.089554	-0.4636004	0.036657877	0.461973525	0.105263158	0.205309735	0.1340665	0.2873546
Araf	-2.6155682	-0.46476376	0.008907912	0.186878715	0.105263158	0.238938053	0.14401731	0.33617997
Tuba1a	-3.1312373	-0.46486533	0.001740714	0.083220301	0.526315789	0.746902655	1.0148538	1.4486104
Plekhf2	-2.5145338	-0.46603924	0.011918989	0.226881487	0.078947368	0.198230088	0.099825874	0.27156407
Pias1	-2.64343	-0.46781167	0.008207072	0.177130577	0.039473684	0.145132743	0.039971005	0.19849604
Sub1	-3.6113076	-0.4679067	0.000304657	0.023089357	0.592105263	0.778761062	1.1007172	1.542361
Rpl14	-4.789623	-0.4679271	1.67E-06	0.000392579	0.868421053	0.957522124	3.037984	3.5852878
Polr1d	-3.130027	-0.46872348	0.001747903	0.083240792	0.434210526	0.631858407	0.7235926	1.0889469
Skp1	-4.3394394	-0.46899116	1.43E-05	0.002447142	0.473684211	0.734513274	0.8256063	1.3302175
Ptp4a2	-2.8111537	-0.46909526	0.004936419	0.146315913	0.315789474	0.488495575	0.47794497	0.76661944
Prelid1	-2.868162	-0.46940416	0.00412864	0.142347209	0.460526316	0.651327434	0.78140044	1.1284529
Cdc42	-3.7390623	-0.46972764	0.000184708	0.015739412	0.460526316	0.713274336	0.8176266	1.2688841
Ly86	-3.3004243	-0.46979877	0.000965387	0.054549448	0.631578947	0.814159292	1.2967523	1.7447612
RT1-CE5	-3.7244349	-0.4721099	0.000195753	0.016259386	0.289473684	0.516814159	0.41704938	0.7629575
RGD1559482	-2.9409564	-0.47219142	0.003272006	0.12526952	0.144736842	0.322123894	0.2342675	0.4820574
Atad2	-2.6334403	-0.47223082	0.008452469	0.180297421	0.013157895	0.107964602	0.015084212	0.15323144
LOC100362149	-2.6627927	-0.4722588	0.007749513	0.169029822	0.236842105	0.391150442	0.31820747	0.5568336
Gmcl1	-2.4190216	-0.47238332	0.015562319	0.274906441	0.157894737	0.284955752	0.20901237	0.4076171
Ambp	-2.6608248	-0.47290227	0.007794951	0.169572781	0.039473684	0.155752212	0.058517557	0.21941964
Mkrn1	-3.0824378	-0.47434762	0.002053126	0.093533818	0.105263158	0.265486726	0.13851313	0.3582818
Hnrnpa2b1	-3.8074405	-0.47535166	0.000140412	0.012415178	0.723684211	0.930973451	1.9354774	2.5879726
Smim29	-2.52764	-0.47571674	0.0114832	0.220880361	0.144736842	0.267256637	0.18531196	0.3877775
Tpm4	-2.565629	-0.4758571	0.010298894	0.206459563	0.105263158	0.233628319	0.13397138	0.32029203
Cebpz	-2.5972903	-0.47645336	0.00939625	0.194868505	0.118421053	0.249557522	0.16429302	0.365835
Rpl30	-3.3267903	-0.47650003	0.000878524	0.050695467	0.618421053	0.844247788	1.3291781	1.8299199
Nop10	-4.236107	-0.47689807	2.27E-05	0.003703256	0.328947368	0.580530973	0.5079948	0.93860346
Sri	-2.314593	-0.47820857	0.020635213	0.32855175	0.131578947	0.244247788	0.1672058	0.35231298
Sptssa	-2.958677	-0.48121503	0.003089627	0.12526952	0.157894737	0.330973451	0.21723562	0.4564031
AC127084.2	-2.9221458	-0.48123777	0.003476287	0.12818612	0	0.102654867	0	0.1460477
LOC691807	-3.2635708	-0.48186252	0.001100177	0.059912297	0.328947368	0.539823009	0.50918794	0.84940875
Cyp2c13	-2.9221458	-0.48251706	0.003476287	0.12818612	0	0.102654867	0	0.14538272
Calm1	-3.5157583	-0.48278967	0.0004385	0.031629701	0.723684211	0.904424779	1.9013364	2.4629633
Ttr	-3.0934281	-0.4856419	0.001978585	0.090893325	0.197368421	0.380530973	0.31114104	0.59491503
Psenen	-2.6423504	-0.48570442	0.008233279	0.177440817	0.421052632	0.569911504	0.6017525	0.88339895
Lrrc41	-2.6199234	-0.4863608	0.008794956	0.185535944	0.065789474	0.182300885	0.07868757	0.25404376
Sdhc	-2.5373929	-0.4872047	0.011168158	0.215956649	0.184210526	0.318584071	0.22812219	0.44182384
Ube2l3	-2.60209	-0.48738247	0.009265757	0.19313642	0.368421053	0.515044248	0.53931427	0.8177419
Naca	-3.8816519	-0.4878445	0.000103749	0.010667722	0.657894737	0.87079646	1.3946704	1.9504212
Ppib	-3.4636705	-0.4887103	0.000532859	0.036514149	0.421052632	0.669026549	0.75690836	1.188326
Ndufb2	-2.204298	-0.48885512	0.027503389	0.391959041	0.368421053	0.465486726	0.5067526	0.73786086
Ubl5	-3.293706	-0.48912475	0.000988759	0.055405631	0.552631579	0.775221239	1.0829101	1.5384886
Dnajb11	-2.5900815	-0.48949513	0.009595324	0.197998367	0.210526316	0.357522124	0.27003205	0.49554977
Tubg1	-3.154451	-0.48957378	0.001608004	0.078941002	0.105263158	0.281415929	0.15363874	0.38460863
Vamp4	-3.4189658	-0.4898051	0.000628596	0.041023404	0	0.136283186	0	0.17832038
Rab2a	-3.3970053	-0.49097833	0.000681277	0.043427417	0.276315789	0.500884956	0.41799462	0.7530818
Atxn7l3b	-3.29322	-0.4942687	0.000990469	0.055405631	0.118421053	0.313274336	0.19356653	0.4577613
AABR07048474.1	-2.815179	-0.49470767	0.004875005	0.146315913	0.013157895	0.120353982	0.01668621	0.170785
Atp6v1g1	-3.8332844	-0.4958384	0.000126444	0.011488911	0.723684211	0.900884956	1.7958709	2.352269
Atp5mc1	-3.455659	-0.49661532	0.00054895	0.036699698	0.447368421	0.638938053	0.70458937	1.0827734
Gmfg	-4.0556474	-0.49664876	5.00E-05	0.007027585	0.460526316	0.736283186	0.85239184	1.3639654
Rtn3	-2.4899578	-0.49865094	0.012775829	0.237524014	0.25	0.37699115	0.32080176	0.54460824
Nars	-3.0063035	-0.49908212	0.002644448	0.111958129	0.223684211	0.405309735	0.33493114	0.61125445
H3f3a	-3.405767	-0.5005564	0.000659785	0.042386018	0.460526316	0.667256637	0.73861736	1.120856
Rbp4	-2.5270586	-0.501439	0.011502234	0.220988008	0.078947368	0.191150442	0.08882545	0.26214954
Rad23b	-2.6886108	-0.5014742	0.007175003	0.159978188	0.210526316	0.346902655	0.26124227	0.48436123
Actb	-4.547311	-0.50161445	5.43E-06	0.001089763	0.828947368	0.94159292	2.3975616	2.956922
Gadd45b	-1.9617054	-0.5017012	0.049796792	0.540923409	0.144736842	0.231858407	0.18237789	0.35456833
Ndufv2	-2.2547095	-0.50249976	0.024151565	0.363365647	0.263157895	0.37699115	0.33979318	0.5546185
Etfb	-2.3769784	-0.50274605	0.017455116	0.298751394	0.171052632	0.292035398	0.21721758	0.41753542
Ddx49	-3.176144	-0.5046901	0.001492469	0.07552352	0.026315789	0.162831858	0.029947402	0.21911384
Cnpy3	-2.540394	-0.50480366	0.01107276	0.214997182	0.289473684	0.426548673	0.39034992	0.6360147
LOC102551095	-2.9141548	-0.5071763	0.003566529	0.129278145	0.197368421	0.36460177	0.2831596	0.5410559
Hm13	-4.0011516	-0.50719607	6.30E-05	0.008227557	0.486842105	0.745132743	0.8815516	1.3802491
Gng10	-3.2018201	-0.5086572	0.001365622	0.071298476	0.302631579	0.497345133	0.444403	0.7607823
Nln	-2.103035	-0.50867146	0.035462719	0.454993472	0.197368421	0.297345133	0.23931332	0.42385438
Lman1	-2.7107875	-0.5095559	0.006712361	0.15100119	0.184210526	0.334513274	0.25751564	0.49654186
Mrpl34	-3.118367	-0.51020044	0.001818562	0.085930714	0.197368421	0.405309735	0.32643375	0.62449807
Crcp	-2.679467	-0.51065326	0.007373945	0.162128215	0.197368421	0.343362832	0.26196498	0.49673972
Parp1	-3.5646613	-0.511261	0.000364326	0.026629819	0.315789474	0.516814159	0.47148147	0.8283391
RGD1308430	-2.5476115	-0.5120241	0.010846318	0.212307997	0.105263158	0.22300885	0.11675922	0.30394515
Pitpna	-3.7171037	-0.51239353	0.00020152	0.01648853	0.565789474	0.791150442	1.0648326	1.5631278
Tpm3	-3.378892	-0.5127085	0.000727786	0.045428285	0.328947368	0.527433628	0.5124417	0.86577135
Kras	-2.7147424	-0.5141729	0.006632736	0.149837872	0.131578947	0.27079646	0.17012295	0.3832304
Magohb	-2.8862877	-0.51427835	0.003898155	0.136657288	0.065789474	0.189380531	0.06493664	0.2529341
Cd7	-4.4334784	-0.5149541	9.27E-06	0.001639734	0.723684211	0.938053097	2.0302653	2.789523
AABR07059891.1	-3.0129209	-0.5155562	0.002587465	0.110242083	0.105263158	0.260176991	0.12603348	0.3423254
Strbp	-2.5783412	-0.51575404	0.009927592	0.201816037	0.039473684	0.148672566	0.058431987	0.21514513
Dnajc3	-2.9886954	-0.5164684	0.002801713	0.116355987	0.315789474	0.50619469	0.48905274	0.798579
Ap1s2	-3.567205	-0.51745313	0.000360809	0.026490499	0.5	0.732743363	0.9296718	1.4083427
Snrpb	-3.8435059	-0.5179942	0.000121289	0.011206291	0.355263158	0.587610619	0.5456064	0.94580615
Ginm1	-3.0785854	-0.5212119	0.002079859	0.094489948	0.157894737	0.330973451	0.2155932	0.46751696
Esam	-2.0989594	-0.5234321	0.035820471	0.456669348	0.236842105	0.336283186	0.3182545	0.52407706
Oat	-3.0400872	-0.5234528	0.002365097	0.104001013	0.039473684	0.175221239	0.048216023	0.24017726
Rpl7	-5.5855837	-0.5238383	2.33E-08	8.51E-06	0.828947368	0.943362832	2.3484473	2.913895
Cyp51	-3.0220878	-0.52432024	0.002510377	0.108361304	0.210526316	0.385840708	0.3013599	0.579767
Tmem156	-2.9252594	-0.5261208	0.003441693	0.127522567	0.013157895	0.127433628	0.01733696	0.18138908
Arhgap12	-2.067657	-0.52615297	0.038672297	0.477839661	0.092105263	0.180530973	0.105802014	0.26270294
Btk	-2.7262597	-0.5263391	0.006405658	0.146315913	0.065789474	0.187610619	0.07526526	0.25904596
Eif1	-5.1675415	-0.52644277	2.37E-07	6.61E-05	0.644736842	0.888495575	1.573072	2.3144264
Phf20l1-1	-3.110939	-0.52649903	0.001864935	0.086885903	0	0.115044248	0	0.16628039
Cd74	-5.2864013	-0.5266885	1.25E-07	3.80E-05	0.986842105	0.998230088	4.7675753	5.298944
Wdr83os	-2.5785038	-0.52690935	0.009922923	0.201816037	0.302631579	0.424778761	0.4210481	0.6838757
Fos	-1.9712669	-0.52792466	0.048693354	0.537096516	0.421052632	0.523893805	0.9598188	1.2978301
Dcun1d4	-2.5226684	-0.528922	0.011646816	0.223244221	0.092105263	0.208849558	0.10462099	0.28328487
LOC100364500	-3.735636	-0.5291059	0.000187241	0.015873053	0	0.159292035	0	0.20286132
Eif3m	-3.2677789	-0.5293256	0.00108395	0.059422162	0.394736842	0.569911504	0.58135086	0.92310774
Etfa	-2.871154	-0.5302416	0.004089762	0.141362539	0.25	0.405309735	0.34618118	0.6190418
Use1	-3.3305035	-0.5320777	0.000866891	0.050200286	0.355263158	0.553982301	0.5403304	0.88700646
Ifi27	-2.7638106	-0.53413683	0.00571307	0.146315913	0.407894737	0.561061947	0.7789348	1.1660805
Hsd17b1	-2.6139698	-0.53437495	0.008949696	0.187498984	0.052631579	0.169911504	0.06900962	0.24128614
Ifitm2	-3.1830952	-0.5346748	0.001457097	0.073961233	0.157894737	0.350442478	0.2715156	0.57353854
Ndufs1	-3.3038678	-0.54146045	0.000953608	0.054111943	0.013157895	0.148672566	0.011393842	0.19791932
Dynlrb1	-2.9478686	-0.5428984	0.003199731	0.12526952	0.236842105	0.407079646	0.334057	0.60948783
Csnk2a1	-1.9649067	-0.54548156	0.049425036	0.53839031	0.184210526	0.27079646	0.22005475	0.39809865
Snrpe	-4.047311	-0.5470104	5.18E-05	0.00712308	0.447368421	0.674336283	0.73337483	1.1910399
Mgst1	-2.6859932	-0.5470284	0.007231458	0.16049738	0.078947368	0.2	0.086675406	0.27564743
Ctsl	-4.0272894	-0.5493023	5.64E-05	0.007668941	0.605263158	0.846017699	1.2808032	1.877412
RT1-A2	-2.9743965	-0.54961884	0.002935655	0.121306	0.315789474	0.472566372	0.4257523	0.7141657
Ppia	-4.816021	-0.55054027	1.46E-06	0.000354191	0.723684211	0.915044248	2.0633156	2.7650244
Atp6v1f	-3.3952827	-0.5514089	0.000685578	0.043532865	0.184210526	0.378761062	0.2543394	0.5421658
AABR07034739.1	-3.9594088	-0.5516015	7.51E-05	0.009578905	0.710526316	0.853097345	2.8625777	3.660377
Rps23	-5.1692147	-0.5531657	2.35E-07	6.61E-05	0.789473684	0.959292035	2.552068	3.3187504
G3bp1	-3.0647771	-0.5542174	0.002178322	0.097617086	0.276315789	0.437168142	0.36239362	0.6493938
Isyna1	-2.3972516	-0.55478877	0.016518571	0.286868451	0.157894737	0.269026549	0.19519655	0.39302117
Cope	-3.1437707	-0.5549589	0.00166786	0.080913363	0.421052632	0.610619469	0.6572649	1.0096363
Eif4a1	-3.693717	-0.5552768	0.000221	0.017816485	0.618421053	0.817699115	1.1745464	1.6529567
Eef1a1	-5.33196	-0.5581295	9.72E-08	3.01E-05	0.763157895	0.934513274	2.333007	3.063251
Ctsc	-3.0922632	-0.55849105	0.001986367	0.090996637	0.118421053	0.281415929	0.15075018	0.39319867
Hmgcs1	-2.0656812	-0.5637044	0.038858584	0.479421061	0.210526316	0.309734513	0.2804076	0.4839624
Ahsa1	-2.6783485	-0.56388384	0.007398616	0.162241847	0.105263158	0.233628319	0.12656526	0.33165854
Ftl1	-4.460419	-0.5654265	8.18E-06	0.001494748	0.592105263	0.85840708	1.2788998	1.9298579
Szrd1	-3.1149306	-0.56576353	0.001839882	0.086066943	0.105263158	0.272566372	0.13681383	0.37223202
Sys1	-2.748612	-0.5668969	0.005984818	0.146315913	0.105263158	0.240707965	0.1317754	0.346328
Ubb	-4.8670955	-0.5679025	1.13E-06	0.000282199	0.763157895	0.959292035	2.4266257	3.2314463
Siva1	-3.196559	-0.5686672	0.001390774	0.072153541	0.144736842	0.330973451	0.20614617	0.48029667
Cct7	-3.2791348	-0.57092035	0.001041259	0.057658417	0.276315789	0.463716814	0.38797483	0.71286213
Pold1	-3.2758472	-0.57641214	0.001053456	0.058138029	0.157894737	0.355752212	0.23724568	0.52685535
Sec11a	-3.719895	-0.5767718	0.000199306	0.016388909	0.381578947	0.601769912	0.59388214	1.0012592
Rpl10	-5.6126795	-0.5772233	1.99E-08	7.45E-06	0.815789474	0.953982301	2.7651618	3.5126684
Grb2	-3.8583338	-0.57918435	0.000114163	0.010667722	0.171052632	0.394690265	0.23013869	0.54868084
Psma1	-3.72492	-0.5811381	0.000195377	0.016259386	0.25	0.467256637	0.35056147	0.7020518
Atp6v1d	-2.413624	-0.58246666	0.015794755	0.278414299	0.105263158	0.212389381	0.114775814	0.3046055
LOC103689961	-3.6407058	-0.5850014	0.000271892	0.020932021	0.118421053	0.336283186	0.191387	0.50005037
Rpl13	-5.6793537	-0.5873712	1.35E-08	5.17E-06	0.763157895	0.950442478	2.6660864	3.5125108
Prmt1	-3.4098902	-0.5877971	0.000649891	0.042079137	0.144736842	0.343362832	0.21080661	0.497671
Rps9l1	-3.2021809	-0.5884418	0.001363914	0.071298476	0.197368421	0.37699115	0.25326756	0.5334492
AABR07067749.1	-3.3233023	-0.5892297	0.000889585	0.05115423	0.407894737	0.614159292	0.627713	1.0016518
Ier2	-2.201959	-0.58954453	0.027668209	0.392873572	0.276315789	0.398230088	0.53738606	0.8433614
Rps10	-3.4227962	-0.59062326	0.000619805	0.040610812	0.447368421	0.608849558	0.6440869	0.9949574
AABR07069878.1	-3.3688047	-0.5943594	0.000754949	0.046327951	0	0.132743363	0	0.18976851
Prdx1	-4.147988	-0.59511906	3.35E-05	0.005014685	0.5	0.762831858	0.9232172	1.46691
Ccpg1	-3.617444	-0.5970341	0.000297527	0.022758718	0.315789474	0.543362832	0.51149726	0.9159545
Scand1	-3.9086266	-0.6014712	9.28E-05	0.010667722	0.394736842	0.62300885	0.624653	1.0589013
Ehd4	-3.8366544	-0.6028941	0.000124722	0.011395415	0.315789474	0.552212389	0.47359496	0.87300694
Selenos	-3.576173	-0.60482913	0.000348661	0.025829166	0.368421053	0.587610619	0.5697934	0.9616728
Derl1	-2.7672973	-0.6061911	0.00565232	0.146315913	0.144736842	0.29380531	0.19531988	0.43107307
Mrps26	-3.189099	-0.60840577	0.001427169	0.073347566	0.197368421	0.378761062	0.27157998	0.56546074
Srpk2	-3.183095	-0.6085346	0.001457098	0.073961233	0.131578947	0.297345133	0.16258118	0.42007717
Cfl1	-4.630292	-0.6115705	3.65E-06	0.000741392	0.684210526	0.881415929	1.5768234	2.2120037
Gpm6b	-3.6528928	-0.61412084	0.000259302	0.020210847	0.328947368	0.552212389	0.52844447	0.9399901
Gabarap	-4.165931	-0.61848867	3.10E-05	0.004678577	0.5	0.76460177	0.9365454	1.4819915
Ifi27l2b	-2.894483	-0.62213254	0.003797833	0.134610275	0.434210526	0.598230088	0.7246396	1.080195
Wdr1	-3.0945776	-0.62359583	0.001970934	0.090795449	0.184210526	0.348672566	0.23555093	0.50530577
Scd	-3.668864	-0.6272207	0.000243631	0.019545126	0.118421053	0.323893805	0.16962674	0.4746548
Hexim1	-3.2995124	-0.6286869	0.00096853	0.054549448	0.105263158	0.277876106	0.13706028	0.3925599
Hspa5	-5.0005245	-0.62961394	5.72E-07	0.000149253	0.605263158	0.869026549	1.2925395	1.9720546
Map1lc3b	-3.2035189	-0.6296759	0.001357591	0.071298476	0.302631579	0.456637168	0.38423246	0.69110626
Riok3	-4.2391324	-0.6474405	2.24E-05	0.00369024	0.447368421	0.695575221	0.7708367	1.2878115
Pebp1	-3.7288194	-0.65118665	0.000192379	0.016142164	0.513157895	0.702654867	0.8855881	1.3410773
Rap1a	-3.5363955	-0.651653	0.000405627	0.029387386	0.236842105	0.438938053	0.3095801	0.63723624
Rpia	-3.709699	-0.6522547	0.000207506	0.01689426	0.434210526	0.638938053	0.7191815	1.1647779
Rps27l	-3.6570358	-0.6560292	0.000255149	0.01998179	0.25	0.467256637	0.35681063	0.7130382
Uggt1	-2.9325383	-0.657789	0.003362034	0.126012347	0.092105263	0.23539823	0.12265555	0.3569031
Dhx29	-3.0627844	-0.674853	0.00219288	0.098000265	0.026315789	0.155752212	0.032841135	0.23538254
Iah1	-3.3596585	-0.67643005	0.000780389	0.047711059	0.263157895	0.438938053	0.3457364	0.6754365
Ostf1	-4.4808717	-0.6771927	7.43E-06	0.00140526	0.421052632	0.674336283	0.6808918	1.1904064
Hnrnpk	-4.4411554	-0.6862545	8.95E-06	0.0015995	0.434210526	0.684955752	0.69114155	1.1952018
AABR07006310.1	-4.189573	-0.68807137	2.79E-05	0.004419544	0.447368421	0.654867257	0.6788081	1.1456339
Tmem243	-4.143151	-0.6988014	3.43E-05	0.005075537	0.315789474	0.562831858	0.46041572	0.8930569
AABR07062466.1	-5.557265	-0.7006412	2.74E-08	9.80E-06	0.552631579	0.840707965	1.0891312	1.8084323
Cdca7l	-4.7428823	-0.70566416	2.11E-06	0.000473515	0.197368421	0.504424779	0.3152456	0.7936446
Fdps	-3.0492196	-0.7128791	0.002294367	0.101183357	0.302631579	0.484955752	0.46442583	0.8192354
Pygm	-4.5255513	-0.7281247	6.02E-06	0.001193587	0.421052632	0.713274336	0.79029036	1.3888767
Hspa8	-5.4724703	-0.7348687	4.44E-08	1.55E-05	0.671052632	0.892035398	1.4877558	2.2038774
Cd99	-3.4802718	-0.7472198	0.000500905	0.034759023	0.197368421	0.398230088	0.2713536	0.6090163
Fth1	-7.0993037	-0.7481681	1.25E-12	6.25E-10	0.868421053	0.975221239	3.475347	4.3411694
Nup214-1	-3.6638713	-0.74903476	0.000248432	0.019772328	0	0.153982301	0	0.23263133
LOC102549173-4	-3.8771176	-0.75116706	0.000105701	0.010667722	0	0.169911504	0	0.25485995
Atp1b3	-3.1451464	-0.756437	0.001660037	0.080772104	0.539473684	0.718584071	1.1789749	1.7026898
Rabgap1l	-4.270208	-0.7680539	1.95E-05	0.003277298	0.276315789	0.562831858	0.42800254	0.89298916
AABR07015941.1	-5.245958	-0.7846012	1.55E-07	4.57E-05	0.578947368	0.801769912	1.0278723	1.6544656
Dnajb9	-4.113409	-0.79404163	3.90E-05	0.005631698	0.276315789	0.52920354	0.40024284	0.83680475
Mrps14	-3.9815266	-0.7989321	6.85E-05	0.008797844	0.157894737	0.382300885	0.20570345	0.57513815
Ndufa10l1-1	-5.047157	-0.80587226	4.48E-07	0.000118951	0	0.263716814	0	0.34446645
Fcna	-2.2013552	-0.8100016	0.027710893	0.392873572	0.092105263	0.185840708	0.10601761	0.2973612
Atrx-1	-4.487322	-0.8100862	7.21E-06	0.001379246	0	0.217699115	0	0.30472517
Plek	-4.794841	-0.8162012	1.63E-06	0.00038804	0.328947368	0.62300885	0.5204296	1.0656704
Dnajb1	-3.3501205	-0.82546985	0.000807764	0.048836175	0.131578947	0.30619469	0.1696238	0.47855297
AC141102.1	-5.8842564	-0.8600642	4.00E-09	1.60E-06	0.552631579	0.853097345	1.1822863	2.067122
Ppp1r15a	-3.8125184	-0.87897325	0.000137558	0.012228536	0.092105263	0.304424779	0.16121694	0.5394798
Rup2	-4.471043	-0.8810459	7.78E-06	0.001454705	0.105263158	0.37699115	0.18788737	0.61449355
Irf7	-5.3352966	-0.8883427	9.54E-08	3.01E-05	0.368421053	0.683185841	0.6207005	1.277201
LOC102548682	-3.4370332	-0.9269783	0.000588124	0.038689119	0.065789474	0.23539823	0.091708265	0.3952199
LOC100910200	-3.1260262	-0.9650492	0.001771857	0.083976843	0.236842105	0.412389381	0.38151598	0.777707
LOC297568	-4.124731	-1.0014653	3.71E-05	0.00545021	0.026315789	0.224778761	0.025151337	0.34411272
Klf2	-4.0465665	-1.0321981	5.20E-05	0.00712308	0.210526316	0.444247788	0.30912665	0.77604294
Gc	-4.502877	-1.0701324	6.70E-06	0.001297098	0.039473684	0.272566372	0.04167306	0.4229532
Fabp1	-5.2771735	-1.0749662	1.31E-07	3.92E-05	0.065789474	0.387610619	0.10496439	0.59077126
LOC103694857	-3.1635368	-1.0772042	0.001558646	0.077209327	0	0.118584071	0	0.17854051
Jun	-3.609081	-1.1033084	0.000307284	0.023128243	0.552631579	0.67079646	1.3208318	1.9860033
LOC100912489-1	-4.855619	-1.1172547	1.20E-06	0.000294583	0	0.247787611	0	0.3939642
Ybx3	-5.3468795	-1.1593503	8.95E-08	2.89E-05	0.065789474	0.375221239	0.08473306	0.58741474
Ndufv3-1	-5.797786	-1.1676658	6.72E-09	2.63E-06	0	0.327433628	0	0.4811789
Ier5	-4.506981	-1.216611	6.58E-06	0.001287418	0.302631579	0.550442478	0.4619841	1.0426179
LOC680406	-5.383274	-1.225867	7.31E-08	2.41E-05	0.052631579	0.37699115	0.09492593	0.61399263
Id3	-5.2132945	-1.3047941	1.86E-07	5.35E-05	0.197368421	0.509734513	0.29853532	0.92788804
Uqcrb-1	-6.9445558	-1.4106106	3.80E-12	1.84E-09	0	0.426548673	0	0.6388077
Alb	-8.240455	-1.4999775	1.72E-16	1.17E-13	0.342105263	0.821238938	0.5492232	1.6199129
Calm2-1	-8.056642	-1.7183574	7.84E-16	4.61E-13	0	0.522123894	0	0.8133594
Cox6b1-1	-8.642809	-1.771307	5.48E-18	4.10E-15	0	0.571681416	0	0.8895437
Rpl32-1	-9.195263	-2.0051515	3.74E-20	3.42E-17	0	0.617699115	0	1.0311126
Hba-a2	-8.077592	-2.443397	6.61E-16	4.02E-13	0.039473684	0.561061947	0.046489794	0.9295924
Hbb	-7.5394754	-2.6866715	4.72E-14	2.59E-11	0	0.477876106	0	0.802181
LOC689064	-8.854286	-3.1057684	8.42E-19	6.93E-16	0	0.589380531	0	1.0257468
Hba-a2-1	-11.618594	-3.5410144	3.32E-31	3.64E-28	0	0.810619469	0	1.6224104
Gnas-1	-12.745715	-3.63453	3.29E-37	3.87E-34	0	0.895575221	0	2.2469566
Rps4x-1	-12.745714	-3.7082534	3.29E-37	3.87E-34	0	0.895575221	0	2.285396
Rpl21-3	-13.604029	-5.200365	3.79E-42	5.92E-39	0.013157895	0.959292035	0.025793094	3.4906662
Rps27a-1	-13.589358	-5.2029004	4.63E-42	6.35E-39	0	0.957522124	0	3.4124537
