# Supplementary material for: Immunologic barriers in liver transplantation: a single-cell analysis of the role of mesenchymal stem cells
Source: Front Immunol. 2023 Dec 7;14:1274982. doi: 10.3389/fimmu.2023.1274982 (PMC10748593; doi:10.3389/fimmu.2023.1274982)
Supplement: Supplementary file 1 [file DataSheet_1.zip › Additional File 22.xls]

Gene_ID	Scores	avg_logFC	p_val	p_val_adj	pct.1	pct.2	Allo+IS_30	Allo+IS_60
LOC100360841	18.634169	1.1627219	1.70E-77	1.40E-73	0.907749077	0.884267631	2.9391987	2.152233
Mt-nd3	14.773616	1.0011894	2.17E-49	5.94E-46	0.985239852	0.904159132	2.8313928	2.0523932
G0s2	6.6943994	0.9456349	2.17E-11	4.00E-09	0.21402214	0.074141049	0.38047433	0.12221189
S100a9	6.9750943	0.9129855	3.06E-12	6.28E-10	0.142066421	0.027124774	0.24638528	0.034578275
AABR07042821.1	10.260257	0.9096984	1.06E-24	7.96E-22	0.693726937	0.555153707	1.3262146	0.7932463
Dusp1	6.5026617	0.89622486	7.89E-11	1.32E-08	0.380073801	0.215189873	0.73510593	0.36265874
Ifi27	7.365622	0.8619713	1.76E-13	4.33E-11	0.36900369	0.180831826	0.67272186	0.2895025
Rpl32-1	10.667443	0.83255905	1.45E-26	1.40E-23	0.763837638	0.658227848	1.5905567	1.0503248
Atp5md	9.309688	0.8093489	1.28E-20	6.59E-18	0.363468635	0.142857143	0.53897935	0.1700587
AABR07039448.1	8.688075	0.79407483	3.69E-18	1.38E-15	0.370848708	0.169981917	0.557325	0.1985357
Nfkbia	5.2612505	0.7507969	1.43E-07	1.37E-05	0.623616236	0.499095841	1.3895997	0.98713815
Jund	6.6102295	0.75002533	3.84E-11	6.79E-09	0.638376384	0.517179024	1.3737221	0.92744505
AY172581.24	13.803991	0.746496	2.41E-43	4.96E-40	1	0.994575045	4.1648164	3.5729072
Ddit4	8.157219	0.7341259	3.43E-16	1.11E-13	0.70295203	0.528028933	1.437786	0.9217079
Slfn4	4.0835557	0.71554524	4.44E-05	0.002155429	0.317343173	0.224231465	0.5955136	0.36487243
AC134224.1	6.0068264	0.7087184	1.89E-09	2.51E-07	0.673431734	0.589511754	1.3577806	0.98209256
Ctnnbl1	7.338192	0.7033764	2.16E-13	5.18E-11	0.457564576	0.291139241	0.76398015	0.39709824
AABR07035539.1	7.369299	0.6971655	1.72E-13	4.27E-11	0.54797048	0.424954792	0.89202034	0.54015464
Rps28	14.097153	0.6775694	3.95E-45	9.29E-42	0.920664207	0.934900542	3.3021743	2.915989
Rgs1	4.443637	0.6720107	8.85E-06	0.000555214	0.210332103	0.117540687	0.39691773	0.18759297
AC134224.3	9.420578	0.669696	4.49E-21	2.73E-18	0.998154982	0.998191682	4.66146	4.2117424
Tra2b	5.7545094	0.6489322	8.69E-09	9.99E-07	0.642066421	0.556962025	1.2162929	0.8786349
LOC108352650	14.97547	0.6474569	1.06E-50	3.49E-47	0.931734317	0.942133816	3.543109	3.170172
Hist1h2ah	5.7990246	0.64171237	6.67E-09	7.95E-07	0.258302583	0.130198915	0.41713545	0.17728412
Hk2	4.855899	0.6343334	1.20E-06	9.43E-05	0.284132841	0.17721519	0.4605269	0.24000561
Cox6b1-1	6.6523337	0.61808676	2.88E-11	5.16E-09	0.642066421	0.607594937	1.2028396	0.88901514
Calr	9.181719	0.6160413	4.24E-20	2.05E-17	0.859778598	0.840867993	2.20282	1.7941259
Zfp36	6.1068606	0.6046493	1.02E-09	1.37E-07	0.734317343	0.613019892	1.8251061	1.3432114
Lyz2	8.031446	0.5969656	9.63E-16	2.93E-13	0.750922509	0.605786618	1.5770944	1.0955902
Man2a1	6.0001807	0.59027463	1.97E-09	2.59E-07	0.627306273	0.556962025	1.1932468	0.8672257
LOC108349682	7.1420655	0.582783	9.19E-13	2.02E-10	0.256457565	0.104882459	0.35980892	0.12003835
Hist1h1c	3.543288	0.58210206	0.000395171	0.012498038	0.455719557	0.392405063	0.8363829	0.6110463
Map7d1	5.927051	0.57698065	3.08E-09	3.87E-07	0.638376384	0.556962025	1.19594	0.8717073
Hp	5.3333316	0.57376784	9.64E-08	9.61E-06	0.177121771	0.075949367	0.27340686	0.09544493
Fastk	4.6692176	0.5693938	3.02E-06	0.000215257	0.41697417	0.327305606	0.69574577	0.45072132
RGD1562420	10.507478	0.56493133	7.98E-26	6.56E-23	0.876383764	0.880650995	2.3324802	1.9549847
Junb	5.0046945	0.56321496	5.60E-07	4.84E-05	0.627306273	0.502712477	1.4326273	1.0496184
RF00017-2	5.024327	0.558969	5.05E-07	4.42E-05	0.184501845	0.088607595	0.29657564	0.11106886
Hist1h2an	4.4258413	0.5589175	9.61E-06	0.000593955	0.223247232	0.130198915	0.36970517	0.18108024
Tnrc6b	2.6570325	0.55505484	0.007883185	0.110499253	0.273062731	0.224231465	0.47339633	0.3166719
Tsc22d3	5.2729087	0.54799795	1.34E-07	1.30E-05	0.263837638	0.151898734	0.41989034	0.19617778
LOC103693375	6.608223	0.5441033	3.89E-11	6.81E-09	0.17896679	0.056057866	0.253747	0.061996922
Tf	6.4542756	0.5263012	1.09E-10	1.75E-08	0.435424354	0.280289331	0.73562294	0.41984025
Clu	7.3276377	0.52244943	2.34E-13	5.50E-11	0.17896679	0.04159132	0.27464953	0.065153226
LOC103694169	6.7543836	0.5201393	1.43E-11	2.68E-09	0.769372694	0.75045208	1.6901301	1.389968
Amd1	1.9976202	0.5126145	0.045757848	0.304615216	0.260147601	0.238698011	0.42169708	0.29364556
Atp5i	6.389476	0.509631	1.66E-10	2.58E-08	0.710332103	0.660036166	1.3915071	1.0800683
Rpl37a	10.655467	0.50138426	1.64E-26	1.50E-23	0.929889299	0.927667269	3.2552671	2.9465125
AABR07026317.1	6.2596226	0.4824732	3.86E-10	5.57E-08	0.195571956	0.074141049	0.27309787	0.08502782
Tomm7	5.7767806	0.47290576	7.61E-09	8.94E-07	0.795202952	0.775768535	1.7561382	1.4842173
Hist2h2aa2	4.9480233	0.47277528	7.50E-07	6.39E-05	0.149446494	0.061482821	0.22718827	0.07782278
Tmem258b	4.8469577	0.4701356	1.25E-06	9.77E-05	0.536900369	0.475587703	0.88921887	0.65702146
Fus	4.371706	0.4698824	1.23E-05	0.0007293	0.58302583	0.542495479	1.0419899	0.8128183
Mt-atp8	5.1742725	0.46387887	2.29E-07	2.11E-05	0.640221402	0.571428571	1.14512	0.87694997
Klf4	2.0534456	0.46373487	0.040029379	0.283816638	0.127306273	0.09403255	0.22299555	0.1234476
Arl14ep	2.9792533	0.46252978	0.002889517	0.055385779	0.201107011	0.144665461	0.32337445	0.18702015
LOC103693430	4.9650884	0.46106294	6.87E-07	5.88E-05	0.63099631	0.596745027	1.1501626	0.9070252
Bst2	9.546967	0.45715386	1.34E-21	8.45E-19	0.92804428	0.918625678	2.6592593	2.3408442
AABR07048992.1	5.196811	0.45517784	2.03E-07	1.88E-05	0.195571956	0.095840868	0.26752695	0.102841444
Son	5.1551085	0.45210874	2.53E-07	2.30E-05	0.787822878	0.775768535	1.6677375	1.4156067
LOC102548682	2.7858238	0.4468603	0.005339186	0.08451228	0.308118081	0.253164557	0.57077074	0.39922047
Calm2-1	5.0247746	0.44527254	5.04E-07	4.42E-05	0.549815498	0.488245931	0.96074265	0.70912486
Cxcl16	3.6917136	0.44113538	0.000222748	0.008033589	0.343173432	0.269439421	0.5820953	0.3876454
Ier2	3.237561	0.43531364	0.001205562	0.029725146	0.385608856	0.311030741	0.7524492	0.5500189
H3f3b	7.0620174	0.43240038	1.64E-12	3.50E-10	0.939114391	0.929475588	3.0347915	2.7438004
Ubc	2.5125837	0.42989	0.011985063	0.143279255	0.599630996	0.598553345	1.1305416	0.9826924
Rpl36	9.669526	0.42839846	4.06E-22	2.67E-19	0.902214022	0.931283906	3.0673184	2.8793156
Pet100	3.3013875	0.42836002	0.000962079	0.02519482	0.359778598	0.307414105	0.5696058	0.40269673
Spats2l	2.2910025	0.4266803	0.021963274	0.206589512	0.204797048	0.162748644	0.31710348	0.2079828
AABR07057683.1	4.9226165	0.42636046	8.54E-07	7.09E-05	0.171586716	0.081374322	0.24604799	0.089581534
Ccl3	2.442082	0.42591277	0.014602833	0.160020841	0.147601476	0.104882459	0.24514148	0.13966474
LOC108350501	4.493674	0.41330177	7.00E-06	0.000447976	0.252767528	0.160940325	0.3478206	0.18587577
LOC100912489	5.1620674	0.41094863	2.44E-07	2.23E-05	0.138376384	0.048824593	0.21705593	0.072681546
Gabarapl1	4.071733	0.41001406	4.67E-05	0.002257198	0.134686347	0.065099458	0.19944485	0.074528754
Rps21	8.628134	0.40094334	6.24E-18	2.14E-15	0.896678967	0.913200723	2.7352107	2.4996023
Ccz1b	3.191358	0.40019533	0.001416057	0.033460453	0.496309963	0.466546112	0.8472915	0.6744203
Brcc3	-1.9741681	0.39892626	0.048362633	0.308762366	0.1900369	0.24954792	0.2781814	0.33619466
AC128960.1	4.290715	0.39222762	1.78E-05	0.000999663	0.464944649	0.408679928	0.7327046	0.53786516
LOC100912489-1	2.5381973	0.38873693	0.011142514	0.137678275	0.247232472	0.193490054	0.40851697	0.2818819
Sat1	3.5109253	0.38652343	0.00044655	0.013778531	0.52398524	0.477396022	0.9873971	0.7764597
Ufl1	2.8294187	0.38513803	0.004663264	0.07789675	0.577490775	0.575045208	1.1138312	0.9531795
Hmgcs1	2.3802996	0.3828076	0.017298568	0.178253292	0.258302583	0.213381555	0.43296844	0.30431083
RF00001-261	4.7802787	0.38232023	1.75E-06	0.000132669	0.195571956	0.099457505	0.29599494	0.13403368
Eif3j	2.7535198	0.38186926	0.005895819	0.09003031	0.464944649	0.453887884	0.80409896	0.65350574
LOC108351058	4.24153	0.38177857	2.22E-05	0.001204962	0.182656827	0.103074141	0.25780872	0.11884366
Ano6	2.7765002	0.38120082	0.00549476	0.085856112	0.219557196	0.171790235	0.33504704	0.21030891
Hist1h1e	3.3842094	0.380886	0.000713836	0.019792149	0.490774908	0.455696203	0.9267557	0.72305024
Rpl24	7.5102534	0.37996075	5.90E-14	1.52E-11	0.904059041	0.893309222	2.7049937	2.4417253
Jun	4.3801637	0.37774011	1.19E-05	0.000706643	0.765682657	0.623869801	2.0771039	1.6627833
LOC691427	3.2233598	0.37730584	0.001266963	0.030641867	0.47601476	0.455696203	0.7817429	0.6232617
S100a6	3.3158545	0.37411934	0.000913633	0.024156939	0.132841328	0.074141049	0.2197604	0.10867369
Rpl39	5.3559756	0.37266594	8.51E-08	8.59E-06	0.129151292	0.04159132	0.17745098	0.04685934
LOC100359922	8.7958355	0.36951128	1.42E-18	5.56E-16	0.902214022	0.933092224	2.9777987	2.8138173
Arpp19	3.2392716	0.36785588	0.001198354	0.029591783	0.339483395	0.283905967	0.50336146	0.35772532
Rpl5	4.971955	0.36760455	6.63E-07	5.71E-05	0.870848708	0.851717902	2.126337	1.9125159
AC136661.1	4.093993	0.3622747	4.24E-05	0.002091498	0.269372694	0.184448463	0.37894303	0.22417024
Ubl3	2.1409054	0.36110476	0.032281675	0.252726539	0.370848708	0.356238698	0.594488	0.47468108
Rps18	3.631332	0.35835353	0.000281962	0.009521875	0.57195572	0.549728752	0.94091326	0.7760866
AABR07065438.1	3.7647345	0.35576615	0.000166726	0.006392591	0.653136531	0.652802893	1.193479	1.024199
Fgr	2.3967428	0.3549395	0.016541526	0.172834772	0.254612546	0.216998192	0.378912	0.26340085
AABR07041403.1	2.886051	0.35214013	0.00390109	0.068827387	0.20295203	0.148282098	0.31642973	0.19383942
Tnrc6a	2.4380457	0.3511138	0.014766905	0.161152298	0.188191882	0.146473779	0.2922794	0.1817767
Ddr1	2.3874302	0.35031837	0.016966627	0.176046146	0.343173432	0.309222423	0.5567033	0.43022278
AABR07026997.1	4.0700088	0.34800887	4.70E-05	0.002267299	0.448339483	0.377938517	0.6870636	0.5065203
Por	3.9735067	0.34628302	7.08E-05	0.003217518	0.193726937	0.115732369	0.2696734	0.13853078
LOC100910200	2.4650412	0.34498715	0.013699752	0.154108149	0.442804428	0.381555154	0.8284459	0.6723345
Cbx5	2.0148804	0.34118608	0.043917186	0.29894952	0.3099631	0.27124774	0.51045245	0.39667472
AABR07002700.1	2.467881	0.33705577	0.013591552	0.153618393	0.311808118	0.267631103	0.50851566	0.3802023
AABR07031666.1	3.441657	0.3327705	0.000578163	0.016858983	0.158671587	0.095840868	0.22125182	0.112105936
Pkib	3.299454	0.33059683	0.000968731	0.025323553	0.625461255	0.591320072	1.1663388	0.9869633
LOC100362027	6.1875267	0.33012506	6.11E-10	8.45E-08	0.867158672	0.873417722	2.2640512	2.0549464
Krt8	5.9550934	0.32942623	2.60E-09	3.31E-07	0.110701107	0.021699819	0.16262932	0.034677118
AC109958.1	3.502667	0.32909125	0.000460625	0.014159696	0.184501845	0.119349005	0.25591683	0.13714641
Hpx	3.414589	0.3289779	0.000638784	0.018175491	0.103321033	0.050632911	0.16187418	0.06660097
Snrnp35	2.413359	0.32716438	0.015806248	0.167926068	0.337638376	0.307414105	0.5376487	0.41119516
Bola2	2.6440713	0.32677746	0.008191539	0.113010946	0.629151292	0.650994575	1.1412565	1.0211442
Nedd4	3.6433377	0.3245285	0.000269125	0.009182646	0.522140221	0.470162749	0.88543963	0.7004045
Ndufb4	2.913583	0.323724	0.003573068	0.064291762	0.535055351	0.529837251	0.8993848	0.75975686
Ostc	2.9447858	0.32367522	0.003231782	0.059520809	0.612546125	0.596745027	1.0711545	0.92576206
Slc35c2	3.9325027	0.3234721	8.41E-05	0.003716531	0.575645756	0.546112116	1.0298115	0.83637106
Pibf1	2.6097226	0.3231964	0.009061568	0.121555098	0.108856089	0.066907776	0.17489074	0.08897217
AABR07043748.1	3.16936	0.32298437	0.001527751	0.035437786	0.215867159	0.153707052	0.31955245	0.19526504
Slc44a2	3.2264454	0.32244605	0.001253381	0.030402806	0.815498155	0.806509946	1.6531953	1.4908481
Cyth4	2.733037	0.32106102	0.006275327	0.09459798	0.653136531	0.670886076	1.2257577	1.096945
Prpf4b	2.64381	0.32058495	0.008197863	0.113010946	0.656826568	0.654611212	1.2669463	1.1186002
AABR07030156.2	4.275888	0.31870535	1.90E-05	0.001058473	0.138376384	0.065099458	0.18752183	0.07225951
Rps29	4.8797135	0.31695777	1.06E-06	8.52E-05	0.151291513	0.063291139	0.1989341	0.07452632
LOC100362987	3.939116	0.3154905	8.18E-05	0.003635117	0.164206642	0.092224231	0.22022313	0.1039086
Ifi27l2b	2.4984276	0.31482375	0.012474563	0.14612298	0.343173432	0.287522604	0.5914481	0.45725468
AABR07058519.1	3.77503	0.31185943	0.000159988	0.006190989	0.166051661	0.095840868	0.24861917	0.12308648
Wdr43	2.060742	0.30295986	0.039327671	0.280843628	0.236162362	0.198915009	0.35701504	0.26208407
Cirbp	2.3672895	0.30278233	0.017918907	0.18186123	0.273062731	0.235081374	0.40427613	0.29568684
Mef2c	2.812722	0.3021941	0.004912412	0.08033037	0.57195572	0.56238698	1.0150751	0.87145495
AABR07057190.1	2.9299133	0.3020401	0.003390566	0.061478767	0.132841328	0.08318264	0.19045483	0.096322484
AABR07019061.1	2.8435519	0.3020064	0.004461373	0.075175963	0.195571956	0.144665461	0.2722616	0.16606246
Dgkz	3.554785	0.3019613	0.000378288	0.012198197	0.579335793	0.528028933	1.0228736	0.83461034
Esrra	2.6189992	0.3004422	0.008818816	0.118492037	0.132841328	0.088607595	0.20163582	0.11160952
Prpf3	2.3663664	0.29629904	0.017963655	0.182139504	0.147601476	0.106690778	0.22470929	0.13400078
Ccdc174	2.0835345	0.29585028	0.037202522	0.272129343	0.134686347	0.101265823	0.19411519	0.113592945
Gm2a	4.5751176	0.29365295	4.76E-06	0.000323451	0.815498155	0.811934901	1.8731401	1.6852005
Puf60	2.2019565	0.29284334	0.027668372	0.230630537	0.383763838	0.368896926	0.59603745	0.48682806
Irf8	5.840791	0.2877953	5.20E-09	6.33E-07	0.988929889	0.967450271	3.0637124	2.8332307
Sort1	2.027018	0.28698933	0.042660557	0.295145022	0.282287823	0.251356239	0.4384718	0.33434778
Ier5	2.0017655	0.28586113	0.045309948	0.304386971	0.477859779	0.446654611	0.8590349	0.7350368
Pik3ip1	2.5606618	0.285771	0.010447301	0.132323539	0.112546125	0.070524412	0.17849483	0.09558158
Mt-co2	5.9753156	0.28497407	2.30E-09	2.97E-07	0.998154982	0.985533454	4.632718	4.3877745
LOC687679	2.2789195	0.28488162	0.022671849	0.208846651	0.492619926	0.502712477	0.8101402	0.70646465
Ivns1abp	3.3478851	0.28432572	0.000814307	0.021846821	0.767527675	0.746835443	1.4874544	1.3184958
LOC498555	3.4536254	0.27949104	0.000553105	0.016330995	0.542435424	0.517179024	0.8877656	0.7379314
Cnpy3	2.0345957	0.27712375	0.041891556	0.293169587	0.483394834	0.500904159	0.79290533	0.69622093
Cops6	2.446095	0.27678555	0.014441297	0.159076736	0.302583026	0.262206148	0.43956047	0.331395
Alb	3.7938154	0.27408096	0.00014835	0.005822824	0.245387454	0.159132007	0.38949987	0.24419232
Mapkapk2	2.439891	0.27278793	0.014691687	0.160758139	0.640221402	0.643761302	1.1933851	1.0707743
Atp5if1	2.2021317	0.2720287	0.027655996	0.230630537	0.588560886	0.594936709	1.0589571	0.9484329
AABR07007675.1	3.6659348	0.2710479	0.000246437	0.008623188	0.535055351	0.50994575	0.8807128	0.72274333
AABR07065406.1	1.9915807	0.26923668	0.046417075	0.304615216	0.186346863	0.155515371	0.2644106	0.1787418
Gadd45a	2.6319861	0.2691205	0.008488732	0.115781328	0.13099631	0.084990958	0.21289086	0.12292923
Ctnnal1	2.5888793	0.26856342	0.009628886	0.125979838	0.123616236	0.081374322	0.1817582	0.09922872
Lat2	1.9906696	0.2632106	0.04651722	0.304615216	0.250922509	0.216998192	0.382943	0.286924
Tuba1b	2.8027704	0.26171908	0.005066571	0.081134205	0.789667897	0.806509946	1.7598847	1.6471797
Nmt1	2.2572842	0.26011118	0.023990317	0.215245368	0.385608856	0.372513562	0.58667326	0.48149747
Rap1gap2	2.1879823	0.26007268	0.028670888	0.235430655	0.103321033	0.068716094	0.17042111	0.096218236
Susd6	2.686058	0.25945407	0.007230051	0.105040127	0.151291513	0.101265823	0.22515808	0.13612357
Fosb	3.1213007	0.2561557	0.001800541	0.03997197	0.350553506	0.27124774	0.66601545	0.4946766
Tmco1	2.2207966	0.25422472	0.026364739	0.225597022	0.448339483	0.444846293	0.72896695	0.6218691
Nob1	-3.3187668	-0.25020602	0.000904159	0.023944926	0.129151292	0.211573237	0.18269534	0.28241402
Prkar1a	-3.506471	-0.25049242	0.000454091	0.013984984	0.258302583	0.374321881	0.3818348	0.52785313
C1qa	2.3806334	-0.25109464	0.0172829	0.178203494	0.265682657	0.209764919	0.41607642	0.35551465
Itga4	-3.3605797	-0.2519172	0.000777791	0.021004185	0.188191882	0.289330922	0.2956279	0.4108616
Farsa	-4.236499	-0.2519365	2.27E-05	0.001228213	0.121771218	0.227848101	0.1724655	0.29145923
C1qbp	-3.8595614	-0.2530357	0.000113591	0.004647048	0.76199262	0.842676311	1.5734293	1.806154
AABR07059891.1	-4.8983374	-0.2533384	9.67E-07	7.83E-05	0.134686347	0.265822785	0.18238816	0.3237773
AABR07010649.1	-5.3277593	-0.25337917	9.94E-08	9.79E-06	0.05904059	0.164556962	0.074553244	0.18844393
Aldoa	-3.3976312	-0.2552432	0.00067972	0.019141567	0.706642066	0.793851718	1.3847784	1.6004169
Selenot	-3.1790452	-0.2557606	0.001477611	0.034567259	0.090405904	0.157323689	0.119017124	0.2044046
Sh3bgrl	-3.8950572	-0.25654384	9.82E-05	0.00416133	0.051660517	0.119349005	0.06397417	0.14717086
Pebp1	-4.2676463	-0.25698993	1.98E-05	0.001093888	0.560885609	0.717902351	1.0291474	1.2982904
Xpo1	-4.546049	-0.25796232	5.47E-06	0.000366929	0.079335793	0.17721519	0.108257614	0.21483417
Etfb	-3.5624676	-0.2582952	0.000367385	0.011940751	0.226937269	0.34358047	0.33614048	0.4764034
Cox14	-4.295649	-0.25913033	1.74E-05	0.000984402	0.335793358	0.506329114	0.5185216	0.72125304
Pabpc1	-6.1365414	-0.2593682	8.43E-10	1.15E-07	0.950184502	0.934900542	2.7831392	2.940656
Cog1	-3.1590164	-0.25989768	0.001583026	0.036462805	0.066420664	0.12477396	0.09199465	0.16871743
Fth1	-6.3343105	-0.2606222	2.38E-10	3.60E-08	0.950184502	0.976491863	4.00849	4.3002253
Zcrb1	-3.419473	-0.260649	0.000627426	0.01788518	0.175276753	0.27124774	0.24900167	0.3681811
Ifi30	-3.710694	-0.26087186	0.000206692	0.00760459	0.924354244	0.943942134	3.4108615	3.6283958
Gas7	-4.8682	-0.2613056	1.13E-06	8.99E-05	0.097785978	0.211573237	0.14419992	0.27627683
Glrx3	-2.988527	-0.262974	0.002803256	0.054883757	0.357933579	0.481012658	0.5375092	0.691617
Vgll4	-3.8866634	-0.26425827	0.000101632	0.004285723	0.188191882	0.305605787	0.27002582	0.41014048
Sla2	-5.7660456	-0.2650502	8.12E-09	9.40E-07	0.103321033	0.245931284	0.156588	0.3153558
AABR07026311.1	-5.3316875	-0.26519725	9.73E-08	9.64E-06	0.060885609	0.16636528	0.07676191	0.1960991
Hspd1	-4.0621486	-0.26541296	4.86E-05	0.002324581	0.280442804	0.423146474	0.4037553	0.5768006
Bri3	-3.5466623	-0.26596636	0.000390144	0.012386702	0.332103321	0.457504521	0.5018904	0.6679035
Cmtm7	-3.8569047	-0.2665587	0.000114832	0.004674566	0.293357934	0.421338156	0.4418779	0.6122918
Pcbp2	-4.101778	-0.26781467	4.10E-05	0.002055686	0.507380074	0.652802893	0.8130199	1.0384886
Cox7a2l2	-3.7549334	-0.26800054	0.000173388	0.006585523	0.461254613	0.625678119	0.7438157	0.9623731
R3hdm1	-4.1911926	-0.26822636	2.77E-05	0.001462703	0.166051661	0.282097649	0.24934842	0.390312
Mgmt	-3.452089	-0.26856798	0.000556264	0.016394839	0.119926199	0.206148282	0.16765697	0.26488936
Ssu72	-3.4194438	-0.2693103	0.000627493	0.01788518	0.236162362	0.34358047	0.34640366	0.48484433
Ubl7	-3.810243	-0.2695177	0.00013883	0.005501696	0.132841328	0.227848101	0.18731502	0.30417335
Rap1b	-5.482693	-0.27099115	4.19E-08	4.36E-06	0.035055351	0.126582278	0.04278922	0.1485764
Dtx2	-4.4068613	-0.27320355	1.05E-05	0.000636473	0.077490775	0.169981917	0.10646084	0.21119064
Chmp4bl1	-4.9057055	-0.27371752	9.31E-07	7.58E-05	0.127306273	0.253164557	0.18213841	0.32739574
Ndufa9	-4.326984	-0.2738633	1.51E-05	0.000878467	0.121771218	0.22965642	0.17069867	0.29664811
Magohb	-4.1946793	-0.2740896	2.73E-05	0.001445016	0.105166052	0.202531646	0.1485078	0.2651763
Gpr18	-3.2314277	-0.2741097	0.001231735	0.030144517	0.389298893	0.500904159	0.6206918	0.79198444
Tmem86a	-4.9134502	-0.27717087	8.95E-07	7.32E-05	0.206642066	0.361663653	0.30438876	0.4827153
Abhd17b	-4.4473805	-0.27935642	8.69E-06	0.00054772	0.595940959	0.746835443	1.0725456	1.3499203
Usp11	-4.5816517	-0.27981466	4.61E-06	0.000316118	0.062730627	0.151898734	0.09088848	0.19755258
Glul	-3.6710098	-0.28107733	0.000241594	0.008526301	0.250922509	0.372513562	0.3678906	0.51789606
Eno1	-3.9498048	-0.28111684	7.82E-05	0.003514546	0.557195572	0.690777577	0.96234566	1.1988351
AABR07006310.1	-3.5834794	-0.2812291	0.000339047	0.011090026	0.435424354	0.566003617	0.70611453	0.9017725
Ndufab1	-3.016055	-0.28200346	0.002560868	0.051298453	0.204797048	0.294755877	0.2835781	0.39900437
LOC681367	-5.129134	-0.28203025	2.91E-07	2.63E-05	0.07195572	0.179023508	0.09513443	0.21704356
RT1-DOa	-4.6248403	-0.28250673	3.75E-06	0.000261246	0.07195572	0.168173599	0.103487834	0.21383843
AABR07030926.1	-5.5035543	-0.2837247	3.72E-08	3.97E-06	0.05904059	0.168173599	0.074776754	0.19802803
Ostf1	-4.110224	-0.28444353	3.95E-05	0.00199408	0.573800738	0.725135624	0.96705127	1.2136364
Clip1	-3.0058925	-0.2848723	0.002648025	0.052406048	0.05904059	0.110307414	0.07625911	0.14943093
LOC108349548	-5.027236	-0.28499693	4.98E-07	4.40E-05	0.389298893	0.571428571	0.5972215	0.8437857
Trim27	-2.7570174	-0.28524458	0.005833125	0.089405006	0.221402214	0.31283906	0.31637076	0.42504972
Rpl7	-6.0245857	-0.2859586	1.70E-09	2.27E-07	0.896678967	0.929475588	2.5949478	2.857361
Ftsj1	-5.6763144	-0.28603464	1.38E-08	1.55E-06	0.156826568	0.314647378	0.21963798	0.40242925
Smim29	-3.5359912	-0.28613228	0.000406248	0.012726022	0.195571956	0.300180832	0.2874324	0.42176676
Cbfa2t3	-4.930872	-0.2865649	8.19E-07	6.87E-05	0.160516605	0.305605787	0.24119128	0.40236667
AABR07066818.1	-6.4789023	-0.28920504	9.24E-11	1.52E-08	0.038745387	0.159132007	0.049356386	0.17976537
Psma1	-3.7632236	-0.29006866	0.000167737	0.006400472	0.372693727	0.524412297	0.56427103	0.7590435
Rpl28	-4.754118	-0.29104128	1.99E-06	0.000147654	0.841328413	0.900542495	1.9848218	2.2458632
Atp5f1d	-3.6741023	-0.29136115	0.000238687	0.008460014	0.551660517	0.674502712	0.93104947	1.1513175
Ptges3	-4.12882	-0.29202694	3.65E-05	0.00186813	0.34501845	0.506329114	0.523414	0.7203365
Cct2	-3.816824	-0.29301906	0.000135181	0.005396066	0.225092251	0.349005425	0.32416725	0.47022384
Spcs1	-3.8604064	-0.29337257	0.000113199	0.004642555	0.621771218	0.752260398	1.1561351	1.4041575
Sumo2	-5.52481	-0.2944653	3.30E-08	3.55E-06	0.068265683	0.186256781	0.089334935	0.21442604
Psmb8	-5.10673	-0.29508066	3.28E-07	2.95E-05	0.079335793	0.189873418	0.10602151	0.23217005
Eif3k	-4.381397	-0.29582128	1.18E-05	0.00070521	0.538745387	0.690777577	0.9168037	1.1751605
Ndufb6	-2.8606577	-0.29797333	0.004227632	0.072500138	0.254612546	0.345388788	0.35810006	0.48392528
Uhrf1bp1l	-3.2332487	-0.2983116	0.00122391	0.029997639	0.110701107	0.184448463	0.1656306	0.26254338
Gaa	-4.5153284	-0.29848972	6.32E-06	0.000417548	0.060885609	0.146473779	0.08067037	0.18621032
Kdm3a	-2.69212	-0.29940826	0.007099938	0.10360744	0.142066421	0.211573237	0.218835	0.30870736
Mrps16	-4.1223254	-0.299767	3.75E-05	0.001909705	0.197416974	0.31283906	0.27211744	0.42489913
Ikzf1	-4.7670527	-0.30018517	1.87E-06	0.000141029	0.051660517	0.139240506	0.07367865	0.17681907
Lgals9	-3.327589	-0.3005716	0.00087601	0.023236865	0.278597786	0.386980108	0.42706016	0.5795777
Ccpg1	-3.590021	-0.3017569	0.000330651	0.010897579	0.41697417	0.533453888	0.66711634	0.8640392
Atp5f1a	-3.6785982	-0.30256727	0.00023452	0.00833179	0.505535055	0.631103074	0.8292772	1.0434293
AABR07032255.2	-5.4352117	-0.3051987	5.47E-08	5.63E-06	0.094095941	0.222423146	0.121948354	0.26443264
RGD1309104	-4.686479	-0.30562285	2.78E-06	0.000198743	0.07195572	0.164556962	0.09185221	0.21115533
Gchfr	-3.1365085	-0.30577612	0.001709726	0.038730231	0.169741697	0.24954792	0.24626188	0.3670253
Ybx3	-3.6631358	-0.30729935	0.000249146	0.008681063	0.287822878	0.406871609	0.4307315	0.6001049
Hnrnph2	-4.763833	-0.30746982	1.90E-06	0.000142617	0.075645756	0.175406872	0.09984465	0.21974163
Cd101	-3.3655705	-0.3078361	0.000763855	0.020764239	0.092250923	0.164556962	0.1289256	0.22083963
Rps23	-6.5414853	-0.31004387	6.09E-11	1.04E-08	0.880073801	0.940325497	2.8495646	3.2073052
Cmas	-2.3484378	-0.31119582	0.018852348	0.187792677	0.219557196	0.291139241	0.3010921	0.39995942
Gpnmb	-3.5415092	-0.31263322	0.000397845	0.012534403	0.044280443	0.101265823	0.06558991	0.14303604
Polr1d	-4.490786	-0.31365553	7.10E-06	0.000452334	0.536900369	0.681735986	0.9211327	1.1828192
Gabarapl2	-4.8933287	-0.3137504	9.91E-07	7.99E-05	0.232472325	0.386980108	0.3232759	0.51044226
Ripor2	-3.5565684	-0.31441277	0.000375731	0.012154552	0.167896679	0.269439421	0.2470542	0.36772513
C1galt1	-4.4967	-0.31472147	6.90E-06	0.000445115	0.086715867	0.186256781	0.12614223	0.24609302
Gnas-1	-5.833967	-0.31480053	5.41E-09	6.55E-07	0.832103321	0.902350814	1.901165	2.2079375
Rnf13	-4.9454236	-0.31508622	7.60E-07	6.44E-05	0.090405904	0.204339964	0.12546	0.25767118
Lilrb3a	-5.5704637	-0.31560138	2.54E-08	2.77E-06	0.153136531	0.311030741	0.20870484	0.38699695
AABR07034639.1	-6.692284	-0.31567103	2.20E-11	4.01E-09	0.073800738	0.227848101	0.10159772	0.2660509
Sema4d	-5.56699	-0.31626007	2.59E-08	2.80E-06	0.158671587	0.318264014	0.2371858	0.42464527
Aes	-5.697511	-0.31674877	1.22E-08	1.38E-06	0.053505535	0.164556962	0.07180059	0.20141047
Eif3f	-4.4207687	-0.31676877	9.84E-06	0.00060129	0.634686347	0.741410488	1.1187229	1.3671488
Rpsa	-5.813926	-0.31777117	6.10E-09	7.33E-07	0.813653137	0.895117541	1.7993096	2.1122909
Rhog	-4.8409023	-0.32010677	1.29E-06	9.98E-05	0.404059041	0.566003617	0.6047007	0.84323215
Mien1	-5.4322114	-0.32094502	5.57E-08	5.69E-06	0.053505535	0.155515371	0.06764293	0.19503966
Hint1	-4.3704796	-0.32242817	1.24E-05	0.000730779	0.426199262	0.582278481	0.6677245	0.90257436
mrpl9	-5.9879436	-0.32314342	2.13E-09	2.77E-07	0.064575646	0.191681736	0.08273261	0.22386546
Dynll1	-4.6279783	-0.32455352	3.69E-06	0.000258414	0.60701107	0.745027125	1.1041422	1.3885367
AABR07071891.2	-5.6447544	-0.32732594	1.65E-08	1.85E-06	0.112546125	0.256781193	0.14900804	0.3112867
LOC300249	-6.3558683	-0.3281266	2.07E-10	3.16E-08	0.044280443	0.164556962	0.05712674	0.19596192
LOC102549173-4	-3.659752	-0.32931322	0.00025246	0.008777909	0.073800738	0.142857143	0.099456735	0.20248576
Cmc1	-4.433732	-0.32997823	9.26E-06	0.000574777	0.081180812	0.175406872	0.11108359	0.22853436
Rps11	-6.4202514	-0.33363518	1.36E-10	2.15E-08	0.870848708	0.918625678	2.2774384	2.5824568
Lgmn	-2.6561182	-0.33447635	0.007904592	0.1105433	0.077490775	0.126582278	0.11844569	0.20170188
Ptcra	-3.798828	-0.33585382	0.000145382	0.005719982	0.28597786	0.403254973	0.44564334	0.6322803
Rps27a-1	-7.675016	-0.33600634	1.65E-14	4.46E-12	0.894833948	0.938517179	3.0187976	3.375648
Hspa8	-5.751135	-0.3397655	8.86E-09	1.01E-06	0.841328413	0.878842676	1.9906807	2.2664332
Tnfaip8l2	-3.5842428	-0.34099796	0.000338057	0.011090026	0.263837638	0.386980108	0.41057372	0.5726797
LOC100364500	-6.903073	-0.34112903	5.09E-12	9.95E-10	0.009225092	0.108499096	0.013844954	0.13227597
Hopx	-5.172652	-0.34279454	2.31E-07	2.12E-05	0.459409594	0.65641953	0.80436033	1.1100799
Ahsa1	-4.8056746	-0.3451785	1.54E-06	0.000117976	0.142066421	0.269439421	0.20810597	0.36753976
Lag3	-5.062185	-0.34549692	4.14E-07	3.68E-05	0.033210332	0.113924051	0.043999657	0.15532793
Mt-nd5	-6.199368	-0.34909326	5.67E-10	7.90E-08	0.880073801	0.942133816	1.9992092	2.3277566
Mvd	-5.237763	-0.35135415	1.63E-07	1.54E-05	0.101476015	0.222423146	0.13066025	0.28366873
Rpl18	-7.5414352	-0.35260484	4.65E-14	1.21E-11	0.880073801	0.915009042	2.473445	2.7920418
AABR07040892.1	-6.940113	-0.35745034	3.92E-12	7.86E-10	0.060885609	0.211573237	0.07836297	0.24420051
Eef1g	-5.640415	-0.35817653	1.70E-08	1.89E-06	0.780442804	0.87522604	1.7544825	2.0890665
Zbed5	-5.4977283	-0.35849303	3.85E-08	4.06E-06	0.640221402	0.773960217	1.1498425	1.4627967
AC096024.2	-6.456962	-0.36038855	1.07E-10	1.74E-08	0.025830258	0.132007233	0.033526506	0.16628116
LOC100910270	-6.9016294	-0.36096913	5.14E-12	9.95E-10	0.833948339	0.902350814	2.5461676	2.9426322
Rnf7	-4.7443767	-0.3614582	2.09E-06	0.000154245	0.206642066	0.350813743	0.30629295	0.4919281
Tbc1d1	-2.7788584	-0.365416	0.00545503	0.085768092	0.13099631	0.198915009	0.18109219	0.27352268
Ube2e1	-7.664448	-0.36555946	1.80E-14	4.76E-12	0.079335793	0.262206148	0.11559	0.3242686
LOC691141	-4.51059	-0.36559767	6.46E-06	0.0004215	0.339483395	0.499095841	0.52234435	0.7516105
Rpl10	-8.858059	-0.3664745	8.14E-19	3.35E-16	0.902214022	0.942133816	3.1575007	3.521588
Rpl12	-5.5954146	-0.36675328	2.20E-08	2.41E-06	0.595940959	0.764918626	1.0384809	1.3673221
Ctss	-6.3217525	-0.36682925	2.59E-10	3.87E-08	0.754612546	0.839059675	1.5574969	1.8879101
Napsa	-4.510847	-0.36805448	6.46E-06	0.0004215	0.573800738	0.699819168	1.0127422	1.2856103
Hmox1	-4.2849145	-0.36921898	1.83E-05	0.001022613	0.051660517	0.126582278	0.08003926	0.18869254
LOC684988	-6.2574162	-0.36968336	3.91E-10	5.60E-08	0.682656827	0.815551537	1.3240161	1.6789362
LOC100360522	-9.298773	-0.37239122	1.42E-20	7.08E-18	0.900369004	0.940325497	3.1928146	3.5595393
Ehbp1l1	-4.865287	-0.3726015	1.14E-06	9.04E-05	0.188191882	0.332730561	0.26749364	0.445577
Eef2	-6.8761444	-0.3781953	6.15E-12	1.16E-09	0.856088561	0.909584087	2.120753	2.4567618
Eif4g1	-4.3053317	-0.37933204	1.67E-05	0.000948836	0.114391144	0.21880651	0.15720177	0.28904015
Rps3	-7.929367	-0.37966904	2.20E-15	6.47E-13	0.881918819	0.924050633	2.503377	2.8493674
Sephs2	-5.306158	-0.38044748	1.12E-07	1.10E-05	0.210332103	0.372513562	0.28670478	0.4921551
Rps25	-6.603936	-0.38126674	4.00E-11	6.93E-09	0.800738007	0.884267631	1.8259797	2.1711018
Rpl13	-8.655849	-0.3812824	4.89E-18	1.75E-15	0.891143911	0.949367089	3.0559812	3.4566932
Atp2b4	-4.421049	-0.3821261	9.82E-06	0.00060129	0.164206642	0.289330922	0.2598083	0.42669114
Ptpn18	-4.275736	-0.38290796	1.91E-05	0.001058473	0.335793358	0.484629295	0.50521183	0.72371113
AC103024.1	-5.2166963	-0.38367388	1.82E-07	1.71E-05	0.34501845	0.524412297	0.51041466	0.7588284
Rps3a	-7.2309074	-0.38590857	4.80E-13	1.10E-10	0.848708487	0.911392405	2.0831356	2.433194
Npm1	-6.236279	-0.38721436	4.48E-10	6.35E-08	0.817343173	0.887884268	1.8386877	2.1547453
LOC100360449	-6.911965	-0.38999584	4.78E-12	9.47E-10	0.850553506	0.900542495	2.1459582	2.4794848
Oaz1	-7.3878274	-0.39013076	1.49E-13	3.78E-11	0.815498155	0.898734177	1.9755629	2.3567688
Cd2	-4.323615	-0.3924092	1.53E-05	0.000888853	0.081180812	0.169981917	0.124223255	0.2537876
Syngr2	-6.689457	-0.3929924	2.24E-11	4.05E-09	0.092250923	0.254972875	0.12114113	0.30627662
Timm23	-6.3834705	-0.39494333	1.73E-10	2.66E-08	0.123616236	0.289330922	0.16066487	0.35614464
Btf3	-5.7687793	-0.39721176	7.98E-09	9.31E-07	0.540590406	0.703435805	0.88853526	1.2062485
Hnrnpf	-5.9332128	-0.4039347	2.97E-09	3.76E-07	0.420664207	0.605786618	0.63748187	0.9399584
RT1-CE4	-5.9252644	-0.4114571	3.12E-09	3.88E-07	0.808118081	0.877034358	1.8177851	2.1403532
Rplp0	-10.495405	-0.41793272	9.07E-26	7.10E-23	0.939114391	0.963833635	3.634993	4.010532
LOC108348287	-5.962443	-0.4227509	2.48E-09	3.19E-07	0.643911439	0.777576854	1.1818511	1.5291184
Eif4g2	-5.261567	-0.42937917	1.43E-07	1.37E-05	0.365313653	0.551537071	0.56915694	0.8429895
AABR07039133.2	-7.905515	-0.4367124	2.67E-15	7.70E-13	0.042435424	0.202531646	0.05232294	0.2375292
Vbp1	-5.4631643	-0.43688968	4.68E-08	4.84E-06	0.298892989	0.484629295	0.44016564	0.695462
Zeb2	-4.509952	-0.43943617	6.48E-06	0.0004215	0.118081181	0.226039783	0.16920367	0.32235235
Rps16	-8.734034	-0.4398726	2.46E-18	9.40E-16	0.889298893	0.936708861	2.6624732	3.0673158
Txn1	-4.405853	-0.44280317	1.05E-05	0.000637093	0.245387454	0.379746835	0.37393266	0.57575315
Ppial4d	-7.734702	-0.44390124	1.04E-14	2.89E-12	0.110701107	0.314647378	0.14664179	0.38272515
LOC100365810	-7.970185	-0.45122495	1.58E-15	4.74E-13	0.025830258	0.171790235	0.032212753	0.20580757
LOC103694877	-5.215334	-0.45150948	1.83E-07	1.71E-05	0.380073801	0.546112116	0.60905653	0.8870181
AABR07064810.1	-5.886084	-0.45256105	3.95E-09	4.85E-07	0.594095941	0.732368897	1.0023606	1.3299708
LOC100360791	-7.3376937	-0.45582548	2.17E-13	5.18E-11	0.162361624	0.386980108	0.22869802	0.4853094
Ppia	-9.170459	-0.45639822	4.71E-20	2.21E-17	0.846863469	0.893309222	2.3373308	2.7177851
Ldha	-6.2751026	-0.45992783	3.49E-10	5.09E-08	0.564575646	0.735985533	1.0127915	1.3948634
Hba-a2-1	-6.4929643	-0.4649148	8.42E-11	1.40E-08	0.018450185	0.119349005	0.029665276	0.16127995
Aprt	-5.4975915	-0.46587554	3.85E-08	4.06E-06	0.359778598	0.535262206	0.5595332	0.8481302
Ifi47	-6.277213	-0.4678868	3.45E-10	5.06E-08	0.39298893	0.598553345	0.62605727	0.95934224
AABR07039345.1	-7.2184453	-0.4718501	5.26E-13	1.18E-10	0.276752768	0.515370705	0.39187288	0.7067709
Srgn	-6.435559	-0.47376722	1.23E-10	1.96E-08	0.365313653	0.571428571	0.6141904	0.9671503
AABR07073038.1	-6.2871723	-0.47423458	3.23E-10	4.79E-08	0.306273063	0.518987342	0.44915584	0.7489365
Cd3g	-5.240532	-0.475848	1.60E-07	1.52E-05	0.274907749	0.439421338	0.45423895	0.71914375
Rps4x-1	-8.638524	-0.4812779	5.69E-18	1.99E-15	0.822878229	0.907775769	1.9548903	2.3880033
Actb	-8.606414	-0.48408192	7.54E-18	2.53E-15	0.874538745	0.938517179	2.4802616	2.93861
AABR07029275.1	-9.39646	-0.4841556	5.64E-21	3.17E-18	0.044280443	0.24954792	0.05838526	0.29220858
AABR07057617.1	-6.409623	-0.49772924	1.46E-10	2.28E-08	0.250922509	0.452079566	0.3438528	0.6197194
Hpse	-6.155954	-0.4991774	7.46E-10	1.02E-07	0.400369004	0.605786618	0.6343005	0.968885
AC095947.3	-10.743247	-0.50234145	6.38E-27	6.55E-24	0.852398524	0.922242315	2.5192165	3.0011723
RGD1563861	-8.411563	-0.5053236	4.05E-17	1.33E-14	0.04797048	0.227848101	0.061425548	0.27753377
Atp1b3	-5.4178705	-0.51284057	6.03E-08	6.12E-06	0.60701107	0.746835443	1.384354	1.8290329
Cd300c2	-7.231493	-0.51704997	4.78E-13	1.10E-10	0.121771218	0.31283906	0.15690623	0.39491397
Ly6e	-6.5251575	-0.53230447	6.79E-11	1.15E-08	0.278597786	0.493670886	0.49616814	0.8418697
H3f3a	-7.1824203	-0.53753257	6.85E-13	1.52E-10	0.520295203	0.69801085	0.8164535	1.197809
Jchain	-7.0907917	-0.55079114	1.33E-12	2.89E-10	0.330258303	0.547920434	0.48479807	0.8308169
Rpl32	-10.627008	-0.5554452	2.23E-26	1.93E-23	0.839483395	0.907775769	2.1484272	2.6257265
LOC100362684	-9.139403	-0.56842315	6.28E-20	2.87E-17	0.112546125	0.359855335	0.15555297	0.45982447
Rnasek	-9.119855	-0.5767685	7.52E-20	3.34E-17	0.055350554	0.264014467	0.07507655	0.32979035
AABR07045322.1	-9.031854	-0.59710646	1.69E-19	7.12E-17	0.169741697	0.435804702	0.23432298	0.57981044
Flt3	-8.135188	-0.6154074	4.11E-16	1.30E-13	0.481549815	0.72875226	0.80245376	1.2755158
Pla2g16	-7.712385	-0.6174271	1.23E-14	3.38E-12	0.099630996	0.291139241	0.14510264	0.41180268
Ftl1	-9.393852	-0.62255836	5.78E-21	3.17E-18	0.717712177	0.869801085	1.4438367	1.9796848
Fxyd7	-7.0602884	-0.6237008	1.66E-12	3.50E-10	0.304428044	0.52079566	0.5311569	0.9280283
Rpl30	-9.402741	-0.63460356	5.32E-21	3.12E-18	0.719557196	0.840867993	1.3413929	1.8176842
LOC108351137	-8.047068	-0.64247835	8.48E-16	2.63E-13	0.588560886	0.779385172	1.0217111	1.4916342
RGD1559482	-7.8264422	-0.6506291	5.02E-15	1.42E-12	0.269372694	0.502712477	0.39939517	0.7734461
AABR07072207.1	-9.850859	-0.67550164	6.80E-23	4.86E-20	0.081180812	0.325497288	0.100022085	0.41128615
H2afz	-8.664144	-0.69813776	4.55E-18	1.66E-15	0.306273063	0.567811935	0.44247672	0.8688933
RT1-A2	-8.81311	-0.70153594	1.22E-18	4.88E-16	0.226937269	0.497287523	0.3175483	0.71281123
Rps10	-9.3598995	-0.72890383	7.98E-21	4.23E-18	0.402214022	0.669077758	0.59509754	1.0836242
Rpl26	-13.033531	-0.7367849	7.89E-39	1.30E-35	0.822878229	0.909584087	2.0417318	2.6494193
AABR07062466.1	-11.92354	-0.78074646	8.92E-33	1.13E-29	0.660516605	0.839059675	1.2106525	1.8441781
Rps9l1	-10.990042	-0.80454093	4.27E-28	5.01E-25	0.199261993	0.53164557	0.2735762	0.74719036
RT1-CE5	-9.708732	-0.8053805	2.77E-22	1.90E-19	0.226937269	0.508137432	0.31644472	0.7680145
LOC100362149	-10.820258	-0.84435886	2.76E-27	3.03E-24	0.166051661	0.488245931	0.22495906	0.67485327
Id3	-9.054957	-0.9326839	1.37E-19	5.91E-17	0.247232472	0.499095841	0.37904435	0.86512744
AABR07054189.1	-12.899626	-0.9738761	4.52E-38	6.76E-35	0.156826568	0.537070524	0.20553565	0.74841964
Rps27a	-15.679771	-0.98077756	2.08E-55	8.55E-52	0.76199262	0.896925859	1.5477465	2.3491077
AABR07067749.1	-12.465767	-1.0365332	1.15E-35	1.57E-32	0.348708487	0.705244123	0.5069004	1.1722132
RGD1359290	-13.620482	-1.1195284	3.03E-42	5.53E-39	0.415129151	0.755877034	0.63475853	1.3975204
Eef1a1	-20.835306	-1.2893289	2.07E-96	3.41E-92	0.846863469	0.924050633	2.0819325	3.0598342
AABR07015941.1	-16.57014	-1.2957295	1.15E-61	6.28E-58	0.529520295	0.831826401	0.85409987	1.805648
Ccl5	-2.8872113	-1.3866605	0.003886731	0.068658627	0.553505535	0.636528029	0.95084494	1.2385257
