# Supplementary material for: Immunologic barriers in liver transplantation: a single-cell analysis of the role of mesenchymal stem cells
Source: Front Immunol. 2023 Dec 7;14:1274982. doi: 10.3389/fimmu.2023.1274982 (PMC10748593; doi:10.3389/fimmu.2023.1274982)
Supplement: Supplementary file 1 [file DataSheet_1.zip › Additional File 23.xls]

Gene_ID	Scores	avg_logFC	p_val	p_val_adj	pct.1	pct.2	Allo+IS+MSCs_30	Allo+IS+MSCs_60
LOC102548682	11.1119795	1.0574124	1.10E-28	3.01E-25	0.4	0.132919255	0.6999721	0.20643881
Hist1h1e	10.617919	0.9386822	2.46E-26	5.06E-23	0.613333333	0.31552795	1.2324642	0.58588547
Lyz2	11.296784	0.9346145	1.36E-29	4.48E-26	0.78	0.489440994	1.6165382	0.89877176
RGD1562420	12.502942	0.8070403	7.19E-36	1.18E-31	0.857777778	0.737888199	2.213581	1.5690225
Cd209d	4.153244	0.77941537	3.28E-05	0.002130797	0.14	0.069565217	0.30604842	0.13611129
Ifi30	10.487154	0.7678195	9.90E-26	1.63E-22	0.942222222	0.837267081	3.5677748	2.8652494
LOC100359922	12.00989	0.67592525	3.15E-33	1.73E-29	0.893333333	0.768944099	2.834533	2.189329
Cox6b1-1	9.21561	0.6733297	3.10E-20	3.39E-17	0.664444444	0.449689441	1.2134678	0.7249463
Hist1h2an	8.066332	0.6696227	7.24E-16	4.96E-13	0.268888889	0.09689441	0.42493278	0.14737523
H3f3b	10.579445	0.6565233	3.71E-26	6.78E-23	0.951111111	0.831055901	3.1044035	2.4328105
Hist1h1c	7.473825	0.63967985	7.79E-14	4.00E-11	0.544444444	0.332919255	1.029571	0.60120803
Sod2	6.9043713	0.6357722	5.04E-12	1.56E-09	0.313333333	0.151552795	0.4895692	0.22077762
AABR07026997.1	7.983572	0.6349789	1.42E-15	8.99E-13	0.468888889	0.263354037	0.6979015	0.35536364
Rps4x	7.3002214	0.6290316	2.87E-13	1.28E-10	0.395555556	0.214906832	0.5962797	0.2963911
Hist1h2ah	6.9989977	0.6276105	2.58E-12	8.95E-10	0.26	0.113043478	0.4297794	0.16652413
Idi1	5.7515173	0.6080554	8.84E-09	1.75E-06	0.348888889	0.207453416	0.58807063	0.32312423
LOC100910200	5.2749667	0.55552983	1.33E-07	1.99E-05	0.517777778	0.367701863	1.0690674	0.7288147
AABR07048992.1	8.763259	0.54974055	1.90E-18	1.64E-15	0.284444444	0.093167702	0.39275375	0.13099612
Rgs1	3.7487714	0.5404676	0.000177703	0.008118064	0.264444444	0.183850932	0.544788	0.33098456
Gchfr	5.0555205	0.5403826	4.29E-07	5.60E-05	0.166666667	0.077018634	0.2594489	0.10111983
Hist1h1b	7.2173357	0.5396544	5.30E-13	2.24E-10	0.264444444	0.108074534	0.44345957	0.18200405
LOC100912489-2	4.9411855	0.53252417	7.76E-07	9.16E-05	0.231111111	0.126708075	0.36446312	0.18254705
Serpinb1a	5.500601	0.5257979	3.78E-08	6.62E-06	0.404444444	0.267080745	0.6753234	0.4097048
Il1b	5.3112993	0.525353	1.09E-07	1.74E-05	0.126666667	0.044720497	0.2215839	0.07581877
Rpl32-1	6.93926	0.5223803	3.94E-12	1.25E-09	0.688888889	0.539130435	1.334584	0.94521046
LOC100912489-1	6.694656	0.519527	2.16E-11	6.13E-09	0.293333333	0.139130435	0.49756077	0.23263192
AABR07034739.1	7.1193604	0.5089421	1.08E-12	4.15E-10	0.882222222	0.771428571	3.6370542	2.980687
Hspa8	8.127114	0.5072427	4.40E-16	3.14E-13	0.897777778	0.763975155	2.6439245	2.0970092
Actr2	6.427347	0.5026958	1.30E-10	3.34E-08	0.651111111	0.494409938	1.1697661	0.8176885
Rps18	7.0192127	0.4992833	2.23E-12	8.15E-10	0.524444444	0.337888199	0.81502	0.491586
Tomm7	7.3493633	0.48935235	1.99E-13	9.36E-11	0.813333333	0.647204969	1.8205526	1.3552445
Ncf4	6.8502064	0.4884786	7.37E-12	2.25E-09	0.553333333	0.368944099	0.98208106	0.61927485
Ddx5	9.39697	0.48840111	5.62E-21	6.87E-18	0.977777778	0.90931677	3.0799055	2.6157768
Pkib	6.0480566	0.47626686	1.47E-09	3.35E-07	0.655555556	0.504347826	1.2581435	0.90062195
Hspa5	8.250813	0.47606844	1.57E-16	1.18E-13	0.891111111	0.756521739	2.320177	1.8175892
Ctsb	5.9724207	0.46305156	2.34E-09	4.99E-07	0.686666667	0.552795031	1.3361715	0.98805904
AC136661.1	7.2679625	0.4596034	3.65E-13	1.58E-10	0.275555556	0.11552795	0.367386	0.14934261
RT1-CE10	6.940671	0.4451476	3.90E-12	1.25E-09	0.893333333	0.811180124	2.768493	2.3324318
Gpx1	7.7684927	0.4440155	7.94E-15	4.35E-12	0.922222222	0.840993789	3.2682116	2.7906258
Cnp	7.1690435	0.44185522	7.55E-13	3.03E-10	0.853333333	0.752795031	2.246658	1.8369012
Paip2	6.6829925	0.43503606	2.34E-11	6.53E-09	0.662222222	0.474534161	1.1994514	0.8233256
Lilrb4	3.4056191	0.43081057	0.000660142	0.022201838	0.124444444	0.068322981	0.21086366	0.10638146
Fxyd7	5.286181	0.42594904	1.25E-07	1.90E-05	0.488888889	0.334161491	0.90681624	0.6122926
Apoe	7.086982	0.42391863	1.37E-12	5.12E-10	0.36	0.176397516	0.58349967	0.30234587
Degs2	7.1767416	0.4217603	7.14E-13	2.94E-10	0.12	0.022360248	0.17161992	0.029233439
Man2a1	5.0687175	0.4205991	4.01E-07	5.31E-05	0.593333333	0.467080745	1.1003339	0.80999047
Pdia3	7.341661	0.41916776	2.11E-13	9.64E-11	0.875555556	0.757763975	2.318401	1.8755835
Spcs1	5.987034	0.41798252	2.14E-09	4.75E-07	0.733333333	0.591304348	1.5395743	1.1686305
Aldoa	5.975903	0.4154699	2.29E-09	4.95E-07	0.762222222	0.631055901	1.6087633	1.2434065
RT1-A1	7.811508	0.41206133	5.65E-15	3.20E-12	0.96	0.894409938	2.9181576	2.4954748
LOC100365839	5.7623878	0.41012922	8.29E-09	1.66E-06	0.308888889	0.173913043	0.44147852	0.23639604
Hist2h2aa2	6.0836515	0.4067881	1.17E-09	2.72E-07	0.133333333	0.039751553	0.17951849	0.051541734
Prdx5	4.5958266	0.4057772	4.31E-06	0.000391648	0.344444444	0.236024845	0.52935916	0.3348639
Rgs2	4.231363	0.396022	2.32E-05	0.001625563	0.175555556	0.094409938	0.29599303	0.1538836
Cyp51	4.3687334	0.391979	1.25E-05	0.000965741	0.346666667	0.236024845	0.5637164	0.36740643
AABR07002700.1	4.553502	0.39028564	5.28E-06	0.000459097	0.226666667	0.130434783	0.3470301	0.18878004
Ppp1r14a	5.399047	0.38870433	6.70E-08	1.09E-05	0.135555556	0.049689441	0.20124994	0.06948652
Os9	4.7816315	0.3884196	1.74E-06	0.000183308	0.546666667	0.423602484	0.91800076	0.6711811
LOC691807	5.2930245	0.38654336	1.20E-07	1.85E-05	0.54	0.388819876	0.8996855	0.62938386
Ctsz	6.604202	0.38329363	4.00E-11	1.08E-08	0.897777778	0.795031056	2.5303223	2.1235316
Dctn1	4.316383	0.3806778	1.59E-05	0.001185658	0.302222222	0.2	0.4693849	0.29459673
S100a10	4.971801	0.37870786	6.63E-07	8.20E-05	0.731111111	0.621118012	1.5386592	1.2310601
RGD1307752	4.4415693	0.37714344	8.93E-06	0.000709522	0.482222222	0.363975155	0.77245545	0.55533755
Dnajc7	6.0026584	0.37563595	1.94E-09	4.37E-07	0.831111111	0.701863354	1.9477797	1.5423487
Atp5mc1	5.1073656	0.37420088	3.27E-07	4.48E-05	0.608888889	0.48447205	1.0495358	0.783614
Fdps	3.9897566	0.3709476	6.61E-05	0.003803345	0.422222222	0.310559006	0.7428493	0.53247833
Zfp706	5.982627	0.36825344	2.20E-09	4.81E-07	0.82	0.699378882	1.9196886	1.5543944
Copz1	5.598367	0.364929	2.16E-08	3.95E-06	0.58	0.421118012	0.9662675	0.68143094
Npc2	3.8990638	0.36418116	9.66E-05	0.00517301	0.511111111	0.413664596	0.8508418	0.64694524
Snx3	4.5786996	0.36407566	4.68E-06	0.000413693	0.595555556	0.477018634	1.0166929	0.7737968
Hnrnpa3	4.6028585	0.3627225	4.17E-06	0.000380753	0.668888889	0.557763975	1.2611097	0.99525285
Alg14	2.9800048	0.36242342	0.002882438	0.064848952	0.115555556	0.068322981	0.16538763	0.084326245
Ubxn4	5.2755933	0.36150151	1.32E-07	1.99E-05	0.493333333	0.349068323	0.8258457	0.566557
Tceal8	4.469573	0.36129436	7.84E-06	0.000634961	0.237777778	0.140372671	0.35313535	0.19783641
Ssr2	4.641636	0.35980278	3.46E-06	0.00032671	0.537777778	0.413664596	0.8975349	0.6596886
Fos	4.229597	0.35941273	2.34E-05	0.001631429	0.595555556	0.464596273	1.5565479	1.2103627
Tagln2	5.6260176	0.35927954	1.84E-08	3.45E-06	0.822222222	0.680745342	1.9157215	1.5283719
Creld2	5.581511	0.35892087	2.38E-08	4.26E-06	0.533333333	0.386335404	0.8977933	0.620824
Eif2s1	3.671088	0.35669303	0.00024152	0.010370863	0.324444444	0.236024845	0.49702156	0.33889055
Ldha	4.480013	0.35603207	7.46E-06	0.000616836	0.644444444	0.511801242	1.1937369	0.924719
Lrrc59	4.717028	0.35578078	2.39E-06	0.000237054	0.342222222	0.221118012	0.49739954	0.31451234
Rab7a	4.797753	0.35229298	1.60E-06	0.000170249	0.468888889	0.339130435	0.7295017	0.5097174
Got2	4.2612514	0.35073778	2.03E-05	0.001441047	0.551111111	0.427329193	0.935039	0.70281786
Igsf8	4.8904886	0.35020685	1.01E-06	0.000113304	0.384444444	0.253416149	0.58023024	0.37798268
Hmgcs1	3.5362892	0.34659582	0.00040579	0.015377021	0.288888889	0.2	0.47521153	0.3284044
Hspd1	4.5883045	0.3465299	4.47E-06	0.000401589	0.44	0.318012422	0.7028735	0.4911991
Supt16h	3.2747073	0.3434996	0.001057715	0.032617145	0.295555556	0.221118012	0.4626445	0.31960526
Vps28	4.4667315	0.34348387	7.94E-06	0.000640295	0.36	0.245962733	0.55485654	0.36654755
AC095947.1	4.3685436	0.3417953	1.25E-05	0.000965741	0.491111111	0.371428571	0.78199285	0.5701589
Tm6sf2	4.608503	0.34139234	4.06E-06	0.000374727	0.177777778	0.089440994	0.2616675	0.13023266
Gabarap	4.520937	0.3399103	6.16E-06	0.000527356	0.735555556	0.632298137	1.4847912	1.2148708
Ap2m1	5.4552813	0.33781552	4.89E-08	8.38E-06	0.746666667	0.608695652	1.4806435	1.1600486
Snx18	4.9065905	0.33543983	9.27E-07	0.000106581	0.475555556	0.341614907	0.7848872	0.54438645
LOC108351058	5.411432	0.33483863	6.25E-08	1.04E-05	0.182222222	0.080745342	0.2548082	0.11210612
Dusp1	3.1175582	0.33419114	0.001823559	0.047430094	0.346666667	0.258385093	0.68976283	0.52301544
Gsto1	4.7035055	0.3333044	2.56E-06	0.000250343	0.455555556	0.325465839	0.73021585	0.5117448
Clic1	4.5823464	0.3328455	4.60E-06	0.00041096	0.695555556	0.577639752	1.3273627	1.0590513
Slamf9	2.8337855	0.33198893	0.00460002	0.089528908	0.466666667	0.402484472	0.8394364	0.6769329
Fth1	6.546888	0.33116376	5.87E-11	1.56E-08	0.973333333	0.911801242	4.1979012	3.7465234
Bsg	4.8065023	0.3305441	1.54E-06	0.000165098	0.573333333	0.423602484	0.9571305	0.70369977
Mrpl43	5.3085327	0.3303523	1.11E-07	1.75E-05	0.131111111	0.048447205	0.18020676	0.060724463
Hist1h2bo	4.567542	0.33023158	4.93E-06	0.000431687	0.128888889	0.055900621	0.20737763	0.086623974
Borcs7	4.2180395	0.32779	2.46E-05	0.001702891	0.237777778	0.146583851	0.3401146	0.19657883
Lamtor5	4.190926	0.32589796	2.78E-05	0.001851563	0.397777778	0.285714286	0.62058985	0.43377474
G0s2	4.8006907	0.32423228	1.58E-06	0.000168859	0.175555556	0.083229814	0.28335205	0.15135211
Psmd7	4.131557	0.32289037	3.60E-05	0.002287928	0.302222222	0.2	0.43154186	0.28116563
Arl8a	3.6109157	0.32191035	0.000305118	0.01257636	0.264444444	0.182608696	0.39123026	0.2557805
Tmed10	4.858508	0.32184297	1.18E-06	0.000129675	0.675555556	0.545341615	1.2855065	1.0031883
Ctsh	5.298439	0.321576	1.17E-07	1.81E-05	0.891111111	0.791304348	2.4366386	2.07221
Calm1	5.5761447	0.32144973	2.46E-08	4.35E-06	0.891111111	0.79378882	2.5225685	2.163312
Sell	3.6517427	0.32115382	0.000260467	0.011068831	0.502222222	0.408695652	0.8621724	0.66776067
Banf1	4.6985416	0.32110387	2.62E-06	0.000254987	0.568888889	0.443478261	0.9781859	0.7330455
Snw1	3.9070537	0.3210959	9.34E-05	0.005037308	0.353333333	0.253416149	0.5220507	0.36172083
Ccnd1	4.3119264	0.32076344	1.62E-05	0.001198915	0.822222222	0.745341615	1.9599179	1.6909235
Pnkd	2.7516181	0.32016486	0.005930161	0.106402987	0.266666667	0.208695652	0.41255295	0.2931641
Gpr18	3.2054284	0.31926087	0.001348616	0.038572756	0.457777778	0.368944099	0.745273	0.57923084
LOC100359583	5.5826855	0.31899253	2.37E-08	4.26E-06	0.946666667	0.845962733	3.224595	2.8069632
Lpgat1	2.9501452	0.31690177	0.003176246	0.069187464	0.26	0.195031056	0.39343956	0.27184084
Alcam	4.3842263	0.31654966	1.16E-05	0.000907248	0.204444444	0.113043478	0.3047263	0.1681472
Cops9	4.212539	0.31370902	2.53E-05	0.001737606	0.557777778	0.429813665	0.9191989	0.6985332
Tmed9	4.775595	0.31364512	1.79E-06	0.00018769	0.551111111	0.42484472	0.9288194	0.6875682
Grb2	3.7035272	0.3135745	0.000212622	0.009476385	0.388888889	0.289440994	0.5801683	0.41867027
Fkbp3	3.3537297	0.31348863	0.000797302	0.025794848	0.384444444	0.298136646	0.6032091	0.44682068
AABR07039448.1	4.898205	0.31345305	9.67E-07	0.000109696	0.293333333	0.178881988	0.40643987	0.24042018
Uqcrq	3.8648431	0.3124984	0.000111161	0.005712959	0.477777778	0.376397516	0.78212637	0.59074014
Park7	3.4922304	0.31117555	0.000479005	0.01723788	0.593333333	0.510559006	1.0598755	0.8638356
Snrpc	3.5573366	0.3109286	0.000374634	0.014462988	0.273333333	0.19378882	0.40601403	0.2692678
Smarce1	4.2999926	0.310803	1.71E-05	0.001242938	0.422222222	0.294409938	0.63684916	0.4503292
Nt5c	4.431991	0.30921876	9.34E-06	0.000738227	0.395555556	0.279503106	0.59198	0.40922928
Trim17	4.3056893	0.30912614	1.66E-05	0.001223695	0.164444444	0.08447205	0.23478921	0.118236855
Adprh	3.1835701	0.30805197	0.001454709	0.040549394	0.217777778	0.149068323	0.3036503	0.19580384
Tuba1b	4.736818	0.306376	2.17E-06	0.000220397	0.804444444	0.691925466	1.7954853	1.4868923
Trmt112	4.617113	0.30628228	3.89E-06	0.000363602	0.597777778	0.460869565	1.0294698	0.7803584
Ndufb5	4.166482	0.30624712	3.09E-05	0.002034936	0.457777778	0.344099379	0.74556106	0.54496485
Id3	3.0679271	0.3062336	0.002155493	0.053067711	0.324444444	0.249689441	0.5673305	0.4168632
Ccr5	3.995242	0.3044247	6.46E-05	0.003739467	0.606666667	0.504347826	1.1570867	0.92182744
Cd74	6.661816	0.30380487	2.70E-11	7.41E-09	0.997777778	0.990062112	5.0863295	4.7934947
Cisd3	3.1828802	0.3031787	0.00145818	0.040572463	0.171111111	0.110559006	0.25782144	0.15204677
Pdia6	4.6417007	0.30265445	3.46E-06	0.00032671	0.6	0.479503106	1.0523734	0.80776554
Laptm5	5.7188263	0.30254564	1.07E-08	2.10E-06	0.884444444	0.813664596	2.3230116	2.0197716
Nme2	3.8464787	0.3020815	0.000119828	0.006063645	0.655555556	0.547826087	1.2185847	0.98871547
Lman2	5.031109	0.3018671	4.88E-07	6.31E-05	0.622222222	0.469565217	1.0650073	0.7946753
AABR07038948.2	3.7327151	0.3014796	0.000189427	0.008535104	0.266666667	0.180124224	0.3696613	0.23838483
Gtf3a	4.2100835	0.30143267	2.55E-05	0.001742022	0.144444444	0.072049689	0.2080138	0.09787368
Cox7c	4.9546967	0.29961154	7.24E-07	8.85E-05	0.837777778	0.708074534	1.9978527	1.6420312
Insig1	2.7212045	0.29937115	0.006504452	0.112839886	0.204444444	0.147826087	0.3025272	0.20187064
Sptssa	4.497926	0.29933456	6.86E-06	0.000575774	0.342222222	0.227329193	0.48899478	0.31921417
Eif5a	4.8720417	0.29898822	1.10E-06	0.000121911	0.762222222	0.617391304	1.5526783	1.2339232
Mpc1	3.9818764	0.2981977	6.84E-05	0.003890894	0.5	0.383850932	0.82696855	0.62445694
Klf6	2.3734124	0.2978585	0.017624577	0.226022702	0.36	0.298136646	0.61070013	0.48601085
Ptges3	3.7469974	0.2977341	0.000178964	0.008153026	0.451111111	0.347826087	0.7142924	0.5372115
RT1-Bb	5.2014003	0.29733443	1.98E-07	2.90E-05	0.928888889	0.834782609	2.8887513	2.5082996
Magoh	3.0492036	0.2971934	0.002294489	0.055656585	0.231111111	0.166459627	0.338276	0.22411412
Ufl1	4.188003	0.2949599	2.81E-05	0.001866222	0.548888889	0.444720497	1.0390543	0.799572
Psma3	3.778392	0.29478717	0.000157844	0.007480996	0.437777778	0.334161491	0.6821546	0.5070695
Fkbp2	4.073741	0.2938343	4.63E-05	0.002831531	0.62	0.510559006	1.1283565	0.8971363
Pdia4	3.6254022	0.29382005	0.000288512	0.012012323	0.451111111	0.365217391	0.7359149	0.558435
Sec61b	4.4566493	0.29361922	8.33E-06	0.000667874	0.824444444	0.699378882	1.9594953	1.6340002
Spg21	2.4036508	0.293012	0.016232271	0.213564746	0.24	0.190062112	0.35780823	0.25670528
Ndufa8	3.480498	0.2922773	0.000500482	0.017891939	0.397777778	0.310559006	0.6229571	0.46203345
Cd53	5.0845213	0.29220435	3.69E-07	4.97E-05	0.855555556	0.751552795	2.1229935	1.789922
Kras	3.1162176	0.29167342	0.001831871	0.047444017	0.295555556	0.21863354	0.44360474	0.31852025
Mrpl20	4.404122	0.29067048	1.06E-05	0.000835782	0.335555556	0.222360248	0.48828536	0.32138443
Fxyd5	5.0129857	0.29065531	5.36E-07	6.83E-05	0.866666667	0.772670807	2.3811204	2.0479293
Psmd2	3.4853268	0.29057044	0.000491537	0.017650241	0.3	0.216149068	0.4513103	0.3142289
Higd1a	3.2119951	0.29048	0.001318166	0.038032548	0.335555556	0.254658385	0.5243127	0.38335454
Iscu	4.2110734	0.2897687	2.54E-05	0.001741634	0.368888889	0.262111801	0.5596645	0.38703772
Dynlt1	3.3036888	0.2897209	0.000954217	0.029891537	0.275555556	0.198757764	0.41485286	0.28519544
Pitpna	3.9827008	0.28940487	6.81E-05	0.003890878	0.733333333	0.62484472	1.4857026	1.2336408
Gfra2	3.9743676	0.28918466	7.06E-05	0.003988098	0.211111111	0.125465839	0.32235175	0.19396597
Spcs2	4.9212985	0.2890474	8.60E-07	9.96E-05	0.846666667	0.760248447	2.1974478	1.8908677
Txn1	3.3585305	0.28819567	0.000783581	0.025518357	0.397777778	0.310559006	0.63720995	0.4795444
Syf2	4.052231	0.28759506	5.07E-05	0.003033935	0.517777778	0.408695652	0.8737827	0.6679542
Jakmip1	3.1054878	0.28554493	0.001899654	0.048891556	0.197777778	0.134161491	0.30477667	0.19565979
Cyba	4.990919	0.28496876	6.01E-07	7.54E-05	0.828888889	0.720496894	1.9774607	1.6564965
RGD1565641	3.3639252	0.2848188	0.000768424	0.02527499	0.357777778	0.267080745	0.55555034	0.4089783
AABR07066522.1	3.896831	0.2847912	9.75E-05	0.005188823	0.162222222	0.088198758	0.23948708	0.13589631
Csrp1	4.7496448	0.28383458	2.04E-06	0.000209455	0.488888889	0.365217391	0.8157449	0.58523685
Net1	3.8081532	0.28306594	0.000140009	0.006852921	0.306666667	0.214906832	0.46873742	0.31971553
LOC102549061	3.7425585	0.28271496	0.000182156	0.008252724	0.111111111	0.054658385	0.1674253	0.07491224
Dad1	4.258283	0.282495	2.06E-05	0.001454044	0.697777778	0.602484472	1.3808155	1.1295916
Set	4.06276	0.28243184	4.85E-05	0.002910817	0.437777778	0.324223602	0.6489505	0.47349918
Dnajb11	3.6792982	0.28178108	0.000233877	0.010178344	0.331111111	0.233540373	0.48302034	0.33847162
Prkar1a	2.1424866	0.28151196	0.032154353	0.322332832	0.295555556	0.247204969	0.44919208	0.3471174
Dctn3	3.5261903	0.2811027	0.000421584	0.015757654	0.253333333	0.177639752	0.36541715	0.2387334
Tmem9b	3.9378474	0.28085417	8.22E-05	0.004552601	0.188888889	0.10931677	0.27797076	0.15994427
Ddrgk1	3.2242506	0.28071275	0.001263029	0.037026324	0.317777778	0.243478261	0.49002177	0.35250494
NEWGENE-619861	4.398645	0.28045854	1.09E-05	0.000853069	0.564444444	0.439751553	0.93398464	0.7103287
Psma7	4.092846	0.2804483	4.26E-05	0.00265448	0.844444444	0.745341615	2.2791874	1.966136
Akap17b	4.2051773	0.28033844	2.61E-05	0.00177289	0.184444444	0.101863354	0.27259418	0.15081772
Itgb7	2.1757693	0.27912408	0.029572519	0.306170874	0.142222222	0.10310559	0.21942343	0.14347513
Sec61g	4.2001686	0.278897	2.67E-05	0.001805111	0.755555556	0.647204969	1.6654966	1.389545
St13	3.5643466	0.27779913	0.000364764	0.014326271	0.382222222	0.289440994	0.5784176	0.42570898
Mvp	3.8816497	0.27779537	0.00010375	0.005434003	0.528888889	0.408695652	0.86298805	0.6676294
Smarca5	2.91384	0.27767816	0.003570128	0.074986365	0.353333333	0.28447205	0.5552667	0.42339438
AABR07027753.2	4.1498933	0.2772068	3.33E-05	0.002153714	0.117777778	0.053416149	0.18069054	0.080743045
Suclg1	3.950904	0.27669927	7.79E-05	0.004340438	0.435555556	0.330434783	0.67074734	0.49446002
LOC108349682	5.8392596	0.27625751	5.24E-09	1.09E-06	0.217777778	0.098136646	0.2850779	0.1337104
Clec12a	4.066394	0.27498823	4.77E-05	0.002883458	0.124444444	0.059627329	0.18084599	0.081758484
AABR07060872.1	4.953373	0.2743255	7.29E-07	8.85E-05	0.942222222	0.881987578	3.0569441	2.7365556
Wdr18	2.5697887	0.27396795	0.010176058	0.154815397	0.164444444	0.116770186	0.24192178	0.15415761
Hspa9	3.156694	0.27393174	0.001595687	0.043162283	0.175555556	0.11552795	0.2561372	0.1531386
Prdx1	4.5129647	0.2738086	6.39E-06	0.000541936	0.708888889	0.572670807	1.3726754	1.0937592
Selenof	4.518018	0.27373335	6.24E-06	0.000531907	0.706666667	0.567701863	1.3233072	1.0516548
Tmem50a	4.1937957	0.27206272	2.74E-05	0.001841448	0.56	0.448447205	0.97041184	0.75134724
Psenen	3.982871	0.2713798	6.81E-05	0.003890878	0.535555556	0.419875776	0.8781853	0.6769812
Ybx1	4.120448	0.27129316	3.78E-05	0.002382693	0.742222222	0.649689441	1.5150886	1.2701385
Necap2	3.9093344	0.27078748	9.26E-05	0.005006872	0.553333333	0.457142857	0.94580466	0.7460589
Cnpy3	3.1255412	0.270759	0.001774783	0.046775763	0.455555556	0.367701863	0.7320155	0.5789023
Ube2j1	3.8018532	0.2706762	0.000143618	0.006967371	0.131111111	0.067080745	0.18975474	0.09322104
Selenok	3.7755153	0.27067113	0.000159677	0.007546128	0.426666667	0.318012422	0.65753657	0.48651025
Mrpl22	3.8248117	0.26990852	0.000130872	0.006522186	0.173333333	0.099378882	0.2398044	0.1345391
Bcap31	3.4293792	0.2695261	0.000604964	0.020727574	0.437777778	0.354037267	0.7072453	0.5446843
Lman1	2.3636396	0.2691816	0.018096405	0.229286196	0.291111111	0.237267081	0.43930635	0.33638182
Chmp7	3.1959782	0.2688615	0.001393576	0.039508971	0.111111111	0.062111801	0.16979499	0.08397121
Pld4	4.5495863	0.2673843	5.38E-06	0.000465261	0.86	0.798757764	2.3222196	2.0536656
Edf1	4.0284247	0.26732683	5.62E-05	0.003309942	0.542222222	0.436024845	0.9051947	0.70522314
Tubg1	4.2448783	0.26709434	2.19E-05	0.001537154	0.288888889	0.186335404	0.4368657	0.28071427
Uqcr10	3.768584	0.26703793	0.000164176	0.007714406	0.691111111	0.583850932	1.343895	1.1111165
Cd164	4.35701	0.2668114	1.32E-05	0.00100857	0.802222222	0.710559006	1.7639241	1.4899638
Lmo2	3.6835089	0.2664784	0.000230045	0.010062037	0.26	0.173913043	0.37321445	0.24450848
Mrps34	4.291252	0.26632178	1.78E-05	0.001281551	0.408888889	0.285714286	0.6348202	0.44893858
Calr	4.1956143	0.26619512	2.72E-05	0.001834222	0.886666667	0.791304348	2.3347027	2.017251
Eapp	2.3381758	0.26610684	0.019378134	0.24034147	0.302222222	0.240993789	0.4611939	0.35917348
Cox6a1	4.2731366	0.26517516	1.93E-05	0.001378192	0.777777778	0.668322981	1.6840876	1.409957
Cacng6	3.1779296	0.26510844	0.001483307	0.040793421	0.191111111	0.125465839	0.27516478	0.17791852
Dnajc3	2.8926601	0.2646908	0.003819944	0.078235108	0.442222222	0.37515528	0.72849345	0.584433
S100a6	3.6279335	0.26319724	0.000285699	0.011925385	0.208888889	0.130434783	0.33120105	0.20961086
Atp6v0e1	3.9771588	0.26305023	6.97E-05	0.003955183	0.662222222	0.559006211	1.2851958	1.0519097
Ctnna1	2.9398527	0.26281795	0.003283684	0.070592759	0.384444444	0.31552795	0.6223076	0.48384783
Atp6v1d	2.9029577	0.26189336	0.003696566	0.076844196	0.233333333	0.170186335	0.34054872	0.23319219
Pgk1	3.2228038	0.26181757	0.001269425	0.037147608	0.404444444	0.308074534	0.6188031	0.47289973
Nfkbia	2.9890924	0.2614814	0.002798075	0.063297306	0.648888889	0.542857143	1.515185	1.2756293
Gdi2	4.3120146	0.26139697	1.62E-05	0.001198915	0.666666667	0.554037267	1.203818	0.9675283
Cltb	3.2249546	0.2609671	0.001259927	0.03700135	0.342222222	0.264596273	0.51526946	0.37945986
Lyar	2.4839625	0.2608419	0.012992946	0.180780019	0.244444444	0.192546584	0.37082464	0.269654
AY172581.15	5.1508656	0.2607888	2.59E-07	3.61E-05	0.115555556	0.039751553	0.15472543	0.05556972
Clptm1	4.0392265	0.2606587	5.36E-05	0.003172523	0.28	0.185093168	0.3928243	0.25276974
Rpl13a	2.9026134	0.26058114	0.003700633	0.076844196	0.313333333	0.238509317	0.47099876	0.35109034
Sgpp1	3.0892117	0.26009217	0.002006884	0.050616326	0.34	0.254658385	0.5069319	0.37978172
Ifitm1	5.1537385	0.25978187	2.55E-07	3.59E-05	0.3	0.172670807	0.46588093	0.2827796
P4ha1	2.734006	0.25965816	0.006256893	0.11030379	0.244444444	0.180124224	0.36297116	0.26078093
Sub1	4.494504	0.2590781	6.97E-06	0.000582141	0.791111111	0.650931677	1.6644548	1.3542335
Eno1	3.670252	0.25886106	0.000242311	0.01037774	0.602222222	0.526708075	1.1069216	0.91149735
Mrps12	4.2976017	0.25854868	1.73E-05	0.001250882	0.197777778	0.108074534	0.27407393	0.15674631
Ubqln2	3.147577	0.25827003	0.001646297	0.04420165	0.168888889	0.10931677	0.2423687	0.14806053
Ptpn1	3.6037524	0.25822362	0.000313656	0.012831808	0.444444444	0.344099379	0.71667814	0.5446136
Erg28	2.4795375	0.25811023	0.013155293	0.182568841	0.202222222	0.150310559	0.28965798	0.20350112
Naa38	3.0866814	0.25756648	0.002024044	0.05082049	0.428888889	0.340372671	0.68561864	0.53670496
Tmem160	3.7496188	0.2572005	0.000177104	0.008113221	0.528888889	0.422360248	0.9128603	0.71461093
Appbp2	2.8239365	0.25692028	0.004743779	0.091247001	0.153333333	0.099378882	0.22418289	0.1453772
Lsm7	2.8219998	0.25683227	0.004772521	0.091637587	0.431111111	0.350310559	0.68341017	0.54669034
Coa4	2.6488292	0.25608373	0.008077111	0.131651312	0.106666667	0.065838509	0.15956244	0.08636469
Lsm5	2.3845856	0.25430602	0.017098365	0.222292267	0.364444444	0.298136646	0.55367893	0.45207003
Ptma	3.0440152	0.2536642	0.002334434	0.056325877	0.388888889	0.316770186	0.5910997	0.45482644
Tmem163	2.9589384	0.25330335	0.003087009	0.067422248	0.151111111	0.09689441	0.22256091	0.13706736
Adss	3.200812	0.25322327	0.001370408	0.038992616	0.282222222	0.203726708	0.41123176	0.29221818
Tmsb4x	6.996693	0.2532193	2.62E-12	8.95E-10	0.991111111	0.98757764	4.7246256	4.4861083
Mrpl17	2.6157188	0.25316027	0.008903984	0.141464925	0.375555556	0.316770186	0.5937998	0.47028542
Emc6	3.2146242	0.2530508	0.001306154	0.037818686	0.257777778	0.18136646	0.36624053	0.25343055
Krtcap2	3.8514183	0.25294992	0.000117436	0.005979408	0.608888889	0.501863354	1.0887761	0.8745481
P4hb	4.354419	0.2526185	1.33E-05	0.001015846	0.624444444	0.504347826	1.0997123	0.8641087
Ssr1	3.5647347	0.2521911	0.000364224	0.014326271	0.433333333	0.336645963	0.69806856	0.5322713
Gtf2h5	2.9710665	0.25210023	0.002967674	0.066069932	0.293333333	0.22484472	0.44435042	0.32429418
Trappc2l	3.6997066	0.25129482	0.000215849	0.009594195	0.315555556	0.223602484	0.46818817	0.325967
Scd2	2.933723	0.25129133	0.003349229	0.071534312	0.482222222	0.401242236	0.801611	0.6477746
Degs1	3.9982982	0.25061524	6.38E-05	0.003720737	0.337777778	0.236024845	0.49196067	0.3409103
Tmem97	3.8524408	0.25059918	0.000116946	0.005972977	0.224444444	0.139130435	0.31603417	0.19638081
Bcat1	5.3773923	0.25028035	7.56E-08	1.22E-05	0.115555556	0.037267081	0.15179265	0.052290034
AABR07053749.2	-2.562798	-0.25043902	0.010383242	0.156951099	0.273333333	0.334161491	0.38301736	0.49678537
Akt1	-3.1894696	-0.25076234	0.001425341	0.040001972	0.111111111	0.180124224	0.15913492	0.2572976
AABR07044404.1	-2.9405057	-0.25211927	0.003276769	0.070592759	0.068888889	0.12173913	0.08642694	0.16309714
Ube2e1	-3.1611507	-0.25228223	0.001571472	0.042785731	0.106666667	0.172670807	0.13829732	0.23335579
Aldh2	-1.9769773	-0.2525167	0.048044196	0.394082216	0.155555556	0.2	0.21912196	0.29803953
AABR07039133.2	-4.6908956	-0.25299942	2.72E-06	0.000263147	0.04	0.119254658	0.049751334	0.14958142
LOC681367	-3.4836497	-0.26190177	0.000494626	0.017722495	0.084444444	0.151552795	0.11031975	0.20989883
Atf7ip	-2.1400843	-0.26199692	0.032347959	0.322973071	0.124444444	0.168944099	0.17942786	0.2573514
Kmt5a	-2.2306917	-0.26346958	0.025701558	0.279267384	0.104444444	0.147826087	0.13899861	0.21368335
AC141489.1	-3.3086395	-0.265823	0.000937505	0.029480318	0.806666667	0.725465839	1.965024	1.9770784
Romo1	-2.3907154	-0.2680372	0.016815579	0.219309293	0.362222222	0.421118012	0.5568465	0.6809323
Tmem138	-2.8137085	-0.2694938	0.004897362	0.093544741	0.111111111	0.168944099	0.16061907	0.25497648
Alkbh1	-3.4413483	-0.26966345	0.000578823	0.019917227	0.068888889	0.131677019	0.106462464	0.21115424
Rpl5	-2.7842996	-0.27196127	0.005364348	0.099584181	0.824444444	0.770186335	1.8764681	1.9477977
Mt-co3	-3.428146	-0.2723188	0.000607719	0.020735565	1	0.992546584	4.421821	4.538355
Dexi	-1.9996043	-0.27248424	0.045543006	0.388889034	0.175555556	0.217391304	0.24265625	0.32739055
Snrpg	-2.478721	-0.2744434	0.013185443	0.182685593	0.506666667	0.534161491	0.8190498	0.9506894
Rps12	-3.340519	-0.2760645	0.00083622	0.026755784	0.82	0.786335404	1.8288487	1.9295603
LOC687679	-3.072109	-0.27665305	0.002125521	0.052408266	0.411111111	0.47826087	0.63080376	0.78688115
Fcrl5	-2.3826065	-0.28247908	0.017190553	0.223295388	0.071111111	0.111801242	0.09417854	0.16597657
Irf7	-2.1530588	-0.28333524	0.031314055	0.316527934	0.448888889	0.498136646	0.7445868	0.8733971
Pltp	-2.668834	-0.28360158	0.007611509	0.12580791	0.086666667	0.136645963	0.123822145	0.20683981
Rpsa	-3.6973116	-0.28446186	0.000217895	0.009658703	0.791111111	0.780124224	1.707469	1.8438478
Cd300c2	-3.5312436	-0.29604298	0.000413611	0.015565772	0.126666667	0.203726708	0.16166234	0.275841
Txnip	-2.182758	-0.29632708	0.029053633	0.302462513	0.537777778	0.578881988	0.94124615	1.0787964
LOC103694169	-2.8521194	-0.2964865	0.004342877	0.085934735	0.715555556	0.673291925	1.4631362	1.5546011
Rfx7	-1.963865	-0.2988622	0.049545745	0.397783701	0.068888889	0.100621118	0.09895385	0.1673487
Alox5ap	-2.689667	-0.2996097	0.007152336	0.119905522	0.16	0.217391304	0.21283855	0.3178706
Slc44a2	-2.2192514	-0.30091974	0.026469624	0.284522504	0.76	0.790062112	1.5399328	1.6904067
Hopx	-2.717715	-0.30104217	0.006573443	0.11367702	0.46	0.50931677	0.79404956	0.95362234
Il3ra	-2.1101465	-0.30195433	0.034845727	0.333764027	0.093333333	0.132919255	0.13471094	0.20735873
Gxylt1	-2.3043852	-0.302139	0.021201029	0.248734286	0.1	0.144099379	0.1492971	0.22989886
Leng8	-2.29724	-0.30270952	0.021605081	0.251358233	0.117777778	0.165217391	0.19108249	0.2847403
AABR07048397.1	-3.8465128	-0.3104313	0.000119811	0.006063645	0.073333333	0.146583851	0.091009304	0.19745147
Irf8	-3.4435189	-0.31101465	0.000574197	0.019917227	0.966666667	0.980124224	3.0947678	3.262633
Abhd17b	-2.108922	-0.3151236	0.034951306	0.334191386	0.691111111	0.69068323	1.3217176	1.4382036
Notch1	-2.0761561	-0.31704703	0.03787951	0.350825619	0.086666667	0.124223602	0.13772888	0.21451077
Prkcd	-2.543285	-0.3172745	0.010981568	0.162945232	0.104444444	0.155279503	0.14870253	0.2391283
Tle4	-2.959874	-0.3176243	0.003077649	0.0673072	0.095555556	0.155279503	0.14469177	0.24016604
Pabpn1	-2.0831816	-0.31814113	0.037234678	0.348130477	0.335555556	0.376397516	0.52514607	0.6542611
Klrd1	-3.1128604	-0.32006103	0.001852836	0.047911532	0.057777778	0.110559006	0.08891858	0.18185702
Rpl28	-4.6233206	-0.32157794	3.78E-06	0.0003549	0.804444444	0.795031056	1.8343692	2.017495
LOC103689961	-2.759633	-0.3217307	0.005786632	0.104924969	0.188888889	0.249689441	0.25280613	0.36830044
Klhdc10	-2.567604	-0.32305396	0.010240401	0.155506592	0.062222222	0.105590062	0.09499041	0.17195655
Gmfg	-3.5324416	-0.32308665	0.000411741	0.015565772	0.52	0.60621118	0.9304956	1.1418325
Uhrf2	-2.5203807	-0.3237891	0.011722799	0.170764528	0.088888889	0.135403727	0.12410905	0.21045749
Mau2	-2.1919622	-0.32712513	0.028382241	0.297877685	0.093333333	0.132919255	0.13860458	0.2242759
Plvap	-2.7130466	-0.3296967	0.006666773	0.114329247	0.171111111	0.233540373	0.26335526	0.3810683
Gnas-1	-4.5387235	-0.32973844	5.66E-06	0.000487316	0.833333333	0.759006211	1.8710233	1.9662058
Ranbp2	-1.9791919	-0.32995668	0.047794404	0.393087285	0.224444444	0.275776398	0.35738438	0.4603467
Rexo1	-2.0253446	-0.33230364	0.04283198	0.375487603	0.084444444	0.119254658	0.11497592	0.19152825
RF00017-2	-3.0281534	-0.3343706	0.002460531	0.058476715	0.093333333	0.152795031	0.13116065	0.2295947
Slfn13	-2.3304863	-0.33477184	0.019780465	0.24287518	0.077777778	0.118012422	0.12156676	0.20772788
Baiap2l1	-2.0218453	-0.33632162	0.043192323	0.377291513	0.131111111	0.172670807	0.18310459	0.26756197
AABR07034639.1	-5.173863	-0.3363516	2.29E-07	3.34E-05	0.057777778	0.157763975	0.07397925	0.20304412
RT1-T24-3	-3.4245076	-0.33851922	0.000615915	0.020928371	0.171111111	0.253416149	0.25801533	0.39713398
AABR07045322.1	-3.4077241	-0.3387064	0.000655071	0.022076429	0.202222222	0.280745342	0.25905523	0.3962282
Plxnc1	-2.3896587	-0.34156045	0.016864034	0.219592953	0.124444444	0.173913043	0.16495524	0.25598893
LOC100911664	-2.140739	-0.34199798	0.032295104	0.322676356	0.382222222	0.42484472	0.62770414	0.7662105
RF00015-114	-2.1346686	-0.34387562	0.032788086	0.325427191	0.068888889	0.10310559	0.092380635	0.1700194
H2afz	-3.2264898	-0.34410438	0.001253187	0.036869262	0.353333333	0.428571429	0.529183	0.6944057
Macf1	-1.9632052	-0.3448879	0.049622328	0.397783701	0.453333333	0.480745342	0.80333936	0.9482779
Nrp1	-2.0604162	-0.3508165	0.039358771	0.355030738	0.226666667	0.270807453	0.31728888	0.42235795
Arap1	-2.0438917	-0.35532275	0.040964251	0.364161123	0.157777778	0.201242236	0.24335928	0.3433501
Rhob	-2.1304214	-0.35799474	0.033136831	0.327899113	0.142222222	0.185093168	0.20543893	0.30412972
Thoc7	-2.7269032	-0.36104685	0.006393178	0.111908175	0.224444444	0.288198758	0.3182162	0.4443433
Slfn4	-3.5071104	-0.36116344	0.000453001	0.016446049	0.431111111	0.506832298	0.83526456	1.0900389
LOC100364500	-5.452507	-0.3618233	4.97E-08	8.42E-06	0.082222222	0.2	0.11274533	0.2708424
LOC679811	-2.7082937	-0.36266044	0.006763014	0.115139268	0.073333333	0.12173913	0.10728835	0.1953549
Rps10	-3.714455	-0.36496067	0.000203642	0.009100817	0.42	0.494409938	0.6316339	0.81946975
Chd2	-2.4119887	-0.36546713	0.015865775	0.209918367	0.244444444	0.301863354	0.39739904	0.53093135
LOC100362684	-5.0195227	-0.36554146	5.18E-07	6.66E-05	0.12	0.236024845	0.16053647	0.32413408
Lgals9	-3.169377	-0.36580744	0.001527661	0.041803504	0.2	0.273291925	0.28609914	0.42654502
Mt-nd5	-2.9628637	-0.36731648	0.003047915	0.066817156	0.871111111	0.894409938	2.082277	2.2724245
Rps9l1	-4.8743052	-0.3704238	1.09E-06	0.000121336	0.204444444	0.327950311	0.26859218	0.45243803
Klf2	-2.377705	-0.37165082	0.017420751	0.225414381	0.293333333	0.345341615	0.4875412	0.63178986
Sh2d3c	-2.4850943	-0.37233305	0.012951711	0.180453026	0.157777778	0.211180124	0.22218661	0.3303942
RT1-A2	-2.9400876	-0.3828863	0.003281196	0.070592759	0.5	0.547826087	0.8211141	0.9934938
Mt-nd4l	-5.1718082	-0.38308957	2.32E-07	3.34E-05	0.864444444	0.889440994	2.0326536	2.305769
Sh2b1	-2.1845477	-0.38456124	0.028922028	0.301618051	0.075555556	0.113043478	0.10456132	0.18364762
Brd1	-2.9358554	-0.38532826	0.003326293	0.071229436	0.104444444	0.162732919	0.15759833	0.26957247
Snrnp48	-2.2620795	-0.3885491	0.023692487	0.268066732	0.151111111	0.195031056	0.21025604	0.31982425
Atp2a3	-2.4698818	-0.3903781	0.013515774	0.185853189	0.302222222	0.357763975	0.44445935	0.58240134
Ktn1	-1.9660785	-0.3904492	0.049289547	0.397468406	0.208888889	0.247204969	0.32334322	0.45288804
Plxdc2	-2.0611153	-0.391618	0.039292034	0.355030738	0.277777778	0.327950311	0.41853303	0.5372079
Hm13	-2.8199363	-0.39326712	0.004803319	0.091962028	0.5	0.557763975	0.8491445	1.0253718
AABR07065625.1	-2.2962077	-0.3932868	0.021664005	0.251437001	0.942222222	0.950310559	2.5984898	2.7486866
Arglu1	-2.9896848	-0.4014325	0.002792654	0.063297306	0.513333333	0.568944099	0.89892375	1.0973681
Mir142	-2.7739542	-0.4023674	0.005537949	0.101762134	0.08	0.129192547	0.11246554	0.21383446
Spats2l	-3.2488942	-0.4024265	0.001158546	0.034933541	0.137777778	0.207453416	0.20211218	0.3346489
Apoc1	-5.1029673	-0.40379316	3.34E-07	4.54E-05	0.026666667	0.108074534	0.043524146	0.16673459
Ypel3	-2.145702	-0.40402314	0.031896779	0.320644515	0.242222222	0.288198758	0.34694183	0.4682453
Blnk	-4.5805726	-0.4106238	4.64E-06	0.000412221	0.828888889	0.847204969	1.8124654	2.0318463
Mbd1	-2.919405	-0.41202834	0.003507004	0.074038747	0.073333333	0.125465839	0.10530704	0.20390096
Rps25	-4.7626467	-0.4195416	1.91E-06	0.000198882	0.782222222	0.718012422	1.6959864	1.8313912
Ehmt2	-2.5570424	-0.41972223	0.010556638	0.15869695	0.133333333	0.186335404	0.1823124	0.29045683
Stk38	-2.117261	-0.4204921	0.034237708	0.330442109	0.155555556	0.197515528	0.22758472	0.33664447
Hspbap1	-2.032304	-0.42183766	0.042122875	0.371449222	0.148888889	0.18757764	0.20845057	0.3115238
Orc2	-2.243012	-0.42373317	0.024896037	0.273873055	0.342222222	0.39378882	0.55810934	0.70391095
Rab21	-3.1714559	-0.4262332	0.001516769	0.041574628	0.124444444	0.192546584	0.17385712	0.29575753
Dmxl1	-2.0028172	-0.4292645	0.045196912	0.388269535	0.173333333	0.217391304	0.2802974	0.39108658
Tf	-3.2939456	-0.43223664	0.000987916	0.030771351	0.217777778	0.299378882	0.35002416	0.51372343
Srebf2	-2.35346	-0.43447682	0.018599604	0.233347137	0.271111111	0.32173913	0.40480044	0.54546094
Tra2b	-3.1597533	-0.44104284	0.001579028	0.042852628	0.608888889	0.634782609	1.0886683	1.2843024
Med13	-2.4400773	-0.4431893	0.014684116	0.19762273	0.091111111	0.135403727	0.13996585	0.24332866
Pkp4	-3.3495345	-0.45194787	0.000809474	0.026052086	0.095555556	0.161490683	0.14085647	0.26701382
Ivns1abp	-4.0075164	-0.46467245	6.14E-05	0.003591235	0.66	0.713043478	1.2330827	1.4785972
Prkcg	-2.0421078	-0.46638978	0.041140841	0.365138839	0.191111111	0.234782609	0.29974285	0.4183527
Tbk1	-2.732273	-0.4681646	0.006289899	0.110398797	0.068888889	0.114285714	0.09141531	0.19227803
Fnbp4	-3.2045012	-0.46958667	0.001352968	0.038630049	0.413333333	0.481987578	0.69170684	0.9060374
Icam2	-3.6217468	-0.47165966	0.000292621	0.012152621	0.097777778	0.168944099	0.12840882	0.2624802
Atm	-2.624055	-0.47393772	0.008688977	0.139340281	0.084444444	0.131677019	0.13051707	0.23731342
Srsf2	-3.0111368	-0.4799985	0.002602717	0.060813585	0.535555556	0.585093168	0.9137838	1.122557
Rgs3	-4.849419	-0.4801158	1.24E-06	0.000134861	0.102222222	0.207453416	0.15302591	0.33571985
Smc6	-3.1237535	-0.4831599	0.001785599	0.046985544	0.642222222	0.675776398	1.163735	1.3635638
Mt-nd2	-3.5493503	-0.48812097	0.000386183	0.014770158	0.953333333	0.960248447	2.7249353	2.9457128
Kdm2a	-2.161875	-0.49054784	0.030627817	0.311121106	0.186666667	0.229813665	0.2723531	0.39530617
LOC498555	-5.064992	-0.4919681	4.08E-07	5.37E-05	0.471111111	0.555279503	0.7296443	0.99252385
Tyk2	-2.5597293	-0.49573594	0.010475369	0.157910604	0.088888889	0.134161491	0.12548834	0.2385902
Slfn2	-4.305417	-0.50679934	1.67E-05	0.001223695	0.415555556	0.516770186	0.7053712	0.9675886
Slpi	-4.882531	-0.5095749	1.05E-06	0.000117172	0.191111111	0.316770186	0.29912114	0.52382433
Rpl30	-6.272356	-0.51044804	3.56E-10	8.60E-08	0.662222222	0.677018634	1.2200489	1.5109651
Hba-a2	-6.954124	-0.51254994	3.55E-12	1.17E-09	0.008888889	0.120496894	0.011389205	0.17053804
Cited2	-1.9655516	-0.51646674	0.049350431	0.397468406	0.368888889	0.402484472	0.6298219	0.7833535
Kdr	-4.7372537	-0.5210424	2.17E-06	0.000220397	0.791111111	0.819875776	1.7524334	2.0389054
Arhgap45	-2.493376	-0.5305801	0.012653474	0.178472587	0.26	0.318012422	0.42549258	0.5798968
Vcl	-3.315816	-0.5362943	0.00091376	0.028843947	0.151111111	0.223602484	0.21135497	0.3633651
Ftsj1	-6.156039	-0.5379856	7.46E-10	1.75E-07	0.146666667	0.294409938	0.19111131	0.4258237
Fyb1	-4.4417605	-0.5447208	8.92E-06	0.000709522	0.831111111	0.874534161	1.8721712	2.1623416
AABR07039345.1	-5.648468	-0.54863286	1.62E-08	3.10E-06	0.295555556	0.426086957	0.40424556	0.67169446
Lrp8	-3.4586332	-0.55534136	0.000542924	0.018957373	0.395555556	0.472049689	0.70402503	0.94944745
Adgre5	-2.7748365	-0.5562238	0.005522947	0.101599989	0.151111111	0.204968944	0.2108041	0.35377905
Ifi27l2b	-4.1186256	-0.5578111	3.81E-05	0.002392444	0.251111111	0.350310559	0.40680993	0.63486093
Ccdc88a	-2.9895127	-0.55840296	0.002794228	0.063297306	0.251111111	0.313043478	0.38612613	0.5716945
LOC680406	-5.4093804	-0.5615102	6.32E-08	1.04E-05	0.022222222	0.106832298	0.03562557	0.17983802
Slfn5	-4.951292	-0.57079715	7.37E-07	8.85E-05	0.128888889	0.244720497	0.20932999	0.42348346
Srgn	-3.8877146	-0.5749622	0.000101193	0.005334014	0.577777778	0.636024845	1.019598	1.2664462
Eef1a1	-8.980036	-0.5750562	2.71E-19	2.62E-16	0.86	0.773913043	2.224533	2.404214
RT1-CE5	-5.1370564	-0.5835653	2.79E-07	3.86E-05	0.486666667	0.567701863	0.78551805	1.0880134
Serpina1	-6.1942663	-0.58793634	5.86E-10	1.40E-07	0.026666667	0.135403727	0.049665894	0.219094
Zcchc7	-2.5749142	-0.588335	0.010026495	0.153106537	0.191111111	0.247204969	0.31805298	0.47219917
Upf2	-3.1123857	-0.5901486	0.001855819	0.047913331	0.271111111	0.335403727	0.42201397	0.6187047
Rbm3	-5.7978587	-0.6068768	6.72E-09	1.38E-06	0.511111111	0.611180124	0.8385794	1.1691763
Rpl32	-8.601359	-0.6229344	7.88E-18	6.48E-15	0.826666667	0.761490683	2.005176	2.2449017
Pck1	-6.3799577	-0.6248922	1.77E-10	4.41E-08	0.006666667	0.100621118	0.009709225	0.16954972
Irf3	-2.1287177	-0.6294198	0.033277617	0.328571584	0.211111111	0.249689441	0.30306363	0.4517743
Slco4a1	-3.1446824	-0.6485107	0.001662672	0.044534695	0.377777778	0.437267081	0.6140301	0.84120744
AC134224.3	-4.75424	-0.65209246	1.99E-06	0.000206035	0.995555556	0.998757764	4.6242785	4.970372
LOC100362149	-7.439907	-0.6779631	1.01E-13	5.02E-11	0.193333333	0.377639752	0.2543529	0.57639945
Kng1	-6.349112	-0.679395	2.17E-10	5.32E-08	0.022222222	0.129192547	0.031133411	0.21529284
Hpx	-6.7365737	-0.6858244	1.62E-11	4.76E-09	0.037777778	0.167701863	0.06311478	0.27831
Capn5	-3.506349	-0.70434153	0.000454299	0.01645683	0.275555556	0.349068323	0.41215685	0.63563544
Rpl37	-6.3932223	-0.7116483	1.62E-10	4.11E-08	0.406666667	0.531677019	0.59541917	0.94164795
AABR07007675.1	-7.5950403	-0.7213464	3.08E-14	1.63E-11	0.442222222	0.583850932	0.71386915	1.1337197
Plk2	-3.9209037	-0.7247958	8.82E-05	0.004804057	0.204444444	0.295652174	0.34941933	0.58324444
Mt-atp8	-7.3565693	-0.76005083	1.89E-13	9.13E-11	0.586666667	0.716770186	1.0136732	1.4710997
Rps27a	-8.468156	-0.76620805	2.49E-17	1.95E-14	0.742222222	0.720496894	1.4967939	1.8586441
Hp	-6.994216	-0.78933674	2.67E-12	8.95E-10	0.06	0.208695652	0.088792525	0.3404648
Hba-a2-1	-8.811401	-0.78995603	1.24E-18	1.13E-15	0.006666667	0.170186335	0.008275432	0.25487927
AC103024.1	-9.037122	-0.80154425	1.61E-19	1.65E-16	0.304444444	0.530434783	0.43799666	0.898737
Gzma	-4.8224654	-0.8129821	1.42E-06	0.000153418	0.095555556	0.197515528	0.14441891	0.3518048
Xcl1	-4.2681108	-0.8247105	1.97E-05	0.001403501	0.093333333	0.177639752	0.13776888	0.3336958
AABR07064810.1	-7.9060054	-0.83649343	2.66E-15	1.56E-12	0.508888889	0.616149068	0.8100307	1.2495416
Arhgap17	-4.718203	-0.83773565	2.38E-06	0.000237054	0.313333333	0.421118012	0.4759069	0.777717
RGD1359290	-7.9786844	-0.8414836	1.48E-15	9.01E-13	0.424444444	0.568944099	0.62779164	1.0729471
AABR07062466.1	-9.392623	-0.88234013	5.85E-21	6.87E-18	0.628888889	0.680745342	1.1445097	1.6354797
AC095947.3	-10.424837	-0.8833919	1.91E-25	2.86E-22	0.837777778	0.767701863	2.2962213	2.632055
AABR07057617.1	-9.957361	-0.93014026	2.34E-23	3.21E-20	0.193333333	0.452173913	0.25186893	0.7068966
Egr1	-6.999889	-0.9502807	2.56E-12	8.95E-10	0.262222222	0.444720497	0.54093087	1.0360926
Ifi27	-8.00954	-1.009617	1.15E-15	7.57E-13	0.144444444	0.344099379	0.23795667	0.6639133
AABR07067749.1	-10.722723	-1.0634316	7.96E-27	1.87E-23	0.346666667	0.582608696	0.48978433	1.0758394
AABR07015941.1	-11.535786	-1.2578084	8.71E-31	3.58E-27	0.511111111	0.653416149	0.7992968	1.4957983
Alb	-12.05368	-1.3536221	1.85E-33	1.53E-29	0.111111111	0.440993789	0.17487355	0.79558265
