# Supplementary material for: Immunologic barriers in liver transplantation: a single-cell analysis of the role of mesenchymal stem cells
Source: Front Immunol. 2023 Dec 7;14:1274982. doi: 10.3389/fimmu.2023.1274982 (PMC10748593; doi:10.3389/fimmu.2023.1274982)
Supplement: Supplementary file 1 [file DataSheet_1.zip › Additional File 24.xls]

gene_id	Scores	avg_logFC	p_val	p_val_adj	pct.1	pct.2	Syn_30	Allo+IS_30
Rpl21-4	21.313421	4.9528136	8.52E-101	7.01E-97	0.763157895	0	2.741184	0
Rps27a-2	21.714	4.8169303	1.51E-104	2.49E-100	0.789473684	0	2.7235355	0
Rps4x-2	20.496902	3.5402906	2.29E-93	9.43E-90	0.710526316	0	1.8618953	0
Gnas-2	20.703053	3.5258255	3.25E-95	1.78E-91	0.723684211	0	1.8359773	0
Retnlg	7.5383773	3.325536	4.76E-14	3.40E-11	0.118421053	0.001845018	0.23777474	0.002379812
Rpl32-2	19.01139	2.55078	1.37E-80	4.51E-77	0.618421053	0	1.2578764	0
AABR07065625.1	3.6233256	2.2629132	0.000290839	0.031676439	0.947368421	0.964944649	2.9821887	2.5993578
Cox6b1-2	17.437239	2.158222	4.30E-68	1.18E-64	0.526315789	0	0.9892524	0
AABR07060872.1	5.9737024	1.9357085	2.32E-09	1.19E-06	0.986842105	0.939114391	3.8328187	3.1270244
C1qc	5.209097	1.87619	1.90E-07	7.26E-05	0.421052632	0.177121771	0.8781133	0.27830896
Ccl6	2.872099	1.8228751	0.004077554	0.198658248	0.355263158	0.219557196	0.7333209	0.34461164
Mafb	5.9685006	1.6809775	2.39E-09	1.19E-06	0.131578947	0.012915129	0.34763885	0.021901058
Calm2-2	16.243866	1.6424934	2.47E-59	5.80E-56	0.460526316	0	0.7283629	0
S100a9	9.802524	1.63732	1.10E-22	1.13E-19	0.618421053	0.142066421	1.153936	0.24638528
Slfn4	3.70781	1.5761826	0.000209059	0.023711662	0.539473684	0.317343173	1.1457866	0.5955136
S100a8	8.169381	1.5241967	3.10E-16	2.43E-13	0.434210526	0.099630996	0.8368933	0.15672773
Ldb1	4.4858394	1.4716337	7.26E-06	0.001990716	0.328947368	0.140221402	0.67365	0.21191646
Hck	4.2679563	1.2760228	1.97E-05	0.004766144	0.171052632	0.04797048	0.3725762	0.06778205
RT1-T24-3	5.7760506	1.2605267	7.65E-09	3.70E-06	0.394736842	0.132841328	0.6455038	0.19655147
RGD1309621	2.856645	1.2092817	0.004281441	0.198658248	0.184210526	0.08302583	0.37455896	0.13102086
Uqcrb-2	13.3301325	1.1709191	1.55E-40	3.18E-37	0.315789474	0	0.45852685	0
Abcc5	5.494846	1.1439831	3.91E-08	1.84E-05	0.105263158	0.009225092	0.25254634	0.014815238
Apoe	4.003379	1.1085308	6.24E-05	0.012372969	0.460526316	0.258302583	0.8375442	0.40252888
Cfh	5.270779	1.1047711	1.36E-07	5.45E-05	0.157894737	0.027675277	0.3338277	0.044178065
Lst1	2.5064883	1.0966564	0.012193707	0.287303293	0.197368421	0.105166052	0.40797737	0.15823288
Nfat5	3.4712372	1.0652767	0.000518066	0.051637061	0.118421053	0.033210332	0.2632183	0.052373085
Apoc3	4.0744286	1.0640059	4.61E-05	0.009971119	0.197368421	0.064575646	0.37741548	0.09535991
C1qa	3.5363758	1.0316023	0.000405657	0.042435841	0.447368421	0.265682657	0.83809125	0.41607642
Notch1	3.1237009	1.0170122	0.001785919	0.136886949	0.236842105	0.114391144	0.48062417	0.18822895
Leng8	2.4196675	0.99461854	0.015534709	0.331985046	0.236842105	0.136531365	0.47336945	0.22079577
Atrx-2	10.813034	0.99217445	2.99E-27	3.51E-24	0.210526316	0	0.33198777	0
Axl	4.937996	0.98558664	7.89E-07	0.00028219	0.144736842	0.025830258	0.2861254	0.042933285
Nup98	3.2272313	0.94895357	0.001249944	0.103821074	0.171052632	0.066420664	0.3371905	0.10900189
Hpx	2.88514	0.9374604	0.003912398	0.198658248	0.210526316	0.103321033	0.41656744	0.16187418
Phf20l1-2	8.063668	0.9230152	7.40E-16	5.53E-13	0.118421053	0	0.20737702	0
Hp	6.766929	0.92017496	1.32E-11	8.01E-09	0.526315789	0.177121771	0.81037986	0.27340686
Slfn5	3.5571954	0.91265374	0.000374835	0.039516282	0.276315789	0.125461255	0.51054865	0.20726612
Ero1b	2.607916	0.90686363	0.009109524	0.229777974	0.105263158	0.038745387	0.22318923	0.05956267
RGD1564541	3.0939825	0.8939702	0.001974891	0.147632087	0.118421053	0.038745387	0.25294745	0.05937465
Tmem87b	2.4294338	0.88128704	0.01512242	0.325954557	0.144736842	0.068265683	0.28734827	0.10026979
Pck1	6.024574	0.86478186	1.70E-09	9.30E-07	0.118421053	0.009225092	0.22215246	0.010704747
Ndufv3-2	10.461137	0.8575977	1.30E-25	1.43E-22	0.197368421	0	0.29258406	0
Prr3	2.5830967	0.83451945	0.009791785	0.241071407	0.144736842	0.064575646	0.2827122	0.09887901
C1qb	3.5022557	0.8025373	0.000461337	0.046834211	0.473684211	0.276752768	0.8461171	0.4648641
F8	2.0414011	0.79400855	0.04121098	0.599253563	0.105263158	0.049815498	0.23447146	0.078930765
Slc28a2	4.380067	0.7927159	1.19E-05	0.003048752	0.118421053	0.022140221	0.2212302	0.029526584
Mt-nd5	3.077734	0.7813147	0.00208581	0.151784177	0.842105263	0.880073801	2.3248537	1.9992092
Ttr	4.9922943	0.7753856	5.97E-07	0.00021806	0.197368421	0.046125461	0.31114104	0.06831802
Atp10d	3.1459146	0.77276355	0.001655683	0.129049133	0.131578947	0.044280443	0.23231205	0.059643067
Mt-nd4l	2.969043	0.7717262	0.002987287	0.19342095	0.828947368	0.905904059	2.354485	2.09294
Hnrnph1	2.2767007	0.7479541	0.022804097	0.419834582	0.276315789	0.169741697	0.49863616	0.27561384
Slfn2	2.3026721	0.7458501	0.021297297	0.408728285	0.486842105	0.378228782	0.90308785	0.6089285
AC134224.2	2.441988	0.7411245	0.014606635	0.319442436	0.131578947	0.05904059	0.28174755	0.097579986
Hmox1	2.374141	0.7298121	0.017589831	0.363072303	0.118421053	0.051660517	0.23938666	0.08003926
Pitpnm1	2.0918944	0.72283465	0.036447957	0.562838597	0.197368421	0.112546125	0.33325252	0.16710386
Eef1a1	4.765239	0.7098243	1.89E-06	0.000620443	0.763157895	0.846863469	2.333007	2.0819325
Ppp1r9b	2.1449735	0.6997118	0.031954965	0.515950917	0.144736842	0.073800738	0.27110937	0.11766084
Fam160b2	3.5748937	0.697337	0.00035037	0.037175422	0.118421053	0.031365314	0.21609662	0.04511676
Apoa1	3.3658586	0.6707938	0.000763058	0.07296077	0.105263158	0.027675277	0.20227912	0.04136313
Brd1	2.1397493	0.66689056	0.032375032	0.519960719	0.157894737	0.084870849	0.2967376	0.1338172
Eif4g2	2.337534	0.6577146	0.019411432	0.387898433	0.460526316	0.365313653	0.85265917	0.56915694
Rnasel	2.5495615	0.64510065	0.010785846	0.26201481	0.171052632	0.081180812	0.2764013	0.112801604
Arid1a	2.1805472	0.64334404	0.029216927	0.490808554	0.236842105	0.147601476	0.46419325	0.24636628
Atf1	4.264929	0.6376397	2.00E-05	0.004766144	0.328947368	0.132841328	0.48106313	0.19289081
Ggta1	2.1908743	0.63758826	0.028460884	0.484041047	0.197368421	0.10701107	0.3033402	0.15422544
Rcsd1	2.6127899	0.63034946	0.008980649	0.227224236	0.171052632	0.079335793	0.27968892	0.113838
Trub2	2.6163294	0.6170763	0.008888079	0.225834245	0.144736842	0.062730627	0.2385167	0.086057276
Ccl5	5.417469	0.6108165	6.04E-08	2.69E-05	0.723684211	0.553505535	1.5714537	0.95084494
Map2k2	2.6921356	0.61076576	0.007099605	0.198658248	0.394736842	0.263837638	0.65436065	0.38009974
Atg9a	3.01661	0.6094704	0.002556185	0.172430137	0.118421053	0.038745387	0.19344692	0.053562783
Ccdc88b	2.2045395	0.60618776	0.027486427	0.473698164	0.105263158	0.046125461	0.19610865	0.06487776
Setd5	2.1403844	0.6028486	0.032323704	0.519643829	0.223684211	0.132841328	0.36992258	0.1986548
Ash1l	2.2529612	0.6027961	0.024261596	0.439290162	0.302631579	0.180811808	0.48321652	0.29399613
Mknk2	2.4944403	0.59938234	0.012615596	0.29389667	0.447368421	0.32103321	0.7475054	0.48510915
Sun1	2.991343	0.59726554	0.002777534	0.182717269	0.131578947	0.04797048	0.22738889	0.064009674
Rup2	3.2239082	0.59397817	0.001264539	0.104432279	0.105263158	0.029520295	0.18788737	0.045013744
Gng2	2.565261	0.5933195	0.010309825	0.25269058	0.302631579	0.186346863	0.51173455	0.2800295
Slfn13	2.2350588	0.5876797	0.025413493	0.450863325	0.118421053	0.053505535	0.22430605	0.08706583
Stat1	2.3240225	0.5865266	0.020124281	0.398751711	0.368421053	0.245387454	0.58765537	0.36675742
Slc20a1	3.089011	0.58408934	0.002008241	0.14812794	0.105263158	0.031365314	0.19052418	0.04795329
LOC100912489-3	5.2587166	0.58385795	1.45E-07	5.68E-05	0.210526316	0.046125461	0.27671564	0.066733405
Atg16l1	2.375998	0.5796899	0.017501557	0.362507064	0.105263158	0.042435424	0.20305426	0.06857544
Sik1	1.9662794	0.57607734	0.049266341	0.666859459	0.289473684	0.197416974	0.5112679	0.3139749
Apoc1	2.821898	0.57581383	0.004774036	0.198658248	0.157894737	0.066420664	0.26883113	0.10094812
MGC108823	3.3944137	0.5652069	0.000687757	0.066534422	0.144736842	0.046125461	0.21433051	0.06581425
Dazap1	2.4117742	0.5633744	0.015875107	0.336445885	0.184210526	0.092250923	0.27406484	0.12729385
Aprt	2.3988245	0.56116885	0.016447803	0.343711017	0.486842105	0.359778598	0.8198673	0.5595332
Sh3bp5	1.9792025	0.5609215	0.047793204	0.657626629	0.131578947	0.068265683	0.22899908	0.09899929
Nup214-2	8.506767	0.55702776	1.79E-17	1.55E-14	0.131578947	0	0.18396528	0
Lasp1	2.2789633	0.5390975	0.022669247	0.419834582	0.236842105	0.136531365	0.37731934	0.20452397
AABR07068161.1	2.3545897	0.52156955	0.018543171	0.378770987	0.394736842	0.263837638	0.6825258	0.43916097
Msrb3	2.867331	0.5146209	0.004139499	0.198658248	0.144736842	0.057195572	0.23093842	0.08067495
Fcer1g	2.2974653	0.5116069	0.021592235	0.408728285	0.736842105	0.653136531	1.5683162	1.263978
Pbx2	2.6982067	0.5095998	0.006971417	0.198658248	0.171052632	0.079335793	0.29135963	0.12068768
Lgmn	1.9734179	0.5045616	0.048447966	0.660128626	0.144736842	0.077490775	0.24890287	0.11844569
Ndufa10l1-2	8.929235	0.5036979	4.29E-19	3.92E-16	0.144736842	0	0.19079825	0
Zdhhc20	2.3350625	0.50092435	0.019540155	0.389996831	0.131578947	0.05904059	0.20158193	0.08153869
AABR07072207.1	4.2819586	0.4987528	1.85E-05	0.004616232	0.236842105	0.081180812	0.31446117	0.100022085
Lyz2	2.6005077	0.48463053	0.009308593	0.233012348	0.802631579	0.750922509	1.8993855	1.5770944
Parp9	2.361809	0.4788904	0.018186004	0.373858781	0.118421053	0.049815498	0.19424243	0.07772371
Slc23a2	2.8242545	0.47739425	0.004739075	0.198658248	0.105263158	0.035055351	0.17360596	0.048699584
Zfp207	2.4635906	0.4653657	0.013755308	0.309803872	0.263157895	0.145756458	0.3916533	0.21812633
Rps27a	2.3465693	0.46273115	0.018947147	0.382523	0.710526316	0.76199262	1.7186297	1.5477465
Gabarapl2	2.2763999	0.4591735	0.022822091	0.419834582	0.342105263	0.232472325	0.5243452	0.3232759
Gpn2	3.078962	0.45460784	0.002077231	0.151784177	0.105263158	0.031365314	0.16851906	0.044814453
Serpina1	2.893284	0.45325926	0.003812362	0.198658248	0.184210526	0.079335793	0.27978113	0.12155248
Isg15	2.1710458	0.4527648	0.029927706	0.495162026	0.144736842	0.07195572	0.24691954	0.114130214
Tf	2.2494211	0.45027214	0.02448571	0.44106461	0.552631579	0.435424354	1.0124078	0.73562294
Elk3	2.771978	0.44822186	0.005571683	0.198658248	0.118421053	0.042435424	0.18919702	0.065019704
Gyg1	2.7013953	0.44437724	0.006904923	0.198658248	0.105263158	0.036900369	0.1604063	0.047907624
Wdr44	2.0538726	0.4422717	0.039988032	0.587784744	0.105263158	0.04797048	0.17637627	0.07284817
Chfr	2.6397073	0.42531317	0.008297764	0.213560283	0.184210526	0.088560886	0.26955414	0.1226333
Nkg7	2.00887	0.42143577	0.044550928	0.630537486	0.197368421	0.114391144	0.34259447	0.20147672
Dhx30	2.4395797	0.41393754	0.014704361	0.320812122	0.157894737	0.075645756	0.25566736	0.114602976
Nob1	2.2918093	0.4132797	0.021916642	0.408728285	0.236842105	0.129151292	0.3206771	0.18269534
Ripor2	2.2291155	0.40695244	0.025806219	0.456125367	0.263157895	0.167896679	0.42031646	0.2470542
Fgg	2.2890522	0.40120703	0.022076312	0.411174435	0.118421053	0.051660517	0.18128793	0.073199235
Flcn	2.3107035	0.39879683	0.020849243	0.408728285	0.105263158	0.042435424	0.1540422	0.05854391
LOC691143	2.6842616	0.3940702	0.007269019	0.198658248	0.105263158	0.036900369	0.16144896	0.0529886
Nrros	2.780291	0.39103502	0.005431021	0.198658248	0.263157895	0.132841328	0.37732068	0.20467839
Ppfibp1	1.9750928	0.38928238	0.048257624	0.658677213	0.157894737	0.088560886	0.2591032	0.13232605
LOC100909712	2.0419183	0.3825308	0.041159634	0.599036584	0.368421053	0.243542435	0.56671673	0.3811014
Alg2	2.9595664	0.3822888	0.003080723	0.194934723	0.223684211	0.105166052	0.32557115	0.15394722
Dennd5a	2.9507835	0.38127634	0.003169689	0.195972602	0.131578947	0.046125461	0.18541786	0.06963047
Rtfdc1	2.2233853	0.3794733	0.026189821	0.459677485	0.236842105	0.138376384	0.34922287	0.19758774
Zc3h11a	1.9796976	0.3751919	0.047737523	0.657626629	0.276315789	0.182656827	0.43669122	0.2780385
RGD1565131	2.5016475	0.36544347	0.012361691	0.290429106	0.197368421	0.095940959	0.2578374	0.12508422
Rad54l2	3.6617944	0.36100897	0.000250455	0.027830954	0.118421053	0.029520295	0.17029807	0.044915263
AABR07045322.1	2.5079765	0.35963738	0.01214247	0.2869182	0.289473684	0.169741697	0.40781292	0.23432298
Clec4f	2.6452193	0.35698247	0.008163796	0.210949742	0.25	0.13099631	0.37734228	0.20823443
Stx4	2.0346699	0.3553934	0.041884094	0.604763657	0.223684211	0.138376384	0.3444845	0.19920847
AC121209.1	2.1910262	0.35249737	0.028449899	0.484041047	0.184210526	0.099630996	0.2635514	0.13671735
Tor1b	2.0592415	0.34841752	0.039471104	0.583277152	0.131578947	0.066420664	0.2005018	0.091534875
AABR07040892.1	2.606001	0.34755048	0.009160619	0.230712927	0.144736842	0.060885609	0.19437858	0.07836297
Spg7	3.2104769	0.34473562	0.001325149	0.107356658	0.144736842	0.049815498	0.20873027	0.07403694
Pcmtd1	2.2202334	0.34418824	0.026402928	0.462923836	0.25	0.143911439	0.36294004	0.21777937
Morc1	2.1851323	0.33455676	0.028879152	0.487430698	0.131578947	0.062730627	0.18796593	0.085615665
Spg11	2.8895001	0.33281487	0.003858547	0.198658248	0.105263158	0.033210332	0.14613375	0.049557544
C3	2.097531	0.3206815	0.03594659	0.557189093	0.144736842	0.073800738	0.20933874	0.09986831
Slc27a1	3.0046008	0.32043087	0.002659297	0.17644899	0.105263158	0.031365314	0.1390409	0.045971133
Ggps1	2.142031	0.31055602	0.032190997	0.518016773	0.144736842	0.07195572	0.23142305	0.11644322
LOC100360791	2.3117163	0.298789	0.020793323	0.408728285	0.276315789	0.162361624	0.37663847	0.22869802
LOC100911361	2.5877697	0.29758918	0.009659956	0.238539987	0.157894737	0.07195572	0.21221574	0.09430493
AABR07041089.1	2.1095622	0.29666913	0.034896086	0.548662553	0.118421053	0.055350554	0.16476555	0.07165312
Nelfcd	2.465986	0.28972694	0.013663668	0.309095849	0.131578947	0.055350554	0.16796182	0.07324481
Ncoa5	2.1076946	0.2884394	0.035057422	0.550133485	0.105263158	0.046125461	0.15274566	0.06434841
Engase	2.5460727	0.28770795	0.010894248	0.263868646	0.118421053	0.046125461	0.16339807	0.068820186
Rpl32	2.1916907	0.28729326	0.028401846	0.484038085	0.710526316	0.839483395	2.0954933	2.1484272
AABR07027322.1	3.3201454	0.28534117	0.000899706	0.083429682	0.118421053	0.033210332	0.14408341	0.043260448
Timm50	2.2666762	0.27662066	0.02341002	0.427304317	0.144736842	0.070110701	0.20053187	0.09562596
Ftsj1	2.603505	0.27503148	0.009227595	0.231690127	0.276315789	0.156826568	0.38375407	0.21963798
Larp4b	2.834874	0.27343148	0.004584377	0.198658248	0.118421053	0.040590406	0.15566953	0.060101695
Atp11b	2.0076685	0.2641385	0.04467852	0.631715086	0.157894737	0.08302583	0.21673867	0.124442995
Ndufaf4	3.068418	0.26339144	0.002151953	0.154545949	0.157894737	0.05904059	0.2151487	0.088618554
RGD1565685	2.225173	0.25281653	0.026069622	0.459037477	0.118421053	0.053505535	0.16985287	0.07406262
Ube2k	-2.1716602	-0.2510516	0.029881295	0.495142055	0.302631579	0.433579336	0.49696696	0.707383
Gba	-1.994312	-0.25288996	0.046117969	0.646044387	0.184210526	0.298892989	0.2925589	0.44753194
Timm10b	-1.9702492	-0.25554475	0.048809821	0.662862358	0.171052632	0.287822878	0.27121928	0.42498273
Cox4i1	-2.0860214	-0.25669497	0.036976673	0.566745909	0.75	0.874538745	2.0670617	2.4279945
Mrps21	-2.5483654	-0.25741783	0.010822908	0.262527347	0.328947368	0.516605166	0.5669236	0.83459586
Bst2	-2.504445	-0.25785506	0.012264363	0.288554677	0.723684211	0.92804428	2.1090894	2.6592593
Rpl36	-2.4300714	-0.2584534	0.015095846	0.325808777	0.815789474	0.902214022	2.7006614	3.0673184
Rpl15	-2.7524822	-0.25973752	0.005914538	0.198658248	0.815789474	0.907749077	2.7255611	3.142741
Rpl10	-2.471945	-0.2597878	0.013438015	0.307373572	0.815789474	0.902214022	2.7651618	3.1575007
Tmed2	-2.2832932	-0.25981137	0.0224131	0.416033674	0.539473684	0.649446494	0.9253313	1.1785028
Rpl5	-2.6449342	-0.2600499	0.008170679	0.210949742	0.736842105	0.870848708	1.7504109	2.126337
Dnaja1	-2.3901541	-0.262267	0.016841299	0.351041822	0.315789474	0.488929889	0.5622421	0.82188386
Fgfr1op2	-2.6050763	-0.267199	0.009185378	0.230982771	0.394736842	0.581180812	0.7194981	1.0277873
Emc6	-2.1961982	-0.2678725	0.028077752	0.480006971	0.144736842	0.265682657	0.22682513	0.3902322
LOC103695118	-2.708037	-0.27060536	0.006768251	0.198658248	0.131578947	0.282287823	0.207443	0.40142453
Litaf	-2.2550833	-0.27067128	0.024128102	0.437980979	0.171052632	0.287822878	0.24798672	0.4223091
Ctbp1	-2.071082	-0.27100238	0.038351125	0.574988181	0.276315789	0.396678967	0.4226318	0.60655195
Rhoa	-2.5930617	-0.27149597	0.009512573	0.236319897	0.526315789	0.706642066	0.9781768	1.302526
Psmb3	-1.9775063	-0.27241573	0.047984431	0.657626629	0.539473684	0.721402214	1.1010394	1.4001448
Elovl1	-2.5189881	-0.27283746	0.011769259	0.280111762	0.276315789	0.437269373	0.46360916	0.70513433
Ndufa5	-2.165263	-0.2735458	0.030367554	0.498925864	0.315789474	0.444649446	0.52729774	0.74994534
Becn1	-1.9776462	-0.27380833	0.04796863	0.657626629	0.144736842	0.228782288	0.1836995	0.3236344
Snrpb	-2.3504367	-0.27419236	0.018751397	0.381665185	0.355263158	0.479704797	0.5456064	0.7792164
Uqcr11	-2.2164693	-0.27476606	0.026659387	0.465223163	0.565789474	0.680811808	1.0299964	1.2900056
Sec61g	-2.240899	-0.27522302	0.025032607	0.446030606	0.605263158	0.758302583	1.3275433	1.6680803
Skp1	-2.7586432	-0.27643603	0.005804187	0.198658248	0.473684211	0.623616236	0.8256063	1.1330091
Rpl41	-3.0189118	-0.27662423	0.002536844	0.172430137	0.894736842	0.94095941	3.481376	3.8375897
U2af1	-2.0363562	-0.2781038	0.041714598	0.60284559	0.368421053	0.472324723	0.56125396	0.76454973
Rpl31	-2.5596116	-0.27936175	0.010478922	0.255617627	0.789473684	0.95202952	3.3480716	4.042245
Hnrnpa2b1	-1.979575	-0.28002274	0.047751307	0.657626629	0.723684211	0.900369004	1.9354774	2.386386
Tmem258b	-1.9722098	-0.28083113	0.048585665	0.66036351	0.421052632	0.536900369	0.6757178	0.88921887
Elob	-2.1730628	-0.28345737	0.029775595	0.495012894	0.526315789	0.629151292	0.9003741	1.1477045
Man2a1	-2.2726405	-0.28365406	0.023047862	0.422569832	0.460526316	0.627306273	0.89625365	1.1932468
Rsl24d1	-1.9775093	-0.28418505	0.047984097	0.657626629	0.092105263	0.177121771	0.118481226	0.24617475
Serf2	-2.5179822	-0.28481025	0.011802931	0.28050723	0.789473684	0.896678967	2.144916	2.5161858
Tomm7	-2.7263758	-0.28633186	0.006403405	0.198658248	0.631578947	0.795202952	1.3766747	1.7561382
Rps24	-2.9602883	-0.28654426	0.003073512	0.194934723	0.855263158	0.92804428	2.9078286	3.2643876
Lsp1	-2.7441068	-0.28729573	0.006067579	0.198658248	0.75	0.920664207	2.0295992	2.4989874
Cct4	-2.0457127	-0.29169655	0.040784656	0.596747726	0.302631579	0.437269373	0.4764213	0.67787826
RGD1559482	-2.1788123	-0.2917769	0.029345624	0.491464499	0.144736842	0.269372694	0.2342675	0.39939517
Sec11c	-2.1368253	-0.29192013	0.032612209	0.523063007	0.302631579	0.420664207	0.48477936	0.6909513
Cxcr3	-2.0092607	-0.2939387	0.044509496	0.630493683	0.394736842	0.496309963	0.65082693	0.86513954
LOC24906	-2.7691827	-0.2949085	0.005619712	0.198658248	0.684210526	0.920664207	2.302331	2.9998837
Irf8	-3.2209628	-0.29678032	0.001277608	0.104534997	0.776315789	0.988929889	2.3946075	3.0637124
Cd164	-2.3229089	-0.29808286	0.02018405	0.399454729	0.671052632	0.82103321	1.4976254	1.8598864
Man2b1	-2.084439	-0.30062217	0.037120258	0.568187205	0.631578947	0.778597786	1.2898667	1.5978949
Ywhae	-2.036453	-0.30163231	0.041704879	0.60284559	0.565789474	0.680811808	0.99875695	1.2514267
Cdca7l	-2.4049451	-0.30347025	0.016174891	0.34060469	0.197368421	0.339483395	0.3152456	0.5209466
Panx1	-2.3674142	-0.30452475	0.017912866	0.369166659	0.026315789	0.118081181	0.047803063	0.16688627
Actl6a	-1.964837	-0.30497834	0.049433108	0.667468708	0.039473684	0.112546125	0.051199827	0.15746638
Rps27	-3.5320704	-0.3056422	0.000412319	0.042435841	0.934210526	0.968634686	3.885246	4.2131977
Med8	-2.2824316	-0.30588403	0.022463867	0.416505925	0.039473684	0.132841328	0.066242576	0.18605727
Atp5if1	-2.1590226	-0.30656677	0.030848414	0.503806371	0.460526316	0.588560886	0.806672	1.0589571
Hes6	-2.0428715	-0.3090142	0.041065153	0.598518802	0.065789474	0.153136531	0.091502905	0.21347809
Chmp5	-2.0637224	-0.3093541	0.039044042	0.580904767	0.236842105	0.365313653	0.37521297	0.5660062
Dynll1	-2.8778641	-0.31049073	0.004003774	0.198658248	0.407894737	0.60701107	0.75817406	1.1041422
Tmsb10	-2.9448128	-0.3105911	0.003231501	0.198303218	0.868421053	0.979704797	3.4288487	3.9932323
Sec62	-2.648658	-0.31282783	0.008081203	0.209296802	0.381578947	0.531365314	0.62745374	0.91034454
Copz1	-2.3405282	-0.31377128	0.019256483	0.386209899	0.381578947	0.503690037	0.5965675	0.83418536
Ifitm2	-2.0383549	-0.31396177	0.041514467	0.602069593	0.157894737	0.273062731	0.2715156	0.44357944
Bola1	-2.1107142	-0.31416598	0.034796888	0.547626429	0.092105263	0.191881919	0.13387413	0.27432194
Abracl	-3.5328813	-0.3145171	0.000411057	0.042435841	0.381578947	0.599630996	0.6607626	1.0525453
Rpn2	-2.4804876	-0.31457868	0.013120284	0.302207545	0.342105263	0.464944649	0.51610124	0.76348084
Crip1	-2.7386441	-0.31473297	0.006169313	0.198658248	0.815789474	0.933579336	2.8760688	3.3927305
Ndufb9	-1.9883007	-0.31616566	0.04677845	0.649798655	0.315789474	0.418819188	0.47986028	0.67100835
Erh	-2.135089	-0.31741768	0.032753739	0.524197712	0.460526316	0.588560886	0.7807369	1.0270363
Ctnnbl1	-3.6173272	-0.31826264	0.000297661	0.032206114	0.263157895	0.457564576	0.39467874	0.76398015
Cyb561a3	-2.5622113	-0.31848812	0.0104008	0.254541008	0.776315789	0.942804428	2.2961762	2.8090396
Srp19	-3.002918	-0.3187741	0.002674044	0.176615806	0.144736842	0.319188192	0.23602478	0.4696227
Rasgrp2	-2.45839	-0.31889114	0.013956157	0.311851843	0.526315789	0.6900369	1.0222688	1.3541448
Ifi30	-3.0557175	-0.31917897	0.002245228	0.15915955	0.789473684	0.924354244	2.7871764	3.4108615
Nudt7	-2.1519532	-0.31945297	0.031401041	0.508789668	0.026315789	0.103321033	0.0433347	0.15788403
Parp1	-2.7030628	-0.31959775	0.006870376	0.198658248	0.315789474	0.448339483	0.47148147	0.72453696
Sh3bgrl3	-3.0097594	-0.31979352	0.002614547	0.174792029	0.697368421	0.861623616	1.8474022	2.3572893
Ccdc91	-2.0172555	-0.3198602	0.043668862	0.623177285	0.039473684	0.110701107	0.03897522	0.14683501
Polr2c	-2.3382535	-0.32208216	0.019374098	0.387623383	0.118421053	0.232472325	0.16801235	0.3372113
Psme1	-2.7933488	-0.3226685	0.005216541	0.198658248	0.697368421	0.832103321	1.5402243	1.90538
Bin3	-2.1265707	-0.32608026	0.033455761	0.531607201	0.026315789	0.101476015	0.03404912	0.14165026
Mia2	-2.1296687	-0.32642466	0.033198983	0.528037207	0.368421053	0.490774908	0.59504175	0.81734246
Ctsl	-2.5262086	-0.32653877	0.011530098	0.276017466	0.605263158	0.780442804	1.2808032	1.6686994
Alkbh7	-1.9757391	-0.32699326	0.048184338	0.658677213	0.092105263	0.182656827	0.12771061	0.26100975
Metap2	-2.1602015	-0.32805154	0.030757065	0.502813802	0.223684211	0.348708487	0.35134813	0.5489378
Bloc1s2	-2.2038357	-0.3284417	0.027535902	0.473698164	0.578947368	0.721402214	1.1307298	1.4336134
Tor1aip1	-2.3397658	-0.32919767	0.01929584	0.386527875	0.105263158	0.225092251	0.16914245	0.33572027
Rpl37a	-3.3634338	-0.33234444	0.000769793	0.073179266	0.842105263	0.929889299	2.8182406	3.2552671
Brk1	-2.4969504	-0.3336841	0.012526652	0.29304881	0.421052632	0.594095941	0.72942996	1.027038
AC109958.1	-2.0332003	-0.33374208	0.042032292	0.605839684	0.092105263	0.184501845	0.12164912	0.25591683
Sdf2l1	-1.9795189	-0.33419052	0.047757616	0.657626629	0.25	0.359778598	0.36451888	0.54031897
Psmb2	-2.345805	-0.33574414	0.018986037	0.382523	0.355263158	0.490774908	0.55285627	0.78801954
Ccnd1	-2.2604208	-0.3359605	0.023795146	0.433372058	0.618421053	0.808118081	1.4448749	1.843717
AABR07034739.1	-2.5450425	-0.33638957	0.01092644	0.264259173	0.710526316	0.852398524	2.8625777	3.5059924
Psmb6	-2.2772958	-0.33672345	0.022768571	0.419834582	0.421052632	0.544280443	0.6764677	0.9233434
Cox7c	-2.7251027	-0.338253	0.006428148	0.198658248	0.644736842	0.837638376	1.5289237	1.969042
Sec61b	-2.4031405	-0.33847788	0.016254941	0.341455371	0.631578947	0.806273063	1.4803687	1.8786752
Manf	-2.5213475	-0.34105504	0.011690636	0.279453773	0.421052632	0.584870849	0.7180984	1.0067647
Nme2	-3.0163653	-0.34107026	0.002558248	0.172430137	0.486842105	0.682656827	0.9015052	1.2790568
Cript	-2.625754	-0.34169653	0.008645722	0.22154835	0.197368421	0.361623616	0.31082195	0.5356232
Cbr3	-2.2693243	-0.34252614	0.023248606	0.425775687	0.026315789	0.108856089	0.03329679	0.15072896
Jpt1	-2.6157713	-0.34272027	0.008902615	0.225834245	0.526315789	0.666051661	0.9249331	1.2285933
Csnk1d	-2.954753	-0.34308612	0.003129197	0.194934723	0.171052632	0.333948339	0.25398898	0.49258462
LOC103694877	-2.1626294	-0.34378564	0.030569697	0.500404681	0.25	0.380073801	0.40058568	0.60905653
Use1	-2.2320561	-0.34478995	0.025611251	0.45388215	0.355263158	0.464944649	0.5403304	0.76135534
RGD1562420	-3.0304265	-0.34658167	0.002442086	0.168044138	0.723684211	0.876383764	1.8735603	2.3324802
Psma1	-2.437551	-0.34665844	0.014787132	0.321678798	0.25	0.372693727	0.35056147	0.56427103
Ndufb4	-2.1861253	-0.34779096	0.028806437	0.48739781	0.421052632	0.535055351	0.66931474	0.8993848
Hacd2	-2.047837	-0.3481254	0.04057597	0.594222976	0.078947368	0.169741697	0.10985532	0.24328694
Myl12b	-3.3190944	-0.3482479	0.000903099	0.083429682	0.605263158	0.784132841	1.2289819	1.6429145
Bin1	-2.4348059	-0.34893453	0.014899785	0.322848301	0.486842105	0.643911439	0.90619594	1.2260472
Vdac2	-2.4016938	-0.34899133	0.016319366	0.341895913	0.328947368	0.487084871	0.54345214	0.795243
RGD1597339	-2.168542	-0.34998944	0.030117486	0.497662194	0.210526316	0.328413284	0.32985368	0.5315926
Fxyd5	-3.0347033	-0.35200182	0.002407725	0.166375794	0.723684211	0.898523985	1.9770796	2.4910285
Sub1	-2.6992204	-0.35217243	0.006950213	0.198658248	0.592105263	0.706642066	1.1007172	1.4206853
Foxp1	-2.0711365	-0.35289586	0.038346052	0.574988181	0.223684211	0.330258303	0.30993113	0.4831602
LOC100362027	-2.704113	-0.35300213	0.006848698	0.198658248	0.723684211	0.867158672	1.8378614	2.2640512
Gna15	-2.0907671	-0.35307908	0.036548947	0.563868649	0.565789474	0.677121771	1.0003892	1.2529202
Rbm8a	-3.2189884	-0.35399282	0.001286437	0.104736378	0.276315789	0.479704797	0.44882077	0.75472224
Uqcrb	-1.9689081	-0.35444552	0.048963644	0.663854978	0.171052632	0.273062731	0.23317839	0.38964334
Eif1	-3.9588804	-0.3555751	7.53E-05	0.014569593	0.644736842	0.857933579	1.573072	2.1611598
Tmed3	-2.3807933	-0.3556708	0.0172754	0.358726293	0.565789474	0.693726937	1.0923737	1.4052384
Pitpna	-2.4240625	-0.3556774	0.01534796	0.329090682	0.565789474	0.717712177	1.0648326	1.3906866
Trpv2	-2.0239205	-0.3557791	0.042978336	0.616235154	0.210526316	0.304428044	0.28978658	0.46131182
Psma7	-3.0632095	-0.35631993	0.002189767	0.156577838	0.710526316	0.832103321	1.7456357	2.1713088
Ndufa4	-2.8106203	-0.3565324	0.004944609	0.198658248	0.526315789	0.699261993	1.0170089	1.3802068
Atp6v1g1	-2.8686962	-0.35672387	0.004121673	0.198658248	0.723684211	0.867158672	1.7958709	2.2151017
LOC103694169	-3.0891452	-0.35702568	0.002007334	0.14812794	0.618421053	0.769372694	1.2867566	1.6901301
Stk16	-2.29631	-0.35808396	0.021658164	0.408728285	0.026315789	0.114391144	0.047896396	0.16434278
Cyth4	-3.1225846	-0.35817638	0.001792705	0.136886949	0.486842105	0.653136531	0.85996777	1.2257577
Cd82	-2.0780475	-0.3582953	0.037704991	0.570646516	0.078947368	0.169741697	0.113669395	0.254148
Slc44a2	-2.8058517	-0.35845265	0.005018378	0.198658248	0.592105263	0.815498155	1.232529	1.6531953
Sin3b	-2.467945	-0.3586211	0.013589116	0.30905538	0.407894737	0.557195572	0.6693057	0.94034964
Eif4h	-2.1260781	-0.3594145	0.033496754	0.531744811	0.315789474	0.44095941	0.49192876	0.7053168
RGD1560341	-2.2752306	-0.35942584	0.022892094	0.420182339	0.092105263	0.197416974	0.12805353	0.28222066
LOC288913	-2.0751638	-0.3605574	0.037971351	0.572389404	0.210526316	0.328413284	0.32706374	0.5077085
Nop10	-3.1889415	-0.36216486	0.001427948	0.11455622	0.328947368	0.496309963	0.5079948	0.82940865
Tma7	-2.2288928	-0.36270154	0.025821033	0.456125367	0.407894737	0.531365314	0.6211758	0.85300213
Mid1ip1	-2.4764597	-0.36376566	0.013269263	0.30436025	0.039473684	0.143911439	0.06479685	0.20190753
AABR07021544.1	-2.1174464	-0.3640617	0.034221981	0.542733554	0.197368421	0.319188192	0.30908826	0.5024739
LOC108349682	-2.080397	-0.36408868	0.037489138	0.570348155	0.157894737	0.256457565	0.20013607	0.35980892
Atp5pf	-2.2246284	-0.3650656	0.02610619	0.459189741	0.513157895	0.651291513	0.92503434	1.2085516
Pgp	-2.3661947	-0.36542228	0.017971993	0.369921648	0.302631579	0.433579336	0.4687792	0.7014584
Exosc7	-2.3556392	-0.36613232	0.018490869	0.378705902	0.039473684	0.136531365	0.05422133	0.18655345
Mrpl54	-2.055937	-0.36641634	0.039788591	0.586127667	0.394736842	0.470479705	0.57492363	0.78301257
Ptpn7	-2.20605	-0.36899513	0.027380501	0.473698164	0.092105263	0.191881919	0.13258706	0.2806809
Emc4	-2.2970684	-0.36907348	0.021614869	0.408728285	0.171052632	0.282287823	0.23380834	0.41829783
Azi2	-2.1160104	-0.37029713	0.034343921	0.544142704	0.078947368	0.177121771	0.117889516	0.25817308
Acly	-1.9777275	-0.37075117	0.047959448	0.657626629	0.105263158	0.197416974	0.14589167	0.28967133
Ndufa2	-2.8194444	-0.37128145	0.004810684	0.198658248	0.434210526	0.603321033	0.7525342	1.0759845
Map2k1	-1.9832842	-0.3721433	0.047335694	0.654737452	0.131578947	0.226937269	0.16839024	0.3174664
Hnrnpk	-2.4054546	-0.37261823	0.016152356	0.340566208	0.434210526	0.560885609	0.69114155	0.948526
Bcap31	-2.2234712	-0.37328753	0.02618404	0.459677485	0.289473684	0.426199262	0.44284934	0.66902536
Dhrs3	-2.2487164	-0.3738874	0.024530544	0.441388765	0.144736842	0.260147601	0.21374641	0.39143488
Ubxn1	-2.2947242	-0.3740441	0.021748927	0.408728285	0.25	0.387453875	0.38779542	0.6036735
Ranbp1	-2.6545055	-0.37468532	0.007942476	0.206353811	0.223684211	0.361623616	0.3144905	0.5422947
Gabarapl1	-2.0602875	-0.3764241	0.039371069	0.583277152	0.052631579	0.134686347	0.07329122	0.19944485
Lrrc59	-2.2182803	-0.37665865	0.026535733	0.46426241	0.157894737	0.267527675	0.21817948	0.3963817
Riok3	-2.8158147	-0.37751746	0.004865371	0.198658248	0.447368421	0.608856089	0.7708367	1.0977658
Ostf1	-2.5955882	-0.37931246	0.009442918	0.235300352	0.421052632	0.573800738	0.6808918	0.96705127
Rnps1	-2.4084377	-0.3802826	0.016020958	0.339099979	0.223684211	0.36900369	0.34305304	0.56657743
Anxa6	-2.0772655	-0.3826743	0.037777064	0.570737702	0.263157895	0.383763838	0.4038902	0.6087339
Cox7b	-2.2015438	-0.38424003	0.027697551	0.475484258	0.460526316	0.581180812	0.77386415	1.0275339
Nt5c	-2.1066039	-0.38428232	0.035151925	0.550133485	0.223684211	0.343173432	0.33230567	0.52598476
Dnajc9	-2.239159	-0.38484904	0.025145572	0.447074675	0.078947368	0.180811808	0.12045441	0.27307934
Oat	-2.512721	-0.3852169	0.011980402	0.283495963	0.039473684	0.142066421	0.048216023	0.19049057
Klf13	-2.0720139	-0.38591096	0.038264142	0.574988181	0.381578947	0.466789668	0.541688	0.745781
RT1-S3	-2.0893257	-0.38598177	0.036678416	0.564626388	0.394736842	0.498154982	0.64252687	0.8773353
Hmgb2l1	-2.0998013	-0.3871386	0.035746316	0.555655876	0.171052632	0.274907749	0.2480527	0.43170586
Hnrnpd	-2.506687	-0.3876774	0.01218686	0.287303293	0.644736842	0.763837638	1.22619	1.5478591
Zfp706	-3.907491	-0.38812718	9.33E-05	0.017428937	0.618421053	0.837638376	1.3736708	1.9242318
Skap2	-2.6944373	-0.3892052	0.007050758	0.198658248	0.315789474	0.472324723	0.480653	0.7496059
Dctn1	-2.0890741	-0.38964835	0.036701059	0.564626388	0.184210526	0.298892989	0.27203876	0.4548058
LOC691427	-2.3541896	-0.39310375	0.018563141	0.378770987	0.328947368	0.47601476	0.5297638	0.7817429
Irf7	-2.912677	-0.39446932	0.003583451	0.198658248	0.368421053	0.551660517	0.6207005	0.94168097
Fkbp2	-2.4559042	-0.39511245	0.01405306	0.313591068	0.473684211	0.623616236	0.8473821	1.1521868
Ppie	-2.0488737	-0.39574555	0.04047448	0.593264977	0.078947368	0.171586716	0.11146944	0.25326064
Snrpe	-2.8164604	-0.39575785	0.004855604	0.198658248	0.447368421	0.599630996	0.73337483	1.0505247
Fkbp8	-2.2520533	-0.3960987	0.024318911	0.439504182	0.342105263	0.485239852	0.54542434	0.7906394
S100a10	-2.8565164	-0.3964535	0.004283178	0.198658248	0.644736842	0.773062731	1.2625697	1.6201935
Ddit4	-2.5845425	-0.3969211	0.00975083	0.240423017	0.5	0.70295203	1.0544666	1.437786
Bzw1	-2.0867	-0.39723837	0.036915269	0.566332572	0.157894737	0.258302583	0.19906682	0.36425844
Rab11a	-2.2454405	-0.39761114	0.024739869	0.443698891	0.144736842	0.250922509	0.18976028	0.36105084
Ndufs1	-2.7014503	-0.3983762	0.006903777	0.198658248	0.013157895	0.110701107	0.011393842	0.14916308
Atxn7l3b	-2.405863	-0.40053573	0.016134316	0.340566208	0.118421053	0.249077491	0.19356653	0.37946114
Ssr2	-2.621867	-0.40189704	0.008744957	0.222976055	0.394736842	0.514760148	0.6075751	0.87995595
Cgrrf1	-2.6338477	-0.40210217	0.008442333	0.216941577	0.013157895	0.110701107	0.021235961	0.15612428
Sf3a2	-2.2436147	-0.4031342	0.024857198	0.444298066	0.157894737	0.269372694	0.20952164	0.39022633
Smim19	-2.8041842	-0.40412927	0.005044407	0.198658248	0.013157895	0.121771218	0.03342372	0.17827508
Rasa3	-2.0339804	-0.40426	0.041953577	0.605235544	0.078947368	0.166051661	0.1051278	0.24501492
Swi5	-2.247689	-0.40426832	0.024596021	0.442083241	0.447368421	0.54797048	0.70035475	0.9438373
Minos1	-2.838313	-0.4077201	0.004535266	0.198658248	0.407894737	0.579335793	0.6899025	1.0146359
Trappc6a	-2.4853287	-0.4077425	0.012943187	0.298683028	0.263157895	0.394833948	0.3781694	0.6167207
Cd2ap	-2.1088219	-0.40817228	0.034959962	0.549141864	0.460526316	0.579335793	0.7969661	1.0595729
Ndufc2	-2.6108925	-0.41064656	0.009030624	0.228137706	0.355263158	0.483394834	0.5139049	0.7721599
Atox1	-2.861364	-0.41331607	0.004218225	0.198658248	0.407894737	0.605166052	0.7650283	1.1307455
Araf	-2.1063783	-0.41407973	0.035171507	0.550133485	0.105263158	0.206642066	0.14401731	0.29894853
Fth1	-3.7622125	-0.41549057	0.000168417	0.019505525	0.868421053	0.950184502	3.475347	4.00849
S100a11	-2.5992432	-0.41693416	0.009342956	0.233517106	0.657894737	0.765682657	1.3357182	1.6652462
Romo1	-2.685458	-0.41779563	0.00724305	0.198658248	0.302631579	0.463099631	0.43641752	0.6960341
Tagln2	-3.0508409	-0.41787744	0.002282015	0.160927301	0.657894737	0.822878229	1.4520563	1.9011434
Calm1	-3.0618699	-0.41821393	0.00219959	0.156599377	0.723684211	0.887453875	1.9013364	2.402904
Cetn2	-1.9751304	-0.41937	0.048253352	0.658677213	0.171052632	0.273062731	0.24691285	0.42068133
Men1	-2.2768986	-0.42094624	0.022792284	0.419834582	0.026315789	0.10701107	0.028223515	0.15272762
Wdr83os	-2.4466124	-0.42350036	0.014420582	0.317484468	0.302631579	0.433579336	0.4210481	0.6529639
Qars	-2.9057016	-0.4236509	0.003664306	0.198658248	0.105263158	0.256457565	0.16374452	0.38504454
Dnajc19	-2.2000213	-0.4259052	0.027805378	0.476837585	0.157894737	0.274907749	0.22520705	0.40946224
Fcf1	-2.7075217	-0.42617476	0.006778764	0.198658248	0.342105263	0.501845018	0.53612113	0.8226822
LOC102551095	-2.0372133	-0.42698488	0.04162868	0.60284559	0.197368421	0.300738007	0.2831596	0.46631393
Prelid1	-2.2280395	-0.42893347	0.025877883	0.45663913	0.460526316	0.595940959	0.78140044	1.0589235
Gpx1	-3.7183778	-0.42912605	0.000200506	0.022899486	0.815789474	0.939114391	2.8972068	3.4931576
Gsto1	-2.6535158	-0.43042538	0.007965802	0.2066334	0.328947368	0.481549815	0.5212977	0.8006467
Prdx1	-3.0712736	-0.43157536	0.002131478	0.153746875	0.5	0.688191882	0.9232172	1.3172344
Scand1	-2.7361014	-0.43271923	0.006217187	0.198658248	0.394736842	0.536900369	0.624653	0.92447644
Cd7	-3.377563	-0.43539798	0.000731312	0.070334241	0.723684211	0.905904059	2.0302653	2.6457427
Cdk2ap1	-2.3339195	-0.43554044	0.019599937	0.390715836	0.078947368	0.1900369	0.11893507	0.28238308
Nrgn	-2.0179052	-0.43722823	0.043601142	0.623177285	0.197368421	0.300738007	0.30937243	0.51168215
Kif5b	-2.4944146	-0.4374976	0.012616505	0.29389667	0.25	0.376383764	0.35693952	0.5953892
Scd	-2.5734768	-0.44102424	0.010068238	0.247137677	0.118421053	0.249077491	0.16962674	0.37052768
S1pr4	-2.4853437	-0.44199845	0.012942642	0.298683028	0.105263158	0.234317343	0.15297654	0.33947876
Stx6	-2.4288847	-0.4420568	0.015145342	0.326021324	0.039473684	0.140221402	0.05687928	0.20362681
Dctn6	-2.3604844	-0.44206658	0.018251088	0.374728322	0.223684211	0.34501845	0.31373832	0.523602
Zc3h18	-2.201964	-0.44258204	0.027667865	0.475470965	0.065789474	0.160516605	0.08524647	0.23585702
Mkrn1	-2.1821759	-0.44601884	0.029096552	0.489786991	0.105263158	0.204797048	0.13851313	0.30269867
Ralbp1	-2.2061543	-0.4483513	0.0273732	0.473698164	0.368421053	0.463099631	0.548735	0.78881717
RGD1565641	-2.625643	-0.44852656	0.008648549	0.22154835	0.236842105	0.376383764	0.34043717	0.5889635
Ctsc	-2.4544325	-0.44879404	0.014110714	0.313813573	0.118421053	0.236162362	0.15075018	0.3371498
H3f3b	-3.4975526	-0.45094576	0.000469548	0.047375388	0.881578947	0.939114391	2.6448627	3.0347915
LOC691807	-2.4394834	-0.45268777	0.014708278	0.320812122	0.328947368	0.47601476	0.50918794	0.77252406
Rpl37	-2.8809001	-0.45291504	0.003965414	0.198658248	0.342105263	0.511070111	0.51955354	0.8151775
AABR07006258.2	-3.096624	-0.45352918	0.00195738	0.147546217	0.578947368	0.756457565	1.1403885	1.5642493
Rps28	-4.443744	-0.45403847	8.84E-06	0.002383503	0.815789474	0.920664207	2.7809234	3.3021743
Gstk1	-2.3869984	-0.45462525	0.01698656	0.353621475	0.026315789	0.112546125	0.026889011	0.15830775
Vdac3	-2.0793931	-0.45889762	0.037581223	0.570646516	0.171052632	0.267527675	0.2084312	0.3829339
Haus8	-1.9872056	-0.45949987	0.046899611	0.649798655	0.039473684	0.110701107	0.042399928	0.1678971
Eno3	-3.0187318	-0.4601056	0.002538351	0.172430137	0.092105263	0.258302583	0.15808092	0.39037603
Upf3a	-2.1632717	-0.4618157	0.030520296	0.500404681	0.039473684	0.125461255	0.060975883	0.19516686
Ndufa6	-2.59726	-0.46223444	0.009397074	0.234513315	0.368421053	0.512915129	0.57898206	0.86332554
Tmem243	-2.3306837	-0.46589863	0.01977004	0.392936252	0.315789474	0.429889299	0.46041572	0.70003104
Bcl2a1	-2.069758	-0.4688496	0.038475017	0.575759906	0.157894737	0.250922509	0.20973389	0.39663202
Prcp	-2.081701	-0.46928108	0.037369783	0.569058748	0.171052632	0.260147601	0.20668167	0.38173595
Cherp	-2.5949123	-0.46980006	0.009461509	0.235406925	0.052631579	0.167896679	0.07345885	0.24588242
Spib	-2.5385227	-0.47113904	0.011132161	0.268051999	0.421052632	0.566420664	0.70384604	1.0022006
Eif4a1	-2.897975	-0.47122404	0.003755806	0.198658248	0.618421053	0.769372694	1.1745464	1.549508
Strbp	-2.2879608	-0.47196603	0.022139803	0.411890501	0.039473684	0.13099631	0.058431987	0.20107678
Cope	-2.6223962	-0.4735153	0.008731387	0.222976055	0.421052632	0.562730627	0.6572649	0.94452226
Polr2g	-2.8159616	-0.47461745	0.004863147	0.198658248	0.223684211	0.367158672	0.30051333	0.5523241
Psenen	-1.9825429	-0.4774492	0.047418512	0.65533181	0.421052632	0.481549815	0.6017525	0.81160545
Ddx49	-2.8581376	-0.47843736	0.004261355	0.198658248	0.026315789	0.142066421	0.029947402	0.19908406
Ubl5	-3.0852559	-0.47876987	0.002033772	0.149318808	0.552631579	0.726937269	1.0829101	1.490111
Gmcl1	-2.14403	-0.48088855	0.032030471	0.516444237	0.157894737	0.26199262	0.20901237	0.3970046
Mycbp	-2.0758295	-0.48404008	0.03790972	0.571984632	0.157894737	0.26199262	0.22104561	0.40193495
Psmc3	-2.6154122	-0.48492658	0.00891198	0.225834245	0.25	0.404059041	0.3695693	0.6277526
Zfp91	-2.6934323	-0.4887949	0.007072052	0.198658248	0.184210526	0.333948339	0.2872992	0.5387053
Cfl1	-3.9093225	-0.49237055	9.26E-05	0.017428937	0.684210526	0.865313653	1.5768234	2.129553
Crcp	-2.0839815	-0.49239543	0.037161842	0.568187205	0.197368421	0.300738007	0.26196498	0.4555965
Trim17	-2.0037575	-0.4928732	0.045096044	0.634430741	0.039473684	0.112546125	0.04996814	0.17862315
Stx5	-2.1799152	-0.49610892	0.029263742	0.49109336	0.092105263	0.184501845	0.10629252	0.26791334
Stard3	-2.1053753	-0.49615705	0.035258662	0.550678014	0.078947368	0.167896679	0.092614554	0.24435425
Upf2	-2.4026315	-0.4963479	0.016277576	0.341455371	0.171052632	0.298892989	0.2664029	0.49572018
Mrpl34	-3.00443	-0.49776524	0.00266079	0.17644899	0.197368421	0.391143911	0.32643375	0.6192921
Lrrfip2	-2.0073636	-0.49800706	0.044710955	0.631715086	0.118421053	0.206642066	0.14609039	0.31120875
Ppib	-3.3175652	-0.49988604	0.000908057	0.083429682	0.421052632	0.640221402	0.75690836	1.1750101
Prdx5	-2.4227226	-0.5024311	0.015404687	0.329876936	0.210526316	0.337638376	0.29302034	0.5147106
Grb2	-2.8853955	-0.50280744	0.003909223	0.198658248	0.171052632	0.32103321	0.23013869	0.47300762
Timm13	-2.4523184	-0.5065947	0.014193898	0.314176111	0.381578947	0.479704797	0.5538448	0.81359035
Atp5mc1	-2.964311	-0.5067277	0.003033616	0.194127817	0.447368421	0.581180812	0.70458937	1.0280313
Stom	-2.104718	-0.50722176	0.03531586	0.551048039	0.078947368	0.166051661	0.09041693	0.24731596
Prmt1	-3.1253397	-0.51235783	0.001775998	0.136886949	0.144736842	0.32103321	0.21080661	0.47141162
Acat1	-2.3454745	-0.51280737	0.019002876	0.382523	0.184210526	0.3099631	0.2626583	0.4804465
Cnp	-3.7732975	-0.5130176	0.000161104	0.018790888	0.697368421	0.896678967	1.8145036	2.4297206
Rabl6	-2.1885216	-0.51426035	0.028631637	0.485900752	0.092105263	0.197416974	0.12833056	0.29882377
Emd	-2.7449372	-0.5152799	0.006052248	0.198658248	0.065789474	0.191881919	0.084984615	0.28132126
Gne	-3.298048	-0.5160616	0.000973595	0.087976603	0.302631579	0.490774908	0.4756666	0.82416886
Sdhc	-2.0838141	-0.51613474	0.03717708	0.568187205	0.184210526	0.282287823	0.22812219	0.4105791
Dcun1d4	-2.0631201	-0.5199216	0.03910122	0.580904767	0.092105263	0.177121771	0.10462099	0.26767555
Atp5i	-3.2767608	-0.5210204	0.001050053	0.093346837	0.513157895	0.710332103	0.9606076	1.3915071
Med29	-2.1944828	-0.5225106	0.028200719	0.481108943	0.092105263	0.184501845	0.10717759	0.2731294
Siva1	-2.5000246	-0.52268934	0.012418473	0.291346947	0.144736842	0.276752768	0.20614617	0.4248478
Tubg1	-2.668053	-0.52456355	0.007629225	0.199475718	0.105263158	0.241697417	0.15363874	0.36397398
Hexim1	-2.3470347	-0.5253558	0.018923494	0.382523	0.105263158	0.21402214	0.13706028	0.31947494
Iah1	-2.1349347	-0.5253667	0.032766341	0.524197712	0.263157895	0.356088561	0.3457364	0.56021
Hist1h1e	-2.5328162	-0.52548236	0.011315024	0.271659692	0.355263158	0.490774908	0.6131906	0.9267557
Nudc	-2.6787724	-0.5286213	0.00738926	0.198658248	0.302631579	0.450184502	0.44524556	0.71964306
Cyp51	-2.2044575	-0.5289182	0.027492188	0.473698164	0.210526316	0.32103321	0.3013599	0.52053064
Cdk11b	-2.4865646	-0.53080195	0.012898312	0.298683028	0.276315789	0.404059041	0.40308142	0.6617027
G3bp1	-2.4170623	-0.5321818	0.015646344	0.333315776	0.276315789	0.383763838	0.36239362	0.60111517
Dhx29	-2.8987563	-0.5322116	0.00374646	0.198658248	0.026315789	0.145756458	0.032841135	0.20926754
Gabarap	-3.2844093	-0.533396	0.001021964	0.09176985	0.5	0.695571956	0.9365454	1.3665361
Gltp	-2.7122862	-0.5396985	0.006682089	0.198658248	0.289473684	0.413284133	0.39594567	0.66156113
Eif2s2	-3.0387104	-0.5402637	0.002375932	0.16487165	0.447368421	0.58302583	0.71669567	1.0633609
Naa38	-2.4181485	-0.54060644	0.015599713	0.332753418	0.315789474	0.420664207	0.41834286	0.6625135
Dynlrb1	-2.6007345	-0.5406297	0.009302441	0.233012348	0.236842105	0.36900369	0.334057	0.5884503
LOC103693430	-3.3465745	-0.5439075	0.000818167	0.076888977	0.447368421	0.63099631	0.75343794	1.1501626
Prpf19	-2.4606364	-0.5451221	0.013869082	0.311174515	0.157894737	0.273062731	0.20551714	0.41610613
Hspa8	-3.6107259	-0.54565775	0.000305341	0.03282119	0.671052632	0.841328413	1.4877558	1.9906807
Cct7	-2.766415	-0.5467216	0.005667632	0.198658248	0.276315789	0.424354244	0.38797483	0.6685088
Rps27l	-2.7581353	-0.5484099	0.005813215	0.198658248	0.25	0.39298893	0.35681063	0.63132495
Denr	-2.3740308	-0.5516403	0.017595076	0.363072303	0.210526316	0.32103321	0.2684089	0.493221
Krt8	-3.0447676	-0.552776	0.002328601	0.162962421	0	0.110701107	0	0.16262932
Prkca	-2.078994	-0.55581933	0.037617906	0.570646516	0.105263158	0.195571956	0.12445203	0.29951292
Atp6v1f	-2.9351923	-0.5564738	0.003333411	0.198658248	0.184210526	0.339483395	0.2543394	0.51665086
RF00015-114	-3.182373	-0.5572726	0.001460736	0.116617776	0	0.119926199	0	0.17643654
Lypla2	-2.0968997	-0.5618801	0.036002457	0.557529573	0.157894737	0.254612546	0.20477861	0.39993808
Arhgap30	-2.3592982	-0.5638937	0.018309533	0.375459568	0.131578947	0.23800738	0.15949976	0.35301954
Calr	-4.33582	-0.5681373	1.45E-05	0.003674227	0.657894737	0.859778598	1.5735806	2.20282
Plcb4	-2.0578084	-0.5694768	0.039608523	0.584216834	0.197368421	0.300738007	0.29351816	0.50784045
Sec11a	-3.4877691	-0.5732526	0.000487069	0.048843476	0.381578947	0.57195572	0.59388214	0.9781914
Lamtor4	-2.4194615	-0.57669854	0.015543505	0.331985046	0.328947368	0.439114391	0.45629376	0.71333134
Rap1a	-2.1768515	-0.5779833	0.029491652	0.492405804	0.236842105	0.341328413	0.3095801	0.5277322
Gnl3	-2.4799545	-0.5795363	0.013139913	0.302236382	0.065789474	0.171586716	0.08232723	0.27333772
Pfdn1	-2.929714	-0.5802837	0.003392742	0.198658248	0.157894737	0.313653137	0.20747268	0.45997286
Jund	-2.5442114	-0.5870807	0.010952477	0.264499916	0.539473684	0.638376384	1.0228398	1.3737221
Arpp19	-3.0254674	-0.5925686	0.002482491	0.170112694	0.184210526	0.339483395	0.23936021	0.50336146
Atp5mf	-3.8868103	-0.5961167	0.00010157	0.018443663	0.342105263	0.60701107	0.6040934	1.0700786
Pias1	-2.98193	-0.5974756	0.002864375	0.187679347	0.039473684	0.164206642	0.039971005	0.23953722
Hsbp1	-4.000133	-0.59756243	6.33E-05	0.012394579	0.210526316	0.485239852	0.35529423	0.7605761
Map1lc3b	-2.467425	-0.599092	0.013608872	0.30905538	0.302631579	0.400369004	0.38423246	0.63183784
Pold1	-2.4329143	-0.59929967	0.014977851	0.3240615	0.157894737	0.284132841	0.23724568	0.46994042
Selenos	-3.1686432	-0.6013642	0.001531523	0.121670309	0.368421053	0.531365314	0.5697934	0.92302305
LOC100360841	-5.4885764	-0.60723686	4.05E-08	1.85E-05	0.75	0.907749077	2.2291636	2.9391987
Szrd1	-3.2065783	-0.60879666	0.001343238	0.108288676	0.105263158	0.273062731	0.13681383	0.39149326
Nars	-3.2226734	-0.61897707	0.001270002	0.104432279	0.223684211	0.407749077	0.33493114	0.65576935
Wdr1	-2.6546276	-0.62451816	0.007939602	0.206353811	0.184210526	0.3099631	0.23555093	0.4843457
Esam	-2.5591972	-0.62519616	0.01049142	0.255617627	0.236842105	0.356088561	0.3182545	0.5795387
Ubtf	-2.3458967	-0.62524515	0.018981368	0.382523	0.171052632	0.289667897	0.24254435	0.4697922
Ehd4	-3.3543022	-0.62982756	0.000795654	0.075203035	0.315789474	0.498154982	0.47359496	0.8373167
Clu	-2.6195445	-0.6357148	0.008804731	0.224152629	0.065789474	0.17896679	0.07418973	0.27464953
Pet100	-3.2376173	-0.6397536	0.001205324	0.100623142	0.184210526	0.359778598	0.26029715	0.5696058
Tnip1	-3.3347557	-0.64383507	0.000853744	0.079776534	0.065789474	0.228782288	0.08965254	0.34557992
Kras	-3.0498266	-0.6469645	0.002289735	0.160927301	0.131578947	0.289667897	0.17012295	0.43039235
Dnajb9	-2.7259772	-0.6519184	0.006411145	0.198658248	0.276315789	0.418819188	0.40024284	0.6938932
AABR07065438.1	-3.4528344	-0.65557325	0.000554729	0.054958315	0.5	0.653136531	0.7988226	1.193479
Zfp36	-2.2403986	-0.65572274	0.025065047	0.446125283	0.644736842	0.734317343	1.4589919	1.8251061
Mrps26	-2.5196798	-0.66209763	0.011746167	0.280111762	0.197368421	0.322878229	0.27157998	0.52676785
Ndufb2	-2.6729195	-0.674518	0.007519427	0.198658248	0.368421053	0.470479705	0.5067526	0.80299014
Emp3	-3.429662	-0.6829142	0.000604334	0.059159953	0.210526316	0.387453875	0.28974646	0.6260322
Pygm	-3.6798167	-0.69058293	0.000233402	0.026291261	0.421052632	0.636531365	0.79029036	1.2835151
Sptssa	-3.4372718	-0.6931804	0.000587605	0.05786682	0.157894737	0.350553506	0.21723562	0.52838254
Srpk2	-2.845283	-0.700131	0.004437199	0.198658248	0.131578947	0.271217712	0.16258118	0.41423264
Hist1h2ah	-4.0416217	-0.70030594	5.31E-05	0.010912497	0.039473684	0.258302583	0.0923946	0.41713545
Cebpz	-3.010331	-0.71345	0.002609632	0.174792029	0.118421053	0.273062731	0.16429302	0.43428466
Prpf4b	-4.0585475	-0.72101915	4.94E-05	0.010279552	0.407894737	0.656826568	0.7365587	1.2669463
Uggt1	-3.088966	-0.7315759	0.002008545	0.14812794	0.092105263	0.241697417	0.12265555	0.3862091
Ap1s2	-4.4154925	-0.7432985	1.01E-05	0.002673279	0.5	0.741697417	0.9296718	1.5313584
Hspa5	-5.017918	-0.75093424	5.22E-07	0.000195238	0.605263158	0.832103321	1.2925395	1.9699888
Mrps14	-3.1469378	-0.7520579	0.0016499	0.129049133	0.157894737	0.319188192	0.20570345	0.50694424
Srpk3	-3.2503297	-0.7569879	0.001152712	0.096721967	0.052631579	0.20295203	0.06725306	0.31731448
Ndufa10l1-1	-4.507903	-0.7696186	6.55E-06	0.001856456	0	0.219557196	0	0.29833534
Phlda1	-2.5921686	-0.78177494	0.0095373	0.236576838	0.184210526	0.315498155	0.26683214	0.5446997
Mt1	-2.5264876	-0.7834363	0.011520947	0.276017466	0.184210526	0.308118081	0.2810093	0.56823117
Cnpy3	-3.789761	-0.8111835	0.000150792	0.018443663	0.289473684	0.483394834	0.39034992	0.79290533
Hist1h2an	-2.761233	-0.82707757	0.005758356	0.198658248	0.092105263	0.223247232	0.11579029	0.36970517
Rabgap1l	-3.5154455	-0.8290426	0.000439017	0.044845164	0.276315789	0.477859779	0.42800254	0.8367043
Ybx3	-4.1902633	-0.8462278	2.79E-05	0.006277219	0.065789474	0.287822878	0.08473306	0.4307315
Dnajb1	-2.9733624	-0.84989715	0.002945565	0.191884123	0.131578947	0.278597786	0.1696238	0.45802924
RF00001-261	-4.2073894	-0.8583439	2.58E-05	0.005983974	0	0.195571956	0	0.29599494
Atrx-1	-4.2073894	-0.88092846	2.58E-05	0.005983974	0	0.195571956	0	0.2945178
Ier5	-3.2581613	-0.88249993	0.001121366	0.094574305	0.302631579	0.477859779	0.4619841	0.8590349
RF00017-2	-4.0657034	-0.90735996	4.79E-05	0.010096954	0	0.184501845	0	0.29657564
Nfkbia	-3.5317302	-0.94376355	0.00041285	0.042435841	0.421052632	0.623616236	0.84182745	1.3895997
Nup214-1	-4.393269	-0.9532857	1.12E-05	0.002914825	0	0.210332103	0	0.32765305
Plek	-4.927049	-0.953313	8.35E-07	0.000290787	0.328947368	0.610701107	0.5204296	1.1051285
Ppp1r15a	-3.4191122	-0.9826836	0.000628258	0.06113807	0.092105263	0.273062731	0.16121694	0.51398236
Jun	-4.1938553	-0.9829061	2.74E-05	0.006264392	0.552631579	0.765682657	1.3208318	2.0771039
LOC100910200	-3.5919898	-1.0436666	0.000328163	0.035045225	0.236842105	0.442804428	0.38151598	0.8284459
AC128848.1	-3.9185176	-1.114417	8.91E-05	0.017037908	0.171052632	0.409594096	0.30809367	0.7807531
LOC100912489-1	-4.845933	-1.1967134	1.26E-06	0.000422958	0	0.247232472	0	0.40851697
Ndufv3-1	-6.039661	-1.2548281	1.54E-09	8.76E-07	0	0.348708487	0	0.5258969
LOC102548682	-4.492478	-1.3612628	7.04E-06	0.00196235	0.065789474	0.308118081	0.091708265	0.57077074
Uqcrb-1	-7.4873214	-1.6568104	7.03E-14	4.82E-11	0	0.474169742	0	0.7603739
Calm2-1	-8.371325	-2.0045	5.70E-17	4.69E-14	0	0.549815498	0	0.96074265
Cox6b1-1	-9.475666	-2.33672	2.65E-21	2.56E-18	0	0.642066421	0	1.2028396
Rpl32-1	-10.99201	-2.8397057	4.18E-28	5.28E-25	0	0.763837638	0	1.5905567
Gnas-1	-11.874808	-3.2760751	1.60E-32	2.39E-29	0	0.832103321	0	1.901165
Rps4x-1	-11.754111	-3.3473818	6.73E-32	9.22E-29	0	0.822878229	0	1.9548903
Rps27a-1	-12.706894	-4.8622456	5.41E-37	8.90E-34	0	0.894833948	0	3.0187976
Rpl21-3	-13.163922	-4.9893107	1.42E-39	2.59E-36	0.013157895	0.929889299	0.025793094	3.2522697
