# Supplementary material for: Immunologic barriers in liver transplantation: a single-cell analysis of the role of mesenchymal stem cells
Source: Front Immunol. 2023 Dec 7;14:1274982. doi: 10.3389/fimmu.2023.1274982 (PMC10748593; doi:10.3389/fimmu.2023.1274982)
Supplement: Supplementary file 1 [file DataSheet_1.zip › Additional File 25.xls]

gene_id	Scores	avg_logFC	p_val	p_val_adj	pct.1	pct.2	Syn_60	Allo+IS_60
Hba-a2-1	23.553003	2.9599175	1.17E-122	1.92E-118	0.810619469	0.119349005	1.6224104	0.16127995
LOC689064	18.502083	2.369285	1.99E-76	1.09E-72	0.589380531	0.059674503	1.0257468	0.10936234
Alb	22.161396	2.1992078	8.10E-109	6.66E-105	0.821238938	0.159132007	1.6199129	0.24419232
Hba-a2	17.826345	2.147337	4.41E-71	1.81E-67	0.561061947	0.061482821	0.9295924	0.09520819
Hbb	15.41502	2.0368292	1.30E-53	3.17E-50	0.477876106	0.059674503	0.802181	0.10958001
Ifi27	14.040817	1.6664674	8.77E-45	1.31E-41	0.561061947	0.180831826	1.1660805	0.2895025
LOC680406	15.109824	1.542082	1.40E-51	2.87E-48	0.37699115	0.014466546	0.61399263	0.021915488
Rup2	14.963598	1.5414082	1.27E-50	2.32E-47	0.37699115	0.018083183	0.61449355	0.025809139
Hp	15.412459	1.5090431	1.35E-53	3.17E-50	0.479646018	0.075949367	0.76991916	0.09544493
Fabp1	15.613063	1.4223459	5.93E-55	1.95E-51	0.387610619	0.012658228	0.59077126	0.013105257
Ttr	14.139627	1.281231	2.16E-45	3.56E-42	0.380530973	0.034358047	0.59491503	0.051453296
Apoc1	11.283514	1.0762943	1.58E-29	1.30E-26	0.281415929	0.036166365	0.42803606	0.045750856
Ifi27l2b	11.044085	1.0555508	2.34E-28	1.75E-25	0.598230088	0.287522604	1.080195	0.45725468
Tf	13.12572	1.0551367	2.35E-39	2.76E-36	0.638938053	0.280289331	1.1147342	0.41984025
LOC297568	11.310001	1.0352405	1.17E-29	1.01E-26	0.224778761	0.007233273	0.34411272	0.008639276
Apoc3	13.311712	1.0254247	1.98E-40	2.50E-37	0.313274336	0.016274864	0.44459918	0.021283668
Gc	11.189119	1.0057194	4.61E-29	3.61E-26	0.272566372	0.032549729	0.4229532	0.044308335
Hpx	10.913535	0.9894349	9.93E-28	7.10E-25	0.29380531	0.050632911	0.44742265	0.06660097
Serpina1	12.247015	0.96256655	1.74E-34	1.59E-31	0.325663717	0.039783002	0.48809412	0.06530055
LOC103694857	6.918347	0.9359643	4.57E-12	1.07E-09	0.118584071	0.014466546	0.17854051	0.026089087
Junb	3.8215785	0.81405216	0.0001326	0.007342567	0.561061947	0.502712477	1.3932738	1.0496184
Slfn5	9.498721	0.80515957	2.12E-21	1.29E-18	0.346902655	0.112115732	0.5341445	0.16135623
Apoe	10.818989	0.7577481	2.80E-27	1.92E-24	0.559292035	0.269439421	0.95524925	0.40676937
RT1-T24-3	7.291424	0.71989083	3.07E-13	8.55E-11	0.286725664	0.12477396	0.45151597	0.15783365
Gzma	3.9922028	0.6938443	6.55E-05	0.004093515	0.127433628	0.059674503	0.20871973	0.08153491
Clec4f	8.49628	0.6925336	1.96E-17	8.70E-15	0.352212389	0.13562387	0.5589063	0.21999748
Ccl3	3.7786126	0.67250764	0.000157704	0.008431073	0.175221239	0.104882459	0.30981436	0.13966474
Rbp4	9.425645	0.6585324	4.27E-21	2.51E-18	0.191150442	0.018083183	0.26214954	0.022909444
Slfn2	7.8484297	0.6526881	4.21E-15	1.41E-12	0.585840708	0.388788427	1.0440927	0.6138297
Slfn4	6.5207486	0.647059	7.00E-11	1.46E-08	0.4	0.224231465	0.6821687	0.36487243
Ier2	4.1281314	0.6448194	3.66E-05	0.002537838	0.398230088	0.311030741	0.8433614	0.5500189
Ambp	9.168343	0.63023055	4.80E-20	2.63E-17	0.155752212	0.005424955	0.21941964	0.008325152
Pzp	8.732511	0.6286064	2.49E-18	1.24E-15	0.159292035	0.012658228	0.22318494	0.014504388
Lgals1	4.463597	0.6267558	8.06E-06	0.00068323	0.157522124	0.075949367	0.2737963	0.10316469
Vtn	8.573139	0.62035537	1.01E-17	4.60E-15	0.138053097	0.005424955	0.20137107	0.005644885
Ier5	4.9105678	0.61997217	9.08E-07	9.83E-05	0.550442478	0.446654611	1.0426179	0.7350368
Kng1	7.2500806	0.60747087	4.17E-13	1.12E-10	0.120353982	0.012658228	0.17511033	0.012727627
Apoh	8.583569	0.6061534	9.20E-18	4.32E-15	0.152212389	0.01084991	0.20987995	0.01439163
AC141102.1	7.719436	0.6037668	1.17E-14	3.84E-12	0.853097345	0.748643761	2.067122	1.5992968
Hamp	7.9971304	0.59627545	1.27E-15	4.99E-13	0.166371681	0.025316456	0.2399886	0.034352187
Bst2	12.546192	0.5962665	4.17E-36	4.03E-33	0.957522124	0.918625678	2.8126025	2.3408442
Egr1	4.4154096	0.5749675	1.01E-05	0.000837409	0.387610619	0.280289331	0.8159345	0.5318107
Cited2	4.3694787	0.57234645	1.25E-05	0.001012552	0.499115044	0.42676311	0.9128343	0.65248656
Fcna	4.467911	0.56839406	7.90E-06	0.000673069	0.185840708	0.095840868	0.2973612	0.14044544
AABR07069878.1	8.330974	0.565105	8.02E-17	3.38E-14	0.132743363	0.005424955	0.18976851	0.008252752
Itih4	7.4720836	0.5636419	7.89E-14	2.40E-11	0.159292035	0.028933092	0.2315726	0.040272713
Fgg	7.7014203	0.5606309	1.35E-14	4.34E-12	0.136283186	0.014466546	0.1928742	0.019221237
Cyp2c6v1	6.706066	0.56024	2.00E-11	4.44E-09	0.107964602	0.012658228	0.16827706	0.016543156
Fgb	7.3822403	0.5519304	1.56E-13	4.65E-11	0.116814159	0.009041591	0.1709188	0.014338438
AABR07048474.1	8.408914	0.5423981	4.14E-17	1.79E-14	0.120353982	0	0.170785	0
LOC299282	7.5247493	0.5241729	5.28E-14	1.64E-11	0.12920354	0.012658228	0.18587083	0.020899855
Spats2l	5.490704	0.5217904	4.00E-08	5.40E-06	0.292035398	0.162748644	0.41419262	0.2079828
Fetub	7.8589473	0.5193859	3.87E-15	1.36E-12	0.123893805	0.007233273	0.17067093	0.007879244
Alox5ap	5.169665	0.5139107	2.35E-07	2.82E-05	0.375221239	0.245931284	0.5667205	0.33518898
Klf2	4.9036245	0.5041322	9.41E-07	0.000101131	0.444247788	0.323688969	0.77604294	0.50901926
C3	6.3047376	0.50093406	2.89E-10	5.33E-08	0.207079646	0.077757685	0.28973782	0.100296795
Jun	3.7059393	0.4981424	0.000210609	0.010624758	0.67079646	0.623869801	1.9860033	1.6627833
Fcer1g	7.671631	0.4945614	1.70E-14	5.37E-12	0.766371681	0.631103074	1.5479134	1.1133841
Stat1	4.643458	0.49126053	3.43E-06	0.000327606	0.444247788	0.35443038	0.71644986	0.48085
Irf7	5.4279017	0.48402262	5.70E-08	7.56E-06	0.683185841	0.609403255	1.277201	0.989401
Evi2a	4.924736	0.48180234	8.45E-07	9.20E-05	0.284955752	0.168173599	0.41420057	0.22336338
Rhob	4.3530016	0.4782936	1.34E-05	0.001066895	0.224778761	0.132007233	0.35128093	0.18097617
C1qa	7.879758	0.47780785	3.28E-15	1.17E-12	0.424778761	0.209764919	0.6979594	0.35551465
Nedd4	6.1557746	0.47594848	7.47E-10	1.34E-07	0.601769912	0.470162749	1.0150903	0.7004045
Cacng6	5.063971	0.47538492	4.11E-07	4.69E-05	0.300884956	0.188065099	0.4449235	0.23775528
Capg	4.6759048	0.4629435	2.93E-06	0.000286493	0.327433628	0.209764919	0.48697412	0.2914178
Ccr1	5.5765367	0.46037447	2.45E-08	3.48E-06	0.104424779	0.023508137	0.16855642	0.03203903
Txndc5	5.1559434	0.45641723	2.52E-07	3.01E-05	0.54159292	0.42676311	0.8755306	0.6172339
Ifitm2	4.2841873	0.4464455	1.83E-05	0.001383638	0.350442478	0.247739602	0.57353854	0.36474237
Jund	4.835632	0.43784857	1.33E-06	0.000139921	0.617699115	0.517179024	1.2298346	0.92744505
Cyp2c13	7.3216624	0.43358952	2.45E-13	7.07E-11	0.102654867	0.003616637	0.14538272	0.007567588
Ubc	3.7217686	0.43242392	0.000197832	0.010072904	0.644247788	0.598553345	1.18956	0.9826924
Hmgcs1	4.0921474	0.4209633	4.27E-05	0.002892582	0.309734513	0.213381555	0.4839624	0.30431083
Fus	5.217653	0.41819718	1.81E-07	2.24E-05	0.617699115	0.542495479	1.0699903	0.8128183
Jchain	4.700999	0.41473585	2.59E-06	0.000259618	0.62300885	0.547920434	1.0698084	0.8308169
Itih3	6.7233224	0.41068813	1.78E-11	4.00E-09	0.116814159	0.016274864	0.16161013	0.023093259
AABR07034632.1	6.339598	0.40662923	2.30E-10	4.41E-08	0.111504425	0.018083183	0.15249129	0.021054756
Cd68	4.8744555	0.4043474	1.09E-06	0.000115768	0.504424779	0.405063291	0.8377694	0.5932439
Apoa2	7.2679586	0.39715162	3.65E-13	1.00E-10	0.100884956	0.003616637	0.13693844	0.004700149
Plk2	2.4911516	0.39526764	0.012732977	0.227863473	0.279646018	0.222423146	0.46545306	0.33755434
Pltp	4.108251	0.39321965	3.99E-05	0.002709283	0.338053097	0.240506329	0.54999197	0.36434606
Mgst1	5.264568	0.3930481	1.41E-07	1.79E-05	0.2	0.088607595	0.27564743	0.1206871
Sp100	4.990088	0.3930137	6.04E-07	6.71E-05	0.256637168	0.150090416	0.34388086	0.17517415
Fdps	3.7936373	0.38433227	0.000148456	0.0080313	0.484955752	0.403254973	0.8192354	0.6115144
Ddit4	3.2029622	0.37914953	0.001360218	0.047901813	0.575221239	0.528028933	1.1294442	0.9217079
Thrsp	7.9640155	0.3756835	1.67E-15	6.09E-13	0.118584071	0.003616637	0.1510797	0.006621521
Ahnak	3.30607	0.3703179	0.000946144	0.035770766	0.233628319	0.164556962	0.34477052	0.21299349
Isg15	4.339599	0.37003818	1.43E-05	0.00112323	0.104424779	0.037974684	0.15593182	0.052156195
Crip1	6.603331	0.36482218	4.02E-11	8.70E-09	0.945132743	0.938517179	3.523983	3.2622163
Cdca7l	4.6903305	0.36402884	2.73E-06	0.000268615	0.504424779	0.405063291	0.7936446	0.5720173
Raly	4.4809995	0.3623632	7.43E-06	0.000643076	0.596460177	0.488245931	0.95215267	0.72509116
Fos	2.4308424	0.35989326	0.015063766	0.24935634	0.523893805	0.486437613	1.2978301	1.087676
C1qb	6.3399267	0.35925043	2.30E-10	4.41E-08	0.415929204	0.244122966	0.6965596	0.40178826
Hm13	5.633028	0.34916067	1.77E-08	2.62E-06	0.745132743	0.636528029	1.3802491	1.082149
Psme2	5.2319136	0.34750554	1.68E-07	2.09E-05	0.821238938	0.763110307	1.7339164	1.4699315
Hist1h1c	2.7267447	0.34565368	0.006396251	0.146133863	0.438938053	0.392405063	0.76723176	0.6110463
Ifitm3	6.0389814	0.34264484	1.55E-09	2.58E-07	0.153982301	0.047016275	0.20521908	0.059438974
AABR07006310.1	4.772699	0.34212348	1.82E-06	0.00018568	0.654867257	0.566003617	1.1456339	0.9017725
Fastk	3.3467226	0.3394677	0.00081773	0.031740325	0.401769912	0.327305606	0.6113736	0.45072132
Serpinb6b	3.0024233	0.33908388	0.002678395	0.080972199	0.318584071	0.253164557	0.4695486	0.33642223
Zfp36l1	3.9604414	0.3382346	7.48E-05	0.004573785	0.707964602	0.647377939	1.2945487	1.0824572
Ly86	4.252683	0.33740368	2.11E-05	0.001564771	0.814159292	0.764918626	1.7447612	1.5157359
Fgf12	3.2143245	0.33577344	0.001307518	0.046243969	0.230088496	0.16636528	0.3243216	0.20227377
Hopx	2.3385448	0.33464345	0.019358997	0.28661165	0.633628319	0.65641953	1.2350206	1.1100799
LOC103689961	2.918647	0.334272	0.003515541	0.098495028	0.336283186	0.285714286	0.50005037	0.36190218
Atp5md	3.914606	0.33333507	9.06E-05	0.005337693	0.224778761	0.142857143	0.30118746	0.1700587
Dusp6	2.3074994	0.3312831	0.021026992	0.300182216	0.366371681	0.327305606	0.5734886	0.45218638
Cat	4.334386	0.3300516	1.46E-05	0.001144702	0.348672566	0.247739602	0.4909128	0.32175025
Tat	6.457294	0.32978207	1.07E-10	2.16E-08	0.102654867	0.012658228	0.14364776	0.018675772
Dusp1	2.800754	0.32632574	0.005098335	0.124958601	0.279646018	0.215189873	0.5071465	0.36265874
Eif2ak2	3.6518152	0.32512397	0.000260393	0.012669904	0.185840708	0.112115732	0.2696519	0.14757442
Gmfg	4.6585236	0.32459757	3.18E-06	0.000308106	0.736283186	0.647377939	1.3639654	1.1126331
Msmo1	4.412005	0.31953132	1.02E-05	0.000846413	0.34159292	0.236889693	0.49122456	0.31563637
Gpm6b	3.0302193	0.31549138	0.002443762	0.075830387	0.552212389	0.511754069	0.9399901	0.78238946
Riok3	3.9523637	0.31442466	7.74E-05	0.004713484	0.695575221	0.654611212	1.2878115	1.0922799
Rpia	3.4622834	0.31104007	0.000535613	0.022586387	0.638938053	0.585895118	1.1647779	0.9761417
Sec31a	2.656548	0.3106914	0.007894523	0.166441071	0.325663717	0.27124774	0.47250882	0.35351422
Wee1	2.649264	0.31054243	0.008066728	0.168571048	0.118584071	0.074141049	0.17559248	0.09469684
LOC100912489-1	2.4543216	0.3092782	0.014115067	0.239069396	0.247787611	0.193490054	0.3939642	0.2818819
Fasn	4.6173735	0.30707094	3.89E-06	0.000369444	0.122123894	0.047016275	0.160244	0.055454183
Acsl5	2.200582	0.3048072	0.027765621	0.346196672	0.260176991	0.222423146	0.364998	0.2718424
Reep5	3.1806395	0.30293864	0.001469504	0.05098621	0.720353982	0.676311031	1.2783401	1.1096488
Timd2	3.0709076	0.3010191	0.002134092	0.068084001	0.509734513	0.457504521	0.78526986	0.6388366
Erap1	1.9658688	0.30053464	0.049313768	0.469065486	0.249557522	0.216998192	0.35073096	0.26083475
AABR07042821.1	3.885936	0.30022812	0.000101936	0.005902976	0.610619469	0.555153707	0.9661873	0.7932463
LOC100360841	5.748268	0.29028997	9.02E-09	1.40E-06	0.915044248	0.884267631	2.3835838	2.152233
Rgs3	2.8267725	0.28808948	0.004701973	0.119518777	0.175221239	0.119349005	0.25440833	0.15442924
Tor1a	2.015454	0.28710705	0.043857098	0.443587843	0.32920354	0.305605787	0.4899778	0.38755617
Txnip	3.9386818	0.28686625	8.19E-05	0.004935638	0.647787611	0.589511754	1.1631273	0.96107066
Morf4l1	4.222287	0.2863453	2.42E-05	0.001767658	0.727433628	0.683544304	1.3231791	1.1280398
Erlec1	2.6098592	0.28596762	0.009057949	0.180566098	0.359292035	0.314647378	0.5530294	0.42939004
Tbc1d17	2.5325844	0.28434464	0.011322511	0.210169318	0.42300885	0.379746835	0.678847	0.5485516
Sp110	2.0160525	0.28412935	0.043794488	0.443587843	0.346902655	0.307414105	0.5287363	0.42976785
Ppdpf	2.7341104	0.28179273	0.006254909	0.144759234	0.357522124	0.311030741	0.5621954	0.43064836
Idi1	2.576844	0.28119576	0.009970695	0.194286792	0.30619469	0.24954792	0.49067467	0.3671174
LOC100360316	2.460073	0.28114143	0.013890878	0.237473375	0.288495575	0.240506329	0.41721734	0.30947974
Rab32	4.0395384	0.28042126	5.36E-05	0.003537309	0.159292035	0.08318264	0.21183273	0.10120743
LOC102551095	2.427489	0.2783845	0.015203745	0.24935634	0.36460177	0.31283906	0.5410559	0.42619795
Tmem243	3.7109995	0.27810788	0.000206443	0.010446628	0.562831858	0.500904159	0.8930569	0.72179365
Vsig4	4.7458463	0.27674392	2.08E-06	0.000210789	0.111504425	0.036166365	0.15802585	0.057811584
Tln1	2.5427976	0.27661276	0.010996894	0.20621997	0.656637168	0.623869801	1.122369	0.98922366
Lilrb3a	2.4351745	0.2757264	0.014884612	0.248063762	0.346902655	0.311030741	0.49479303	0.38699695
Usp18	4.033991	0.275632	5.48E-05	0.003593058	0.146902655	0.072332731	0.20336655	0.097349904
Rida	3.920353	0.2752953	8.84E-05	0.005249623	0.10619469	0.045207957	0.15173082	0.057631142
MGC108823	3.879979	0.27430284	0.000104466	0.005944776	0.148672566	0.077757685	0.20315515	0.09663688
Dnajb9	2.321622	0.2708515	0.0202533	0.294286621	0.52920354	0.49005425	0.83680475	0.7169797
Eaf2	2.8145933	0.2702629	0.004883898	0.123002429	0.180530973	0.12477396	0.26264688	0.16533197
Atp2a3	3.8121247	0.26825324	0.000137777	0.00758276	0.465486726	0.379746835	0.7120417	0.54012996
Zfp36	2.7740486	0.2674015	0.005536343	0.13355699	0.676106195	0.613019892	1.5537038	1.3432114
Insig1	3.4255626	0.2670223	0.000613528	0.025288413	0.238938053	0.16636528	0.33252946	0.21114415
Nudt7	2.665985	0.2648723	0.007676308	0.162686294	0.12920354	0.08318264	0.18549874	0.10376551
AC134224.2	3.444961	0.2645108	0.000571142	0.023778796	0.122123894	0.063291139	0.17952809	0.09024543
Ddx23	2.7599518	0.26402637	0.005780987	0.137963447	0.29380531	0.240506329	0.4222132	0.3084512
Rpl36	6.5715566	0.26187786	4.98E-11	1.06E-08	0.946902655	0.931283906	3.0737052	2.8793156
Anp32e	2.931708	0.2602352	0.003371033	0.095586232	0.617699115	0.580470163	1.0518036	0.9065489
RT1-CE4	5.088517	0.2593397	3.61E-07	4.15E-05	0.923893805	0.877034358	2.4073167	2.1403532
Cd74	6.522093	0.25848094	6.93E-11	1.46E-08	0.998230088	0.994575045	5.298944	5.1430087
Ctsa	4.3152227	0.25748718	1.59E-05	0.00122532	0.851327434	0.78119349	1.763062	1.5272219
S100a13	2.6484175	0.25607166	0.008086956	0.168779298	0.237168142	0.179023508	0.34338838	0.24109697
Cd180	2.9259787	0.25492328	0.003433745	0.096697553	0.145132743	0.090415913	0.19448939	0.11313076
AABR07035218.1	2.6723216	0.25396582	0.00753284	0.160472911	0.538053097	0.495479204	0.8222372	0.69915974
Mdm2	3.0803418	0.2527827	0.002067631	0.066156137	0.173451327	0.112115732	0.23792423	0.14358132
Fam212a	3.0818977	0.2508251	0.002056855	0.065950591	0.194690265	0.133815552	0.2684035	0.16882089
Trap1	-2.5625188	-0.25001726	0.010391594	0.198721112	0.113274336	0.171790235	0.14845425	0.21815713
LOC24906	-4.694477	-0.25056005	2.67E-06	0.000266415	0.89380531	0.934900542	2.9064686	3.2067406
Eci2	-3.8234959	-0.25135264	0.000131573	0.007310292	0.194690265	0.300180832	0.28024554	0.41863304
Lrrk1	-2.430003	-0.25137937	0.015098697	0.24935634	0.17699115	0.244122966	0.26120713	0.34690496
Smarcd2	-3.0277605	-0.25143212	0.002463734	0.076162711	0.17699115	0.26039783	0.22821069	0.33278406
Egln3	-4.9943624	-0.2519433	5.90E-07	6.60E-05	0.038938053	0.121157324	0.048833743	0.14649518
Eno3	-3.7319016	-0.25438333	0.00019004	0.009888877	0.210619469	0.318264014	0.2966413	0.43023154
AABR07029275.1	-4.8804107	-0.2549236	1.06E-06	0.000113056	0.12920354	0.24954792	0.15957513	0.29220858
Cd101	-2.4795244	-0.25496042	0.013155771	0.229681326	0.109734513	0.164556962	0.15126835	0.22083963
Pcf11	-2.9717925	-0.25503692	0.002960669	0.086331836	0.166371681	0.247739602	0.22734222	0.32633138
RGD1565131	-4.364321	-0.25506562	1.28E-05	0.001023006	0.088495575	0.180831826	0.11035945	0.21657883
Atp2b1	-2.5185044	-0.25711408	0.011785444	0.216562471	0.203539823	0.273056058	0.2747055	0.37143204
Ifngr1	-2.5919363	-0.2571477	0.009543745	0.188649558	0.228318584	0.307414105	0.31332278	0.41376802
St7l	-2.4975858	-0.2575976	0.012504219	0.22492627	0.125663717	0.182640145	0.16717184	0.24552481
Rcor1	-4.0450625	-0.25853235	5.23E-05	0.0034829	0.092035398	0.175406872	0.11770555	0.22490028
Ccnd1	-3.4818568	-0.25942847	0.00049795	0.021326253	0.814159292	0.855334539	1.7504838	1.9509109
Dtx2	-3.2861283	-0.2596143	0.001015748	0.038052355	0.100884956	0.169981917	0.1233879	0.21119064
Eef2	-5.0916653	-0.26017156	3.55E-07	4.11E-05	0.907964602	0.909584087	2.2697225	2.4567618
Spint2	-4.442952	-0.26042032	8.87E-06	0.000744541	0.838938053	0.886075949	1.7819644	2.0082462
Mt-nd3	-3.0818484	-0.26163697	0.002057196	0.065950591	0.867256637	0.904159132	1.8736613	2.0523932
Tada3	-3.605266	-0.26172256	0.000311833	0.014694578	0.210619469	0.31283906	0.30708525	0.44468802
Mrpl23	-2.2173316	-0.26173797	0.026600439	0.338050217	0.327433628	0.410488246	0.4720611	0.58030057
Pbxip1	-2.2290087	-0.26266426	0.025813335	0.336125188	0.159292035	0.215189873	0.2077477	0.28742492
LOC619574	-2.5253298	-0.2642602	0.011558977	0.214075374	0.330973451	0.414104882	0.45258793	0.5708031
Selplg	-3.373702	-0.26523483	0.000741646	0.029390635	0.109734513	0.184448463	0.1376416	0.2314259
Mrps9	-2.425615	-0.26526728	0.015282474	0.24983655	0.09380531	0.142857143	0.11874493	0.18334989
Mpc1	-4.6069336	-0.26657563	4.09E-06	0.000381141	0.440707965	0.591320072	0.6849093	0.9140201
Wtap	-2.3515744	-0.26744056	0.018694146	0.280258824	0.207079646	0.27124774	0.27099922	0.36226773
B4galnt1	-3.7218049	-0.2680729	0.000197804	0.010072904	0.309734513	0.432188065	0.4534728	0.61791474
Cd300c2	-3.9086144	-0.2688723	9.28E-05	0.005452261	0.2	0.31283906	0.25921977	0.39491397
Rcor1-1	-4.547987	-0.2694898	5.42E-06	0.000486743	0.054867257	0.13562387	0.07356958	0.17767538
Eno1	-3.1506612	-0.27193505	0.001629013	0.055352771	0.617699115	0.690777577	1.0224124	1.1988351
Rras2	-3.3578131	-0.27311385	0.000785617	0.030835948	0.136283186	0.215189873	0.17356713	0.27830356
Gpr55	-6.081413	-0.27350384	1.19E-09	2.04E-07	0.019469027	0.108499096	0.024606906	0.1315177
Csnk1d	-3.387824	-0.27678344	0.000704494	0.028327912	0.247787611	0.345388788	0.33446962	0.46912113
Sart3	-2.1771827	-0.278313	0.029466949	0.358707214	0.083185841	0.122965642	0.10754521	0.16990125
Pnisr	-2.42013	-0.2794331	0.015514954	0.252081934	0.338053097	0.423146474	0.5143471	0.64133054
Eif1b	-2.4433029	-0.2797119	0.014553514	0.244008236	0.228318584	0.298372514	0.30012658	0.39822206
Prkcg	-2.2942317	-0.2803138	0.02177719	0.30506615	0.210619469	0.273056058	0.2943953	0.3929186
AABR07052430.1	-5.7307844	-0.28059742	1.00E-08	1.54E-06	0.084955752	0.2079566	0.0999514	0.23597586
Kbtbd11	-4.164291	-0.2812044	3.12E-05	0.002213982	0.102654867	0.191681736	0.13359974	0.25131387
Myo9b	-3.2425687	-0.28163838	0.001184573	0.043005502	0.074336283	0.13562387	0.103064284	0.18410811
Elf2	-2.748278	-0.28227717	0.005990922	0.140953806	0.155752212	0.220614828	0.20890526	0.30965096
Prpf38b	-3.7312248	-0.28336382	0.000190551	0.009888877	0.304424779	0.412296564	0.4428478	0.6064604
Prkar1a	-3.321772	-0.28584474	0.000894477	0.033973599	0.281415929	0.374321881	0.38306162	0.52785313
Napa	-3.9927564	-0.28816414	6.53E-05	0.004093515	0.559292035	0.681735986	0.89679754	1.1182498
Spcs1	-3.237678	-0.28958455	0.001205067	0.043557213	0.692035398	0.752260398	1.2202171	1.4041575
Creld2	-3.540767	-0.2901927	0.000398966	0.017829871	0.460176991	0.560578662	0.68431777	0.86693835
Rara	-3.6555758	-0.29063162	0.000256605	0.012522646	0.27079646	0.381555154	0.37790427	0.53172255
Zfp598	-3.6081493	-0.2909625	0.000308389	0.014616034	0.060176991	0.122965642	0.08268527	0.17050187
Mrps34	-3.5781813	-0.29297552	0.000345993	0.015850161	0.348672566	0.471971067	0.52199894	0.6944657
Traf4	-4.831377	-0.29411176	1.36E-06	0.000142035	0.079646018	0.17721519	0.10915466	0.23401791
Rps9l1	-4.663212	-0.2960486	3.11E-06	0.000302949	0.37699115	0.53164557	0.5334492	0.74719036
Rhoh	-3.4442883	-0.29669458	0.000572565	0.023778796	0.152212389	0.235081374	0.20563951	0.32223117
Sumo3	-3.7230327	-0.29686233	0.000196844	0.010072904	0.099115044	0.179023508	0.1268135	0.22955279
Src	-3.3416998	-0.29769117	0.00083267	0.032221398	0.111504425	0.180831826	0.1404821	0.24269193
LOC108348142	-3.6928005	-0.30041024	0.000221798	0.011053602	0.12920354	0.213381555	0.15453741	0.2644386
Ubxn4	-3.4032643	-0.3025781	0.000665858	0.027038779	0.405309735	0.515370705	0.6210164	0.79840195
P4ha1	-4.1961284	-0.30274022	2.72E-05	0.001958491	0.159292035	0.267631103	0.21282028	0.3545002
Cerk	-5.5102677	-0.31006053	3.58E-08	4.87E-06	0.061946903	0.168173599	0.08175387	0.21450485
LOC100360791	-4.605175	-0.31177697	4.12E-06	0.000381141	0.23539823	0.386980108	0.31254575	0.4853094
Klrb1a	-4.13451	-0.31502044	3.56E-05	0.002489382	0.083185841	0.164556962	0.10466342	0.2175427
Rbm26	-2.5331097	-0.31943876	0.011305558	0.210169318	0.274336283	0.350813743	0.41702223	0.535838
Pgam1	-4.0417757	-0.32292423	5.30E-05	0.003517852	0.410619469	0.526220615	0.59650946	0.7942721
Arid1a	-4.0125947	-0.32439327	6.01E-05	0.003843049	0.152212389	0.26039783	0.22553246	0.3552747
Nrgn	-2.9157019	-0.3248489	0.003548893	0.099004096	0.30619469	0.38517179	0.45205322	0.59775573
Plaur	-4.0034585	-0.326699	6.24E-05	0.003948505	0.17699115	0.282097649	0.24059993	0.3845612
Stxbp5	-3.8109713	-0.32969195	0.000138422	0.00758829	0.12920354	0.21880651	0.18953678	0.31286487
Ppil1	-4.3279066	-0.33020768	1.51E-05	0.001167768	0.185840708	0.305605787	0.24773824	0.39976406
AABR07039133.2	-6.389824	-0.34038743	1.66E-10	3.25E-08	0.069026549	0.202531646	0.084233634	0.2375292
Klhl8	-4.306865	-0.34137207	1.66E-05	0.001260741	0.040707965	0.108499096	0.051905792	0.14818582
Rnasek	-4.9951696	-0.3478821	5.88E-07	6.60E-05	0.138053097	0.264014467	0.17469561	0.32979035
Snx18	-4.5239205	-0.34852603	6.07E-06	0.000536746	0.34159292	0.488245931	0.4806378	0.68907624
Mt-nd4l	-6.0689044	-0.35036543	1.29E-09	2.18E-07	0.874336283	0.942133816	1.9701777	2.2933402
Ldha	-4.815304	-0.3541744	1.47E-06	0.000152023	0.653097345	0.735985533	1.1357436	1.3948634
Kdm3a	-2.3384893	-0.3552742	0.019361884	0.28661165	0.155752212	0.211573237	0.21357222	0.30870736
Cdk11b	-4.067609	-0.35873416	4.75E-05	0.003201444	0.330973451	0.464737794	0.5023964	0.7017372
Tbc1d1	-3.5096338	-0.36316502	0.000448724	0.019574847	0.118584071	0.198915009	0.16591732	0.27352268
Snai3	-6.161496	-0.36385825	7.21E-10	1.30E-07	0.030088496	0.130198915	0.039317608	0.17127079
Epha1	-4.016645	-0.36706328	5.90E-05	0.003807255	0.084955752	0.164556962	0.10996323	0.22409356
Taok3	-3.7311468	-0.36916322	0.00019061	0.009888877	0.254867257	0.367088608	0.34457752	0.5082186
Mt-co3	-7.9775233	-0.36935106	1.49E-15	5.71E-13	0.991150442	0.98915009	4.0444517	4.2840986
Mt-cyb	-8.670318	-0.37208217	4.31E-18	2.08E-15	0.987610619	0.98915009	3.8841283	4.150116
LOC103694877	-4.025738	-0.38338137	5.68E-05	0.003706675	0.447787611	0.546112116	0.6786561	0.8870181
Nxf1	-4.6907883	-0.38376927	2.72E-06	0.000268615	0.355752212	0.500904159	0.52914155	0.76121634
Sapcd1	-5.947497	-0.38712996	2.72E-09	4.43E-07	0.02300885	0.112115732	0.028790219	0.15098032
RGD1563861	-6.3306346	-0.38994524	2.44E-10	4.62E-08	0.086725664	0.227848101	0.10742663	0.27753377
Il21r	-5.348413	-0.39564604	8.87E-08	1.14E-05	0.242477876	0.410488246	0.3441484	0.564815
S100a10	-5.664634	-0.39808312	1.47E-08	2.20E-06	0.711504425	0.819168174	1.3718591	1.7064584
Mt-co1	-8.764888	-0.39813873	1.87E-18	9.61E-16	0.998230088	0.990958409	4.286899	4.509185
Lgals3	-5.2453322	-0.40287298	1.56E-07	1.96E-05	0.038938053	0.12477396	0.051049437	0.17371935
Slco4a1	-3.4608836	-0.40535375	0.000538405	0.022646075	0.261946903	0.365280289	0.37392417	0.53066415
Emp3	-5.4193454	-0.40734392	5.98E-08	7.87E-06	0.300884956	0.462929476	0.4806188	0.7412637
Mt1	-4.650282	-0.41109785	3.31E-06	0.000318804	0.207079646	0.332730561	0.28746593	0.4763311
Spn	-5.909784	-0.41333777	3.43E-09	5.42E-07	0.185840708	0.345388788	0.26286504	0.48559603
Gga2	-5.210765	-0.41518956	1.88E-07	2.31E-05	0.115044248	0.233273056	0.15119423	0.31893602
LOC108351137	-5.623688	-0.41535097	1.87E-08	2.72E-06	0.679646018	0.779385172	1.1848195	1.4916342
Srsf11	-3.2689855	-0.41567034	0.001079338	0.03997928	0.375221239	0.473779385	0.540902	0.7186694
Ccr6	-6.826599	-0.4180365	8.70E-12	1.99E-09	0.02300885	0.132007233	0.029177966	0.17447683
Gpr171	-5.1429453	-0.42337447	2.70E-07	3.20E-05	0.191150442	0.332730561	0.2663701	0.46576145
Fxyd7	-5.009844	-0.42839354	5.45E-07	6.18E-05	0.368141593	0.52079566	0.64266443	0.9280283
Flt3	-5.193931	-0.43477538	2.06E-07	2.51E-05	0.592920354	0.72875226	0.97879547	1.2755158
Cd244	-4.60756	-0.44042674	4.07E-06	0.000381141	0.063716814	0.148282098	0.080581285	0.20868534
Sema4b	-5.5537553	-0.45199087	2.80E-08	3.93E-06	0.192920354	0.345388788	0.26092842	0.47314492
RGD1559482	-6.1398144	-0.47021458	8.26E-10	1.45E-07	0.322123894	0.502712477	0.4820574	0.7734461
Phlda1	-7.0471263	-0.4788742	1.83E-12	4.62E-10	0.244247788	0.455696203	0.4043683	0.73299116
AC128848.1	-6.4192657	-0.4890568	1.37E-10	2.75E-08	0.263716814	0.455696203	0.4004009	0.69253206
Mt-nd1	-9.97199	-0.4988325	2.02E-23	1.28E-20	0.982300885	0.985533454	3.6529539	3.9921138
Mt-nd2	-8.016094	-0.5090793	1.09E-15	4.38E-13	0.932743363	0.967450271	2.4356332	2.8380349
Gpnmb	-7.164674	-0.51928234	7.80E-13	2.07E-10	0.005309735	0.101265823	0.006870437	0.14303604
Ptcra	-5.5807805	-0.5339413	2.39E-08	3.42E-06	0.246017699	0.403254973	0.3677456	0.6322803
Paqr5	-6.1511226	-0.55058265	7.69E-10	1.36E-07	0.173451327	0.338155515	0.23800795	0.47559205
Mt-atp6	-12.851049	-0.5545224	8.49E-38	9.30E-35	0.998230088	0.992766727	4.658545	5.0227003
Rab20	-7.0653567	-0.5545248	1.60E-12	4.12E-10	0.240707965	0.446654611	0.33342057	0.635489
Ppial4d	-8.786988	-0.555369	1.54E-18	8.15E-16	0.097345133	0.314647378	0.117908314	0.38272515
Atp2b4	-5.482641	-0.57159716	4.19E-08	5.60E-06	0.153982301	0.289330922	0.21040276	0.42669114
Marco	2.328891	-0.57585573	0.019864838	0.291881587	0.14159292	0.097649186	0.20417102	0.16380413
Degs2	-6.9673004	-0.58339024	3.23E-12	7.70E-10	0.040707965	0.16636528	0.05410728	0.2491331
Mt-nd5	-7.968508	-0.5874045	1.61E-15	6.00E-13	0.877876106	0.942133816	1.8986605	2.3277566
Bcl3	-7.84976	-0.5880923	4.17E-15	1.41E-12	0.056637168	0.21880651	0.07786737	0.3059709
Gchfr	-7.098545	-0.6327124	1.26E-12	3.29E-10	0.092035398	0.24954792	0.12252733	0.3670253
AABR07054189.1	-9.397141	-0.6878545	5.61E-21	3.18E-18	0.263716814	0.537070524	0.34331903	0.74841964
Igf2r	-6.873816	-0.7114538	6.25E-12	1.45E-09	0.27079646	0.455696203	0.38701284	0.7254287
Mt-co2	-13.787578	-0.7402569	3.03E-43	4.15E-40	0.984070796	0.985533454	3.914333	4.3877745
Ifi30	-12.740938	-0.8212327	3.50E-37	3.60E-34	0.943362832	0.943942134	3.1170938	3.6283958
Cd24	-7.0028257	-0.82602787	2.51E-12	6.15E-10	0.014159292	0.117540687	0.024457468	0.22219616
Ncf4	-10.632824	-0.9182059	2.10E-26	1.38E-23	0.320353982	0.622061483	0.4820192	1.0512587
Cd209d	-5.8896785	-1.0365587	3.87E-09	6.06E-07	0.138053097	0.278481013	0.2783178	0.616673
