# Supplementary material for: Immunologic barriers in liver transplantation: a single-cell analysis of the role of mesenchymal stem cells
Source: Front Immunol. 2023 Dec 7;14:1274982. doi: 10.3389/fimmu.2023.1274982 (PMC10748593; doi:10.3389/fimmu.2023.1274982)
Supplement: Supplementary file 1 [file DataSheet_1.zip › Additional File 26.xls]

Gene_ID	Scores	avg_logFC	p_val	p_val_adj	pct.1	pct.2	Syn_30	Syn_60
S100a9	12.027553	3.2399487	2.55E-33	3.49E-30	0.966507177	0.328947368	5.906576	1.3784823
S100a8	11.740371	2.9992876	7.91E-32	8.68E-29	0.931100478	0.263157895	4.964309	0.99331445
Cxcl2	5.67596	2.9754426	1.38E-08	6.10E-07	0.411483254	0.078947368	1.4473646	0.23880951
Ifit3	8.197213	2.9377117	2.46E-16	5.54E-14	0.64784689	0.157894737	2.2600725	0.40678668
AABR07065625.1	8.249413	2.7869754	1.59E-16	3.74E-14	0.64784689	0.144736842	1.8627309	0.3233469
Osm	6.897376	2.6952286	5.30E-12	5.06E-10	0.526315789	0.118421053	1.5977834	0.26385775
Rpl21-4	5.3573008	2.6211247	8.45E-08	3.05E-06	0.286124402	0	0.7792704	0
AABR07041096.1	6.2605853	2.5108712	3.84E-10	2.27E-08	0.457416268	0.092105263	1.3071884	0.20259228
Calm2-2	6.078827	2.5100758	1.21E-09	6.80E-08	0.346411483	0	0.87481403	0
Sod2	6.6641884	2.4887328	2.66E-11	2.16E-09	0.535885167	0.144736842	1.7281559	0.38292426
Ifit1bl	6.934454	2.453122	4.08E-12	3.95E-10	0.529186603	0.105263158	1.5785052	0.26422158
Rps27a-2	4.8554773	2.3737586	1.20E-06	2.96E-05	0.244976077	0	0.6619042	0
AABR07060872.1	9.512319	2.3146594	1.86E-21	8.29E-19	0.860287081	0.355263158	2.8164887	0.91676605
Mcemp1	7.572108	2.2608635	3.67E-14	5.92E-12	0.618181818	0.157894737	1.8072582	0.38297063
Nudt4	7.899151	2.2377882	2.81E-15	5.25E-13	0.644976077	0.171052632	1.9098189	0.3925322
Oas1a	6.375848	2.220402	1.82E-10	1.16E-08	0.45645933	0.065789474	1.2678535	0.17341693
Clec4d	6.427326	2.145149	1.30E-10	8.44E-09	0.490909091	0.105263158	1.3547882	0.25193194
Lrg1	10.399203	2.10372	2.50E-25	1.87E-22	0.915789474	0.460526316	3.7405987	1.3840607
Gng10	6.6614275	2.0899372	2.71E-11	2.19E-09	0.59138756	0.236842105	1.7743895	0.5102002
Dgat2	4.6261983	2.0797865	3.72E-06	8.12E-05	0.288995215	0.052631579	0.74966174	0.09366889
Chi3l1	8.9243965	2.0734332	4.48E-19	1.45E-16	0.729186603	0.171052632	2.4497826	0.49760088
Il1r2	6.065301	2.0305514	1.32E-09	7.34E-08	0.425837321	0.052631579	1.2470295	0.17012163
Sell	7.234257	2.0284743	4.68E-13	5.54E-11	0.622966507	0.171052632	1.90249	0.45297083
Slpi	8.188754	2.0258696	2.64E-16	5.79E-14	0.790430622	0.381578947	3.0138874	1.1316159
Tspo	8.874945	2.02337	7.00E-19	2.21E-16	0.815311005	0.381578947	3.1006532	1.0912539
Retnlg	3.7339995	2.0135384	0.000188463	0.002081374	0.244019139	0.052631579	0.89770776	0.21181692
Ccl6	7.129349	1.9703169	1.01E-12	1.08E-10	0.758851675	0.513157895	2.7343154	1.3477846
Mmp8	4.720255	1.945115	2.36E-06	5.31E-05	0.315789474	0.052631579	0.95681256	0.15925702
Emb	5.1788993	1.9094117	2.23E-07	6.57E-06	0.414354067	0.131578947	1.1148655	0.2701758
Fbxl5	6.3654227	1.8940421	1.95E-10	1.23E-08	0.56937799	0.197368421	1.6339017	0.4598634
Alox5ap	6.8281803	1.859062	8.60E-12	7.95E-10	0.614354067	0.210526316	1.8158875	0.535634
S100a11	9.636248	1.8588638	5.62E-22	2.72E-19	0.876555024	0.473684211	3.344795	1.3255645
Carhsp1	5.232066	1.8485084	1.68E-07	5.06E-06	0.412440191	0.118421053	1.0827366	0.2467666
Upp1	4.4805307	1.8410195	7.45E-06	0.000151177	0.284210526	0.052631579	0.7285734	0.10708843
Cxcr2	5.791985	1.8253393	6.96E-09	3.29E-07	0.491866029	0.157894737	1.3374752	0.34945673
Clec7a	5.9052725	1.7526511	3.52E-09	1.79E-07	0.556937799	0.223684211	1.5733246	0.52246237
Pla2g7	5.6887836	1.7464204	1.28E-08	5.73E-07	0.506220096	0.171052632	1.4105084	0.41843015
Tlr2	3.6695724	1.724832	0.000242957	0.002367099	0.20861244	0.039473684	0.52483416	0.069719255
Msrb1	5.223419	1.7156075	1.76E-07	5.29E-06	0.455502392	0.157894737	1.2487843	0.35611692
Pglyrp1	6.6090145	1.7151898	3.87E-11	3.03E-09	0.555023923	0.144736842	1.7652984	0.42377633
Sirpd	4.360031	1.6842332	1.30E-05	0.000256132	0.307177033	0.078947368	0.7704176	0.15455645
Taldo1	5.87078	1.6775414	4.34E-09	2.17E-07	0.542583732	0.25	1.534346	0.51767004
AABR07030793.1	3.9627202	1.6695797	7.41E-05	0.001094932	0.193301435	0.013157895	0.46956185	0.016378747
Gpnmb	2.4097693	1.6558162	0.015962608	0.080900167	0.11291866	0.026315789	0.32983193	0.054132413
Ctsb	4.9614196	1.6286638	7.00E-07	1.84E-05	0.415311005	0.131578947	1.1162491	0.31596082
Cox6b1-2	4.0160675	1.6033098	5.92E-05	0.000887175	0.178947368	0	0.42728987	0
Srgn	7.4433155	1.5913502	9.82E-14	1.39E-11	0.79138756	0.513157895	2.649738	1.3398792
Bst1	4.300421	1.5822272	1.70E-05	0.000321147	0.224880383	0.013157895	0.53884023	0.036039706
AABR07038983.1	4.4550924	1.5807332	8.39E-06	0.000169424	0.355980861	0.105263158	0.99469435	0.27568877
LOC100360316	3.752053	1.5764673	0.000175392	0.002081374	0.333014354	0.157894737	0.85380626	0.2811977
Tpd52	4.0515	1.554958	5.09E-05	0.000768543	0.25645933	0.052631579	0.62177086	0.10488502
Il1b	6.9457474	1.5455368	3.76E-12	3.66E-10	0.801913876	0.513157895	2.8471124	1.4583095
Susd3	3.2400663	1.5399387	0.00119502	0.009574053	0.212440191	0.065789474	0.5297481	0.11598787
Glrx	4.6092196	1.5231904	4.04E-06	8.76E-05	0.420095694	0.157894737	1.1441448	0.3789958
Dusp1	9.298074	1.5223222	1.43E-20	5.60E-18	0.967464115	0.815789474	4.1662006	2.6962488
Junb	7.9532275	1.516567	1.82E-15	3.44E-13	0.94354067	0.842105263	4.0288467	2.8212273
Fth1	8.402652	1.4990149	4.37E-17	1.14E-14	0.970334928	0.907894737	4.64889	3.406847
Tmem71	3.3853078	1.4966835	0.000710985	0.005941491	0.222009569	0.065789474	0.5566835	0.12095844
Lilrb4	7.0937243	1.4965816	1.31E-12	1.38E-10	0.80861244	0.473684211	2.6194818	1.2973875
Anxa2	6.4798307	1.4748183	9.18E-11	6.74E-09	0.6784689	0.342105263	2.106323	0.892667
LOC100912489-3	3.2324018	1.4724894	0.001227543	0.009776357	0.122488038	0	0.31662384	0
Fcgr1a	5.2999716	1.4581212	1.16E-07	4.01E-06	0.481339713	0.184210526	1.3233242	0.4289198
Isg15	5.0176945	1.4559567	5.23E-07	1.41E-05	0.613397129	0.355263158	2.1254268	1.013507
Lyz2	9.590237	1.4532778	8.79E-22	4.01E-19	0.993301435	0.763157895	5.0598335	3.0002835
Cd302	3.2436328	1.4512097	0.001180158	0.009476993	0.226794258	0.078947368	0.57038	0.14715149
LOC680910	3.7615473	1.4275123	0.000168865	0.002081374	0.23923445	0.052631579	0.5866715	0.1202299
AABR07054189.1	3.8571188	1.3987964	0.000114731	0.0016004	0.209569378	0.026315789	0.48932934	0.059665367
Pkm	4.4372883	1.3894147	9.11E-06	0.00018338	0.379904306	0.131578947	0.9634713	0.28738844
Cebpb	5.023473	1.3841554	5.07E-07	1.37E-05	0.746411483	0.592105263	2.568569	1.647927
Cd63	3.2085197	1.3752191	0.001334202	0.01052893	0.180861244	0.039473684	0.4545427	0.08268222
Rps4x-2	3.2040823	1.3656493	0.001354938	0.010677198	0.120574163	0	0.30104506	0
Aqp9	3.0542467	1.3617494	0.002256265	0.016797885	0.131100478	0.013157895	0.32147115	0.016378747
Fosb	3.8481874	1.3529623	0.000118995	0.001657063	0.643062201	0.539473684	2.1704123	1.4449006
Cebpd	4.117434	1.3498576	3.83E-05	0.000591059	0.48708134	0.289473684	1.3538232	0.64805585
Max	5.120352	1.3448899	3.05E-07	8.66E-06	0.451674641	0.144736842	1.1793034	0.3588447
Oas1b	5.0627785	1.3422344	4.13E-07	1.13E-05	0.50430622	0.197368421	1.3986044	0.49133757
Cpne3	3.2936647	1.3377883	0.000988904	0.008111479	0.164593301	0.026315789	0.38608113	0.03659755
Atp6v1g1	5.8520913	1.3362372	4.85E-09	2.38E-07	0.644019139	0.355263158	1.972283	0.8884168
Ubac2	2.9452295	1.3329146	0.003227151	0.022469826	0.211483254	0.078947368	0.52878535	0.1571167
Gnas-2	3.3580902	1.3328506	0.00078483	0.006522142	0.131100478	0	0.3113026	0
Tyrobp	8.637307	1.3258854	5.76E-18	1.69E-15	0.947368421	0.75	3.9255486	2.4960878
LOC100359515	3.1758137	1.3252399	0.001494168	0.011607507	0.180861244	0.039473684	0.45464358	0.08952807
Cdc42ep3	3.3340023	1.3239082	0.00085606	0.007071199	0.227751196	0.065789474	0.58462167	0.14358102
AABR07003235.1	4.1260266	1.3217614	3.69E-05	0.000572551	0.301435407	0.078947368	0.7615494	0.18583544
Mtus1	3.1469874	1.3183504	0.00164962	0.012653756	0.116746411	0	0.28709581	0
Sqor	3.0245876	1.3181354	0.002489723	0.018419243	0.129186603	0.013157895	0.31310356	0.016378747
Clec4a2	2.662579	1.310307	0.007754433	0.048077267	0.126315789	0.026315789	0.3210184	0.041634917
Oscar	4.5216	1.3091493	6.14E-06	0.000128909	0.305263158	0.052631579	0.76774997	0.14920309
Csf3r	5.102971	1.2995869	3.34E-07	9.29E-06	0.577033493	0.276315789	1.6490387	0.7049599
C5ar1	4.1995807	1.2953061	2.67E-05	0.000463905	0.357894737	0.118421053	0.9333338	0.28707868
Efcab14	2.3736959	1.292098	0.01761105	0.088599419	0.173205742	0.078947368	0.42600414	0.12763043
G0s2	5.9652634	1.2915326	2.44E-09	1.28E-07	0.801913876	0.526315789	3.178043	1.8027606
Phf20l1-2	3.0601373	1.2866213	0.002212356	0.016493385	0.111004785	0	0.272897	0
Fcar	3.2324018	1.2833263	0.001227543	0.009776357	0.122488038	0	0.2941356	0
Cklf	4.880548	1.2809203	1.06E-06	2.68E-05	0.50430622	0.210526316	1.4188637	0.5533708
Anxa11	3.3471315	1.276887	0.000816525	0.006768432	0.266028708	0.105263158	0.63976896	0.1971188
Jaml	3.7689145	1.2569635	0.000163959	0.002081374	0.35215311	0.144736842	0.9163313	0.34511447
Nfe2	3.3546572	1.254057	0.000794634	0.006596946	0.155980861	0.013157895	0.3822044	0.03877757
Isg20	2.6586714	1.2529527	0.007844946	0.048539494	0.126315789	0.026315789	0.30575633	0.039670985
Ctsd	2.963005	1.2431548	0.003046516	0.02182017	0.263157895	0.118421053	0.6901649	0.26866248
Gmfg	6.0911903	1.240735	1.12E-09	6.38E-08	0.736842105	0.5	2.3582551	1.3116597
Pygl	3.2880464	1.2364407	0.001008852	0.008270981	0.210526316	0.052631579	0.51545584	0.12959705
Cyp4f18	2.9741476	1.2345268	0.002938039	0.021399018	0.167464115	0.039473684	0.41025302	0.087359
Ptafr	3.407963	1.2195334	0.000654498	0.005503001	0.233492823	0.065789474	0.60776424	0.16398427
Tsc22d3	4.3113155	1.2142861	1.62E-05	0.000308193	0.371291866	0.118421053	0.9712895	0.30547464
Steap4	3.3511178	1.2029074	0.00080486	0.006675103	0.199043062	0.039473684	0.5024127	0.10946126
Cd59	3.9170074	1.164614	8.97E-05	0.001302532	0.38277512	0.171052632	0.999649	0.38587105
Sri	3.1554165	1.1640521	0.001602692	0.012316762	0.311004785	0.157894737	0.7686389	0.31498152
Fcer1g	6.5946155	1.160023	4.26E-11	3.32E-09	0.845933014	0.605263158	3.06039	1.833456
Plp2	2.9421568	1.1570714	0.003259349	0.022626955	0.164593301	0.039473684	0.39381164	0.0768253
Mknk1	2.7408066	1.1492038	0.006128857	0.039527525	0.13492823	0.026315789	0.3354379	0.062064234
Lgals3	3.503105	1.1448544	0.000459868	0.004282557	0.306220096	0.118421053	0.77679116	0.28637147
Slc16a3	3.500394	1.1410319	0.000464571	0.00431901	0.329186603	0.131578947	0.83790725	0.3278197
Cd9	2.845592	1.1385819	0.004432895	0.029384681	0.226794258	0.092105263	0.57058036	0.20674144
Man2b1	3.0630553	1.137146	0.002190896	0.01636307	0.333971292	0.171052632	0.8832542	0.41036043
St13	2.0878155	1.1351925	0.036814485	0.165695407	0.203827751	0.118421053	0.503292	0.20510557
Igsf6	3.0827603	1.1328195	0.002050902	0.015429614	0.315789474	0.157894737	0.81833756	0.36766312
Ctsh	3.9641147	1.125393	7.37E-05	0.00108953	0.472727273	0.236842105	1.2953848	0.6098433
LOC685048	3.333131	1.1162121	0.000858744	0.007089815	0.155023923	0.013157895	0.3582987	0.03845933
Eif4ebp1	2.9161267	1.1142927	0.003544064	0.024075042	0.246889952	0.105263158	0.6037822	0.23005264
Rgsl1	2.3045943	1.1124516	0.021189307	0.103498469	0.106220096	0.026315789	0.25961637	0.033692036
Prr13	3.993111	1.1095561	6.52E-05	0.00096969	0.585645933	0.434210526	1.7188658	1.0602053
Ivns1abp	2.890628	1.1036061	0.003844727	0.025850525	0.234449761	0.092105263	0.58636373	0.21525894
Cdkn1a	2.3486328	1.1024209	0.018842474	0.09370527	0.111004785	0.026315789	0.28610986	0.057712622
Clec5a	2.670475	1.1019484	0.007574398	0.047078064	0.129186603	0.026315789	0.31117436	0.04793183
AABR07030086.1	2.6519341	1.0916085	0.008003217	0.049462951	0.107177033	0.013157895	0.2573448	0.02345323
Zyx	3.8033178	1.0904768	0.000142771	0.00193093	0.58277512	0.421052632	1.6671323	1.010291
Oasl2	2.494054	1.0890222	0.012629333	0.071819505	0.274641148	0.157894737	0.7188941	0.34447464
Rflnb	3.247232	1.0812507	0.001165334	0.009380851	0.258373206	0.092105263	0.64111215	0.2136347
Orai1	2.7717757	1.0701023	0.005575143	0.036497758	0.193301435	0.065789474	0.48329756	0.15808372
Nfil3	2.2106993	1.0682286	0.027056658	0.126269525	0.101435407	0.026315789	0.24539068	0.032258254
Slc2a6	3.0849776	1.061892	0.002035675	0.015322062	0.137799043	0.013157895	0.3250991	0.03803618
Fgd3	2.863585	1.0519781	0.004188766	0.027912659	0.197129187	0.065789474	0.49542886	0.15118703
Lamtor4	2.3493516	1.0422606	0.018806139	0.09360571	0.234449761	0.131578947	0.5745749	0.2534118
Il1rn	3.6364546	1.0411822	0.000276416	0.002664679	0.389473684	0.184210526	1.0415674	0.44566613
Lst1	4.4843	1.0376562	7.32E-06	0.000148897	0.629665072	0.421052632	1.867541	1.0958084
Plin2	3.4715784	1.0312693	0.000517408	0.004747258	0.311961722	0.118421053	0.8226075	0.31665686
Atp6v0e1	2.248072	1.0296489	0.024571608	0.116155407	0.26507177	0.171052632	0.64528996	0.3217058
Stk17b	2.7694805	1.0219411	0.005614577	0.036700051	0.320574163	0.184210526	0.80713373	0.38325855
Rnf167	3.2243078	1.0215974	0.001262776	0.010013314	0.350239234	0.171052632	0.89404416	0.41022167
Etfbkmt	2.2071154	1.0206883	0.027306005	0.127338579	0.101435407	0.026315789	0.25023383	0.042791028
Pten	2.8637493	1.0195498	0.004186592	0.027909484	0.159808612	0.039473684	0.36879766	0.079075724
Sdcbp	3.1697145	1.0156583	0.001525888	0.011781572	0.442105263	0.289473684	1.171706	0.6533009
Ogfrl1	3.0165806	1.0114591	0.002556433	0.018836513	0.315789474	0.157894737	0.79614013	0.35055858
Vsir	2.6979535	1.005691	0.006976718	0.043743466	0.384688995	0.263157895	1.0007082	0.57672364
Slfn4	7.2509403	1.0054563	4.14E-13	4.97E-11	0.994258373	0.986842105	5.1430855	4.2619467
Ypel5	2.5228662	1.0027521	0.011640265	0.067335714	0.141626794	0.039473684	0.34027192	0.09073267
Ncf4	3.656162	1.000745	0.000256019	0.002476763	0.499521531	0.315789474	1.3715717	0.73976755
Rab24	2.8082342	0.992527	0.004981397	0.032822139	0.377033493	0.236842105	0.9922179	0.5346293
Itm2b	4.989963	0.9901466	6.04E-07	1.61E-05	0.796172249	0.710526316	2.8617074	2.156184
LOC100911825	2.3853126	0.9862585	0.017064619	0.086113756	0.305263158	0.197368421	0.79282224	0.427862
Mxd1	4.0074534	0.9842752	6.14E-05	0.000917641	0.400956938	0.171052632	1.0885425	0.43436858
Rara	3.7504225	0.98387724	0.000176537	0.002081374	0.421052632	0.184210526	1.1311479	0.49465
Ifit2	2.1516867	0.98365736	0.031422047	0.143387067	0.189473684	0.092105263	0.50089127	0.23096608
Cap1	3.1018202	0.98190427	0.001923348	0.014569958	0.483253589	0.355263158	1.2956289	0.81340295
Sort1	2.606863	0.97888243	0.009137589	0.055432237	0.127272727	0.026315789	0.31207654	0.061448723
Tagln2	1.9906546	0.97249174	0.046518872	0.198765747	0.384688995	0.328947368	1.081565	0.7303082
Ypel3	3.681861	0.9715373	0.000231538	0.002280161	0.546411483	0.342105263	1.5064178	0.8573381
Sbno2	2.1844134	0.96812713	0.028931884	0.133438303	0.244976077	0.144736842	0.62954414	0.31477985
Map1lc3b	3.147403	0.9674072	0.001647277	0.012641682	0.335885167	0.171052632	0.857163	0.38226172
Fcgr2b	2.2328618	0.9652412	0.025558055	0.119990802	0.124401914	0.039473684	0.31872168	0.09067296
Ddit3	2.2270694	0.96050584	0.025942633	0.12155343	0.190430622	0.092105263	0.4783551	0.19448607
Rin3	2.7302952	0.9598329	0.006327765	0.040714564	0.253588517	0.118421053	0.6468417	0.28228325
Fos	6.3696523	0.95912933	1.89E-10	1.20E-08	0.963636364	0.789473684	4.1847525	3.0033991
Lgals9	1.9608426	0.95776623	0.049897392	0.211661726	0.189473684	0.105263158	0.48556277	0.23077036
Glipr1	3.8751569	0.957292	0.000106556	0.001509166	0.58277512	0.394736842	1.6820512	0.99536484
Abtb1	2.943052	0.95580107	0.003249938	0.022590229	0.129186603	0.013157895	0.30771437	0.03983604
Pdk3	2.4085312	0.94937176	0.016016863	0.081125139	0.132057416	0.039473684	0.30435178	0.07037375
Btg1	4.181548	0.9357039	2.90E-05	0.000490384	0.571291866	0.355263158	1.6288545	0.8955969
Lpcat2	2.7090435	0.93339837	0.006747749	0.042665695	0.156937799	0.039473684	0.3898501	0.10826241
Klra2	2.1303668	0.9285282	0.033141341	0.150273643	0.117703349	0.039473684	0.29669413	0.08823472
Ier2	5.113335	0.92555124	3.17E-07	8.88E-06	0.814354067	0.565789474	2.7365906	1.7265544
Cdc42se1	2.3492343	0.923043	0.018812061	0.09360571	0.269856459	0.157894737	0.6642529	0.3437158
Fgr	2.3501098	0.9149862	0.018767868	0.093490539	0.3215311	0.210526316	0.8299758	0.47461835
Msl1	2.8660436	0.911535	0.004156371	0.027719254	0.289952153	0.131578947	0.7535552	0.3400166
Ctsf	2.3750012	0.909295	0.017548888	0.088367731	0.198086124	0.092105263	0.48436758	0.18753946
Lcp1	3.9449315	0.8947939	7.98E-05	0.001178425	0.6	0.447368421	1.7339673	1.0945562
Lilrc2	2.152199	0.89362633	0.031381677	0.143322151	0.135885167	0.052631579	0.3183405	0.10519709
Padi4	2.5796478	0.8921769	0.009890113	0.058090283	0.148325359	0.039473684	0.36058688	0.1064752
Gabarap	3.659468	0.8914503	0.000252739	0.002449353	0.530143541	0.342105263	1.4527762	0.84905106
Fcho2	2.5887635	0.8913741	0.00963212	0.057214004	0.260287081	0.131578947	0.68161	0.31858814
Fam32a	2.7469919	0.88054264	0.006014464	0.038881242	0.236363636	0.105263158	0.59038913	0.23668449
Ccnd3	2.4998307	0.8803175	0.01242527	0.070855061	0.241148325	0.118421053	0.5852544	0.26446626
Pram1	2.2329373	0.87154835	0.025553076	0.119990802	0.177990431	0.078947368	0.44083914	0.18806146
Tinagl1	2.3928237	0.86799824	0.016719271	0.084500655	0.114832536	0.026315789	0.2754641	0.05994328
Gpsm3	2.8192751	0.86752605	0.004813223	0.031764952	0.392344498	0.25	1.0018371	0.56775856
Cd300lb	2.1478431	0.86456096	0.031726227	0.144654706	0.156937799	0.065789474	0.39014393	0.15300268
Clec4e	4.2011204	0.86340535	2.66E-05	0.000462713	0.285167464	0.052631579	0.71533847	0.16860631
Tspan8	2.2654376	0.8481591	0.023485841	0.111664683	0.107177033	0.026315789	0.2524111	0.053123742
Cir1	2.179363	0.84158915	0.029304707	0.13480985	0.139712919	0.052631579	0.34256557	0.12042869
Mmp9	2.2458062	0.8414414	0.024716419	0.116739295	0.181818182	0.078947368	0.46888378	0.2066844
Trem1	2.4654446	0.834111	0.01368433	0.076993381	0.159808612	0.052631579	0.38981324	0.13383889
Mxi1	2.1777432	0.83235276	0.029425168	0.135250507	0.155980861	0.065789474	0.36927792	0.13917722
Napsa	4.186396	0.8304491	2.83E-05	0.000484522	0.713875598	0.5	2.177105	1.3982421
Rab11fip1	2.3250694	0.83038473	0.02006825	0.0986969	0.224880383	0.118421053	0.5672789	0.25327352
Gnai2	4.1932554	0.8281048	2.75E-05	0.000475033	0.680382775	0.5	2.009692	1.3100492
MGC105649	3.5242505	0.82646364	0.000424683	0.003963865	0.469856459	0.263157895	1.320623	0.70185685
Mical1	2.0584247	0.81945306	0.039549376	0.174846514	0.180861244	0.092105263	0.45214966	0.20167024
Arpc1b	3.873459	0.8178805	0.000107301	0.001516047	0.667942584	0.552631579	2.0377624	1.4767218
Cmpk1	2.2345476	0.81642705	0.02544706	0.11962429	0.157894737	0.065789474	0.35556778	0.11985293
Narf	1.9841781	0.80652887	0.047235996	0.201411249	0.110047847	0.039473684	0.2537531	0.07306682
H3f3b	4.938382	0.80534744	7.88E-07	2.06E-05	0.928229665	0.776315789	3.5940394	2.7037342
Timp2	2.1533148	0.7918775	0.031293935	0.143000849	0.139712919	0.052631579	0.3423455	0.12598085
Lilrb2	2.4474154	0.78912497	0.014388495	0.076993381	0.341626794	0.210526316	0.9044866	0.5138192
Arrdc3	2.3145926	0.7829618	0.020635239	0.101333874	0.261244019	0.144736842	0.6641273	0.337439
LOC108351137	2.7581012	0.7826165	0.005813821	0.037702721	0.510047847	0.381578947	1.4318379	0.9780452
Rgs19	2.425741	0.7815916	0.015277171	0.077809956	0.200956938	0.092105263	0.4898011	0.20187397
Marcks	2.8715117	0.7741547	0.004085137	0.027299537	0.347368421	0.184210526	0.93378824	0.48557624
R3hdm4	2.4765809	0.77227384	0.013264758	0.075093158	0.362679426	0.236842105	0.91147274	0.53304887
Scpep1	2.209346	0.77205545	0.027150575	0.126671876	0.223923445	0.118421053	0.5350549	0.25823152
Myadm	2.460239	0.7703046	0.013884458	0.076993381	0.365550239	0.236842105	0.9490428	0.55645454
Il17ra	3.9830117	0.7668329	6.80E-05	0.001007298	0.575119617	0.342105263	1.6083575	0.88033307
AC128859.3	2.447103	0.7568923	0.014400964	0.076993381	0.353110048	0.223684211	0.9300125	0.53811795
Rac1	2.2174642	0.75074387	0.026591392	0.124345192	0.327272727	0.210526316	0.80744755	0.47220984
Anxa1	4.1886153	0.7504216	2.81E-05	0.000482821	0.550239234	0.328947368	1.74767	0.93791693
Tnfaip8	2.1242766	0.7504085	0.033647008	0.15235647	0.288995215	0.184210526	0.7374344	0.41946295
Nlrp12	2.1756294	0.7488931	0.029582978	0.135861952	0.141626794	0.052631579	0.34494314	0.1254409
Smap2	2.4387128	0.7466979	0.01473968	0.076993381	0.476555024	0.394736842	1.2865534	0.90931624
AABR07028769.1	2.2283864	0.74613327	0.02585476	0.12117623	0.198086124	0.092105263	0.48232433	0.22503094
AC114233.2	2.0958152	0.7365822	0.036098588	0.162740508	0.136842105	0.052631579	0.34344482	0.12545972
Ccr1	3.53046	0.73455775	0.000414838	0.003878582	0.290909091	0.092105263	0.76871175	0.27179635
Arid5a	2.3737087	0.72872394	0.017610436	0.088599419	0.155980861	0.052631579	0.38081148	0.14227673
Tacc3	1.9849472	0.72254306	0.047150341	0.201098162	0.179904306	0.092105263	0.4520094	0.21178296
Oasl	2.9846501	0.7196329	0.002839027	0.020742654	0.370334928	0.184210526	0.97221386	0.5080123
Anpep	2.232169	0.71244943	0.025603804	0.120136995	0.128229665	0.039473684	0.30974242	0.10593315
Gpx1	3.8625672	0.6923758	0.000112202	0.001575806	0.797129187	0.697368421	2.8744214	2.1968732
Gadd45a	3.8199124	0.69160706	0.000133499	0.001843431	0.737799043	0.592105263	2.3524468	1.6728919
Ubc	3.0753665	0.68854946	0.00210244	0.015766862	0.762679426	0.736842105	2.4230075	2.0298185
Scimp	2.8144467	0.6874621	0.00488613	0.032220246	0.297607656	0.144736842	0.7714468	0.36966014
Hopx	3.1991048	0.68447745	0.00137855	0.010852866	0.414354067	0.223684211	1.1208302	0.59649235
Zfp36	3.8691356	0.6831811	0.000109222	0.00153658	0.902392344	0.802631579	3.371736	2.7221212
Litaf	2.5382342	0.6567008	0.011141335	0.064906269	0.285167464	0.144736842	0.7088478	0.37255064
Nadk	2.2391672	0.6517646	0.025145036	0.118355829	0.328229665	0.210526316	0.8236574	0.49279255
Spi1	2.173047	0.64949125	0.029776775	0.136520648	0.390430622	0.276315789	1.0117472	0.6636234
Picalm	2.2607048	0.6469303	0.023777539	0.112823258	0.327272727	0.210526316	0.84996563	0.51310724
Jund	2.2531366	0.6425601	0.024250542	0.114835708	0.651674641	0.578947368	1.8986145	1.5310328
Actg1	2.1645246	0.6379537	0.030424108	0.139258248	0.161722488	0.065789474	0.38102555	0.16027927
Itgb7	2.1831272	0.6210997	0.029026441	0.133791718	0.225837321	0.118421053	0.55905306	0.2846943
Apbb1ip	2.0856194	0.6196644	0.037013117	0.166452754	0.422009569	0.328947368	1.1006229	0.76775855
Clic1	2.154985	0.61334676	0.031163006	0.142481732	0.469856459	0.381578947	1.2670602	0.92592674
Aldoa	2.7906299	0.60953546	0.005260559	0.034550781	0.609569378	0.526315789	1.7841582	1.3438183
Gk	1.9600646	0.59483474	0.049988231	0.211992381	0.110047847	0.039473684	0.26025167	0.08300987
Tkt	2.4068913	0.59236676	0.016088955	0.081439343	0.373205742	0.25	0.9764825	0.593511
Eif1	3.5943499	0.5792411	0.000325203	0.003111276	0.717703349	0.592105263	2.176808	1.6336414
Myd88	2.1733146	0.57530946	0.029756647	0.136468994	0.227751196	0.118421053	0.54361916	0.28054816
Oaz1	2.1326113	0.56242496	0.032956623	0.149601057	0.539712919	0.473684211	1.5092056	1.1848385
Grn	2.559845	0.5385105	0.010471884	0.06127985	0.536842105	0.447368421	1.4867874	1.0860963
Btg2	3.1291354	0.50277734	0.001753215	0.013376693	0.803827751	0.710526316	2.6821194	2.1733472
Lsp1	3.1452937	0.5010332	0.001659202	0.012709469	0.637320574	0.5	1.8727311	1.3555155
Cxcr4	2.1403568	0.49408543	0.032325946	0.146981619	0.195215311	0.092105263	0.5113518	0.2595872
AABR07052458.1	2.0628722	0.48798314	0.039124772	0.174139648	0.137799043	0.052631579	0.34802705	0.15021612
Serpinb1a	2.576895	0.47867385	0.009969222	0.058513145	0.25645933	0.118421053	0.71676755	0.35348085
RT1-A1	3.473151	0.47381538	0.000514386	0.00472603	0.79138756	0.657894737	2.5671282	2.0223522
Supt4h1	1.9637437	0.4700564	0.049559821	0.210555623	0.177033493	0.092105263	0.42678982	0.20397335
Coro1a	2.489287	0.4626293	0.01279996	0.072664186	0.724401914	0.605263158	2.2022693	1.7556981
Slfn2	2.3026047	0.41626596	0.021301092	0.103924651	0.680382775	0.578947368	2.0798938	1.6727473
Acot7	2.2523894	0.3926661	0.024297667	0.114992643	0.2784689	0.157894737	0.6864337	0.38345787
Pfn1	2.6128724	0.3915606	0.008978485	0.054567688	0.828708134	0.75	2.8164225	2.4401984
AC134224.1	2.1561933	0.36787972	0.031068578	0.142129023	0.793301435	0.710526316	2.49735	2.1111524
Cyba	1.995797	0.33717757	0.045956014	0.196513939	0.528229665	0.447368421	1.4320226	1.12278
Fetub	1.9781145	0.32878304	0.04791579	0.204098183	0.222009569	0.118421053	0.56699127	0.33040702
NEWGENE-619861	-2.231346	-0.25046974	0.025658234	0.120289427	0.172248804	0.289473684	0.41310132	0.61643547
U2surp	-2.1129127	-0.25115216	0.034608251	0.156407611	0.04784689	0.105263158	0.12019359	0.22748157
Ubap2l	-2.02838	-0.25312373	0.042521476	0.183304901	0.057416268	0.118421053	0.13662699	0.22613358
Irf3	-2.1272535	-0.25394824	0.033399017	0.151358564	0.04784689	0.105263158	0.111885466	0.22264819
Taf10	-2.9663515	-0.25583163	0.003013558	0.021775471	0.05645933	0.144736842	0.13098383	0.28399596
Uqcrc1	-2.2982044	-0.2596641	0.021550164	0.104608617	0.044976077	0.105263158	0.094557665	0.19949295
Ppib	-1.9791832	-0.25985575	0.04779539	0.20363808	0.115789474	0.197368421	0.26631358	0.42402384
Psmd4	-2.5893507	-0.26893654	0.009615712	0.057193492	0.124401914	0.236842105	0.28910762	0.47874495
Cox14	-3.4156172	-0.27258515	0.000636376	0.005361602	0.048803828	0.144736842	0.1051617	0.2508521
Cox6b1	-2.240944	-0.27781552	0.025029711	0.117981835	0.232535885	0.355263158	0.56722146	0.8285922
Rps4x	-3.4215994	-0.28231248	0.00062254	0.005250405	0.029665072	0.105263158	0.057441346	0.16777724
Mrpl52	-2.1664212	-0.28311688	0.030279023	0.13867135	0.055502392	0.118421053	0.12379343	0.23042667
Snrpd3	-3.06147	-0.2862609	0.00220253	0.016427577	0.054545455	0.144736842	0.1206804	0.26481128
Sh3kbp1	-2.2812183	-0.29145646	0.022535529	0.107738171	0.097607656	0.184210526	0.22368106	0.38432515
Zmynd8	-2.6737583	-0.29216152	0.00750065	0.046637315	0.03923445	0.105263158	0.08854613	0.20985167
Arcn1	-2.2377965	-0.29367647	0.025234332	0.118708189	0.045933014	0.105263158	0.1033588	0.21493046
Psma4	-2.945935	-0.29376358	0.003219799	0.02243185	0.049760766	0.131578947	0.10829924	0.25399616
Cd99	-3.1967554	-0.2962234	0.001389827	0.010936411	0.032535885	0.105263158	0.06360748	0.18364163
Pebp1	-2.661327	-0.29879323	0.007783335	0.048230867	0.03923445	0.105263158	0.080991186	0.18821819
Emc7	-2.676866	-0.29903454	0.007431435	0.046294462	0.03923445	0.105263158	0.08218912	0.20123225
Psmb4	-2.5978942	-0.30139166	0.009379736	0.056505181	0.10430622	0.210526316	0.23566315	0.4051888
Rab29	-2.5501823	-0.30160427	0.010766656	0.062879412	0.048803828	0.118421053	0.10782898	0.23438866
Atp5pf	-2.0540054	-0.30224752	0.039975177	0.175569811	0.20861244	0.315789474	0.49562082	0.7218721
Prmt2	-3.8823583	-0.30466217	0.000103448	0.001467912	0.024880383	0.105263158	0.056153163	0.1852037
Lsm5	-3.5290222	-0.30638438	0.000417098	0.003895855	0.034449761	0.118421053	0.07735143	0.2167485
Fgl2	-2.7653844	-0.30880082	0.005685575	0.037065371	0.314832536	0.486842105	0.86263543	1.266927
Comt	-2.1217604	-0.30899605	0.033857864	0.153226866	0.057416268	0.118421053	0.13381803	0.26778892
Gadd45gip1	-3.221252	-0.30927223	0.001276319	0.010106089	0.038277512	0.118421053	0.088633016	0.21566154
Dnase1l1	-2.0570166	-0.3101274	0.039684632	0.174922989	0.085167464	0.157894737	0.20790388	0.36238194
Zc3hav1	-2.3272164	-0.31026638	0.019953754	0.098280755	0.052631579	0.118421053	0.1248264	0.25512275
Stat6	-2.2030716	-0.31038615	0.027589709	0.128465557	0.129186603	0.223684211	0.31874514	0.5164432
Pdcd6	-2.6024237	-0.31578848	0.009256743	0.056010449	0.071770335	0.157894737	0.17050073	0.3227986
AABR07035218.1	-2.9502606	-0.3184946	0.00317506	0.022182256	0.088038278	0.197368421	0.20839642	0.3954175
Dpf2	-2.91768	-0.31996912	0.00352646	0.02397526	0.049760766	0.131578947	0.11463528	0.26095682
Mtch1	-2.2998154	-0.3214946	0.021458677	0.104325694	0.096650718	0.184210526	0.22872964	0.39320722
Arhgef2	-2.105664	-0.3234194	0.035233538	0.159058679	0.084210526	0.157894737	0.20014445	0.34723035
Cycs	-2.3655968	-0.32644907	0.018001033	0.090340246	0.060287081	0.131578947	0.13405895	0.2599657
Smc1a	-2.5641901	-0.32777724	0.010341687	0.060612755	0.090909091	0.184210526	0.20816353	0.38619837
Ddx3	-2.2620993	-0.32872808	0.023691276	0.112511326	0.045933014	0.105263158	0.10991754	0.23363206
Slc9a3r1	-2.0655081	-0.32913262	0.038874938	0.173497211	0.058373206	0.118421053	0.12345784	0.2361388
Cd247	-4.1506944	-0.33129656	3.31E-05	0.000553996	0.027751196	0.118421053	0.05585206	0.19332065
Dnajc8	-2.6189027	-0.33253142	0.00882131	0.053751485	0.04784689	0.118421053	0.09875899	0.2276333
Mia2	-2.453869	-0.33259052	0.014132837	0.076993381	0.058373206	0.131578947	0.13213412	0.26199684
Polr2g	-2.2988603	-0.33278522	0.021512871	0.104458422	0.088038278	0.171052632	0.20190501	0.3597382
Set	-2.7452126	-0.3328144	0.006047172	0.039066323	0.067942584	0.157894737	0.16125897	0.316351
Sh2d2a	-4.002884	-0.33673397	6.26E-05	0.000933009	0.023923445	0.105263158	0.049635153	0.18095258
Selenof	-3.0536413	-0.33790466	0.002260822	0.016824195	0.085167464	0.197368421	0.18993399	0.36949766
Hes1	-3.554257	-0.33977693	0.000379049	0.003568309	0.090909091	0.223684211	0.2783772	0.584595
Impdh2	-2.9845054	-0.3411606	0.002840372	0.020742785	0.048803828	0.131578947	0.10449676	0.23502676
Myl12a	-2.5142078	-0.34265944	0.011930008	0.068615577	0.177033493	0.302631579	0.4147845	0.66400874
Senp6	-2.0835972	-0.34458685	0.037196814	0.167096096	0.066985646	0.131578947	0.14910984	0.27838632
Eef1d	-2.352335	-0.34569335	0.018655961	0.093135649	0.061244019	0.131578947	0.13739136	0.28053734
Pcf11	-2.702548	-0.34645197	0.006881025	0.043242388	0.077511962	0.171052632	0.1895699	0.3583763
Eif4e2	-2.6607401	-0.3492799	0.00779691	0.048290557	0.046889952	0.118421053	0.10494321	0.23855168
Nubp1	-3.6069183	-0.3512073	0.000309855	0.002971358	0.027751196	0.105263158	0.059205215	0.19083327
Aco2	-3.5926898	-0.3522697	0.000327282	0.003125715	0.027751196	0.105263158	0.061783485	0.19568601
Mrps21	-2.4973075	-0.35291845	0.012514038	0.071287105	0.042105263	0.105263158	0.09271309	0.20841147
Eif4e3	-3.6885145	-0.35538045	0.000225567	0.002229375	0.044976077	0.144736842	0.10425015	0.2735261
Eid1	-3.4273791	-0.357191	0.000609438	0.005145181	0.029665072	0.105263158	0.06303217	0.18742335
Gpx4	-1.9668967	-0.35808828	0.049195127	0.209060221	0.135885167	0.223684211	0.32840413	0.49446535
Ilk	-2.5597703	-0.36044392	0.010474137	0.06127985	0.06507177	0.144736842	0.14787896	0.29897708
Prmt1	-4.6222754	-0.36075047	3.80E-06	8.27E-05	0.019138756	0.105263158	0.03638092	0.17518169
Fyb1	-2.603954	-0.3608738	0.009215508	0.055781469	0.499521531	0.671052632	1.390963	1.8608841
Atox1	-2.3346026	-0.36105433	0.019564196	0.096651475	0.133971292	0.236842105	0.31449902	0.5159736
Ddx46	-2.5356889	-0.36199155	0.011222637	0.065333624	0.075598086	0.157894737	0.17953835	0.3694917
Med15	-2.3062181	-0.36280575	0.02109844	0.103300074	0.053588517	0.118421053	0.12825894	0.26084915
LOC691427	-2.627438	-0.36560467	0.008603052	0.052616509	0.04784689	0.118421053	0.09685276	0.22311124
Srrm2	-2.6883056	-0.36562648	0.007181561	0.0448568	0.332057416	0.513157895	0.87278944	1.273496
Cct7	-2.4352884	-0.36614388	0.014879927	0.076993381	0.059330144	0.131578947	0.12757488	0.2687026
Arl6ip5	-2.7288864	-0.36631772	0.006354859	0.040872899	0.077511962	0.171052632	0.16898562	0.33336315
Sf3a3	-3.625295	-0.36676583	0.000288632	0.00277449	0.03923445	0.131578947	0.091938965	0.23677827
Clptm1l	-2.7651086	-0.36820257	0.005690383	0.037065371	0.038277512	0.105263158	0.08154868	0.21064217
Eif3j	-2.1817496	-0.36973098	0.029128022	0.134109588	0.04784689	0.105263158	0.11147769	0.24643356
Rbm8a	-2.1247146	-0.37271038	0.033610426	0.152232736	0.11291866	0.197368421	0.25881076	0.43043974
Tomm20	-3.9251342	-0.37422946	8.67E-05	0.001267166	0.04784689	0.157894737	0.10591675	0.2769875
AABR07042821.1	-2.8593864	-0.3766125	0.004244613	0.02822762	0.090909091	0.197368421	0.20479129	0.39533728
LOC687679	-3.4642437	-0.37808362	0.000531725	0.004831351	0.055502392	0.157894737	0.11716994	0.28399274
Suco	-3.707933	-0.38110334	0.000208958	0.002081479	0.038277512	0.131578947	0.091512196	0.25216115
Hnrnpul2	-3.2610657	-0.381207	0.001109943	0.008987752	0.089952153	0.210526316	0.20339024	0.41875336
Clec4a1	-3.0769782	-0.38135654	0.002091107	0.015703351	0.040191388	0.118421053	0.10074117	0.24969158
Ubl7	-2.4428241	-0.38138086	0.014572833	0.076993381	0.043062201	0.105263158	0.094498195	0.22146977
Dnpep	-2.9510775	-0.3818244	0.003166674	0.022170626	0.06507177	0.157894737	0.15369123	0.33393356
Psmc1	-2.1977084	-0.38419235	0.027969896	0.129904806	0.073684211	0.144736842	0.16439359	0.30402243
Mbnl1	-5.173932	-0.38741505	2.29E-07	6.73E-06	0.015311005	0.105263158	0.03484282	0.18059228
Chd3	-2.21296	-0.38799447	0.026900399	0.125575917	0.064114833	0.131578947	0.15120019	0.29754084
RGD1308706	-3.502807	-0.3880352	0.000460383	0.00428295	0.028708134	0.105263158	0.063429356	0.18647017
Psmb5	-2.2065542	-0.38860914	0.02734522	0.127435389	0.046889952	0.105263158	0.104560405	0.21659383
Prpf38b	-2.4086497	-0.39045247	0.016011658	0.081123762	0.086124402	0.171052632	0.20728819	0.38571492
Nsd3	-2.0738337	-0.39147565	0.038094756	0.170710181	0.167464115	0.263157895	0.39562845	0.606966
Fis1	-3.01481	-0.3929442	0.002571403	0.018938331	0.131100478	0.263157895	0.31187186	0.57840174
Vav3	-2.4754605	-0.39446983	0.013306446	0.075253883	0.05645933	0.131578947	0.13795589	0.2476554
Ddx42	-1.9750016	-0.39629006	0.048267967	0.20543866	0.060287081	0.118421053	0.14655936	0.28049847
Atp11b	-2.4902587	-0.39679497	0.012765017	0.072540936	0.042105263	0.105263158	0.09739016	0.2261317
Tomm7	-2.687801	-0.3969487	0.007192425	0.044907604	0.171291866	0.302631579	0.41593522	0.70177644
R3hdm2	-2.8629324	-0.39742193	0.0041974	0.02794755	0.051674641	0.131578947	0.119253196	0.28787732
Cdk11b	-2.5847726	-0.39899927	0.009744323	0.057532506	0.136842105	0.25	0.33479807	0.56695145
Zcchc7	-3.6592362	-0.3991481	0.000252968	0.002450126	0.051674641	0.157894737	0.12820914	0.3138808
Cct3	-3.6158252	-0.3994356	0.000299392	0.002872699	0.033492823	0.118421053	0.07226134	0.21149404
Hp	-3.2172406	-0.40301272	0.001294301	0.010238609	0.328229665	0.526315789	0.8812035	1.3681432
Nxf1	-1.9620193	-0.40492502	0.049760231	0.211297896	0.079425837	0.144736842	0.19175318	0.34110194
Rabep1	-4.1600585	-0.40497565	3.18E-05	0.00053339	0.027751196	0.118421053	0.070254356	0.25054693
Ptprc	-2.0829751	-0.40589586	0.037253488	0.167304987	0.586602871	0.671052632	1.6715868	2.0124533
Bloc1s1	-2.066906	-0.4084107	0.038743004	0.173202162	0.076555024	0.144736842	0.17363879	0.3168377
Sgta	-2.3724613	-0.4089087	0.017670018	0.088841672	0.060287081	0.131578947	0.13268156	0.26691326
Fus	-3.502779	-0.40995252	0.000460431	0.00428295	0.164593301	0.342105263	0.39636853	0.7114713
Ube2k	-2.96755	-0.41102934	0.003001835	0.021728954	0.072727273	0.171052632	0.16662538	0.34706703
Hmox1	-2.2324934	-0.4129368	0.025582375	0.1200707	0.081339713	0.157894737	0.2003362	0.35544685
Eif3f	-3.5100834	-0.41362026	0.000447966	0.004174079	0.084210526	0.210526316	0.18186612	0.40091243
Nol7	-3.8615725	-0.41532233	0.00011266	0.001580886	0.062200957	0.184210526	0.14967754	0.37033516
Lpcat3	-3.2606175	-0.41798794	0.001111699	0.008997538	0.038277512	0.118421053	0.08292308	0.23868415
Ctla2a	-3.8924763	-0.41891256	9.92E-05	0.001416557	0.03062201	0.118421053	0.06073584	0.21072814
LOC687780	-2.5135844	-0.4189453	0.011951122	0.068627149	0.676555024	0.763157895	2.0262072	2.4126132
Fam189b	-2.523489	-0.41913	0.011619672	0.067264036	0.042105263	0.105263158	0.09021339	0.21885914
Htra2	-2.1607418	-0.4233563	0.030715292	0.140551944	0.102392344	0.184210526	0.24131893	0.41862693
RGD1305178	-2.1023796	-0.42494208	0.035520037	0.16030805	0.057416268	0.118421053	0.1297892	0.25011736
Psma7	-2.9343596	-0.42566842	0.003342367	0.023066962	0.236363636	0.394736842	0.6170895	1.0069658
Akr1b1	-3.0649981	-0.42617813	0.002176713	0.016264529	0.034449761	0.105263158	0.06761699	0.20226978
Ybx1-ps3	-1.983411	-0.42703256	0.047321539	0.201671425	0.051674641	0.105263158	0.103425846	0.21924916
Nufip2	-3.1573477	-0.42850336	0.001592114	0.012246916	0.067942584	0.171052632	0.16369505	0.35167518
Ensa	-2.8254368	-0.42891574	0.00472162	0.031197979	0.044976077	0.118421053	0.09530027	0.24113183
Jpt1	-2.9569435	-0.4292883	0.00310705	0.021932888	0.140669856	0.276315789	0.33578357	0.58946216
Swi5	-2.6682014	-0.43010637	0.007625852	0.04734419	0.088038278	0.184210526	0.20434141	0.3804871
Pdha1	-3.8845775	-0.43076986	0.000102508	0.001455826	0.03062201	0.118421053	0.06684785	0.22464333
LOC691807	-3.1314926	-0.43093348	0.001739202	0.013278974	0.046889952	0.131578947	0.10030748	0.24722698
Smim15	-2.6701427	-0.43125847	0.007581903	0.047106904	0.040191388	0.105263158	0.08272477	0.22270644
Hnrnpdl	-3.2656703	-0.4313157	0.001092053	0.00886909	0.051674641	0.144736842	0.12109749	0.29096302
Pon2	-4.0627356	-0.4317066	4.85E-05	0.000736515	0.034449761	0.131578947	0.07559483	0.24680062
Txn1	-2.26712	-0.43230176	0.023382905	0.111303979	0.21722488	0.342105263	0.5391261	0.802729
Atp2b1	-2.326757	-0.43447796	0.019978206	0.098371732	0.061244019	0.131578947	0.14894342	0.29357526
Rbl2	-3.9904537	-0.43582118	6.59E-05	0.000977966	0.035406699	0.131578947	0.0789848	0.26206553
Drap1	-2.9625893	-0.4362634	0.003050634	0.02182017	0.06507177	0.157894737	0.14373384	0.3157642
Ruvbl2	-4.729851	-0.43650025	2.25E-06	5.10E-05	0.018181818	0.105263158	0.040368125	0.18755168
LOC498453	-2.0589297	-0.4367992	0.039500983	0.174769881	0.066985646	0.131578947	0.15819404	0.29095563
Nipbl	-2.9640434	-0.4428558	0.003036256	0.021812459	0.107177033	0.223684211	0.2674013	0.51761633
Rps6ka1	-4.4325085	-0.44330868	9.31E-06	0.000187265	0.0784689	0.236842105	0.18084288	0.44610152
Uqcr10	-3.381942	-0.44350144	0.000719753	0.006003954	0.154066986	0.315789474	0.37859705	0.6975147
Cct4	-3.2612112	-0.44687968	0.001109374	0.008987567	0.059330144	0.157894737	0.13425756	0.31946138
Kpnb1	-3.874986	-0.44762403	0.000106631	0.001509166	0.03062201	0.118421053	0.0700856	0.22398141
Cab39	-3.8267803	-0.4480865	0.00012983	0.001798811	0.063157895	0.184210526	0.15196444	0.38335946
Sqstm1	-1.9880745	-0.45141616	0.046803442	0.199877798	0.147368421	0.236842105	0.34297496	0.53649974
Mrpl23	-4.104185	-0.45148814	4.06E-05	0.000621886	0.028708134	0.118421053	0.059504297	0.2288423
Glmp	-2.6320567	-0.45172086	0.008486967	0.052056413	0.072727273	0.157894737	0.15816507	0.33302158
Ik	-2.9740074	-0.45358372	0.00293938	0.021399308	0.133971292	0.263157895	0.3185766	0.58601105
Anp32b	-4.0621867	-0.45515683	4.86E-05	0.000737569	0.059330144	0.184210526	0.1383624	0.3672948
Csk	-3.229264	-0.45607555	0.001241093	0.009865158	0.118660287	0.25	0.28092703	0.558289
Vcp	-2.5818844	-0.4587992	0.009826246	0.057811471	0.066028708	0.144736842	0.1516481	0.33205256
Lsm4	-2.952369	-0.45974356	0.003153458	0.02216315	0.073684211	0.171052632	0.16908406	0.36392266
Rbm27	-4.052168	-0.46075964	5.07E-05	0.000767761	0.028708134	0.118421053	0.0711038	0.23553269
Emc4	-4.6052427	-0.46101788	4.12E-06	8.92E-05	0.03923445	0.157894737	0.08260159	0.27881676
Srp9	-2.9641414	-0.4627125	0.003035288	0.021812459	0.035406699	0.105263158	0.07543278	0.2077355
Ubb	-2.7481406	-0.4632815	0.005993431	0.038806287	0.83923445	0.881578947	2.7825623	3.1432526
RGD1307100	-3.0350342	-0.4635317	0.002405084	0.017833188	0.041148325	0.118421053	0.10290616	0.2634129
Naa38	-3.8746448	-0.4646863	0.00010678	0.001509983	0.055502392	0.171052632	0.12788679	0.33710843
Rbx1	-1.9719857	-0.46471053	0.048611244	0.206792684	0.070813397	0.131578947	0.15302147	0.29540145
RT1-CE5	-2.4172971	-0.46505472	0.015636246	0.07941745	0.349282297	0.473684211	0.8766645	1.2115108
Kmt2a	-4.376856	-0.4652912	1.20E-05	0.000238861	0.03062201	0.131578947	0.07807826	0.2663298
Vbp1	-2.7137659	-0.46533403	0.006652315	0.042347968	0.08708134	0.184210526	0.18715589	0.36660498
Ddt	-4.93693	-0.46896175	7.94E-07	2.08E-05	0.021052632	0.118421053	0.046787407	0.20471035
Parp14	-2.2226918	-0.46976304	0.026236591	0.122825783	0.055502392	0.118421053	0.13253993	0.28463823
Eif3c	-3.3230247	-0.47031736	0.00089047	0.007340688	0.088995215	0.210526316	0.20335622	0.43357462
Lpar6	-2.8026583	-0.47123435	0.005068332	0.033341516	0.125358852	0.25	0.32672155	0.55798894
Anxa6	-3.5533745	-0.4714198	0.000380323	0.003576207	0.061244019	0.171052632	0.14158922	0.34575233
Atp13a2	-2.6625276	-0.47207588	0.007755624	0.048077267	0.04784689	0.118421053	0.1142061	0.2803075
Mrpl54	-3.3789418	-0.47308403	0.000727654	0.006059242	0.03062201	0.105263158	0.062266488	0.20989253
Zfp91	-2.8417187	-0.47373602	0.004487106	0.029732047	0.037320574	0.105263158	0.078776196	0.2157316
Erbin	-3.193967	-0.47444716	0.001403321	0.011037312	0.032535885	0.105263158	0.07151083	0.21234073
Hspa5	-4.084726	-0.47619516	4.41E-05	0.000672607	0.232535885	0.460526316	0.5932506	1.099065
Cwc22	-3.3521066	-0.47641215	0.000801991	0.006654665	0.03062201	0.105263158	0.07056774	0.2207928
Tcp1	-3.9305327	-0.47661313	8.48E-05	0.001243468	0.024880383	0.105263158	0.05086004	0.19946304
Sp140	-3.678202	-0.47741827	0.000234884	0.002304835	0.072727273	0.197368421	0.17758988	0.42042837
Rab11b	-2.767578	-0.4782742	0.005647454	0.036885632	0.076555024	0.171052632	0.1815174	0.3616335
Fli1	-2.3284988	-0.47875854	0.019885629	0.098062684	0.100478469	0.184210526	0.23505925	0.43706742
LOC498555	-2.998449	-0.48010066	0.002713575	0.019887457	0.057416268	0.144736842	0.11905878	0.29370275
Ppa1	-2.9969776	-0.48014686	0.002726708	0.019962969	0.05645933	0.144736842	0.12605199	0.2881902
Smc3	-2.7860327	-0.48219272	0.005335749	0.035030629	0.038277512	0.105263158	0.080651365	0.22312331
Ggnbp2	-3.267013	-0.4829274	0.001086886	0.008840223	0.066985646	0.171052632	0.15473722	0.3458021
Ndufv2	-2.13057	-0.4832314	0.033124592	0.150239119	0.057416268	0.118421053	0.12414632	0.25005513
Lime1	-4.893789	-0.48393434	9.89E-07	2.54E-05	0.01722488	0.105263158	0.034430247	0.18806927
LOC301124	-2.8553715	-0.48488486	0.00429865	0.028563881	0.060287081	0.144736842	0.12544826	0.29681298
Calr	-2.617824	-0.48705247	0.008849243	0.053897837	0.201913876	0.342105263	0.49052757	0.7794615
Ptpn18	-2.4896255	-0.4871558	0.012787778	0.072620097	0.206698565	0.328947368	0.5105049	0.8148637
Ifitm2	-2.946743	-0.4873235	0.003211399	0.02238858	0.14354067	0.276315789	0.34595975	0.6295168
Pip5k1c	-2.2443466	-0.48825824	0.024810104	0.117148141	0.064114833	0.131578947	0.1643333	0.32779816
Srsf10	-4.2655783	-0.48984382	1.99E-05	0.000371358	0.026794258	0.118421053	0.06089057	0.22774231
RGD1303003	-3.0464554	-0.4913183	0.002315568	0.017192699	0.034449761	0.105263158	0.07013412	0.20587656
Pgls	-3.5150974	-0.49320856	0.000439593	0.004098381	0.028708134	0.105263158	0.064107016	0.21373892
Tmem123	-2.2611027	-0.49633598	0.023752898	0.112753411	0.072727273	0.144736842	0.15741651	0.3115816
Ifi27l2b	-3.1353173	-0.4964883	0.001716683	0.013125326	0.386602871	0.565789474	1.0732771	1.5867236
Arf4	-3.7518122	-0.49746972	0.000175561	0.002081374	0.072727273	0.197368421	0.15966636	0.38503924
Fnbp4	-2.8726335	-0.49785447	0.004070662	0.027213862	0.155023923	0.289473684	0.39222458	0.68863666
Tsta3	-2.839605	-0.49807388	0.00451694	0.029917681	0.037320574	0.105263158	0.08068783	0.22483347
Bin2	-3.537571	-0.49937537	0.000403826	0.003782072	0.131100478	0.289473684	0.30038938	0.590548
Kif5b	-2.6872253	-0.50234514	0.007204832	0.044967994	0.03923445	0.105263158	0.088174395	0.22371922
Vrk3	-2.58456	-0.50237375	0.009750336	0.057532506	0.041148325	0.105263158	0.09081912	0.22693206
Hadhb	-3.0497277	-0.5035734	0.002290489	0.01702956	0.034449761	0.105263158	0.07515797	0.21485724
Swt1	-2.5788784	-0.5036423	0.009912165	0.058199026	0.048803828	0.118421053	0.12250375	0.27356154
Stat1	-2.1387088	-0.5040634	0.032459254	0.147546956	0.133971292	0.223684211	0.31903595	0.5227365
Fam13b	-2.2441332	-0.505102	0.024823828	0.1171793	0.073684211	0.144736842	0.17917697	0.3593582
Fkbp3	-4.146441	-0.50671333	3.38E-05	0.000561531	0.022966507	0.105263158	0.04670926	0.20152752
Npepps	-2.6903331	-0.50705004	0.007138071	0.044636012	0.03923445	0.105263158	0.08670183	0.21639892
Nr1h2	-2.6921983	-0.508643	0.007098273	0.044435567	0.088995215	0.184210526	0.2115831	0.40720555
Lipa	-2.6260865	-0.5097969	0.00863729	0.052757193	0.080382775	0.171052632	0.19575183	0.37964493
Pcm1	-3.0367832	-0.5101524	0.002391173	0.017746043	0.048803828	0.131578947	0.12322355	0.30862534
Ranbp1	-4.638325	-0.5113281	3.51E-06	7.68E-05	0.023923445	0.118421053	0.04738137	0.2229427
Scaf11	-3.710117	-0.5127441	0.000207163	0.002081374	0.06507177	0.184210526	0.15925613	0.38633034
Rps18	-3.1893427	-0.51329434	0.001425967	0.011183336	0.046889952	0.131578947	0.09820507	0.27093935
Pik3r1	-3.0141141	-0.5133132	0.002577309	0.018964844	0.042105263	0.118421053	0.08888499	0.24038592
Hdac1	-2.101687	-0.5138052	0.035580712	0.16053783	0.066985646	0.131578947	0.14598319	0.28255016
Mrpl17	-4.3711443	-0.5181331	1.24E-05	0.000244312	0.036363636	0.144736842	0.08337757	0.26999167
Arpc5l	-3.6924284	-0.5185347	0.000222123	0.002197975	0.052631579	0.157894737	0.1170849	0.3261509
Nsa2	-4.0822225	-0.5186112	4.46E-05	0.000679267	0.028708134	0.118421053	0.0656171	0.23752613
Dek	-2.7363381	-0.5186234	0.006212714	0.040021265	0.038277512	0.105263158	0.088592984	0.21979415
Eif2s3	-3.2023325	-0.5196314	0.001363196	0.010737126	0.032535885	0.105263158	0.07034125	0.21431527
Atxn7l3b	-2.7671096	-0.5225723	0.005655572	0.036923993	0.045933014	0.118421053	0.105561875	0.26194423
Sdf2l1	-4.027949	-0.52266383	5.63E-05	0.000846609	0.023923445	0.105263158	0.04897001	0.19937606
Gimap1	-5.381116	-0.52429575	7.40E-08	2.70E-06	0.018181818	0.118421053	0.03644453	0.21417701
Cd82	-2.4277	-0.5261425	0.015194908	0.077438941	0.15215311	0.263157895	0.35434264	0.5904463
Sap18	-3.0895283	-0.52650553	0.002004745	0.015123872	0.077511962	0.184210526	0.17756476	0.38478294
RGD1565641	-5.2017407	-0.5281446	1.97E-07	5.85E-06	0.015311005	0.105263158	0.028536186	0.17731781
Arhgdia	-3.2790327	-0.5290311	0.001041635	0.008526996	0.133971292	0.276315789	0.31729096	0.61474764
Hnrnpl	-3.76767	-0.5308702	0.000164778	0.002081374	0.094736842	0.236842105	0.21430607	0.48832354
AABR07045322.1	-5.0684075	-0.5310901	4.01E-07	1.11E-05	0.029665072	0.144736842	0.055826	0.24726965
Ndufa6	-2.343073	-0.5339319	0.019125647	0.09488398	0.079425837	0.157894737	0.18108876	0.3559749
Tmem258b	-5.356066	-0.53436077	8.51E-08	3.05E-06	0.014354067	0.105263158	0.033375584	0.19225547
Ndufc2	-3.825761	-0.5344177	0.000130369	0.00180475	0.049760766	0.157894737	0.110756606	0.3004621
Nedd8	-3.425621	-0.534481	0.000613396	0.00517594	0.118660287	0.263157895	0.26904693	0.5352192
Ufm1	-2.606574	-0.537472	0.009145306	0.05545859	0.04784689	0.118421053	0.10984839	0.24759984
Myo9b	-3.3405929	-0.5412259	0.000835997	0.006922867	0.072727273	0.184210526	0.18207994	0.41790095
Cbfb	-2.6911676	-0.54250467	0.007120244	0.044541471	0.054545455	0.131578947	0.12518017	0.2780468
Park7	-5.115785	-0.5448399	3.12E-07	8.83E-06	0.072727273	0.25	0.16848403	0.4694236
Gpbp1	-2.7057676	-0.54587424	0.00681467	0.042989667	0.09569378	0.197368421	0.2267727	0.42516062
Rwdd1	-4.926609	-0.5463849	8.37E-07	2.18E-05	0.025837321	0.131578947	0.05829368	0.24871206
Phf12	-3.6234605	-0.54669046	0.000290688	0.002792435	0.033492823	0.118421053	0.08363082	0.25132355
Rps10l1	-3.1436841	-0.5469909	0.001668355	0.01277363	0.135885167	0.276315789	0.3233943	0.6039934
Cops9	-2.9231663	-0.5472027	0.003464915	0.023664447	0.051674641	0.131578947	0.10196158	0.26814568
Trappc2l	-3.1000543	-0.54890305	0.001934851	0.01464361	0.054545455	0.144736842	0.1258903	0.29576457
Tmed10	-2.9980786	-0.5501727	0.002716875	0.019902775	0.072727273	0.171052632	0.16832161	0.37250155
Raly	-3.3138099	-0.5505956	0.00092034	0.007575534	0.105263158	0.236842105	0.24227986	0.49154362
Ndufb8	-3.578698	-0.5533594	0.00034531	0.003288347	0.067942584	0.184210526	0.15604019	0.3862669
Suclg1	-3.6761122	-0.5534291	0.000236815	0.002315497	0.03923445	0.131578947	0.080840334	0.2428853
Rbm26	-4.3121767	-0.5543477	1.62E-05	0.00030735	0.031578947	0.131578947	0.07489255	0.259846
Tpm4	-2.0909977	-0.5549062	0.03652828	0.16453173	0.066985646	0.131578947	0.15001713	0.2895024
Atp5f1a	-4.194607	-0.5559241	2.73E-05	0.000473204	0.044976077	0.157894737	0.095626354	0.29899907
Tbca	-4.3474684	-0.55670613	1.38E-05	0.000269954	0.031578947	0.131578947	0.06858595	0.25381413
Myl12b	-2.6231253	-0.5572129	0.008712721	0.053129181	0.471770335	0.578947368	1.271628	1.6762792
Ctsa	-3.7339816	-0.5574221	0.000188476	0.002081374	0.136842105	0.302631579	0.31312317	0.63788676
Ncor1	-2.9445598	-0.55917925	0.003234145	0.022499469	0.216267943	0.368421053	0.5343884	0.8938877
Tubb4b	-2.2422216	-0.55995464	0.024947057	0.117659678	0.046889952	0.105263158	0.108060695	0.24487923
Banf1	-4.1627226	-0.55997646	3.14E-05	0.000527741	0.058373206	0.184210526	0.1338522	0.3804984
Arhgef1	-2.7450173	-0.5608314	0.006050773	0.03906989	0.215311005	0.355263158	0.53089434	0.85652876
Lmo2	-2.8159025	-0.5618968	0.004864044	0.032087469	0.092822967	0.197368421	0.22714095	0.44533977
Emp3	-2.6780522	-0.5619079	0.007405168	0.046165807	0.155980861	0.276315789	0.38367882	0.6769846
Srsf2	-3.6012142	-0.5628241	0.000316734	0.003033788	0.107177033	0.25	0.25017437	0.5382985
Hdlbp	-3.102421	-0.5630325	0.001919447	0.014547107	0.063157895	0.157894737	0.14569469	0.3449007
LOC103689961	-5.8557405	-0.56505346	4.75E-09	2.35E-07	0.015311005	0.118421053	0.030013938	0.20771876
Sec61g	-2.6115239	-0.56571215	0.00901397	0.054763115	0.117703349	0.223684211	0.28285423	0.51030356
Tpp1	-5.0319643	-0.56719166	4.85E-07	1.32E-05	0.024880383	0.131578947	0.055062763	0.24609588
Zc3h13	-2.8249023	-0.56736046	0.004729505	0.031237523	0.052631579	0.131578947	0.12772676	0.31854367
Ube2g2	-4.3915544	-0.56771636	1.13E-05	0.000224078	0.025837321	0.118421053	0.05775014	0.23957404
Minos1	-3.7914078	-0.5678983	0.000149796	0.002007775	0.06507177	0.184210526	0.14588596	0.3843525
Cnpy3	-3.550213	-0.5679175	0.000384919	0.003613232	0.028708134	0.105263158	0.061822083	0.2286381
Dnaja2	-2.8892744	-0.5682303	0.003861319	0.02595147	0.037320574	0.105263158	0.07513603	0.22764239
Glud1	-2.4067824	-0.57144505	0.016093753	0.081439343	0.060287081	0.131578947	0.13660614	0.28647885
Bax	-3.8074734	-0.57221824	0.000140394	0.001909774	0.071770335	0.197368421	0.16940011	0.43052104
Tpst2	-3.5929005	-0.573067	0.000327017	0.003125715	0.040191388	0.131578947	0.08707003	0.25099832
Pcbp2	-4.1729603	-0.5736114	3.01E-05	0.000506118	0.114832536	0.289473684	0.2612828	0.57678
Ywhaz	-2.6294458	-0.57401	0.008552417	0.052384746	0.214354067	0.342105263	0.5019401	0.8206529
Ddb1	-4.2580457	-0.5754409	2.06E-05	0.000382791	0.022009569	0.105263158	0.04746635	0.20993774
Eif4g3	-2.3374488	-0.57591426	0.019415857	0.096034042	0.096650718	0.184210526	0.22962837	0.41180003
Son	-4.345062	-0.58142304	1.39E-05	0.000271958	0.29569378	0.552631579	0.7666443	1.37923
Cd27	-3.9255917	-0.58198184	8.65E-05	0.001265885	0.024880383	0.105263158	0.053882357	0.2145685
Lsm7	-4.0702043	-0.58268243	4.70E-05	0.000713956	0.046889952	0.157894737	0.10326524	0.31689927
Anxa3	-2.4163725	-0.5836873	0.015676018	0.079594874	0.08708134	0.171052632	0.19977146	0.38415384
Ifi30	-2.7092218	-0.58384126	0.006744125	0.042659186	0.255502392	0.407894737	0.668834	1.0365393
Cdk2ap2	-2.3258576	-0.5839533	0.020026146	0.098519294	0.080382775	0.157894737	0.19010457	0.37634617
Rpn2	-3.643675	-0.5848183	0.000268773	0.002595557	0.027751196	0.105263158	0.060278628	0.22036693
Ntan1	-3.2188451	-0.58603966	0.001287079	0.010186385	0.061244019	0.157894737	0.13005199	0.32834536
RGD1559482	-3.536167	-0.5864743	0.000405978	0.003800067	0.028708134	0.105263158	0.06841206	0.23711047
Mknk2	-3.4937015	-0.5873762	0.000476374	0.004426237	0.077511962	0.197368421	0.19090982	0.44130874
Lgmn	-2.1358988	-0.5881858	0.032687666	0.148421135	0.066028708	0.131578947	0.15430473	0.30388218
Polr3k	-2.3160512	-0.5892537	0.020555467	0.100972287	0.045933014	0.105263158	0.1061864	0.24068452
Mrps15	-5.9678226	-0.59156364	2.40E-09	1.27E-07	0.018181818	0.131578947	0.037767638	0.22881675
Ubxn1	-2.4357288	-0.5925065	0.014861827	0.076993381	0.0784689	0.157894737	0.18109196	0.37446895
Washc2c	-3.3886096	-0.5933562	0.000702479	0.005873399	0.036363636	0.118421053	0.09067909	0.26238534
Taf1d	-2.9846432	-0.59409225	0.002839092	0.020742654	0.035406699	0.105263158	0.07957375	0.22684179
Dclre1a	-3.228645	-0.59471637	0.001243781	0.00988175	0.045933014	0.131578947	0.10883476	0.29046583
Psmb10	-3.5603592	-0.595215	0.000370348	0.003490395	0.109090909	0.25	0.25581837	0.5511557
Atp5c1	-2.0700762	-0.59621215	0.038445199	0.172186748	0.077511962	0.144736842	0.16723451	0.32043526
Ddx24	-2.9706156	-0.5975132	0.002972035	0.021601342	0.035406699	0.105263158	0.0817013	0.2341856
Nr2c2ap	-5.3979106	-0.598054	6.74E-08	2.48E-06	0.014354067	0.105263158	0.026058976	0.19580577
Slc44a2	-4.199268	-0.5996152	2.68E-05	0.000464057	0.106220096	0.276315789	0.25934404	0.5859124
Psme1	-3.6006706	-0.6000213	0.000317398	0.003038371	0.155023923	0.328947368	0.35974404	0.7005756
Trappc6a	-3.2318728	-0.60103124	0.001229817	0.009789728	0.03923445	0.118421053	0.079163104	0.24309443
Cd164	-4.2646875	-0.60165435	2.00E-05	0.000372421	0.063157895	0.197368421	0.13909204	0.39422724
Dock8	-2.750803	-0.6017102	0.005944937	0.038507459	0.079425837	0.171052632	0.19767919	0.42051682
AABR07053687.1	-5.211986	-0.60323167	1.87E-07	5.57E-06	0.015311005	0.105263158	0.03204223	0.19997375
Fibp	-3.4286776	-0.6037184	0.000606529	0.00512589	0.043062201	0.131578947	0.0941865	0.27285296
Hist1h1c	-2.714879	-0.6037635	0.006629997	0.042246004	0.183732057	0.315789474	0.48107454	0.80048114
Tuba1b	-3.5289834	-0.60424525	0.000417159	0.003895855	0.174162679	0.342105263	0.41440657	0.7924034
Gsn	-4.167603	-0.60446644	3.08E-05	0.000517099	0.051674641	0.171052632	0.11636955	0.34675738
Nolc1	-4.501222	-0.60646987	6.76E-06	0.000139417	0.020095694	0.105263158	0.042421013	0.21614803
LOC102555453	-4.407109	-0.6065571	1.05E-05	0.000209595	0.048803828	0.171052632	0.10110196	0.33404517
Ifi27	-3.0697253	-0.606657	0.002142557	0.016045763	0.079425837	0.184210526	0.18745199	0.41372627
Hnrnpf	-3.4673603	-0.6070511	0.000525597	0.004799539	0.071770335	0.184210526	0.15421468	0.3841121
Caap1	-4.377136	-0.6071113	1.20E-05	0.000238842	0.025837321	0.118421053	0.0573406	0.23387174
Shisa5	-3.720816	-0.6089356	0.00019858	0.002081374	0.140669856	0.302631579	0.3330186	0.69081855
Ldhb	-7.231783	-0.6094926	4.77E-13	5.60E-11	0.006698565	0.105263158	0.010189594	0.18478222
Itgb2	-2.3780344	-0.6099424	0.017405205	0.087671056	0.29569378	0.421052632	0.7384029	1.0837873
Snrpf	-2.9458838	-0.6100976	0.003220333	0.02243185	0.036363636	0.105263158	0.075627394	0.23292458
Amd1	-3.1813726	-0.6121685	0.001465789	0.01141941	0.061244019	0.157894737	0.14787555	0.34469017
Washc3	-4.252878	-0.6122289	2.11E-05	0.000390952	0.022009569	0.105263158	0.047829065	0.2115689
Rbm25l1	-4.1832366	-0.61378497	2.87E-05	0.000488768	0.070813397	0.210526316	0.17663354	0.46745953
Tomm6	-4.736596	-0.61495113	2.17E-06	4.98E-05	0.044019139	0.171052632	0.09856414	0.34368008
Sod1	-5.531313	-0.61621594	3.18E-08	1.35E-06	0.049760766	0.210526316	0.113725066	0.40075403
Pbrm1	-4.7040777	-0.6162468	2.55E-06	5.71E-05	0.022966507	0.118421053	0.052755214	0.2320505
Nrros	-2.8562841	-0.6179536	0.004286312	0.02849341	0.068899522	0.157894737	0.16235659	0.37500817
Wdr83os	-2.5462115	-0.61827946	0.010889916	0.063531591	0.049760766	0.118421053	0.10803008	0.26527244
Cct8	-3.8323095	-0.62018573	0.000126946	0.001761816	0.044019139	0.144736842	0.09458117	0.29730237
Arrdc1	-2.2991142	-0.6226315	0.021498458	0.104419267	0.062200957	0.131578947	0.13956656	0.27681443
Slc25a3	-2.9750636	-0.6235103	0.002929279	0.021347404	0.119617225	0.236842105	0.27646393	0.543989
RGD1359290	-3.145687	-0.62524927	0.001656972	0.012698301	0.080382775	0.184210526	0.17576441	0.41094476
Ranbp2	-2.7152836	-0.62660396	0.006621904	0.042210786	0.054545455	0.131578947	0.13079096	0.30869728
Bckdha	-6.143349	-0.6271533	8.08E-10	4.63E-08	0.010526316	0.105263158	0.02399945	0.19048086
Dgkz	-5.216162	-0.6282597	1.83E-07	5.46E-06	0.090909091	0.289473684	0.2231563	0.60464406
Ywhaq	-2.9750242	-0.629252	0.002929654	0.021347404	0.058373206	0.144736842	0.12258748	0.31474715
Cast	-2.7118554	-0.6322644	0.006690779	0.042508385	0.133971292	0.25	0.32682115	0.584432
Ehbp1l1	-2.5317411	-0.6329023	0.011349772	0.065957016	0.084210526	0.171052632	0.19689797	0.39613074
LOC103694877	-4.7000413	-0.6343531	2.60E-06	5.79E-05	0.081339713	0.25	0.1980342	0.5242765
Ifitm1	-4.30274	-0.6355254	1.69E-05	0.000318533	0.18277512	0.394736842	0.485506	1.0075964
Sars	-3.4097736	-0.6365562	0.000650168	0.005469396	0.03062201	0.105263158	0.06341089	0.23134969
Mpv17l2	-3.0960877	-0.6368038	0.001960924	0.014834112	0.055502392	0.144736842	0.13922705	0.3442893
Cd96	-5.2163773	-0.6368802	1.82E-07	5.46E-06	0.015311005	0.105263158	0.03182702	0.20781691
Zbed5	-3.440723	-0.6376305	0.000580163	0.004974311	0.136842105	0.289473684	0.31299978	0.616792
Tmem160	-3.728499	-0.6385471	0.000192624	0.002081374	0.051674641	0.157894737	0.113695405	0.31730393
Luc7l	-4.3891516	-0.6391456	1.14E-05	0.000226294	0.025837321	0.118421053	0.058212344	0.24365668
Decr1	-6.400722	-0.64047253	1.55E-10	9.93E-09	0.009569378	0.105263158	0.01854672	0.19806035
Bsg	-3.642058	-0.64058906	0.000270467	0.002608858	0.084210526	0.210526316	0.18878908	0.46178553
Cst3	-3.035298	-0.64219403	0.002402981	0.017825633	0.267942584	0.421052632	0.695954	1.1172161
Mrc1	-4.8867517	-0.6426495	1.03E-06	2.61E-05	0.01722488	0.105263158	0.043632843	0.22255366
Ptpn22	-3.8598871	-0.64271754	0.000113439	0.001587765	0.025837321	0.105263158	0.047835354	0.21330258
Tubb5	-4.470732	-0.64379436	7.80E-06	0.000157882	0.042105263	0.157894737	0.08932658	0.32701498
Tmem176b	-3.4378507	-0.644083	0.000586351	0.004999028	0.05645933	0.157894737	0.13408642	0.33456603
Lasp1	-2.4594686	-0.64673144	0.01391429	0.076993381	0.059330144	0.131578947	0.13782641	0.30301595
Ybx1	-2.8819501	-0.64741385	0.003952224	0.026508267	0.153110048	0.276315789	0.34890395	0.6494372
Ssr2	-4.029555	-0.6475447	5.59E-05	0.000841615	0.035406699	0.131578947	0.07316461	0.26391283
Snrnp48	-3.1124048	-0.64802676	0.001855699	0.014096454	0.063157895	0.157894737	0.15072538	0.36107877
Atp5po	-2.0266368	-0.6515111	0.042699558	0.184024355	0.059330144	0.118421053	0.1325415	0.27247787
Cox6a1	-2.030434	-0.6538213	0.042312451	0.182595268	0.320574163	0.421052632	0.81635153	1.1360145
Serpinb6b	-3.5654302	-0.6547173	0.00036326	0.003435407	0.028708134	0.105263158	0.058880344	0.22293729
Ap2m1	-2.053492	-0.6553685	0.040024878	0.175645647	0.116746411	0.197368421	0.27464467	0.46867138
Unc119	-2.4008138	-0.65725845	0.016358653	0.082703474	0.079425837	0.157894737	0.18059203	0.3774654
Fam89b	-3.048167	-0.6590957	0.00230242	0.01711053	0.05645933	0.144736842	0.12681474	0.32265517
Pum1	-5.0501547	-0.65948147	4.41E-07	1.20E-05	0.016267943	0.105263158	0.040487763	0.23252247
Tmco1	-2.5415685	-0.65976465	0.011035633	0.064336057	0.086124402	0.171052632	0.19265825	0.40731144
Commd6	-5.3601923	-0.6604959	8.31E-08	3.01E-06	0.036363636	0.171052632	0.08604322	0.3398552
Ubn1	-3.2683961	-0.661014	0.001081589	0.008810207	0.052631579	0.144736842	0.12913525	0.34059745
Slc35c2	-2.4478137	-0.6617551	0.014372595	0.076993381	0.043062201	0.105263158	0.09852969	0.22873622
Snrpg	-4.8316436	-0.664754	1.35E-06	3.31E-05	0.079425837	0.25	0.18039003	0.51427394
LOC103693430	-5.0426245	-0.6649343	4.59E-07	1.25E-05	0.068899522	0.236842105	0.15270098	0.46777943
Tmem147	-7.2207193	-0.66580874	5.17E-13	5.95E-11	0.006698565	0.105263158	0.011971557	0.18706134
Luc7l2	-3.6843896	-0.66694015	0.000229251	0.002261709	0.052631579	0.157894737	0.12583824	0.35097334
Mir142	-3.3279648	-0.668115	0.000874829	0.007218989	0.037320574	0.118421053	0.09782003	0.27354872
Mtdh	-4.259366	-0.66826546	2.05E-05	0.000380967	0.032535885	0.131578947	0.072631314	0.2707892
Etfb	-4.7128506	-0.66857743	2.44E-06	5.47E-05	0.022966507	0.118421053	0.05236806	0.2249473
RGD1311899	-4.787886	-0.6715827	1.69E-06	4.00E-05	0.018181818	0.105263158	0.035480715	0.21104316
Cct6a	-4.7404222	-0.6723563	2.13E-06	4.92E-05	0.022966507	0.118421053	0.045730244	0.23080026
Akap17a	-3.0592873	-0.6724516	0.002218643	0.016532763	0.08708134	0.197368421	0.2118646	0.438104
Scamp3	-4.209351	-0.6735863	2.56E-05	0.00044951	0.0784689	0.223684211	0.17671409	0.45888025
Ccnd2	-5.7000093	-0.674976	1.20E-08	5.43E-07	0.023923445	0.144736842	0.05717334	0.29415226
Psip1	-3.7038293	-0.67889017	0.000212369	0.002110347	0.045933014	0.144736842	0.099794544	0.31154218
Mxd4	-3.7756484	-0.67985886	0.000159592	0.002081374	0.038277512	0.131578947	0.08761653	0.29106888
Srsf7	-5.135774	-0.6809146	2.81E-07	8.15E-06	0.061244019	0.223684211	0.13933118	0.44877544
LOC100360841	-4.3235273	-0.6816126	1.54E-05	0.000294673	0.259330144	0.5	0.6892151	1.2941325
Hsd17b10	-3.523494	-0.6821258	0.000425897	0.003972944	0.042105263	0.131578947	0.08889939	0.2867526
Ndufa2	-2.9968867	-0.6828604	0.00272752	0.019962969	0.049760766	0.131578947	0.114556625	0.29539907
Snx2	-2.3605425	-0.68292314	0.018248227	0.091441296	0.062200957	0.131578947	0.13589177	0.30818844
Esco1	-2.8782716	-0.6837163	0.003998607	0.026775689	0.059330144	0.144736842	0.14300169	0.33633265
LOC108348260	-3.6301587	-0.68435323	0.000283247	0.002725734	0.040191388	0.131578947	0.08422226	0.2726577
Eif3m	-4.322494	-0.68493396	1.54E-05	0.000295712	0.043062201	0.157894737	0.09087761	0.30069476
Tmed7	-4.004192	-0.6856259	6.22E-05	0.000929547	0.035406699	0.131578947	0.08491026	0.28178322
Vgll4	-4.518224	-0.68586653	6.24E-06	0.000130647	0.024880383	0.118421053	0.05162094	0.24031717
Akap9	-4.1860113	-0.68639153	2.84E-05	0.00048484	0.03923445	0.144736842	0.091683924	0.31592175
Atp5i	-3.2375634	-0.6871764	0.001205552	0.009636782	0.146411483	0.289473684	0.3441335	0.6700158
Serf2	-3.2083402	-0.6877537	0.001335035	0.01053045	0.427751196	0.578947368	1.1308239	1.6405437
Hspa4	-4.9575696	-0.68818885	7.14E-07	1.88E-05	0.046889952	0.184210526	0.10180585	0.36060813
Ndufb10	-3.565083	-0.6882656	0.000363741	0.003437979	0.069856459	0.184210526	0.15075521	0.39081427
LOC103694169	-4.7856913	-0.69003284	1.70E-06	4.04E-05	0.093779904	0.276315789	0.220241	0.5741126
Ndufa13	-4.273758	-0.6902185	1.92E-05	0.000359206	0.129186603	0.315789474	0.31304818	0.6994529
Mapre1	-2.2834284	-0.6905522	0.022405149	0.107145996	0.055502392	0.118421053	0.116071716	0.27896798
Anxa5	-5.9344673	-0.69056076	2.95E-09	1.52E-07	0.011483254	0.105263158	0.027171357	0.21258807
Araf	-4.72413	-0.69116074	2.31E-06	5.24E-05	0.022966507	0.118421053	0.05275974	0.23968026
Psmb1	-4.1569796	-0.69214064	3.22E-05	0.000539527	0.155023923	0.342105263	0.3568428	0.7779217
Zranb2	-5.3258643	-0.69478476	1.00E-07	3.58E-06	0.058373206	0.223684211	0.13763113	0.4423289
Copz1	-3.6588311	-0.69606984	0.000253368	0.002452557	0.060287081	0.171052632	0.12970592	0.35028583
Dnajb12	-4.0517607	-0.6975057	5.08E-05	0.000768391	0.023923445	0.105263158	0.051472336	0.23727098
Tmed9	-4.8202367	-0.6979747	1.43E-06	3.46E-05	0.026794258	0.131578947	0.057058	0.24552289
Btf3	-4.630365	-0.6979764	3.65E-06	7.97E-05	0.084210526	0.25	0.18425742	0.5082825
Lpxn	-6.832725	-0.6983352	8.33E-12	7.74E-10	0.020095694	0.157894737	0.038492016	0.27563763
Arhgap17	-3.0228257	-0.6987264	0.002504263	0.018501848	0.049760766	0.131578947	0.12165381	0.32090884
Ascc3	-3.2948036	-0.69973034	0.000984905	0.008086745	0.038277512	0.118421053	0.08604768	0.25786537
Ppil1	-4.2779083	-0.70273286	1.89E-05	0.000353378	0.032535885	0.131578947	0.06916746	0.26938128
Dok2	-2.9223936	-0.70313793	0.003473522	0.023673583	0.036363636	0.105263158	0.077839315	0.22960468
Psmd6	-4.621888	-0.70423144	3.80E-06	8.27E-05	0.034449761	0.144736842	0.07133409	0.30037946
LOC108349548	-2.9812975	-0.705108	0.002870299	0.02094274	0.084210526	0.184210526	0.18181035	0.41740116
LOC108351584	-3.6766024	-0.7094796	0.000236361	0.002313806	0.053588517	0.157894737	0.12161099	0.3575648
Ly49si1	-3.3144863	-0.7124041	0.000918117	0.007561014	0.038277512	0.118421053	0.09056145	0.2860805
Kansl3	-4.148349	-0.7128992	3.35E-05	0.000557436	0.022966507	0.105263158	0.053174544	0.22583495
Ran	-3.7941601	-0.7138154	0.000148144	0.00198888	0.044976077	0.144736842	0.09230216	0.2996047
Tbx21	-6.637944	-0.714318	3.18E-11	2.50E-09	0.00861244	0.105263158	0.017882762	0.198838
Mpc1	-4.2197556	-0.716247	2.45E-05	0.000436004	0.027751196	0.118421053	0.05783048	0.2522057
Atp1b1	-7.2004366	-0.7164063	6.00E-13	6.81E-11	0.006698565	0.105263158	0.014539486	0.19717102
Srp14	-3.6826367	-0.72011083	0.000230834	0.002274592	0.067942584	0.184210526	0.15523292	0.4187669
Ddost	-5.2778196	-0.7211008	1.31E-07	4.49E-06	0.032535885	0.157894737	0.06778004	0.3006958
Uimc1	-4.9728518	-0.72118914	6.60E-07	1.75E-05	0.025837321	0.131578947	0.05438152	0.2708965
Sptssa	-5.7270136	-0.7212253	1.02E-08	4.68E-07	0.016267943	0.118421053	0.02965542	0.2286496
Edc4	-3.749943	-0.72144514	0.000176875	0.002081374	0.026794258	0.105263158	0.061750006	0.24510677
Ppp1r10	-3.625278	-0.72162396	0.000288651	0.00277449	0.074641148	0.197368421	0.18328565	0.44199955
Ndufa5	-4.33599	-0.7219943	1.45E-05	0.000281084	0.043062201	0.157894737	0.0993192	0.32232922
Atp5h	-3.865994	-0.72215974	0.000110638	0.001555168	0.155980861	0.328947368	0.37716487	0.7835028
Casp1	-2.7118442	-0.72520816	0.006691001	0.042508385	0.117703349	0.223684211	0.28545043	0.55101633
B4galnt1	-3.9428852	-0.72575563	8.05E-05	0.001187464	0.024880383	0.105263158	0.056429513	0.23628077
Zfp384	-3.5677712	-0.72772586	0.000360031	0.003414686	0.028708134	0.105263158	0.06645209	0.24227701
Serbp1	-5.2766685	-0.72791076	1.32E-07	4.51E-06	0.0784689	0.263157895	0.17924955	0.54450524
Pfdn5	-2.8273282	-0.72891194	0.00469382	0.031026753	0.105263158	0.210526316	0.2466155	0.506726
Fn1	-3.7524762	-0.7296416	0.000175096	0.002081374	0.032535885	0.118421053	0.076854706	0.2770341
Sdf2	-3.334526	-0.7298808	0.000854449	0.007064989	0.051674641	0.144736842	0.11149681	0.3060993
Ahnak	-5.075219	-0.7300418	3.87E-07	1.07E-05	0.024880383	0.131578947	0.05610724	0.28275016
Psma3	-2.6225965	-0.73036903	0.008726254	0.053191983	0.103349282	0.197368421	0.23631364	0.47698656
Id2	-4.2841496	-0.7333481	1.83E-05	0.000344389	0.244976077	0.473684211	0.63432676	1.2134162
Itga4	-5.858668	-0.7335872	4.67E-09	2.31E-07	0.031578947	0.171052632	0.06974638	0.33944374
Acsl1	-6.1499143	-0.73386395	7.75E-10	4.46E-08	0.010526316	0.105263158	0.02457595	0.21675819
Mrpl57	-3.0779846	-0.73473585	0.002084057	0.01565756	0.115789474	0.236842105	0.2685633	0.5462576
Fdps	-4.5364943	-0.7349674	5.72E-06	0.000120753	0.024880383	0.118421053	0.05101245	0.25074327
Serpinb9	-6.6735215	-0.73790735	2.50E-11	2.04E-09	0.014354067	0.131578947	0.027959429	0.25253794
Myof	-5.378483	-0.73977447	7.51E-08	2.73E-06	0.014354067	0.105263158	0.033671167	0.22970863
Fam98c	-2.4528031	-0.74140716	0.01417479	0.076993381	0.043062201	0.105263158	0.102742866	0.25240546
Fgg	-3.1621442	-0.7432596	0.00156612	0.012058243	0.054545455	0.144736842	0.13291122	0.3399149
Smarca4	-5.9094367	-0.7435678	3.43E-09	1.76E-07	0.026794258	0.157894737	0.06037253	0.30925623
Paip1	-4.7347536	-0.74567205	2.19E-06	5.00E-05	0.027751196	0.131578947	0.065531045	0.2848653
Vsig4	-3.3886445	-0.74791455	0.00070239	0.005873399	0.037320574	0.118421053	0.09001742	0.28423667
Ehd4	-4.4035783	-0.7483929	1.06E-05	0.00021252	0.054545455	0.184210526	0.13165903	0.41192147
Stat2	-2.5905182	-0.7487709	0.009583154	0.057082565	0.066028708	0.144736842	0.15617478	0.35598266
C1qbp	-4.1238365	-0.7515252	3.73E-05	0.00057594	0.028708134	0.118421053	0.056335986	0.23942584
Hmg20b	-4.856914	-0.75160635	1.19E-06	2.94E-05	0.022009569	0.118421053	0.052914232	0.2680782
Bin1	-4.9001656	-0.752373	9.58E-07	2.47E-05	0.022009569	0.118421053	0.04208303	0.24671824
Mvp	-4.6683545	-0.75251704	3.04E-06	6.68E-05	0.089952153	0.263157895	0.20764878	0.5507456
Faslg	-7.5604725	-0.75594825	4.02E-14	6.34E-12	0.005741627	0.105263158	0.00933229	0.20659591
Nrdc	-3.0114877	-0.75698173	0.002599709	0.019104025	0.057416268	0.144736842	0.1325067	0.33429378
Mef2a	-4.2291183	-0.75990516	2.35E-05	0.000431103	0.071770335	0.210526316	0.16733052	0.47832835
Pla2g16	-5.5997677	-0.7634226	2.15E-08	9.26E-07	0.034449761	0.171052632	0.07449105	0.35062027
Srp19	-3.6422424	-0.7649935	0.000270273	0.002608519	0.040191388	0.131578947	0.086930044	0.28448015
Hspd1	-5.728846	-0.7679811	1.01E-08	4.65E-07	0.023923445	0.144736842	0.051872093	0.2844924
AABR07049994.1	-4.484418	-0.76940036	7.31E-06	0.000148897	0.054545455	0.184210526	0.10950324	0.37406507
Polr2a	-2.8127353	-0.77152073	0.004912206	0.032379216	0.070813397	0.157894737	0.16720851	0.39187285
Mrpl58	-6.0491824	-0.7735453	1.46E-09	8.03E-08	0.014354067	0.118421053	0.03180877	0.25452256
AABR07007675.1	-5.020404	-0.77449864	5.16E-07	1.39E-05	0.064114833	0.223684211	0.13953573	0.45195898
Ulk2	-6.651813	-0.77580035	2.90E-11	2.31E-09	0.00861244	0.105263158	0.019383809	0.22302993
Vps13c	-6.174534	-0.7763129	6.64E-10	3.84E-08	0.010526316	0.105263158	0.023059953	0.2183763
Eif1a	-4.566706	-0.77632225	4.95E-06	0.000106185	0.029665072	0.131578947	0.06510722	0.28378618
Tmem176a	-3.022849	-0.77761054	0.002504072	0.018501848	0.073684211	0.171052632	0.17407414	0.4135317
Capzb	-2.6920884	-0.7817003	0.007100612	0.044435567	0.215311005	0.342105263	0.50853926	0.8403951
Bcap29	-6.1829143	-0.78172773	6.29E-10	3.66E-08	0.021052632	0.144736842	0.037395287	0.27728114
Epsti1	-4.2528214	-0.78266853	2.11E-05	0.000390952	0.032535885	0.131578947	0.074735254	0.2799873
Utp11	-5.124273	-0.78515714	2.99E-07	8.57E-06	0.03923445	0.171052632	0.088795744	0.3580085
Spcs1	-4.3532305	-0.7852917	1.34E-05	0.00026358	0.05645933	0.184210526	0.11736885	0.38122666
Zufsp	-4.545266	-0.7855637	5.49E-06	0.000116129	0.029665072	0.131578947	0.07122626	0.30590954
Jmjd6	-5.5396595	-0.78629655	3.03E-08	1.29E-06	0.013397129	0.105263158	0.033663753	0.21516795
Polr2c	-5.30906	-0.78635883	1.10E-07	3.84E-06	0.022966507	0.131578947	0.048703775	0.2660659
Eef1b2	-5.0224137	-0.78681076	5.10E-07	1.38E-05	0.064114833	0.223684211	0.1447417	0.47036803
Limd2	-3.7482154	-0.7877239	0.000178097	0.002081374	0.215311005	0.394736842	0.5179329	0.9907553
Snrnp70	-4.611142	-0.79165184	4.00E-06	8.69E-05	0.155023923	0.368421053	0.3738876	0.8446472
Cox7b	-3.7192237	-0.7920453	0.000199836	0.002081374	0.052631579	0.157894737	0.111837454	0.33885527
Xrn2	-4.3013544	-0.7939587	1.70E-05	0.000320164	0.044019139	0.157894737	0.09484052	0.3348157
S100a6	-3.7915301	-0.7947703	0.000149722	0.002007775	0.130143541	0.289473684	0.3667526	0.78426623
Eprs	-4.764808	-0.7952766	1.89E-06	4.47E-05	0.027751196	0.131578947	0.061416514	0.28654122
Apol3	-5.7632256	-0.7992319	8.25E-09	3.87E-07	0.032535885	0.171052632	0.0743841	0.34700167
Rbbp7	-6.278624	-0.799465	3.42E-10	2.03E-08	0.027751196	0.171052632	0.06222834	0.33096012
Bst2	-3.7428932	-0.8021492	0.000181914	0.002081374	0.052631579	0.157894737	0.12038829	0.36234194
Zfp36l1	-4.7204833	-0.8045754	2.35E-06	5.31E-05	0.075598086	0.236842105	0.18229763	0.51195997
Rsf1	-3.9024603	-0.80468106	9.52E-05	0.001362911	0.055502392	0.171052632	0.1355821	0.37248853
Mt-co1	-5.8059993	-0.80557126	6.40E-09	3.03E-07	0.999043062	1	4.7115574	5.2170463
Cd81	-4.102011	-0.8056187	4.10E-05	0.000627175	0.060287081	0.184210526	0.13717213	0.4103712
Erh	-3.3663568	-0.8062147	0.000761681	0.006332967	0.075598086	0.184210526	0.16033134	0.41914818
LOC103694872	-4.0605335	-0.80926645	4.90E-05	0.000742127	0.023923445	0.105263158	0.052128714	0.24048539
Pdia6	-3.053397	-0.80983925	0.002262665	0.016830297	0.049760766	0.131578947	0.10950704	0.31774527
Brd1	-4.6136203	-0.8126781	3.96E-06	8.60E-05	0.023923445	0.118421053	0.056143142	0.25585997
Ets1	-6.0256643	-0.8129639	1.68E-09	9.20E-08	0.059330144	0.25	0.13909891	0.50082755
Pycard	-4.0966005	-0.81463474	4.19E-05	0.000639627	0.219138756	0.421052632	0.54652923	1.0738816
Fgb	-3.3801112	-0.81943154	0.000724565	0.006036574	0.06507177	0.171052632	0.1686429	0.40976167
Tcirg1	-3.103064	-0.8223043	0.001915281	0.014522229	0.048803828	0.131578947	0.11653442	0.32437178
Csf1r	-4.416332	-0.8228184	1.00E-05	0.000201343	0.11291866	0.289473684	0.2718492	0.66254187
Cytip	-3.55366	-0.8230106	0.00037991	0.00357437	0.042105263	0.131578947	0.089602366	0.30869648
Anp32e	-5.946087	-0.825143	2.75E-09	1.43E-07	0.03062201	0.171052632	0.06418279	0.31898963
LOC100363469	-4.82582	-0.82622004	1.39E-06	3.39E-05	0.116746411	0.315789474	0.29541108	0.7568465
Atp5f1e	-4.0369782	-0.82661235	5.41E-05	0.000816181	0.154066986	0.342105263	0.3825444	0.82028854
Hnrnph1	-4.055109	-0.8277087	5.01E-05	0.000758862	0.041148325	0.144736842	0.09645542	0.32572642
RGD1562420	-4.968659	-0.8291569	6.74E-07	1.78E-05	0.142583732	0.368421053	0.3582652	0.86072487
Slc11a1	-2.2745426	-0.8297129	0.022933385	0.109544713	0.106220096	0.184210526	0.24350573	0.47961754
Eif3g	-4.6856503	-0.8324053	2.79E-06	6.18E-05	0.050717703	0.184210526	0.11179818	0.39115125
Phyh	-4.903641	-0.8346023	9.41E-07	2.43E-05	0.01722488	0.105263158	0.039969724	0.22791488
Ankrd11	-3.8870249	-0.8353161	0.00010148	0.001442478	0.111961722	0.263157895	0.27486667	0.65125823
1-Sep	-3.0276687	-0.83545583	0.002464481	0.018248923	0.110047847	0.223684211	0.25753218	0.5523443
Chd6	-5.8657837	-0.8359965	4.47E-09	2.23E-07	0.015311005	0.118421053	0.03349611	0.24834144
Itgal	-3.6751113	-0.83678544	0.000237746	0.002322219	0.114832536	0.263157895	0.28339455	0.63268095
LOC100362027	-3.8173018	-0.8371701	0.000134919	0.001859916	0.168421053	0.342105263	0.4165595	0.8599315
Cnbp	-4.461385	-0.837422	8.14E-06	0.000164727	0.081339713	0.236842105	0.17880839	0.5015227
Akr1a1	-7.2196364	-0.8382529	5.21E-13	5.95E-11	0.036363636	0.223684211	0.07733048	0.4169941
Vtn	-3.7019942	-0.8420143	0.000213911	0.002123107	0.033492823	0.118421053	0.07622529	0.28005046
Abracl	-4.8052096	-0.843748	1.55E-06	3.70E-05	0.074641148	0.236842105	0.17407596	0.51839775
Mrps33	-5.871469	-0.84480476	4.32E-09	2.17E-07	0.019138756	0.131578947	0.036455814	0.26647714
Tmsb15b2	-6.6925287	-0.8448861	2.19E-11	1.83E-09	0.021052632	0.157894737	0.043762535	0.3086288
Snrpd2	-5.5033607	-0.8461908	3.73E-08	1.56E-06	0.074641148	0.263157895	0.16373937	0.5285764
Rpl13a	-6.434138	-0.846574	1.24E-10	8.42E-09	0.022966507	0.157894737	0.045929037	0.31270617
Bloc1s2	-2.878737	-0.84749484	0.003992711	0.026747096	0.050717703	0.131578947	0.11621678	0.2767737
Selenoh	-4.8764133	-0.85012233	1.08E-06	2.72E-05	0.037320574	0.157894737	0.081541866	0.35062462
Rbm3	-3.8423288	-0.8547222	0.000121872	0.001695697	0.153110048	0.328947368	0.36090297	0.75518864
Scp2	-4.1875553	-0.85675	2.82E-05	0.000484522	0.066028708	0.197368421	0.1413238	0.42316705
RT1-M3-1	-5.731236	-0.85831374	9.97E-09	4.61E-07	0.016267943	0.118421053	0.033022344	0.25604376
Atp5f1b	-4.376063	-0.8598172	1.21E-05	0.000239442	0.210526316	0.434210526	0.51744473	1.0503161
Eif4a2	-4.7976913	-0.8600157	1.61E-06	3.83E-05	0.055502392	0.197368421	0.12923744	0.4363282
Cox5a	-5.0397854	-0.86217237	4.66E-07	1.26E-05	0.105263158	0.302631579	0.23647945	0.645427
Hypk	-3.5928164	-0.8663936	0.000327123	0.003125715	0.070813397	0.184210526	0.1563261	0.4279133
Ly86	-3.444093	-0.86913526	0.000572979	0.004966109	0.037320574	0.118421053	0.08404252	0.30281416
AABR07062183.1	-5.7199764	-0.870618	1.07E-08	4.85E-07	0.016267943	0.118421053	0.03313408	0.26230732
Crcp	-5.901651	-0.87217736	3.60E-09	1.83E-07	0.015311005	0.118421053	0.03136118	0.2653709
Cd69	-4.6670275	-0.87470585	3.06E-06	6.71E-05	0.028708134	0.131578947	0.058653224	0.28211182
Ralbp1	-2.5232697	-0.87609845	0.011626919	0.067282304	0.067942584	0.144736842	0.15963188	0.37112224
Mrps14	-3.4585896	-0.8772872	0.000543012	0.004903715	0.029665072	0.105263158	0.06781887	0.24075408
Cox7a2l	-4.237902	-0.87762034	2.26E-05	0.000415977	0.149282297	0.342105263	0.36168593	0.8003435
Hsp90b1	-5.2538843	-0.8802708	1.49E-07	4.72E-06	0.066985646	0.236842105	0.15170108	0.51104516
Pld4	-5.5044436	-0.8816673	3.70E-08	1.55E-06	0.035406699	0.171052632	0.07908403	0.36902264
Rpl36al	-5.2975206	-0.8833068	1.17E-07	4.06E-06	0.146411483	0.381578947	0.39102426	0.9917916
Cib1	-2.9803228	-0.8857795	0.002879447	0.021000169	0.118660287	0.236842105	0.27345017	0.5613581
Hamp	-5.211263	-0.8872888	1.88E-07	5.57E-06	0.054545455	0.210526316	0.12404465	0.4340515
Mx1	-4.977595	-0.8919638	6.44E-07	1.71E-05	0.025837321	0.131578947	0.05413122	0.28012207
Rbm4	-3.4508827	-0.893204	0.000558756	0.004962231	0.03062201	0.105263158	0.061211787	0.2566237
Isyna1	-7.471216	-0.89533466	7.95E-14	1.14E-11	0.013397129	0.144736842	0.028171716	0.291247
Rpl12	-5.3524194	-0.89535934	8.68E-08	3.11E-06	0.071770335	0.25	0.1642906	0.5545366
RGD1311703	-5.0173326	-0.89680177	5.24E-07	1.41E-05	0.046889952	0.184210526	0.1021876	0.40480208
Axl	-4.2724547	-0.89781153	1.93E-05	0.000360493	0.032535885	0.131578947	0.07894706	0.30639902
Rps3a	-5.5977006	-0.89902383	2.17E-08	9.35E-07	0.155023923	0.421052632	0.39490706	0.99507934
Hint1	-3.5654457	-0.8998246	0.000363238	0.003435407	0.041148325	0.131578947	0.08557686	0.27624372
Uqcrh	-4.795106	-0.90030164	1.63E-06	3.87E-05	0.133971292	0.342105263	0.31423077	0.77183217
Rpl37	-4.5799236	-0.9005766	4.65E-06	0.000100259	0.059330144	0.197368421	0.1284352	0.42763218
Nt5c	-3.484778	-0.90090424	0.000492546	0.004563611	0.036363636	0.118421053	0.07587437	0.27838093
Setx	-2.849851	-0.9021137	0.004373971	0.02901748	0.038277512	0.105263158	0.087882034	0.28186002
Atrx-1	-10.520929	-0.90309346	6.92E-26	5.42E-23	0	0.105263158	0	0.22394718
LOC100359583	-4.364413	-0.9059361	1.27E-05	0.000251655	0.335885167	0.539473684	0.9495883	1.6672393
Anapc11	-5.015114	-0.906079	5.30E-07	1.42E-05	0.041148325	0.171052632	0.08790503	0.37156078
Zfp706	-4.1998434	-0.9075504	2.67E-05	0.000463856	0.094736842	0.25	0.21740392	0.5681586
Spcs2	-5.10075	-0.9145121	3.38E-07	9.38E-06	0.10430622	0.302631579	0.24546663	0.69152737
Blvra	-4.826252	-0.9156587	1.39E-06	3.39E-05	0.048803828	0.184210526	0.1154694	0.41281313
Sh2d1a	-7.294572	-0.916926	3.00E-13	3.70E-11	0.011483254	0.131578947	0.022666063	0.2700962
Nono	-5.4405837	-0.9177406	5.31E-08	2.09E-06	0.052631579	0.210526316	0.1155159	0.45779878
Dnajc19	-6.510977	-0.9180776	7.47E-11	5.56E-09	0.015311005	0.131578947	0.03154831	0.27865416
Phf14	-4.1117883	-0.9183094	3.93E-05	0.00060457	0.040191388	0.144736842	0.0945533	0.32867822
Cd300le	-4.27287	-0.920302	1.93E-05	0.000360231	0.058373206	0.184210526	0.138096	0.45400238
RT1-Da	-2.327527	-0.92232054	0.019937226	0.098228766	0.225837321	0.342105263	0.5814445	0.9099221
AABR07039345.1	-7.1596146	-0.92305773	8.09E-13	8.75E-11	0.018181818	0.157894737	0.036200523	0.31496254
Itih3	-5.1112647	-0.9251796	3.20E-07	8.94E-06	0.024880383	0.131578947	0.056886822	0.30992994
Secisbp2l	-3.0467713	-0.9252754	0.002313136	0.017182399	0.043062201	0.118421053	0.09493528	0.31128392
LOC108352650	-5.320833	-0.9253864	1.03E-07	3.66E-06	0.422009569	0.671052632	1.1785259	2.0803356
Prkcsh	-5.61945	-0.92558235	1.92E-08	8.31E-07	0.034449761	0.171052632	0.074062236	0.36551586
Evl	-3.7982116	-0.926597	0.000145744	0.001958254	0.051674641	0.157894737	0.108943984	0.35122153
Skap1	-6.111485	-0.92744446	9.87E-10	5.64E-08	0.025837321	0.157894737	0.047229648	0.32369795
Klrk1	-7.8913755	-0.9284018	2.99E-15	5.46E-13	0.014354067	0.157894737	0.028620359	0.31884146
Cst7	-7.1105933	-0.93068904	1.16E-12	1.23E-10	0.022009569	0.171052632	0.04419135	0.3456163
Rps25	-4.5927844	-0.93091494	4.37E-06	9.45E-05	0.135885167	0.328947368	0.3200691	0.77673584
Slc25a5	-5.2581296	-0.93205	1.46E-07	4.72E-06	0.193301435	0.447368421	0.4811114	1.1207945
Ppm1g	-3.2056787	-0.93260473	0.001347444	0.010623231	0.032535885	0.105263158	0.07216534	0.23079173
7-Sep	-4.987996	-0.9331158	6.10E-07	1.62E-05	0.125358852	0.328947368	0.27941465	0.7400833
C3	-5.104478	-0.93331903	3.32E-07	9.23E-06	0.105263158	0.302631579	0.25827488	0.7224758
Rps16	-4.340327	-0.934374	1.42E-05	0.000277102	0.29569378	0.513157895	0.78086495	1.4511155
Nmt1	-4.7001433	-0.9364993	2.60E-06	5.79E-05	0.028708134	0.131578947	0.057339896	0.29674926
Bola2	-5.221623	-0.9369299	1.77E-07	5.33E-06	0.093779904	0.289473684	0.21997969	0.6526063
Psme2	-4.646629	-0.93722713	3.37E-06	7.39E-05	0.157894737	0.368421053	0.37524483	0.8756918
Ssb	-5.5787487	-0.9431422	2.42E-08	1.04E-06	0.044976077	0.197368421	0.09789748	0.42037913
Ltn1	-7.3319654	-0.9443349	2.27E-13	2.94E-11	0.00861244	0.118421053	0.021229638	0.2454522
AABR07064810.1	-4.4750276	-0.9467581	7.64E-06	0.000154932	0.083253589	0.236842105	0.17941478	0.521668
Cnpy2	-5.531977	-0.94753253	3.17E-08	1.35E-06	0.01722488	0.118421053	0.036435876	0.24352105
Cuta	-5.83086	-0.9512224	5.51E-09	2.63E-07	0.032535885	0.171052632	0.065210655	0.35142335
Slfn5	-4.9563565	-0.9517986	7.18E-07	1.89E-05	0.099521531	0.289473684	0.22792496	0.64187443
Ing2	-2.1489933	-0.9519039	0.031634935	0.144278466	0.050717703	0.105263158	0.112259425	0.29676962
Commd4	-5.185594	-0.9526707	2.15E-07	6.37E-06	0.03923445	0.171052632	0.08331788	0.37423816
LOC684988	-4.287177	-0.9550923	1.81E-05	0.000340118	0.092822967	0.25	0.21790576	0.5831898
Sit1	-4.9880896	-0.9578469	6.10E-07	1.62E-05	0.01722488	0.105263158	0.028726876	0.24153596
Hnrnpa3	-5.1520505	-0.95810765	2.58E-07	7.51E-06	0.075598086	0.25	0.16972645	0.543479
Eif4a1	-5.083008	-0.9584646	3.72E-07	1.03E-05	0.136842105	0.355263158	0.32294747	0.8385636
Smc6	-4.7001433	-0.95905113	2.60E-06	5.79E-05	0.028708134	0.131578947	0.06281564	0.32311854
Ccr5	-5.7612324	-0.95985407	8.35E-09	3.89E-07	0.012440191	0.105263158	0.028533367	0.24419725
Ybx3	-9.660922	-0.96419656	4.42E-22	2.20E-19	0.003827751	0.131578947	0.009426685	0.2563246
Nop53	-5.616435	-0.9654589	1.95E-08	8.44E-07	0.145454545	0.394736842	0.34703162	0.9252875
Cd3e	-4.8196135	-0.96772254	1.44E-06	3.47E-05	0.049760766	0.184210526	0.11579276	0.43976438
Rbp4	-4.044639	-0.9700007	5.24E-05	0.000790672	0.04784689	0.157894737	0.11585992	0.370735
Dynll1	-4.405827	-0.97229767	1.05E-05	0.000210583	0.098564593	0.263157895	0.22749265	0.59533286
Hint2	-5.427799	-0.97267026	5.71E-08	2.13E-06	0.014354067	0.105263158	0.028914867	0.24985339
Ctbp1	-6.301267	-0.97267497	2.95E-10	1.79E-08	0.032535885	0.184210526	0.06641207	0.38087872
Tcerg1	-3.7492888	-0.97304255	0.000177337	0.002081374	0.03923445	0.131578947	0.09205752	0.32581094
Rps10	-5.388245	-0.97976834	7.11E-08	2.61E-06	0.060287081	0.223684211	0.11857079	0.4639312
Yaf2	-5.2390637	-0.9821969	1.61E-07	4.90E-06	0.015311005	0.105263158	0.035263423	0.26223502
Rock2	-8.054976	-0.9825891	7.95E-16	1.61E-13	0.013397129	0.157894737	0.030229071	0.33090478
Rpl34	-4.51885	-0.98287857	6.22E-06	0.000130428	0.311961722	0.526315789	0.86588347	1.6115402
Rexo2	-6.7538033	-0.9836428	1.44E-11	1.26E-09	0.032535885	0.197368421	0.07247879	0.4084505
Cox4i1	-4.817994	-0.9852086	1.45E-06	3.49E-05	0.275598086	0.5	0.6878139	1.3700596
Scand1	-5.356626	-0.9855415	8.48E-08	3.05E-06	0.072727273	0.25	0.16799521	0.58211905
Stub1	-4.6959033	-0.99220866	2.65E-06	5.90E-05	0.033492823	0.144736842	0.076872446	0.32499945
Cep295	-5.1814327	-0.9944416	2.20E-07	6.49E-06	0.023923445	0.131578947	0.05882633	0.30040714
Eif2s2	-4.3159804	-0.99538755	1.59E-05	0.000302804	0.079425837	0.223684211	0.1842155	0.54186004
Macf1	-4.7925496	-0.9964536	1.65E-06	3.91E-05	0.044019139	0.171052632	0.09902479	0.3960897
Eif3a	-4.192617	-0.9965149	2.76E-05	0.000475873	0.040191388	0.144736842	0.09110443	0.35736194
Metap2	-6.6865683	-0.9980302	2.28E-11	1.90E-09	0.024880383	0.171052632	0.054046765	0.34752545
Itih4	-5.0048656	-0.99889314	5.59E-07	1.49E-05	0.025837321	0.131578947	0.059274677	0.31629255
Prpf8	-3.2647953	-1.0011737	0.001095432	0.008887756	0.032535885	0.105263158	0.074005164	0.2758973
Dmpk	-5.972878	-1.0019462	2.33E-09	1.24E-07	0.011483254	0.105263158	0.024307156	0.2480006
Ddx39b	-5.044258	-1.0027281	4.55E-07	1.24E-05	0.069856459	0.236842105	0.16372573	0.5260629
LOC299282	-5.1841025	-1.0031829	2.17E-07	6.41E-06	0.033492823	0.157894737	0.08171584	0.35931802
Ssr4	-3.755455	-1.0043415	0.000173027	0.002081374	0.066985646	0.184210526	0.15519294	0.44689605
Ssrp1	-7.1731973	-1.0062885	7.33E-13	8.09E-11	0.037320574	0.223684211	0.076639734	0.44394043
Ugt2b	-5.7213836	-1.0071217	1.06E-08	4.83E-07	0.016267943	0.118421053	0.039459676	0.29510814
Ndufa10l1-1	-11.164122	-1.0087162	6.11E-29	5.49E-26	0	0.118421053	0	0.24869142
Edf1	-5.507275	-1.0101167	3.64E-08	1.53E-06	0.089952153	0.289473684	0.20041466	0.64606327
Zap70	-5.5117984	-1.0105546	3.55E-08	1.49E-06	0.022009569	0.131578947	0.04154949	0.2925234
Klf4	-3.6803334	-1.0126034	0.000232929	0.002288384	0.068899522	0.184210526	0.17093594	0.47225887
Tmem256	-4.0743194	-1.0127476	4.61E-05	0.000702099	0.023923445	0.105263158	0.051859047	0.25975376
Dpy19l1	-6.6795506	-1.0129755	2.40E-11	1.97E-09	0.00861244	0.105263158	0.017339783	0.24729992
Gstp1	-5.237573	-1.0145587	1.63E-07	4.93E-06	0.062200957	0.223684211	0.13939331	0.51473486
Rpl37a	-5.7413673	-1.0149862	9.39E-09	4.36E-07	0.328229665	0.618421053	0.9063299	1.8412416
LOC100359922	-5.162829	-1.01618	2.43E-07	7.12E-06	0.254545455	0.5	0.70787877	1.515728
Pltp	-3.858076	-1.01662	0.000114283	0.001595613	0.13492823	0.289473684	0.33037838	0.753002
Mdh1	-6.3117294	-1.0210463	2.76E-10	1.68E-08	0.032535885	0.184210526	0.06764212	0.39826882
Cct5	-6.2154346	-1.0215876	5.12E-10	3.02E-08	0.058373206	0.25	0.1295912	0.54840314
Uba52	-5.1302958	-1.0271492	2.89E-07	8.36E-06	0.392344498	0.618421053	1.0537832	1.8814539
Cfdp1	-5.897347	-1.027992	3.69E-09	1.87E-07	0.015311005	0.118421053	0.031784628	0.2842192
Klre1	-8.064829	-1.0284325	7.33E-16	1.53E-13	0.013397129	0.157894737	0.025998402	0.3045516
Ctcf	-4.8138075	-1.0288644	1.48E-06	3.55E-05	0.043062201	0.171052632	0.10326977	0.3774416
Rps27	-5.078685	-1.0305072	3.80E-07	1.05E-05	0.699521531	0.802631579	2.2668924	3.0868244
Ikzf3	-6.072601	-1.033021	1.26E-09	7.04E-08	0.014354067	0.118421053	0.026770296	0.25597674
Canx	-6.07932	-1.0341781	1.21E-09	6.80E-08	0.061244019	0.25	0.13179547	0.54235196
Parp1	-5.574813	-1.0391861	2.48E-08	1.06E-06	0.01722488	0.118421053	0.034419347	0.26976886
Cxcr3	-7.7146525	-1.0400863	1.21E-14	2.04E-12	0.015311005	0.157894737	0.029252129	0.33212507
Eef2	-6.2926836	-1.0417693	3.12E-10	1.87E-08	0.140669856	0.421052632	0.34852108	1.0072477
Krtcap2	-4.0149913	-1.0433865	5.94E-05	0.000890421	0.029665072	0.118421053	0.06810406	0.26455033
Rpl5	-6.212623	-1.0437326	5.21E-10	3.06E-08	0.119617225	0.381578947	0.29920426	0.8974936
Sfpq	-6.49434	-1.043802	8.34E-11	6.15E-09	0.048803828	0.236842105	0.11562233	0.50848556
Srsf6	-5.8888564	-1.0466702	3.89E-09	1.96E-07	0.042105263	0.197368421	0.08950143	0.44271177
LOC100360449	-5.1277523	-1.0486047	2.93E-07	8.43E-06	0.186602871	0.421052632	0.4891056	1.1634017
Prpf40a	-4.5534897	-1.049929	5.28E-06	0.000111823	0.0784689	0.236842105	0.1914592	0.55258876
AABR07065438.1	-6.045773	-1.0512704	1.49E-09	8.18E-08	0.061244019	0.25	0.1334296	0.53215986
Leprot	-4.900725	-1.0516483	9.55E-07	2.47E-05	0.031578947	0.144736842	0.066600315	0.31305504
Prpf4b	-6.1855226	-1.0529262	6.19E-10	3.61E-08	0.099521531	0.342105263	0.24205197	0.7629982
Rras	-5.7366056	-1.0536103	9.66E-09	4.47E-07	0.020095694	0.131578947	0.041198555	0.29648647
AABR07021544.1	-5.7165813	-1.054538	1.09E-08	4.94E-07	0.020095694	0.131578947	0.040406227	0.278859
Rps15	-5.053026	-1.0558054	4.35E-07	1.19E-05	0.300478469	0.552631579	0.7884803	1.573397
Serpina1	-4.8704834	-1.0580053	1.11E-06	2.77E-05	0.088995215	0.263157895	0.21060117	0.6174678
RT1-Ba	-2.9437487	-1.0616559	0.003242631	0.022548968	0.159808612	0.289473684	0.39719915	0.7675379
Cd3g	-5.5821385	-1.0626894	2.38E-08	1.02E-06	0.05645933	0.223684211	0.14052917	0.5410329
Romo1	-4.8979416	-1.0642136	9.68E-07	2.49E-05	0.043062201	0.171052632	0.08827731	0.38397652
Atp5mc2	-5.005688	-1.0653256	5.57E-07	1.49E-05	0.106220096	0.302631579	0.25443086	0.7092259
Pnp	-4.926755	-1.0667366	8.36E-07	2.18E-05	0.026794258	0.131578947	0.058277305	0.33170313
Rpl24	-5.36807	-1.070917	7.96E-08	2.89E-06	0.215311005	0.473684211	0.5660849	1.3084416
AABR07006258.2	-6.5454865	-1.0765036	5.93E-11	4.56E-09	0.025837321	0.171052632	0.057689138	0.3607384
LOC100362830	-5.3855867	-1.0809382	7.22E-08	2.64E-06	0.147368421	0.381578947	0.36967734	0.9716672
Nme2	-6.002962	-1.0849582	1.94E-09	1.05E-07	0.044976077	0.210526316	0.095423415	0.4314755
Luc7l3	-4.54365	-1.0873519	5.53E-06	0.000116873	0.035406699	0.144736842	0.080111995	0.333501
Pnn	-7.314908	-1.0881374	2.58E-13	3.27E-11	0.058373206	0.289473684	0.13847058	0.6287884
Lsm12	-4.9688764	-1.0887134	6.73E-07	1.78E-05	0.036363636	0.157894737	0.07995381	0.36943397
Atp2b4	-6.4591174	-1.0900496	1.05E-10	7.60E-09	0.012440191	0.118421053	0.025461594	0.27790326
Rpl18	-5.4777718	-1.0904083	4.31E-08	1.78E-06	0.309090909	0.578947368	0.8331073	1.693409
AABR07048474.1	-8.300989	-1.0912614	1.03E-16	2.46E-14	0.003827751	0.105263158	0.008612152	0.24724653
Atp5mc1	-4.6787086	-1.0937886	2.89E-06	6.37E-05	0.052631579	0.184210526	0.11239677	0.43344432
Chd4	-5.4613185	-1.094036	4.73E-08	1.93E-06	0.036363636	0.171052632	0.07294246	0.3652501
Gc	-5.405792	-1.0955547	6.45E-08	2.38E-06	0.045933014	0.197368421	0.11549104	0.43141195
Cd74	-3.7009943	-1.0966316	0.000214756	0.002130207	0.642105263	0.815789474	1.8595597	2.5655859
Hnrnpa1	-5.4767156	-1.0980961	4.33E-08	1.79E-06	0.046889952	0.197368421	0.10142375	0.44742617
Art2b	-5.94407	-1.0987107	2.78E-09	1.44E-07	0.011483254	0.105263158	0.025783345	0.2295873
Atp5f1d	-5.7738357	-1.0987887	7.75E-09	3.65E-07	0.054545455	0.223684211	0.11440947	0.4908433
Hist1h1e	-7.516655	-1.0998659	5.62E-14	8.40E-12	0.115789474	0.434210526	0.31318003	1.0699091
Skp1	-5.5283384	-1.1032914	3.23E-08	1.36E-06	0.075598086	0.263157895	0.18186116	0.61542624
Rida	-3.8526144	-1.1049621	0.000116863	0.001628757	0.031578947	0.118421053	0.07349489	0.2952776
Etnk1	-5.440363	-1.1059567	5.32E-08	2.09E-06	0.022009569	0.131578947	0.052908547	0.31069562
Gstm1	-6.4483423	-1.1067014	1.13E-10	8.02E-09	0.026794258	0.171052632	0.06335825	0.37358686
Rps11	-5.359738	-1.1069942	8.33E-08	3.01E-06	0.262200957	0.513157895	0.664215	1.4333888
Stoml2	-8.92944	-1.1078092	4.28E-19	1.44E-16	0.007655502	0.144736842	0.014945834	0.27280298
Foxn3	-6.572405	-1.1103232	4.95E-11	3.84E-09	0.022009569	0.157894737	0.050600465	0.36187926
Hnrnpd	-5.0503855	-1.1138414	4.41E-07	1.20E-05	0.155980861	0.381578947	0.37064964	0.92566836
AABR07073038.1	-6.7163043	-1.1191707	1.86E-11	1.57E-09	0.042105263	0.223684211	0.093297176	0.47684127
Rps14	-4.13565	-1.1241895	3.54E-05	0.000572551	0.371291866	0.539473684	1.0134583	1.7088124
Ly6e	-4.5294285	-1.125407	5.91E-06	0.000124702	0.061244019	0.197368421	0.13896622	0.47811103
Mt-atp8	-6.4472523	-1.1259906	1.14E-10	8.04E-09	0.124401914	0.394736842	0.29031193	0.9027668
Ndufb2	-6.450556	-1.1272177	1.11E-10	7.93E-09	0.061244019	0.263157895	0.13267894	0.5787956
Rpl41	-6.997514	-1.1300637	2.61E-12	2.61E-10	0.517703349	0.828947368	1.5043917	2.7376645
Bod1l1	-3.3807867	-1.1315544	0.000722787	0.006024809	0.038277512	0.118421053	0.08687022	0.32415986
Mbd2	-5.2162547	-1.131866	1.83E-07	5.46E-06	0.03923445	0.171052632	0.079347305	0.37753808
Glul	-3.4021707	-1.1386098	0.000668529	0.0056095	0.085167464	0.197368421	0.1938157	0.5241345
Aga	-6.451481	-1.1402851	1.11E-10	7.92E-09	0.012440191	0.118421053	0.026642319	0.29185304
Ppia	-5.2911983	-1.1407105	1.22E-07	4.19E-06	0.132057416	0.355263158	0.3368583	0.91982865
Gngt2	-4.2276754	-1.142285	2.36E-05	0.000431467	0.09569378	0.25	0.23108779	0.6163981
Rps3	-5.1581597	-1.1426992	2.49E-07	7.28E-06	0.279425837	0.526315789	0.7369054	1.5321263
Rpp21	-4.221437	-1.1451095	2.43E-05	0.000435837	0.046889952	0.157894737	0.094040774	0.38658315
Rps20	-5.9549847	-1.1464643	2.60E-09	1.36E-07	0.266028708	0.552631579	0.7248342	1.6327966
Trmt112	-6.570019	-1.1475761	5.03E-11	3.88E-09	0.070813397	0.289473684	0.15614307	0.6488831
Cat	-5.275515	-1.1502	1.32E-07	4.53E-06	0.033492823	0.157894737	0.068581976	0.36403325
Eif3d	-4.771005	-1.1525884	1.83E-06	4.34E-05	0.032535885	0.144736842	0.07114961	0.30317903
Rpl7	-5.1065683	-1.1570532	3.28E-07	9.14E-06	0.204784689	0.434210526	0.535658	1.2477549
Gadd45g	-5.686868	-1.159515	1.29E-08	5.78E-07	0.020095694	0.131578947	0.048941527	0.29693517
Prdx1	-5.769873	-1.1597064	7.93E-09	3.73E-07	0.077511962	0.276315789	0.18141434	0.62849784
Naca	-5.3943768	-1.1620462	6.88E-08	2.52E-06	0.131100478	0.355263158	0.29548973	0.8425049
Cd5l	-4.796343	-1.1637841	1.62E-06	3.85E-05	0.044019139	0.171052632	0.11049222	0.42942804
Abi3	-5.31342	-1.1686584	1.08E-07	3.78E-06	0.060287081	0.223684211	0.14029922	0.52016854
Tmsb10	-5.9159675	-1.1717718	3.30E-09	1.70E-07	0.374162679	0.644736842	1.0435922	2.0500994
Gimap7	-6.3324738	-1.1724627	2.41E-10	1.51E-08	0.045933014	0.223684211	0.107189976	0.48768565
Uqcrb-1	-11.773283	-1.1832353	5.36E-32	6.30E-29	0	0.131578947	0	0.29023284
Cyfip1	-7.3129	-1.1896218	2.61E-13	3.28E-11	0.011483254	0.131578947	0.023821432	0.31653696
LOC108348287	-6.0531096	-1.1912614	1.42E-09	7.87E-08	0.067942584	0.263157895	0.15787452	0.63052046
AABR07018078.1	-6.4242067	-1.1934148	1.33E-10	8.58E-09	0.041148325	0.210526316	0.09200204	0.49018133
Apoh	-7.0075655	-1.199458	2.43E-12	2.45E-10	0.034449761	0.210526316	0.081767	0.47393647
Cd48	-5.052136	-1.2034619	4.37E-07	1.20E-05	0.137799043	0.342105263	0.3009933	0.8227577
Rpl22	-7.560494	-1.206043	4.02E-14	6.34E-12	0.066028708	0.315789474	0.14972013	0.6829096
C1qc	-4.444635	-1.2067913	8.80E-06	0.000177442	0.190430622	0.394736842	0.4748265	1.0612974
Rpl30	-5.990824	-1.2081182	2.09E-09	1.13E-07	0.107177033	0.342105263	0.25443128	0.8185518
Hspa8	-6.3057127	-1.2086333	2.87E-10	1.74E-08	0.220095694	0.526315789	0.53507483	1.3533357
Hnrnpa2b1	-6.965827	-1.218623	3.26E-12	3.21E-10	0.308133971	0.657894737	0.7966378	1.846971
Cd68	-6.043348	-1.2227787	1.51E-09	8.28E-08	0.061244019	0.25	0.13888577	0.56294554
Psma5	-5.980092	-1.2252173	2.23E-09	1.19E-07	0.068899522	0.263157895	0.15728153	0.6269566
Rpl3	-6.6495023	-1.2272505	2.94E-11	2.34E-09	0.119617225	0.394736842	0.28967053	0.94801545
Cd7	-6.38485	-1.2335693	1.72E-10	1.10E-08	0.041148325	0.210526316	0.1009404	0.52173215
Rps21	-6.8555646	-1.234241	7.10E-12	6.68E-10	0.244976077	0.592105263	0.64256006	1.6343607
Rpl36	-6.8399816	-1.2360599	7.92E-12	7.40E-10	0.310047847	0.644736842	0.84751153	1.9447472
Il2rg	-6.667957	-1.245261	2.59E-11	2.11E-09	0.069856459	0.289473684	0.15374957	0.65915346
Cox6b1-1	-12.908533	-1.2474174	4.03E-38	6.02E-35	0	0.157894737	0	0.33377433
Ckb	-6.7583284	-1.2507485	1.40E-11	1.23E-09	0.037320574	0.210526316	0.083119296	0.48567706
Adh6	-6.451481	-1.2544277	1.11E-10	7.92E-09	0.012440191	0.118421053	0.028365206	0.3028422
Rps17	-6.089493	-1.2589424	1.13E-09	6.40E-08	0.192344498	0.473684211	0.5000393	1.3222483
AABR07034632.1	-4.9217916	-1.2592238	8.58E-07	2.23E-05	0.022009569	0.118421053	0.049855668	0.31694025
Cox7c	-5.531019	-1.259619	3.18E-08	1.35E-06	0.122488038	0.342105263	0.29005352	0.87190294
Rplp0	-5.65079	-1.2619975	1.60E-08	6.99E-07	0.571291866	0.723684211	1.6567279	2.5775774
Rpl29	-6.9650974	-1.2636402	3.28E-12	3.21E-10	0.142583732	0.460526316	0.36352116	1.1366493
Rpl27	-6.417077	-1.2654126	1.39E-10	8.96E-09	0.301435407	0.605263158	0.79846543	1.8043569
Atp1a1	-6.7941957	-1.2705748	1.09E-11	9.68E-10	0.050717703	0.25	0.10409875	0.51226884
Zeb2	-3.869518	-1.2710859	0.000109051	0.001535486	0.050717703	0.157894737	0.12245547	0.40108275
Srgap2	-4.2222624	-1.2725159	2.42E-05	0.000435127	0.03923445	0.144736842	0.092495054	0.36293143
Fam46a	-4.4025292	-1.2729245	1.07E-05	0.000213292	0.037320574	0.144736842	0.09250804	0.38282713
Mt-co3	-8.36034	-1.2795926	6.25E-17	1.61E-14	0.959808612	0.986842105	3.6458647	4.606391
Rpl17	-5.1220703	-1.2829894	3.02E-07	8.61E-06	0.426794258	0.618421053	1.1968256	2.11403
Mal	-6.8953876	-1.2858781	5.37E-12	5.11E-10	0.020095694	0.157894737	0.0428002	0.3786888
Fam49a	-9.337959	-1.2913827	9.82E-21	3.94E-18	0.010526316	0.171052632	0.022881981	0.37415102
Psma6	-4.572183	-1.2947412	4.83E-06	0.000103764	0.074641148	0.223684211	0.1682608	0.5504954
Pabpc1	-6.6404862	-1.2983569	3.13E-11	2.47E-09	0.378947368	0.684210526	1.015357	2.1040256
Ccdc88a	-8.595176	-1.2987552	8.31E-18	2.40E-15	0.006698565	0.131578947	0.016731054	0.32722765
Cyp2e1	-4.42887	-1.300124	9.47E-06	0.000190219	0.021052632	0.105263158	0.04881769	0.28743175
AC095947.3	-6.157634	-1.3002982	7.38E-10	4.26E-08	0.215311005	0.5	0.54769343	1.3956425
Rps12	-6.7199063	-1.3017783	1.82E-11	1.55E-09	0.168421053	0.486842105	0.42348158	1.2267997
Gimap5	-7.6821904	-1.3048455	1.56E-14	2.60E-12	0.022009569	0.184210526	0.044784933	0.41523752
Lat	-6.509348	-1.3075368	7.55E-11	5.59E-09	0.049760766	0.236842105	0.113815546	0.5514713
Calm2-1	-13.9553	-1.3119265	2.92E-44	4.80E-41	0	0.184210526	0	0.37863675
Rack1	-5.6933393	-1.3181922	1.25E-08	5.61E-07	0.110047847	0.328947368	0.25255084	0.80785954
Rpsa	-7.082636	-1.3220624	1.41E-12	1.47E-10	0.151196172	0.460526316	0.37749016	1.1979493
AC141489.1	-6.7449136	-1.3284731	1.53E-11	1.33E-09	0.144497608	0.434210526	0.36186993	1.1401379
Eef1g	-5.211337	-1.3286397	1.87E-07	5.57E-06	0.114832536	0.315789474	0.2720275	0.81948525
Mt-nd2	-7.5088625	-1.3339218	5.96E-14	8.84E-12	0.610526316	0.894736842	1.8407651	3.1510286
Psap	-5.4777703	-1.3368506	4.31E-08	1.78E-06	0.271770335	0.539473684	0.67974925	1.4974904
Slf2	-8.939039	-1.3417927	3.93E-19	1.35E-16	0.020095694	0.210526316	0.04571903	0.4607322
Rps27a	-6.090168	-1.3442082	1.13E-09	6.40E-08	0.107177033	0.342105263	0.24618049	0.8361368
S100a4	-6.683374	-1.3472767	2.34E-11	1.93E-09	0.058373206	0.263157895	0.1391833	0.6472811
Cd3d	-5.8725576	-1.3552916	4.29E-09	2.16E-07	0.037320574	0.184210526	0.0855366	0.45581967
Npm1	-6.194955	-1.3585197	5.83E-10	3.41E-08	0.155980861	0.434210526	0.37779462	1.0947256
Apoc3	-5.656831	-1.3665156	1.54E-08	6.78E-07	0.093779904	0.302631579	0.22430444	0.73598397
Dusp2	-7.017023	-1.367568	2.27E-12	2.30E-10	0.026794258	0.184210526	0.056418795	0.42860308
Lrp1	-6.8771605	-1.3690052	6.11E-12	5.77E-10	0.066028708	0.289473684	0.1617404	0.7145531
Rpl31	-7.2753067	-1.381685	3.46E-13	4.21E-11	0.258373206	0.605263158	0.6826761	1.7878131
Rpl11	-4.8633776	-1.3836008	1.15E-06	2.85E-05	0.292822967	0.513157895	0.79156184	1.6069962
Thrsp	-9.258503	-1.384915	2.07E-20	7.93E-18	0.006698565	0.144736842	0.013226934	0.3356623
Rps24	-7.039598	-1.3855183	1.93E-12	1.99E-10	0.280382775	0.618421053	0.77977586	1.931335
LOC100360522	-5.7288713	-1.3900505	1.01E-08	4.65E-07	0.325358852	0.565789474	0.89753026	1.8968972
Hpx	-6.9104776	-1.3908372	4.83E-12	4.65E-10	0.103349282	0.368421053	0.23789747	0.88804483
Fyn	-7.8975196	-1.3986461	2.85E-15	5.26E-13	0.023923445	0.197368421	0.049201094	0.44722158
Gvin1	-7.53001	-1.4071784	5.07E-14	7.66E-12	0.022966507	0.184210526	0.04585345	0.41208133
Rpl10a	-8.195301	-1.4124216	2.50E-16	5.56E-14	0.148325359	0.513157895	0.3774777	1.3357117
Ktn1	-6.348271	-1.4182831	2.18E-10	1.37E-08	0.023923445	0.157894737	0.053695742	0.3970111
Trex1	-8.091154	-1.4210718	5.91E-16	1.26E-13	0.016267943	0.171052632	0.035880126	0.40928757
Trbc2	-6.9684587	-1.422688	3.20E-12	3.17E-10	0.063157895	0.289473684	0.16412885	0.692459
Gimap6	-8.315321	-1.4256065	9.15E-17	2.32E-14	0.018181818	0.184210526	0.033556562	0.4055728
Rps8	-8.423988	-1.4280899	3.64E-17	9.65E-15	0.165550239	0.565789474	0.43331787	1.4734251
Rpl28	-7.777105	-1.4347893	7.42E-15	1.27E-12	0.15215311	0.5	0.3743609	1.2642516
Sem1	-7.79874	-1.4378295	6.25E-15	1.09E-12	0.063157895	0.315789474	0.13710035	0.6859849
Mafb	-7.7858477	-1.4394664	6.92E-15	1.20E-12	0.021052632	0.184210526	0.05361289	0.46038222
Dst	-7.2928295	-1.4432509	3.04E-13	3.73E-11	0.014354067	0.144736842	0.03535254	0.36076874
Lilrb3	-10.769333	-1.4437044	4.80E-27	3.95E-24	0.002870813	0.144736842	0.005935307	0.36238167
Rps5	-7.0202065	-1.4447625	2.22E-12	2.26E-10	0.214354067	0.539473684	0.5794577	1.6112406
Rpl35	-6.4654093	-1.4499372	1.01E-10	7.35E-09	0.351196172	0.631578947	0.9628576	2.0776715
Rpl27a	-7.491856	-1.4507796	6.79E-14	9.88E-12	0.228708134	0.605263158	0.6226636	1.7465696
Itgb1	-8.534613	-1.4565543	1.41E-17	3.92E-15	0.044976077	0.289473684	0.099391446	0.6358762
Dpp7	-7.230668	-1.4630506	4.81E-13	5.61E-11	0.018181818	0.157894737	0.03301494	0.37817374
Rpl23	-7.8104777	-1.4634808	5.70E-15	1.01E-12	0.273684211	0.657894737	0.7369266	1.9498476
AABR07017902.1	-5.762221	-1.4658004	8.30E-09	3.88E-07	0.067942584	0.25	0.17620838	0.6970586
Ifitm3	-4.279677	-1.469324	1.87E-05	0.000350982	0.073684211	0.210526316	0.1778136	0.5604059
Spn	-8.493156	-1.4701033	2.01E-17	5.42E-15	0.03062201	0.236842105	0.060813952	0.5389178
Phf20l1-1	-11.164124	-1.4726148	6.11E-29	5.49E-26	0	0.118421053	0	0.3052614
Rps15a	-6.7694764	-1.4845991	1.29E-11	1.14E-09	0.178947368	0.486842105	0.4794166	1.4055239
LOC100910270	-2.574472	-1.4861501	0.010039324	0.058882569	0.119617225	0.210526316	0.30816227	0.66586775
Rpl6	-7.678787	-1.4936044	1.61E-14	2.64E-12	0.140669856	0.473684211	0.35503796	1.2395229
Myo1g	-7.2240834	-1.5030904	5.04E-13	5.84E-11	0.045933014	0.25	0.10720536	0.58295107
Apoe	-4.6567616	-1.5032192	3.21E-06	7.04E-05	0.24784689	0.473684211	0.59763014	1.2874786
S100a10	-6.658405	-1.5077093	2.77E-11	2.22E-09	0.111004785	0.368421053	0.2600794	0.94420516
LOC103694857	-9.44567	-1.5098549	3.53E-21	1.49E-18	0.002870813	0.118421053	0.007436285	0.30611736
Cybb	-5.6430855	-1.5159858	1.67E-08	7.29E-07	0.064114833	0.236842105	0.14737801	0.63795835
Gimap4	-7.5465107	-1.5166007	4.47E-14	6.87E-12	0.034449761	0.223684211	0.07447204	0.5312477
Mt-co2	-7.492466	-1.52586	6.76E-14	9.88E-12	0.888038278	0.934210526	3.0898015	4.0994387
Mt-cyb	-9.600234	-1.5346895	7.98E-22	3.75E-19	0.81722488	0.960526316	2.72734	4.1308236
Rpl19	-7.5547833	-1.548241	4.20E-14	6.51E-12	0.212440191	0.565789474	0.5585198	1.6396742
Rpl4	-7.9566526	-1.5498806	1.77E-15	3.38E-13	0.159808612	0.513157895	0.4121146	1.4225564
Ncl	-6.720359	-1.5504099	1.81E-11	1.55E-09	0.127272727	0.407894737	0.30532157	1.0231347
Pdia3	-8.007019	-1.5537193	1.18E-15	2.30E-13	0.111961722	0.434210526	0.26612037	1.0707273
Lck	-7.171024	-1.5537409	7.44E-13	8.16E-11	0.075598086	0.315789474	0.1754973	0.80283093
Rps2	-7.2583632	-1.5578966	3.92E-13	4.74E-11	0.326315789	0.657894737	0.9061126	2.1662996
C1qa	-5.1358004	-1.5584409	2.81E-07	8.15E-06	0.192344498	0.421052632	0.48204803	1.1874088
Rpl15	-6.717759	-1.558563	1.85E-11	1.56E-09	0.238277512	0.539473684	0.63557833	1.6805266
Gadd45b	-7.850556	-1.5616157	4.14E-15	7.49E-13	0.04784689	0.276315789	0.122957215	0.69397795
Gzmk	-6.7951922	-1.5622777	1.08E-11	9.67E-10	0.051674641	0.25	0.12983079	0.65621334
Rpl13	-7.6466084	-1.5635656	2.06E-14	3.36E-12	0.276555024	0.631578947	0.78776985	2.1032934
Klrd1	-8.718423	-1.5711126	2.82E-18	8.59E-16	0.031578947	0.25	0.07643051	0.6091427
Ptprcap	-7.408979	-1.5720785	1.27E-13	1.67E-11	0.083253589	0.342105263	0.19660118	0.8751211
Rpl14	-8.0027275	-1.5907937	1.22E-15	2.35E-13	0.290909091	0.671052632	0.79932195	2.1291118
AABR07062466.1	-7.3189025	-1.5918888	2.50E-13	3.21E-11	0.05645933	0.276315789	0.1254731	0.6891691
Rpl10	-7.3075376	-1.5959421	2.72E-13	3.39E-11	0.214354067	0.552631579	0.5782335	1.6562328
Rpl32-1	-16.29391	-1.6068938	1.09E-59	2.24E-56	0	0.25	0	0.5278371
Rpl23a	-7.241812	-1.6116492	4.43E-13	5.28E-11	0.16076555	0.473684211	0.41411817	1.3479401
Mt-nd5	-8.30192	-1.6204239	1.02E-16	2.46E-14	0.307177033	0.723684211	0.8293256	2.1817467
Rps18l1	-9.405267	-1.6323289	5.19E-21	2.13E-18	0.246889952	0.710526316	0.70338637	2.2303283
Rpl26	-8.0210085	-1.6327958	1.05E-15	2.10E-13	0.114832536	0.434210526	0.28583294	1.1553568
Apoa2	-5.6329007	-1.6394762	1.77E-08	7.71E-07	0.021052632	0.131578947	0.04590807	0.35680878
Rpl18a	-6.97993	-1.6474794	2.95E-12	2.94E-10	0.40861244	0.697368421	1.1560704	2.4620426
Rps28	-8.0836115	-1.6688558	6.29E-16	1.33E-13	0.229665072	0.605263158	0.6275894	1.8796849
AABR07015941.1	-8.208313	-1.6689413	2.24E-16	5.12E-14	0.060287081	0.315789474	0.13771093	0.8179468
Mt-atp6	-10.12397	-1.6716628	4.33E-24	2.74E-21	0.962679426	1	3.8358014	5.103018
Sub1	-7.314513	-1.6803057	2.58E-13	3.27E-11	0.097607656	0.368421053	0.2323438	0.96073884
Cd163	-4.964327	-1.6823162	6.89E-07	1.82E-05	0.037320574	0.157894737	0.090944335	0.46373057
Rps23	-7.8170443	-1.6826993	5.41E-15	9.67E-13	0.275598086	0.631578947	0.7478907	2.0420892
Slamf7	-11.326862	-1.690221	9.66E-30	9.93E-27	0.013397129	0.236842105	0.02718383	0.5461254
Id3	-7.162484	-1.6970984	7.92E-13	8.63E-11	0.015311005	0.144736842	0.0324978	0.39985618
Il2rb	-9.494675	-1.6991044	2.21E-21	9.56E-19	0.029665072	0.263157895	0.061512373	0.6160243
LOC680406	-8.975967	-1.7108341	2.81E-19	9.83E-17	0.044019139	0.302631579	0.113676436	0.73068136
Mt-nd1	-9.027055	-1.7155168	1.76E-19	6.31E-17	0.727272727	0.960526316	2.3396833	3.9274373
Fcna	-6.34258	-1.7347229	2.26E-10	1.42E-08	0.052631579	0.236842105	0.12675165	0.6276728
Marco	-5.4591618	-1.7366982	4.78E-08	1.94E-06	0.022009569	0.131578947	0.052233987	0.33369824
AC142181.1	-8.107821	-1.7404783	5.15E-16	1.12E-13	0.033492823	0.236842105	0.078394115	0.6013238
Apoc1	-8.057139	-1.7486324	7.81E-16	1.61E-13	0.045933014	0.276315789	0.107832894	0.66135234
Mt-nd3	-8.245868	-1.7513925	1.64E-16	3.80E-14	0.245933014	0.657894737	0.6568502	1.9199681
Hsp90ab1	-8.679883	-1.8048528	3.96E-18	1.18E-15	0.166507177	0.552631579	0.40101326	1.4944174
Tpt1	-9.821812	-1.8160633	9.07E-23	4.97E-20	0.162679426	0.605263158	0.40305036	1.6362193
Prf1	-6.062575	-1.8165946	1.34E-09	7.44E-08	0.057416268	0.236842105	0.13643514	0.6709401
LOC297568	-10.270292	-1.8294623	9.59E-25	6.86E-22	0.021052632	0.25	0.04983486	0.59854656
Eef1a1	-8.925109	-1.8442367	4.45E-19	1.45E-16	0.154066986	0.539473684	0.4068024	1.5803008
Fabp1	-9.822312	-1.8584944	9.02E-23	4.97E-20	0.048803828	0.342105263	0.11012633	0.8182915
Clec4f	-7.1889615	-1.916333	6.53E-13	7.35E-11	0.123444976	0.421052632	0.29846853	1.0881084
Rpl32	-9.814645	-1.9304801	9.74E-23	5.17E-20	0.128229665	0.539473684	0.34180355	1.5408056
Ttr	-7.021602	-1.9386728	2.19E-12	2.25E-10	0.084210526	0.328947368	0.19450182	0.8747851
Cd2	-10.133532	-1.9564955	3.92E-24	2.58E-21	0.042105263	0.328947368	0.09654569	0.83041775
Rup2	-8.539258	-2.0481634	1.35E-17	3.83E-15	0.048803828	0.302631579	0.12180717	0.7568228
Cd8a	-10.178861	-2.0648022	2.46E-24	1.69E-21	0.027751196	0.276315789	0.06819687	0.7298516
Mt-nd4l	-9.764452	-2.0649745	1.60E-22	8.22E-20	0.202870813	0.644736842	0.5099057	1.9201165
Crip1	-7.5595455	-2.1096907	4.04E-14	6.34E-12	0.294736842	0.631578947	0.79064375	2.1347206
Xcl1	-8.757064	-2.3010259	2.00E-18	6.22E-16	0.013397129	0.171052632	0.027153255	0.5379321
Hba-a2	-15.101839	-2.3162303	1.57E-51	2.88E-48	0.020095694	0.394736842	0.05095099	0.98610014
Ccl4	-7.358768	-2.330441	1.86E-13	2.42E-11	0.062200957	0.289473684	0.15304224	0.8657164
Gzma	-7.090208	-2.4276972	1.34E-12	1.40E-10	0.03923445	0.223684211	0.09783362	0.6730986
Alb	-12.012712	-2.4277604	3.05E-33	3.85E-30	0.19138756	0.75	0.47437727	2.1939163
Gnas-1	-20.575737	-2.5552278	4.53E-94	1.24E-90	0	0.394736842	0	0.94346094
Nkg7	-8.008585	-2.5561137	1.16E-15	2.30E-13	0.084210526	0.355263158	0.21076342	1.2005692
Ctsw	-9.933479	-2.5670567	2.98E-23	1.81E-20	0.042105263	0.315789474	0.09755285	0.9813299
Rps4x-1	-22.274437	-2.7520275	6.54E-110	2.69E-106	0	0.460526316	0	1.1387748
Gzmm	-11.160855	-2.8350165	6.34E-29	5.49E-26	0.034449761	0.328947368	0.0877358	1.1084571
Hbb	-18.417257	-2.946805	9.55E-76	2.24E-72	0.010526316	0.434210526	0.025830107	1.1963546
Ccl5	-7.7396965	-3.425279	9.97E-15	1.69E-12	0.490909091	0.776315789	1.3714579	3.3115952
LOC689064	-21.18109	-3.5553389	1.43E-99	4.69E-96	0.013397129	0.565789474	0.037453204	1.6369307
Rps27a-1	-25.076265	-3.8248265	9.03E-139	4.95E-135	0	0.578947368	0	1.7656314
Rpl21-3	-25.663036	-4.248639	3.02E-145	2.49E-141	0	0.605263158	0	1.9601775
Hba-a2-1	-29.495745	-4.5023575	3.26E-191	5.37E-187	0	0.789473684	0	2.2785757
