# Supplementary material for: Immunologic barriers in liver transplantation: a single-cell analysis of the role of mesenchymal stem cells
Source: Front Immunol. 2023 Dec 7;14:1274982. doi: 10.3389/fimmu.2023.1274982 (PMC10748593; doi:10.3389/fimmu.2023.1274982)
Supplement: Supplementary file 1 [file DataSheet_1.zip › Additional File 27.xls]

Gene_ID	Scores	avg_logFC	p_val	p_val_adj	pct.1	pct.2	Allo+IS_30	Allo+IS_60
Osm	11.959198	1.6799645	5.81E-33	7.36E-30	0.650148662	0.318918919	2.3935518	0.992806
Hes1	4.4629	1.5829575	8.09E-06	0.000260819	0.225966303	0.127027027	0.8195144	0.3826033
Atf3	8.404365	1.5069249	4.30E-17	9.56E-15	0.445986125	0.213513514	1.5296031	0.64781153
AY172581.24	20.879692	1.3552812	8.19E-97	1.35E-92	1	1	6.109506	5.099062
Tsc22d3	5.221085	1.341486	1.78E-07	8.84E-06	0.222993062	0.108108108	0.659213	0.2551025
Rhob	9.225484	1.2342694	2.82E-20	9.47E-18	0.596630327	0.364864865	2.0051262	1.0515448
Gadd45a	9.842416	1.1196928	7.39E-23	3.12E-20	0.78493558	0.624324324	3.0243754	2.041431
S100a9	11.139037	1.1166483	8.10E-29	7.01E-26	0.806739346	0.52972973	3.9979165	2.2581842
Jun	10.797328	1.084166	3.54E-27	2.65E-24	0.859266601	0.708108108	3.9183285	2.7536592
Jund	9.033525	1.0190452	1.66E-19	5.06E-17	0.738354807	0.583783784	2.6098626	1.756012
Cd300lb	2.9468298	1.0094029	0.003210499	0.034677556	0.127849356	0.075675676	0.38410538	0.1898129
Klf6	6.1583314	0.99137586	7.35E-10	6.17E-08	0.50148662	0.367567568	1.6226958	1.0266745
AABR07041096.1	5.3709455	0.9912667	7.83E-08	4.20E-06	0.342913776	0.205405405	1.0435063	0.56618387
Ier2	8.820963	0.96988314	1.13E-18	3.16E-16	0.78592666	0.645945946	2.8525028	2.0083947
Ddit4	5.4098296	0.96958584	6.31E-08	3.48E-06	0.486620416	0.359459459	1.6480044	1.067411
Hp	4.8621054	0.9618615	1.16E-06	4.73E-05	0.2160555	0.105405405	0.6056924	0.26406342
Nr4a1	3.7455883	0.9533201	0.000179971	0.003515214	0.294350842	0.210810811	0.94621044	0.5979997
G0s2	10.365684	0.9507066	3.55E-25	2.34E-22	0.903865213	0.845945946	4.586753	3.6987755
Sat1	4.2266483	0.9281582	2.37E-05	0.000654524	0.60753221	0.578378378	2.2307312	1.796037
Csrnp1	4.120573	0.89903855	3.78E-05	0.000962146	0.273538157	0.183783784	0.8088956	0.46596843
Upf2	2.9983816	0.87591857	0.002714176	0.030262599	0.135777998	0.081081081	0.3861086	0.19103876
Lilrb2	5.064925	0.8635824	4.09E-07	1.87E-05	0.21506442	0.097297297	0.6066125	0.26372147
Dusp1	12.916715	0.86239314	3.62E-38	8.51E-35	0.976214073	0.902702703	4.7386518	3.7872586
Il17ra	4.9888806	0.8593115	6.07E-07	2.67E-05	0.407333994	0.3	1.2089866	0.7657405
S100a8	9.062917	0.85674995	1.27E-19	4.02E-17	0.650148662	0.378378378	2.703962	1.4591817
Slfn4	12.720074	0.8443575	4.57E-37	9.40E-34	0.998017839	0.97027027	5.0103846	4.2269573
Arrdc3	4.822906	0.8290764	1.41E-06	5.58E-05	0.302279485	0.181081081	0.8955523	0.49956006
Tmem71	3.1127334	0.82564956	0.001853634	0.022316886	0.128840436	0.072972973	0.35816383	0.16793238
Id1	4.80534	0.82305104	1.54E-06	6.05E-05	0.583746283	0.478378378	2.1245275	1.5737894
Btg2	8.39661	0.8155083	4.60E-17	9.94E-15	0.844400396	0.756756757	3.317259	2.5831923
Fos	11.959127	0.8082409	5.82E-33	7.36E-30	0.978196234	0.9	5.016013	3.9962146
Mt-nd3	3.745144	0.7859067	0.00018029	0.003517266	0.308225966	0.22972973	0.9140663	0.58555603
Amd1	3.8704183	0.7614628	0.000108649	0.002339826	0.113974232	0.045945946	0.30801135	0.11592095
Cdkn1a	2.5537877	0.7603908	0.010655823	0.082429755	0.200198216	0.148648649	0.60586137	0.3977498
AY172581.9	11.547779	0.7595054	7.58E-31	8.31E-28	0.973240833	0.927027027	4.185928	3.5056286
Clu	3.8361518	0.7328202	0.000124977	0.002629772	0.10604559	0.040540541	0.29082593	0.10654781
Ccnd3	2.3232188	0.7220415	0.020167398	0.127468497	0.125867195	0.086486486	0.33400062	0.18048158
H3f3b	8.452767	0.7159626	2.84E-17	6.59E-15	0.946481665	0.918918919	4.262245	3.6607497
Nudt4	4.387688	0.6994472	1.15E-05	0.000345704	0.441030723	0.351351351	1.3289342	0.9346669
AC134224.1	8.717584	0.6955635	2.84E-18	7.19E-16	0.868186323	0.805405405	3.113816	2.5115292
AABR07065625.1	2.6752253	0.6950504	0.007467905	0.063373154	0.116947473	0.07027027	0.31676152	0.16201569
Rab24	3.7689114	0.66920906	0.000163961	0.003252718	0.282457879	0.197297297	0.7894752	0.5040647
Ssh2	2.8217804	0.65952945	0.004775785	0.045744067	0.102081269	0.054054054	0.28791094	0.14141308
Ogfrl1	2.7624757	0.64863265	0.005736481	0.052971455	0.159563925	0.105405405	0.43984	0.25988588
Ubc	6.551895	0.6324776	5.68E-11	5.95E-09	0.82259663	0.756756757	3.0215387	2.4992614
Klf4	2.700996	0.6317938	0.006913217	0.061321246	0.146679881	0.094594595	0.43183467	0.24820451
Zfp36	8.270927	0.58471054	1.33E-16	2.73E-14	0.947472745	0.902702703	4.238037	3.6608522
AC120721.1	2.5869207	0.5821937	0.00968379	0.077123294	0.174430129	0.121621622	0.48607796	0.29945707
Fosb	7.7879605	0.579721	6.81E-15	1.22E-12	0.882061447	0.783783784	3.6895292	2.9451156
Klf2	6.234396	0.57683396	4.54E-10	3.99E-08	0.699702676	0.562162162	2.3764753	1.7613978
Tra2b	2.0476217	0.57144415	0.040597088	0.209889882	0.225966303	0.189189189	0.6377221	0.46946073
Pla2g7	2.9266336	0.57032335	0.003426522	0.036507341	0.299306244	0.232432432	0.85322165	0.6094659
Susd6	2.7598262	0.56454235	0.00578321	0.05316866	0.256689792	0.2	0.72271365	0.50239503
Grk6	2.5793517	0.5489809	0.009898595	0.078681628	0.272547076	0.221621622	0.7581303	0.54904145
AC134224.3	13.011186	0.54820204	1.06E-38	2.90E-35	1	1	6.9815803	6.5227537
Ifngr1	2.2594662	0.54532385	0.0238544	0.144178415	0.21308226	0.17027027	0.5815964	0.41293204
Themis2	2.0177162	0.544536	0.043620824	0.222598295	0.147670961	0.110810811	0.4118958	0.28104228
Fcho2	2.3942182	0.5124092	0.01665584	0.117597845	0.229930624	0.181081081	0.65556985	0.47433943
Smap2	2.6334	0.49656454	0.008453474	0.068451915	0.326065411	0.267567568	0.9334502	0.7086871
Cxcr4	2.2601469	0.4919964	0.023812134	0.143979112	0.222001982	0.175675676	0.6632293	0.4854438
Ypel3	2.7879634	0.48049822	0.005304054	0.049732313	0.404360753	0.364864865	1.1748719	0.9400427
AABR07003235.1	2.0403104	0.4803016	0.04131942	0.213289136	0.122893954	0.086486486	0.33652753	0.21619678
Tf	3.86727	0.4791222	0.000110061	0.002359916	0.459861249	0.364864865	1.3780515	1.0251514
Alb	3.36408	0.47679612	0.000767993	0.011433376	0.241823588	0.159459459	0.67962754	0.43416595
Slc38a2	2.007874	0.45845222	0.044656692	0.22660412	0.160555005	0.121621622	0.44916552	0.30728176
Btg1	2.1667461	0.44279224	0.030254222	0.166274721	0.484638256	0.494594595	1.5178226	1.3744859
Pglyrp1	2.2708688	0.44211677	0.023154925	0.140622561	0.188305253	0.137837838	0.57511514	0.40551934
Map4k1	2.1521056	0.434744	0.031389035	0.1712517	0.2160555	0.172972973	0.60161954	0.4343039
Slpi	3.1321115	0.4202213	0.00173554	0.021670604	0.704658077	0.683783784	2.8268552	2.529196
Rara	2.2094357	0.4170614	0.027144353	0.159761293	0.336967294	0.297297297	0.9767678	0.7784041
Mt-co1	9.959217	0.4062836	2.30E-23	1.11E-20	0.99900892	0.997297297	5.1890755	4.8471713
Junb	5.566652	0.40567875	2.60E-08	1.57E-06	0.958374628	0.951351351	4.607093	4.251813
Egr1	2.4405198	0.37849316	0.014666138	0.105465372	0.588701685	0.578378378	2.1365964	1.9239206
Eif1	4.217116	0.37258035	2.47E-05	0.000677983	0.800792864	0.786486486	2.7471066	2.50352
Oas1a	1.9852469	0.34768382	0.047117015	0.237185931	0.149653122	0.110810811	0.4074955	0.28441334
Cebpb	3.6722035	0.30262285	0.000240468	0.004443523	0.795837463	0.737837838	3.05092	2.6881344
Lst1	2.0117033	0.26256654	0.044251234	0.224963149	0.436075322	0.394594595	1.2896575	1.1121738
Cope	-3.5864396	-0.25123385	0.000335224	0.005921682	0.059464817	0.118918919	0.1549252	0.2705298
Nop10	-3.1453254	-0.25130296	0.001659022	0.021167015	0.076313181	0.135135135	0.19901727	0.30583608
Rps10l1	-3.7193856	-0.2513261	0.000199708	0.003854925	0.111000991	0.194594595	0.2920308	0.4573702
Aqp9	-2.5131378	-0.25147185	0.011966259	0.090398296	0.059464817	0.1	0.16985193	0.26665604
Sri	-3.2313812	-0.25197002	0.001231935	0.01664783	0.134786918	0.213513514	0.36491907	0.52545434
Fnbp4	-3.3181744	-0.2521365	0.000906079	0.013175394	0.130822597	0.213513514	0.37386838	0.5255963
Napsa	-2.9391856	-0.25329837	0.003290759	0.035326258	0.505450942	0.597297297	1.5377338	1.8010796
Pram1	-2.7755861	-0.25392103	0.00551023	0.051467535	0.102081269	0.159459459	0.27658653	0.41006148
Snrpg	-4.3546634	-0.25431332	1.33E-05	0.00039139	0.054509415	0.127027027	0.13537665	0.26072946
Sp140	-2.7057266	-0.25521263	0.006815511	0.060917331	0.065411298	0.110810811	0.1746152	0.27327967
Ptprc	-2.1947207	-0.25684407	0.028183642	0.161388642	0.390485629	0.478378378	1.1207831	1.335366
Trir	-2.5203035	-0.2571216	0.011725367	0.088877067	0.097125867	0.148648649	0.2596105	0.36570948
Dad1	-3.4688358	-0.25733334	0.000522719	0.008378785	0.082259663	0.148648649	0.21974719	0.3508024
Arhgap9	-2.9935873	-0.25815815	0.002757187	0.03065903	0.206144698	0.3	0.5687195	0.7583884
Map2k2	-2.8988485	-0.25852203	0.003745359	0.039258238	0.060455897	0.108108108	0.15756072	0.25677714
Rpl5	-3.5949073	-0.25981152	0.000324507	0.005763332	0.095143707	0.17027027	0.2567309	0.402968
Sdcbp	-3.044279	-0.259873	0.002332386	0.026564002	0.256689792	0.356756757	0.7272374	0.9490911
Gpx4	-3.729172	-0.26149833	0.00019211	0.003721369	0.075322101	0.145945946	0.19855861	0.3278707
Chd2	-2.0600603	-0.2615152	0.039392785	0.20404842	0.065411298	0.1	0.17601763	0.24911442
Tkt	-2.8855476	-0.2624788	0.003907332	0.040542577	0.167492567	0.243243243	0.45163557	0.6233302
Gpsm3	-3.6820452	-0.26602817	0.00023137	0.004299568	0.205153617	0.318918919	0.56993926	0.8085089
Srrm1	-3.6425216	-0.2669521	0.00026998	0.00491705	0.168483647	0.27027027	0.45651314	0.65215033
Ddx39b	-3.0650353	-0.2674083	0.002176442	0.025048123	0.062438057	0.113513514	0.15423703	0.2540001
Ezr	-3.6372876	-0.26755804	0.000275524	0.005006931	0.102081269	0.181081081	0.27255708	0.4242975
N4bp2l2	-2.400665	-0.2676402	0.016365312	0.115960331	0.075322101	0.118918919	0.20294304	0.29478088
Paf1	-2.7677298	-0.26827157	0.005644824	0.052365319	0.062438057	0.108108108	0.16175577	0.25479957
Riok3	-3.0572486	-0.26843086	0.002233789	0.02558279	0.130822597	0.202702703	0.34811184	0.4919658
Ifngr2	-2.4443805	-0.269673	0.014510113	0.104665099	0.152626363	0.213513514	0.41762275	0.5544694
H2afy	-3.1822894	-0.2702876	0.001461157	0.019132216	0.0703667	0.127027027	0.1813989	0.2899549
Clec5a	-2.9044883	-0.27054825	0.00367854	0.038656406	0.058473736	0.105405405	0.16214527	0.26586014
Itgb7	-3.5356839	-0.27086395	0.000406721	0.006860449	0.115956392	0.197297297	0.30684388	0.46779382
Hopx	-2.193336	-0.27104056	0.028283175	0.161845891	0.128840436	0.178378378	0.35039738	0.4663621
Aurkaip1	-3.384811	-0.2726044	0.000712273	0.010701242	0.180376611	0.278378378	0.49318382	0.7033
Rpl36	-3.2924376	-0.2750103	0.00099323	0.013955369	0.239841427	0.340540541	0.7152354	0.9683944
Selenok	-3.4652026	-0.27531856	0.000529832	0.008476288	0.084241824	0.151351351	0.21345349	0.34708747
Anxa11	-3.062189	-0.27691406	0.002197247	0.025252216	0.095143707	0.156756757	0.23504831	0.35600713
Sh3kbp1	-4.038256	-0.27714902	5.39E-05	0.001265168	0.053518335	0.118918919	0.13546854	0.25681892
Arpc1b	-4.05136	-0.27850872	5.09E-05	0.001204954	0.406342914	0.575675676	1.2183163	1.6391288
Rps28	-3.986845	-0.27868772	6.70E-05	0.001531553	0.237859267	0.362162162	0.7249609	1.0361195
Dnpep	-3.4039247	-0.28019723	0.000664251	0.01012444	0.055500496	0.110810811	0.14278585	0.24778019
Bsg	-3.212466	-0.28221723	0.001316008	0.01754073	0.080277502	0.140540541	0.20400357	0.3266777
Capg	-2.917651	-0.2827591	0.003526788	0.037420363	0.07234886	0.124324324	0.19174425	0.30008072
Itgal	-2.4275818	-0.28303352	0.015199859	0.108496909	0.073339941	0.116216216	0.1827728	0.26210424
Il10rb	-4.469027	-0.28455955	7.86E-06	0.000254885	0.041625372	0.108108108	0.11191999	0.23881325
Laptm5	-3.475731	-0.28500792	0.000509463	0.008214348	0.336967294	0.451351351	0.9671959	1.2660654
Dusp6	-2.9251223	-0.28705406	0.00344321	0.036651804	0.111992071	0.175675676	0.3165182	0.45598492
Nsd3	-2.8312292	-0.2874729	0.004636947	0.044813656	0.129831516	0.197297297	0.34565008	0.48437437
Capzb	-4.792865	-0.2892071	1.64E-06	6.39E-05	0.139742319	0.262162162	0.36659762	0.6071119
Snrnp70	-3.6904402	-0.28952232	0.000223866	0.004193286	0.100099108	0.178378378	0.26771986	0.42453286
Arf4	-4.273927	-0.28955686	1.92E-05	0.000541786	0.064420218	0.140540541	0.15957808	0.301235
Cmtm6	-3.6096075	-0.28988445	0.000306661	0.005487861	0.060455897	0.121621622	0.15558402	0.2698277
Anpep	-2.8150425	-0.29269034	0.004877077	0.046416908	0.061446977	0.108108108	0.16924243	0.26882994
Sft2d1	-3.7060447	-0.29350495	0.000210521	0.004025849	0.063429138	0.127027027	0.15958343	0.28350058
Cmpk1	-3.4283633	-0.29359865	0.000607232	0.009357224	0.068384539	0.12972973	0.17647126	0.29008025
Tspo	-3.3513083	-0.29421908	0.000804307	0.011842109	0.565906838	0.678378378	1.8451369	2.1936727
Ndufa8	-2.809753	-0.29605594	0.004957954	0.046994548	0.082259663	0.135135135	0.20788048	0.31766984
Prkcd	-2.4637012	-0.29793397	0.013751067	0.100511129	0.086223984	0.132432432	0.23066482	0.34175456
Scand1	-2.260947	-0.29839003	0.02376254	0.143834649	0.069375619	0.108108108	0.17196918	0.24968784
Serbp1	-3.5239859	-0.29900262	0.000425107	0.007092931	0.07135778	0.135135135	0.18018535	0.30229244
Ssr4	-3.1024597	-0.3012303	0.001919197	0.023038767	0.058473736	0.108108108	0.13752401	0.24161164
Mlf2	-4.0920496	-0.30151066	4.28E-05	0.00107522	0.053518335	0.118918919	0.1250149	0.24771173
Psma2	-4.2770705	-0.30219892	1.89E-05	0.000535114	0.052527255	0.121621622	0.13634619	0.2721313
Slc2a6	-2.8673127	-0.3026331	0.004139738	0.041663106	0.058473736	0.105405405	0.15773329	0.2609556
Scpep1	-3.7551067	-0.3037445	0.000173268	0.003412646	0.119920714	0.208108108	0.31148756	0.48738128
Rack1	-3.5556345	-0.3037809	0.000377068	0.006500273	0.090188305	0.162162162	0.22949381	0.36996666
Sf1	-3.354491	-0.30382386	0.000795111	0.011727711	0.066402379	0.124324324	0.1706042	0.28693366
Tap1	-4.007263	-0.3041334	6.14E-05	0.001416157	0.092170466	0.175675676	0.248363	0.41841763
Pabpc1	-3.03199	-0.3042113	0.002429473	0.027501298	0.32309217	0.435135135	0.94915783	1.2293123
Sbno2	-3.2946374	-0.30507335	0.000985487	0.01387849	0.207135778	0.308108108	0.58811736	0.80514866
Tmed10	-3.9417365	-0.30531836	8.09E-05	0.001805129	0.046580773	0.105405405	0.11061723	0.22419049
RGD1562420	-3.3433352	-0.30723685	0.000827778	0.012133371	0.121902874	0.2	0.32550153	0.48630494
Ube2d2	-4.0767345	-0.30728823	4.57E-05	0.001124447	0.049554014	0.113513514	0.12480574	0.24856244
LOC100911825	-3.5836265	-0.3081699	0.000338857	0.005948426	0.206144698	0.310810811	0.59134513	0.83518976
AABR07053516.1	-3.3355188	-0.30839172	0.000851404	0.01244639	0.056491576	0.110810811	0.14991517	0.2624032
Tprg1l	-3.227459	-0.31016925	0.00124895	0.016808699	0.082259663	0.143243243	0.20745857	0.33442184
Psma5	-4.1913967	-0.3109356	2.77E-05	0.000739746	0.041625372	0.102702703	0.10465551	0.22393563
Hnrnpl	-3.8727498	-0.3120404	0.000107614	0.002328038	0.052527255	0.113513514	0.12468901	0.23832065
Chmp5	-4.162835	-0.31235236	3.14E-05	0.000825769	0.066402379	0.140540541	0.17601368	0.33588117
Fis1	-3.3325653	-0.31268018	0.000860493	0.012568088	0.087215064	0.151351351	0.21596228	0.34725899
Atp6v0a1	-2.5121124	-0.3135261	0.01200109	0.090578216	0.089197225	0.137837838	0.2539507	0.36987585
H2afv	-4.0604453	-0.3137942	4.90E-05	0.001182836	0.048562934	0.110810811	0.11616031	0.23619151
Pgk1	-3.3650894	-0.31418785	0.000765189	0.011409151	0.115956392	0.191891892	0.305003	0.45821407
Atp5mc2	-4.024562	-0.3150781	5.71E-05	0.001333141	0.091179386	0.172972973	0.22478302	0.38056713
LOC680910	-2.817454	-0.31832415	0.004840603	0.046203459	0.124876115	0.189189189	0.3382435	0.48340186
Snrpe	-4.649734	-0.3187831	3.32E-06	0.000119869	0.07234886	0.159459459	0.18737988	0.36000308
Gngt2	-2.2283287	-0.3192352	0.025858604	0.154700108	0.101090188	0.145945946	0.274975	0.37636983
Cox5a	-2.7344975	-0.32005548	0.006247555	0.056361648	0.081268583	0.132432432	0.2046231	0.3068228
Arf6	-3.4760103	-0.3206503	0.000508932	0.008213841	0.066402379	0.127027027	0.17154576	0.29380813
Psap	-2.759069	-0.32068273	0.005796632	0.05316866	0.187314172	0.267567568	0.51077354	0.68091404
Pebp1	-4.8336644	-0.32125497	1.34E-06	5.39E-05	0.050545094	0.12972973	0.13438451	0.27482376
Pdlim7	-2.9232533	-0.32180348	0.003463945	0.036848665	0.062438057	0.110810811	0.16225839	0.2662417
Tmem50a	-3.9523923	-0.3224964	7.74E-05	0.00174075	0.082259663	0.159459459	0.20502633	0.3580783
Glrx	-2.9832149	-0.32320556	0.002852377	0.031481504	0.257680872	0.345945946	0.74828273	0.9759668
Ubl5	-4.3335323	-0.32352677	1.47E-05	0.000427875	0.165510406	0.283783784	0.44357815	0.6930548
Ets1	-4.4628377	-0.3238089	8.09E-06	0.000260819	0.047571853	0.116216216	0.11246157	0.24530236
Cib1	-3.7194345	-0.32461002	0.000199669	0.003854925	0.096134787	0.172972973	0.25136784	0.4081337
Ptpn18	-3.2147412	-0.3250208	0.001305621	0.017471314	0.101090188	0.167567568	0.2702638	0.40992072
Ccrl2	-3.2794542	-0.32555884	0.001040081	0.014434748	0.260654113	0.362162162	0.80063003	1.0674474
Map1lc3b	-2.8201036	-0.326144	0.004800815	0.045930311	0.203171457	0.283783784	0.5572708	0.7441842
Ypel5	-3.7525287	-0.32779625	0.00017506	0.003435603	0.066402379	0.132432432	0.18572617	0.32878992
Cd7	-4.0108223	-0.3278276	6.05E-05	0.001402933	0.055500496	0.118918919	0.15368994	0.31520155
Kras	-2.1809063	-0.32790038	0.029190345	0.163631461	0.137760159	0.189189189	0.36307132	0.48473734
Card19	-3.3786497	-0.32797036	0.000728428	0.010920441	0.169474727	0.259459459	0.47737902	0.6750649
Rpl22l1	-3.6088433	-0.3283652	0.000307565	0.005498064	0.064420218	0.127027027	0.16413055	0.2829192
Mier1	-3.7459898	-0.32914382	0.000179684	0.003513772	0.077304262	0.148648649	0.20474425	0.34256834
Hnrnpk	-4.1906013	-0.330398	2.78E-05	0.000740379	0.086223984	0.17027027	0.21458177	0.376363
Gnb2	-3.3227525	-0.33272627	0.00089134	0.012984032	0.158572844	0.245945946	0.4181552	0.5987436
Safb	-2.641282	-0.33272812	0.00825929	0.06707767	0.0703667	0.116216216	0.18496087	0.283284
Rps27l	-2.6534994	-0.33289737	0.007966194	0.065277541	0.057482656	0.1	0.1467103	0.23421665
Atp5f1e	-4.5308485	-0.33293948	5.87E-06	0.000197983	0.148662042	0.267567568	0.3967497	0.63840044
Psmb10	-2.8666768	-0.33464718	0.004148065	0.041663106	0.096134787	0.154054054	0.23646006	0.3558967
Tmem14c	-4.404345	-0.33470997	1.06E-05	0.0003229	0.112983152	0.213513514	0.29740742	0.48806217
Lasp1	-4.610488	-0.33630264	4.02E-06	0.000141473	0.038652131	0.105405405	0.099879146	0.2167727
Hnrnpd	-3.3916843	-0.33759904	0.000694644	0.010500107	0.135777998	0.216216216	0.35818556	0.5365118
Bax	-3.6783218	-0.33822134	0.000234774	0.004348072	0.067393459	0.132432432	0.17912339	0.31746647
Ghitm	-3.9582767	-0.3389891	7.55E-05	0.001710122	0.044598612	0.102702703	0.1053436	0.22078507
RT1-T24-3	-2.2883968	-0.3394256	0.022114429	0.137139477	0.069375619	0.108108108	0.18302321	0.27455434
Pafah1b1	-4.0105915	-0.3402764	6.06E-05	0.001402933	0.149653122	0.251351351	0.40314087	0.6174646
Psmb1	-3.5599813	-0.34123933	0.000370881	0.006413786	0.111000991	0.189189189	0.27791443	0.4300719
Mvp	-4.690825	-0.3424026	2.72E-06	0.000101246	0.084241824	0.178378378	0.21734163	0.40136355
LOC100362027	-3.9882414	-0.3446706	6.66E-05	0.001526814	0.120911794	0.213513514	0.3319074	0.53344345
Bud31	-3.1891136	-0.3447091	0.001427098	0.018776043	0.089197225	0.151351351	0.22454321	0.36172333
Tlr13	-2.8657472	-0.3459721	0.004160264	0.041663106	0.067393459	0.116216216	0.18760276	0.30402878
Pfdn5	-3.285704	-0.3469266	0.001017279	0.01420218	0.067393459	0.124324324	0.1632778	0.27824113
Snx20	-3.6726418	-0.3481233	0.000240056	0.004440898	0.10802775	0.189189189	0.29204708	0.45657292
Psma3	-3.499093	-0.3500464	0.000466844	0.007645644	0.051536174	0.105405405	0.12734237	0.24066894
Bnip3l	-5.4343753	-0.35027826	5.50E-08	3.09E-06	0.073339941	0.178378378	0.19019988	0.3980603
Rpl22	-4.0874305	-0.35065228	4.36E-05	0.001090177	0.07135778	0.145945946	0.17935215	0.32768926
Ndfip1	-3.20601	-0.3514161	0.001345893	0.017821698	0.058473736	0.110810811	0.14692543	0.25134423
Sash3	-3.7418344	-0.35143813	0.000182682	0.0035597	0.061446977	0.124324324	0.15165213	0.27884212
Vmp1	-3.3827362	-0.35222086	0.000717675	0.010769057	0.152626363	0.240540541	0.4309509	0.62525505
Cct4	-4.914146	-0.35433158	8.92E-07	3.77E-05	0.053518335	0.135135135	0.12759249	0.27449873
Irf2	-3.8881543	-0.3550324	0.000101009	0.002214935	0.089197225	0.167567568	0.23665097	0.3988991
Rheb	-4.433429	-0.35552415	9.27E-06	0.000292764	0.040634291	0.105405405	0.10533428	0.22811598
Ccl6	-2.9458878	-0.35625055	0.003220291	0.034751255	0.475718533	0.556756757	1.5598791	1.8531157
Rgs19	-2.6920207	-0.3571914	0.007102057	0.062207676	0.120911794	0.178378378	0.3279305	0.46587098
Adam17	-3.2129688	-0.3574396	0.001313706	0.017536695	0.058473736	0.110810811	0.15400255	0.2675481
Rab10	-3.0403636	-0.35787886	0.002362928	0.026873583	0.059464817	0.108108108	0.15052381	0.2565103
Lsm14a	-4.2061815	-0.35802856	2.60E-05	0.000702529	0.053518335	0.121621622	0.14060526	0.27791795
Rb1cc1	-3.537626	-0.36111903	0.000403741	0.006824186	0.060455897	0.118918919	0.157896	0.28741485
Erh	-3.8407805	-0.36126727	0.000122644	0.002602578	0.058473736	0.121621622	0.13367353	0.25254443
Ube2k	-4.824057	-0.3621624	1.41E-06	5.57E-05	0.056491576	0.137837838	0.14491594	0.30417916
Eif3k	-3.8725004	-0.36302835	0.000107724	0.002328038	0.055500496	0.118918919	0.14119294	0.26033708
Ptafr	-3.1856325	-0.36419585	0.00144438	0.01898823	0.182358771	0.267567568	0.5145309	0.72022855
Rpl24	-3.6788058	-0.3647647	0.000234329	0.004344721	0.176412289	0.27027027	0.50172776	0.7444927
Rab5c	-3.7584493	-0.3650355	0.00017097	0.003371424	0.084241824	0.156756757	0.22229381	0.38154846
Fam241a	-2.9830275	-0.36526546	0.002854124	0.031481504	0.061446977	0.110810811	0.1647396	0.27965528
Ndufa13	-3.5836592	-0.36570257	0.000338814	0.005948426	0.095143707	0.167567568	0.24621634	0.4059167
Ppib	-3.8235602	-0.36584818	0.000131538	0.00273833	0.067393459	0.135135135	0.16348904	0.29069608
Ppp1r18	-3.8704052	-0.3671667	0.000108655	0.002339826	0.123885035	0.213513514	0.32700226	0.5243729
Uqcr10	-3.9301581	-0.3677184	8.49E-05	0.001884078	0.10604559	0.191891892	0.28620163	0.46367198
Grb2	-3.9512353	-0.36873934	7.77E-05	0.0017468	0.082259663	0.159459459	0.22101709	0.3842093
Wasf2	-3.5493684	-0.36878306	0.000386156	0.006629154	0.054509415	0.110810811	0.13645428	0.2565947
Lamp2	-4.0096974	-0.3700921	6.08E-05	0.001406275	0.076313181	0.151351351	0.20146179	0.3663024
Casp1	-3.5741055	-0.37161234	0.000351427	0.006135425	0.097125867	0.17027027	0.2553172	0.41368252
Limd2	-4.1227493	-0.3721627	3.74E-05	0.000957544	0.100099108	0.186486486	0.2659797	0.45241243
Aup1	-3.249866	-0.37317693	0.001154594	0.015800582	0.056491576	0.108108108	0.14458518	0.2686005
Cox17	-3.7044299	-0.37433454	0.000211867	0.004037495	0.192269574	0.3	0.5350129	0.7748372
Psmb4	-4.0187035	-0.37534654	5.85E-05	0.001361257	0.061446977	0.12972973	0.15282498	0.29959172
Atp6v0b	-4.0390134	-0.3771644	5.37E-05	0.001262896	0.202180377	0.318918919	0.56511885	0.83737415
Glmp	-3.5239182	-0.38009256	0.000425216	0.007092931	0.051536174	0.105405405	0.12753507	0.2508892
Atp5mf	-3.752135	-0.38076514	0.000175335	0.0034369	0.094152626	0.17027027	0.24022204	0.3996857
Fli1	-2.9439554	-0.38270727	0.003240466	0.034900265	0.060455897	0.108108108	0.14829008	0.25112846
Eed	-2.6613326	-0.38395345	0.0077832	0.06416166	0.062438057	0.105405405	0.16571496	0.2717071
Rab2a	-4.687708	-0.38444358	2.76E-06	0.000102567	0.091179386	0.189189189	0.24404293	0.44607875
Glul	-3.08134	-0.3850483	0.002060712	0.024137746	0.054509415	0.102702703	0.13594648	0.23223698
Nfkb1	-3.7070503	-0.38552547	0.000209687	0.004014572	0.054509415	0.113513514	0.13698736	0.2586504
Cd9	-3.7544641	-0.38558674	0.000173713	0.003417321	0.134786918	0.227027027	0.37008888	0.57300144
Zc3h13	-3.9715705	-0.38597468	7.14E-05	0.001624136	0.052527255	0.116216216	0.13675249	0.2578836
Serinc3	-3.2797039	-0.38769853	0.001039161	0.014434748	0.059464817	0.113513514	0.15806799	0.27645397
Ywhab	-4.4326577	-0.3877504	9.31E-06	0.000293251	0.127849356	0.235135135	0.33752054	0.56554276
Nlrp3	-3.9538836	-0.38811558	7.69E-05	0.001734161	0.17740337	0.289189189	0.50504297	0.76282513
Csf1r	-2.86543	-0.38896483	0.004164432	0.041663106	0.074331021	0.124324324	0.1983202	0.32175362
Tpm3	-4.4195104	-0.39192113	9.89E-06	0.000307546	0.185332012	0.310810811	0.5035383	0.78253716
Ndufa7	-3.1457071	-0.39324224	0.001656859	0.021155823	0.069375619	0.124324324	0.1817662	0.30801177
Rbm3	-3.6592708	-0.39523435	0.000252934	0.004641869	0.105054509	0.183783784	0.26809078	0.43251854
LOC103694169	-3.3220954	-0.39532593	0.000893442	0.013003134	0.069375619	0.127027027	0.16674052	0.28880516
Psenen	-3.1486244	-0.39743152	0.001640409	0.020978358	0.125867195	0.197297297	0.33671483	0.5049932
Sp110	-3.337718	-0.3981582	0.000844694	0.01235929	0.099108028	0.167567568	0.25957328	0.40859026
Evi2a	-2.8968751	-0.39887375	0.003768997	0.039480849	0.073339941	0.124324324	0.19272405	0.30894914
Rab32	-3.5455613	-0.39903826	0.000391778	0.006690737	0.063429138	0.124324324	0.17220324	0.30741557
Hsbp1	-4.3462977	-0.3991114	1.38E-05	0.000405164	0.069375619	0.148648649	0.17809778	0.34276447
Pcbp2	-4.037392	-0.4010931	5.40E-05	0.001268023	0.065411298	0.135135135	0.15715466	0.3042867
AABR07072356.1	-4.436854	-0.40289548	9.13E-06	0.000288701	0.073339941	0.156756757	0.19164973	0.35672328
Frg1	-1.9646232	-0.40444362	0.049457862	0.245817175	0.07234886	0.105405405	0.1868815	0.2659697
LOC690000	-3.5551689	-0.4067794	0.000377736	0.006504977	0.067393459	0.12972973	0.18652989	0.32805133
Sppl2a	-3.6246293	-0.4092292	0.000289376	0.005218291	0.046580773	0.1	0.11428059	0.23367596
RT1-A1	-5.2906637	-0.40953523	1.22E-07	6.36E-06	0.634291378	0.781081081	2.0648594	2.598857
Nol7	-3.9536269	-0.41166073	7.70E-05	0.001734161	0.060455897	0.127027027	0.15162991	0.28390872
Myl12b	-4.611653	-0.4118113	3.99E-06	0.000141287	0.28543112	0.437837838	0.81266356	1.2008247
Anxa3	-3.6695704	-0.41263977	0.000242958	0.004479478	0.053518335	0.110810811	0.14038196	0.27056995
Slc25a3	-4.575311	-0.41294137	4.76E-06	0.000163795	0.081268583	0.17027027	0.20733966	0.3873334
Myl6	-4.1216645	-0.41417024	3.76E-05	0.000960226	0.306243806	0.437837838	0.86148995	1.2082891
Tuba1a	-4.6747	-0.41451588	2.94E-06	0.00010831	0.07234886	0.159459459	0.18036589	0.35556245
Syf2	-4.144871	-0.41515958	3.40E-05	0.000884765	0.124876115	0.221621622	0.33402735	0.53984964
Msrb1	-2.6402357	-0.41580737	0.008284841	0.067251972	0.17740337	0.243243243	0.49129662	0.6696709
Arpc5	-4.655188	-0.41619444	3.24E-06	0.000118034	0.173439049	0.3	0.46459913	0.74671936
Canx	-4.5066233	-0.4162036	6.59E-06	0.00021884	0.052527255	0.124324324	0.12288332	0.2717391
Vamp8	-4.055837	-0.41656563	5.00E-05	0.00119936	0.082259663	0.162162162	0.20968518	0.37363765
Atp5pf	-4.630606	-0.41695178	3.65E-06	0.000130351	0.10604559	0.208108108	0.27792642	0.49877217
Ndufb11	-4.5807004	-0.41702962	4.63E-06	0.000160114	0.044598612	0.113513514	0.104519226	0.23888637
Mxd1	-3.0889072	-0.41754287	0.002008942	0.023872155	0.289395441	0.378378378	0.8357766	1.0890715
Tmsb4x	-6.275455	-0.41821277	3.49E-10	3.13E-08	0.953419227	0.978378378	4.2886896	4.702186
Morf4l1	-4.823754	-0.41847402	1.41E-06	5.57E-05	0.121902874	0.235135135	0.3215496	0.56588614
Sf3b2	-4.566398	-0.4193136	4.96E-06	0.000169649	0.061446977	0.140540541	0.156124	0.31053236
Sec61g	-5.2303634	-0.42094865	1.69E-07	8.43E-06	0.073339941	0.172972973	0.18400832	0.38193214
Unc93b1	-3.448717	-0.4216107	0.000563256	0.00878039	0.07135778	0.132432432	0.18998973	0.3300162
Eif5a	-4.5045424	-0.42195684	6.65E-06	0.000220549	0.109018831	0.208108108	0.27378535	0.47657648
Cd59	-3.2067077	-0.4221338	0.001342634	0.017792871	0.171456888	0.254054054	0.4830864	0.6920324
Arhgdib	-4.601067	-0.42275283	4.20E-06	0.000147081	0.436075322	0.594594595	1.3187091	1.7715393
Ehbp1l1	-3.81772	-0.42308947	0.000134691	0.002789829	0.093161546	0.17027027	0.2481795	0.42319697
Raly	-3.6080947	-0.42527688	0.000308454	0.005507964	0.063429138	0.124324324	0.15205826	0.27862608
Tifa	-3.821464	-0.4265945	0.000132662	0.002754742	0.07135778	0.140540541	0.19479887	0.35452744
Itm2b	-4.322944	-0.43012717	1.54E-05	0.000444998	0.49950446	0.656756757	1.6243309	2.114626
Lgmn	-4.2015777	-0.4301395	2.65E-05	0.000714967	0.053518335	0.121621622	0.13692603	0.27904212
Ltb4r	-3.8981283	-0.43047407	9.69E-05	0.002128518	0.055500496	0.118918919	0.15706584	0.30590376
Scamp3	-4.3729444	-0.4305976	1.23E-05	0.000364554	0.07135778	0.151351351	0.17528996	0.34149614
Ralb	-3.8290625	-0.4315489	0.000128632	0.002688041	0.086223984	0.162162162	0.23515663	0.41321692
Pgam1	-3.7127945	-0.43251774	0.000204983	0.003952118	0.146679881	0.237837838	0.39525622	0.6133764
Rac1	-4.826605	-0.43321946	1.39E-06	5.54E-05	0.152626363	0.278378378	0.40784097	0.6807897
Atp5c1	-3.5388572	-0.4349891	0.000401863	0.006818646	0.047571853	0.1	0.11315537	0.22595315
Rpl28	-3.543975	-0.43667373	0.000394142	0.006713804	0.128840436	0.210810811	0.34520614	0.5360088
Tuba1b	-5.3749743	-0.4418772	7.66E-08	4.12E-06	0.116947473	0.243243243	0.31072333	0.58457875
Rpl37a	-4.5750666	-0.4421096	4.76E-06	0.000163795	0.258671952	0.4	0.7800897	1.1573721
Rpl37	-4.292353	-0.4422702	1.77E-05	0.000503896	0.041625372	0.102702703	0.089415744	0.21890464
Cox7b	-4.409808	-0.44232175	1.03E-05	0.000318045	0.058473736	0.132432432	0.14146763	0.28583726
Hnrnpa3	-4.757236	-0.44409084	1.96E-06	7.54E-05	0.059464817	0.140540541	0.14152418	0.30060145
Plp2	-4.5595818	-0.44497415	5.13E-06	0.000174163	0.060455897	0.137837838	0.15696207	0.3287186
Rpl35	-3.613982	-0.4455629	0.00030153	0.005425561	0.32111001	0.421621622	0.98020095	1.3026624
Mbnl2	-3.8606343	-0.4482937	0.000113093	0.002412357	0.043607532	0.1	0.11478821	0.24068913
Thrap3	-5.265901	-0.44908795	1.40E-07	7.19E-06	0.049554014	0.135135135	0.12888561	0.29320797
Cd81	-4.1431923	-0.45010948	3.43E-05	0.000889862	0.051536174	0.116216216	0.124086045	0.2642894
Cox7a2l2	-4.6828566	-0.4508761	2.83E-06	0.000104554	0.058473736	0.137837838	0.14522544	0.30784792
Cd48	-4.025533	-0.45156732	5.68E-05	0.001329864	0.088206145	0.167567568	0.2160663	0.37992916
Rpl41	-3.6945143	-0.45184225	0.000220307	0.004136047	0.418235877	0.521621622	1.299686	1.6625522
Anp32a	-4.444739	-0.45257258	8.80E-06	0.000279474	0.123885035	0.227027027	0.32033488	0.543384
Gstp1	-3.1225612	-0.453703	0.001792849	0.021857073	0.068384539	0.121621622	0.16080399	0.27624094
Anxa6	-3.7079318	-0.45454696	0.000208959	0.004005291	0.049554014	0.105405405	0.114799835	0.23401506
Grn	-4.5247335	-0.45514145	6.05E-06	0.000202991	0.28444004	0.427027027	0.79870623	1.1605523
Eif3f	-4.7630477	-0.4570755	1.91E-06	7.34E-05	0.049554014	0.124324324	0.11516141	0.26765618
Naca	-4.9466453	-0.4575073	7.55E-07	3.26E-05	0.105054509	0.213513514	0.26410243	0.49209377
Trmt112	-3.7056403	-0.45904204	0.000210857	0.004027594	0.081268583	0.151351351	0.20564145	0.3525797
Mob1a	-5.219306	-0.45923617	1.80E-07	8.90E-06	0.07234886	0.17027027	0.18194064	0.38279232
Nfe2l2	-4.6539264	-0.46085155	3.26E-06	0.000118234	0.118929633	0.227027027	0.32923335	0.56534106
Cd47	-4.7344265	-0.462911	2.20E-06	8.31E-05	0.063429138	0.145945946	0.1587593	0.33992538
Ptpn1	-4.0763836	-0.46570405	4.57E-05	0.001124462	0.14271556	0.240540541	0.38246277	0.60920763
Ifnar2	-3.8013752	-0.46806312	0.000143895	0.002939753	0.053518335	0.113513514	0.13742797	0.27354687
Pycard	-4.411961	-0.4688311	1.02E-05	0.00031608	0.150644202	0.264864865	0.4132575	0.6709259
Spi1	-4.157364	-0.46924332	3.22E-05	0.00084444	0.274529237	0.4	0.787368	1.1204615
Actr2	-4.805686	-0.47155258	1.54E-06	6.05E-05	0.079286422	0.172972973	0.19867495	0.39042345
Jak2	-4.683831	-0.47181737	2.82E-06	0.000104292	0.058473736	0.137837838	0.15584446	0.3276717
Clec7a	-4.5148454	-0.47528118	6.34E-06	0.000211802	0.340931615	0.483783784	0.9888216	1.3857621
Arpc3	-5.040945	-0.4761775	4.63E-07	2.10E-05	0.209117939	0.356756757	0.565549	0.9001234
Cfp	-4.02994	-0.47826758	5.58E-05	0.001307036	0.246778989	0.367567568	0.7022309	1.0124303
Rpl10a	-4.421446	-0.47878936	9.80E-06	0.00030596	0.118929633	0.218918919	0.32361174	0.55633396
Sumo1	-5.0143886	-0.4797023	5.32E-07	2.37E-05	0.091179386	0.194594595	0.23334697	0.4508698
Uqcrh	-4.8685155	-0.48049507	1.12E-06	4.60E-05	0.079286422	0.172972973	0.20355389	0.4044739
Ywhaz	-4.844895	-0.48055762	1.27E-06	5.12E-05	0.112983152	0.221621622	0.29119882	0.5258969
Eif4a2	-6.194586	-0.48152807	5.84E-10	4.98E-08	0.031714569	0.118918919	0.07546837	0.24172589
AC128859.3	-4.4851522	-0.48411188	7.29E-06	0.000238228	0.17938553	0.3	0.50266635	0.80616575
Hsp90b1	-4.111401	-0.48428962	3.93E-05	0.000996556	0.066402379	0.137837838	0.1586757	0.31254184
Cd82	-5.501016	-0.4855622	3.78E-08	2.18E-06	0.118929633	0.248648649	0.32320863	0.60906214
Lsm4	-3.987083	-0.48558715	6.69E-05	0.001531553	0.049554014	0.110810811	0.12509912	0.26015365
Rps12	-4.1700845	-0.48595753	3.04E-05	0.000803786	0.120911794	0.216216216	0.34156173	0.5752032
Cox6c	-4.6255927	-0.48652694	3.74E-06	0.000133255	0.144697721	0.259459459	0.36838228	0.62305707
Ywhaq	-5.9047656	-0.48792148	3.53E-09	2.53E-07	0.031714569	0.113513514	0.07328917	0.23481123
Tyrobp	-5.7910132	-0.48792687	7.00E-09	4.85E-07	0.850346878	0.905405405	3.2247317	3.6328125
Cxcr2	-4.2787457	-0.48919743	1.88E-05	0.000532017	0.21308226	0.332432432	0.5950714	0.9049157
Psme1	-5.024959	-0.49053177	5.04E-07	2.27E-05	0.122893954	0.240540541	0.31986547	0.57747144
Ier3	-5.205791	-0.4929141	1.93E-07	9.51E-06	0.508424182	0.683783784	1.7972184	2.39907
Rpl36al	-4.715152	-0.49433538	2.42E-06	9.05E-05	0.104063429	0.205405405	0.29884747	0.54850405
Csnk2b	-5.2041545	-0.4946026	1.95E-07	9.57E-06	0.052527255	0.137837838	0.12827656	0.30050418
Rtn3	-4.3882647	-0.4975452	1.14E-05	0.000345704	0.085232904	0.172972973	0.21740551	0.39283547
Atp5mg	-4.0398498	-0.49918607	5.35E-05	0.001260204	0.10802775	0.194594595	0.27826902	0.47596976
Eif4a1	-4.6012926	-0.50034416	4.20E-06	0.000147081	0.10802775	0.208108108	0.27697748	0.5027887
Gripap1	-3.7991254	-0.5011566	0.000145208	0.002959211	0.0703667	0.137837838	0.18861388	0.34537676
Eif4g2	-5.69032	-0.5033553	1.27E-08	8.24E-07	0.049554014	0.143243243	0.12563151	0.3098151
Tomm20	-4.631226	-0.50374126	3.64E-06	0.000130245	0.037661051	0.102702703	0.09065437	0.22658697
Atp6v1d	-4.3737125	-0.50539297	1.22E-05	0.000364144	0.041625372	0.105405405	0.1050185	0.2439372
Atox1	-4.238221	-0.50683016	2.25E-05	0.000625887	0.091179386	0.175675676	0.23446195	0.42714173
Nedd8	-4.6545696	-0.5076769	3.25E-06	0.000118127	0.078295342	0.167567568	0.19408411	0.37341642
Shisa5	-4.678684	-0.5083177	2.89E-06	0.000106464	0.086223984	0.178378378	0.21577205	0.4208401
Mt-nd4l	-4.4446726	-0.50865096	8.80E-06	0.000279474	0.200198216	0.321621622	0.54115087	0.8481256
Tnfrsf1b	-4.5905857	-0.5088744	4.42E-06	0.000154008	0.052527255	0.127027027	0.14154783	0.31027114
Polr1d	-4.3107424	-0.5091367	1.63E-05	0.000467924	0.060455897	0.132432432	0.15078832	0.31284398
Cdk12	-4.2087255	-0.5117154	2.57E-05	0.000695813	0.118929633	0.213513514	0.32927468	0.5546578
Npm1	-5.0704618	-0.5126487	3.97E-07	1.82E-05	0.116947473	0.232432432	0.31767672	0.58912
Tes	-4.561412	-0.5135544	5.08E-06	0.000173259	0.081268583	0.167567568	0.21027151	0.4055221
Arpc4	-5.502075	-0.5136212	3.75E-08	2.17E-06	0.124876115	0.256756757	0.33180448	0.62053955
Pfn1	-6.0678396	-0.51554936	1.30E-09	9.96E-08	0.660059465	0.775675676	2.141828	2.65203
1-Sep	-4.941774	-0.51665443	7.74E-07	3.33E-05	0.060455897	0.145945946	0.15090722	0.32715803
Gk	-4.116571	-0.51693064	3.85E-05	0.000975976	0.055500496	0.121621622	0.15583025	0.320743
Znrd1	-3.9554393	-0.51748157	7.64E-05	0.001725793	0.066402379	0.135135135	0.17181513	0.32896736
Ybx1	-5.3749623	-0.5198624	7.66E-08	4.12E-06	0.077304262	0.181081081	0.19527316	0.41596282
Chi3l1	-4.0528975	-0.52035946	5.06E-05	0.001201527	0.412289395	0.540540541	1.2467912	1.6491138
LOC498555	-5.2032866	-0.5212499	1.96E-07	9.58E-06	0.03666997	0.110810811	0.082812086	0.2260208
Npc2	-4.9878635	-0.52149165	6.11E-07	2.68E-05	0.129831516	0.248648649	0.34641567	0.6202733
Cmip	-4.9984813	-0.5220706	5.78E-07	2.55E-05	0.049554014	0.12972973	0.12581256	0.29335824
Cyba	-5.136272	-0.5228594	2.80E-07	1.34E-05	0.340931615	0.505405405	0.9748571	1.423477
Zfand2a	-2.7172518	-0.52383983	0.006582652	0.059057715	0.084241824	0.135135135	0.23778647	0.36883038
Hck	-4.6105046	-0.52407783	4.02E-06	0.000141473	0.185332012	0.305405405	0.5201002	0.83169615
Psma7	-4.378474	-0.524893	1.20E-05	0.000357366	0.168483647	0.283783784	0.46540722	0.74823886
Pnn	-5.733692	-0.5258084	9.83E-09	6.49E-07	0.077304262	0.189189189	0.19178548	0.42303452
Pdia3	-4.8273597	-0.5268147	1.38E-06	5.54E-05	0.095143707	0.194594595	0.24312079	0.46429655
Flot1	-4.0223303	-0.52979076	5.76E-05	0.001342357	0.058473736	0.124324324	0.15721169	0.3247112
Rhoa	-5.9752865	-0.5324322	2.30E-09	1.69E-07	0.174430129	0.340540541	0.45860282	0.82882047
Psmd4	-4.490211	-0.5328184	7.12E-06	0.000233568	0.076313181	0.159459459	0.19289213	0.37399212
Serp1	-5.4249864	-0.53575957	5.80E-08	3.23E-06	0.043607532	0.127027027	0.108569905	0.28857267
LOC102555453	-5.577168	-0.5360148	2.44E-08	1.49E-06	0.048562934	0.137837838	0.106577896	0.2788589
Sh3glb1	-4.3706465	-0.5399405	1.24E-05	0.000367747	0.077304262	0.159459459	0.19740337	0.38272315
Parp9	-4.2230663	-0.5401383	2.41E-05	0.000662793	0.046580773	0.110810811	0.12607056	0.2686204
Ptk2b	-4.2652135	-0.540471	2.00E-05	0.000560486	0.105054509	0.194594595	0.27322894	0.48201856
Ptpn6	-5.390199	-0.5426855	7.04E-08	3.83E-06	0.21506442	0.378378378	0.60065204	0.98790336
Rps10	-5.619541	-0.54279107	1.91E-08	1.20E-06	0.031714569	0.108108108	0.06934272	0.22542422
Arpc2	-5.017195	-0.54286903	5.24E-07	2.34E-05	0.277502478	0.435135135	0.7737283	1.188804
Irf7	-3.6947	-0.5433947	0.000220147	0.004136047	0.062438057	0.124324324	0.1679099	0.31989613
Cct5	-5.4131966	-0.54377276	6.19E-08	3.43E-06	0.040634291	0.121621622	0.09681739	0.25657192
Psmb2	-6.037848	-0.54438597	1.56E-09	1.18E-07	0.056491576	0.162162162	0.14539222	0.35562515
Txnrd1	-4.4596457	-0.5482134	8.21E-06	0.000263718	0.047571853	0.116216216	0.12584758	0.28702652
Cox6a1	-5.5005727	-0.5483717	3.79E-08	2.18E-06	0.184340932	0.337837838	0.50397104	0.8710103
Psma6	-4.825	-0.5498898	1.40E-06	5.56E-05	0.040634291	0.110810811	0.094941586	0.24387279
AABR07073038.1	-5.4667478	-0.5502592	4.58E-08	2.59E-06	0.032705649	0.108108108	0.08037647	0.2368547
Hsp90ab1	-5.0713315	-0.55034953	3.95E-07	1.82E-05	0.150644202	0.278378378	0.41664463	0.7277638
Gnas-1	-5.4911833	-0.55350846	3.99E-08	2.28E-06	0.0703667	0.172972973	0.17048569	0.38297886
Fcgr1a	-3.794023	-0.55549484	0.000148226	0.003013255	0.242814668	0.345945946	0.6906652	0.9922064
Cfl1	-6.373202	-0.5562493	1.85E-10	1.78E-08	0.291377602	0.502702703	0.85976434	1.4188771
Pkm	-5.243101	-0.55740243	1.58E-07	7.99E-06	0.183349851	0.324324324	0.50133616	0.84577686
Jak1	-6.467297	-0.5578321	9.98E-11	1.00E-08	0.082259663	0.216216216	0.21500555	0.48846844
LOC100359922	-4.8662024	-0.5585848	1.14E-06	4.64E-05	0.171456888	0.297297297	0.5252361	0.8755643
Atp5if1	-4.850053	-0.5595173	1.23E-06	5.01E-05	0.086223984	0.183783784	0.2308178	0.44468862
Paip2	-5.7495117	-0.5598759	8.95E-09	6.06E-07	0.0703667	0.178378378	0.17732207	0.41348168
Atp6v1g1	-6.6540956	-0.56195885	2.85E-11	3.17E-09	0.381565907	0.621621622	1.1459131	1.7923998
Skap2	-4.5858407	-0.564121	4.52E-06	0.000156883	0.074331021	0.159459459	0.19652879	0.40204573
Asah1	-4.279808	-0.56452876	1.87E-05	0.000530397	0.039643211	0.1	0.10410913	0.25517654
Ctss	-4.259815	-0.56485105	2.05E-05	0.000573218	0.077304262	0.156756757	0.20407677	0.3929528
RT1-Da	-3.2572062	-0.56600946	0.001125146	0.015432992	0.231912785	0.32972973	0.6608968	0.9203593
Utp3	-5.1025305	-0.5672266	3.35E-07	1.57E-05	0.048562934	0.12972973	0.12893158	0.31238002
Lamtor3	-4.253754	-0.5672699	2.10E-05	0.000586963	0.050545094	0.116216216	0.13223492	0.29176494
Stat6	-5.5107083	-0.56805164	3.57E-08	2.09E-06	0.101090188	0.221621622	0.27877507	0.5551995
Vps29	-4.4271255	-0.56872576	9.55E-06	0.000298583	0.044598612	0.110810811	0.117403954	0.27127287
Rps27	-5.2458982	-0.56890607	1.56E-07	7.89E-06	0.579781962	0.672972973	1.8820834	2.3508475
Pnrc2	-6.03665	-0.56992304	1.57E-09	1.18E-07	0.085232904	0.210810811	0.2254463	0.49754167
Eef1g	-5.573334	-0.57196563	2.50E-08	1.52E-06	0.076313181	0.183783784	0.194476	0.43660828
Abracl	-5.522775	-0.57338905	3.34E-08	1.99E-06	0.062438057	0.159459459	0.15557948	0.36875996
Ncf1	-4.054901	-0.57399535	5.02E-05	0.001201527	0.136769078	0.232432432	0.3811217	0.6238537
Tlr2	-4.3254766	-0.5763066	1.52E-05	0.00044069	0.082259663	0.164864865	0.22258107	0.42772225
Cd74	-4.0070486	-0.57940155	6.15E-05	0.001416157	0.589692765	0.708108108	1.8440088	2.2700198
Cdc42	-5.9472914	-0.5801156	2.73E-09	1.98E-07	0.184340932	0.348648649	0.49869466	0.8930611
S100a10	-4.0655327	-0.5804878	4.79E-05	0.001161067	0.105054509	0.189189189	0.2796555	0.49029312
Nfam1	-4.3601403	-0.5809102	1.30E-05	0.000383089	0.10604559	0.2	0.29124463	0.5252494
Dynll1	-3.9896784	-0.5817874	6.62E-05	0.001519715	0.094152626	0.172972973	0.23841983	0.4227244
RT1-CE10	-7.0079417	-0.5821104	2.42E-12	3.16E-10	0.628344896	0.794594595	2.040281	2.7014806
Lcp2	-5.065928	-0.5828798	4.06E-07	1.86E-05	0.17839445	0.310810811	0.48095605	0.80520344
Ube2d3	-5.239748	-0.5840346	1.61E-07	8.09E-06	0.138751239	0.264864865	0.36087596	0.6551949
Bcl3	-4.922078	-0.586102	8.56E-07	3.64E-05	0.052527255	0.132432432	0.14274004	0.33322132
Cox4i1	-4.906411	-0.58611	9.28E-07	3.90E-05	0.158572844	0.281081081	0.43311355	0.7461917
RT1-A2	-6.6771984	-0.58830243	2.44E-11	2.74E-09	0.206144698	0.402702703	0.557341	1.0305778
Ifi27l2b	-4.198735	-0.5920329	2.68E-05	0.000722466	0.192269574	0.302702703	0.548864	0.85227215
Pim1	-5.128595	-0.59213966	2.92E-07	1.39E-05	0.061446977	0.151351351	0.17035493	0.38259417
Gvin1	-6.004005	-0.5926034	1.93E-09	1.43E-07	0.025768087	0.102702703	0.055696324	0.2123901
Yy1	-5.5721693	-0.5948902	2.52E-08	1.53E-06	0.03468781	0.113513514	0.088890925	0.2583807
LOC100364500	-6.6031747	-0.59602183	4.02E-11	4.33E-09	0.021803766	0.105405405	0.055731796	0.22538476
Ost4	-5.0348835	-0.5961651	4.78E-07	2.16E-05	0.120911794	0.235135135	0.3118456	0.5734711
P4hb	-4.5028687	-0.60228354	6.70E-06	0.000221847	0.068384539	0.148648649	0.17231984	0.35709834
Slc11a1	-3.9349964	-0.60294485	8.32E-05	0.00185403	0.045589693	0.102702703	0.12156596	0.2804283
Uba52	-4.992509	-0.60641104	5.96E-07	2.63E-05	0.293359762	0.440540541	0.86356217	1.3000058
RT1-S3	-5.3455143	-0.60867345	9.02E-08	4.75E-06	0.059464817	0.151351351	0.15632527	0.36747
Lgals3	-4.3277307	-0.6113845	1.51E-05	0.000436975	0.151635282	0.256756757	0.41229227	0.6871052
Taldo1	-4.4157696	-0.6118836	1.01E-05	0.000311734	0.335976214	0.464864865	0.9627303	1.349017
Nfkb2	-5.4250827	-0.61345583	5.79E-08	3.23E-06	0.050545094	0.137837838	0.13127337	0.336409
Cox5b	-5.526654	-0.6136751	3.26E-08	1.96E-06	0.139742319	0.272972973	0.3536615	0.6616707
Ikbke	-4.3100586	-0.61579406	1.63E-05	0.000468442	0.051536174	0.118918919	0.1318678	0.29246417
7-Sep	-4.8046885	-0.61683315	1.55E-06	6.05E-05	0.087215064	0.181081081	0.2148827	0.43261087
Hspa8	-6.12235	-0.6168366	9.22E-10	7.40E-08	0.258671952	0.437837838	0.74135166	1.2270533
Ube2b	-5.209577	-0.619273	1.89E-07	9.35E-06	0.03666997	0.110810811	0.0950973	0.26277488
Apol3	-5.1524034	-0.61969584	2.57E-07	1.24E-05	0.043607532	0.121621622	0.111847185	0.29636446
Hnrnpul2	-5.359315	-0.6216884	8.35E-08	4.42E-06	0.044598612	0.127027027	0.1060985	0.2870744
Hnrnpf	-5.2549343	-0.6219574	1.48E-07	7.56E-06	0.044598612	0.124324324	0.099399954	0.27211115
Rpl17	-4.4951944	-0.62450325	6.95E-06	0.00022862	0.299306244	0.416216216	0.9005319	1.2984433
Cdc5l	-6.1954923	-0.6255765	5.81E-10	4.98E-08	0.056491576	0.164864865	0.15327124	0.38943177
Rpl31	-4.7119126	-0.6306441	2.45E-06	9.17E-05	0.233894945	0.356756757	0.68539846	1.057255
Ndufb10	-4.145989	-0.6307688	3.38E-05	0.000881855	0.041625372	0.1	0.09333659	0.23207512
Pla2g16	-5.8456864	-0.63144463	5.04E-09	3.56E-07	0.032705649	0.113513514	0.07524594	0.25360647
Rpl34	-5.253602	-0.6331777	1.49E-07	7.59E-06	0.237859267	0.383783784	0.70006365	1.1264402
Gmfg	-5.6905856	-0.6351854	1.27E-08	8.24E-07	0.50049554	0.654054054	1.5353618	2.0724895
Atp6v0e1	-5.6285415	-0.63841414	1.82E-08	1.14E-06	0.130822597	0.264864865	0.34543517	0.65608215
Smox	-4.3790474	-0.6385986	1.19E-05	0.000357366	0.050545094	0.118918919	0.13340904	0.30296874
Hnrnpa2b1	-4.8783884	-0.6389154	1.07E-06	4.40E-05	0.262636274	0.405405405	0.7289625	1.1276366
Ctsd	-4.4467607	-0.6409717	8.72E-06	0.000278297	0.227948464	0.345945946	0.66054595	1.0090206
Arhgdia	-6.109056	-0.64225	1.00E-09	8.00E-08	0.10703667	0.243243243	0.27495962	0.5747937
Rpl6	-5.2689633	-0.6433605	1.37E-07	7.12E-06	0.115956392	0.232432432	0.31416672	0.60126126
Eno1	-5.232426	-0.6464312	1.67E-07	8.36E-06	0.170465808	0.310810811	0.46839055	0.80428386
Rps3a	-5.270067	-0.64643157	1.36E-07	7.10E-06	0.122893954	0.240540541	0.3340452	0.63632226
Itgad	-4.7463408	-0.6464976	2.07E-06	7.92E-05	0.041625372	0.110810811	0.11143002	0.28658175
Atp6ap2	-6.7641187	-0.6492965	1.34E-11	1.62E-09	0.020812686	0.105405405	0.05166266	0.22777413
LOC100362830	-5.5114202	-0.6530409	3.56E-08	2.09E-06	0.112983152	0.235135135	0.30833352	0.61018527
Gpi	-5.516268	-0.65413654	3.46E-08	2.05E-06	0.110009911	0.22972973	0.2799996	0.5619649
Litaf	-6.124147	-0.6555081	9.12E-10	7.39E-08	0.161546085	0.318918919	0.4375605	0.8210122
Rpl27	-4.8255415	-0.65619016	1.40E-06	5.56E-05	0.230921705	0.356756757	0.66738635	1.0505844
Gnai3	-5.7517643	-0.6563825	8.83E-09	6.03E-07	0.038652131	0.124324324	0.10061147	0.29046428
Atp1b3	-4.9597287	-0.6588233	7.06E-07	3.07E-05	0.07234886	0.164864865	0.1847464	0.39008534
RT1-Bb	-4.063628	-0.66419464	4.83E-05	0.00116853	0.17839445	0.281081081	0.49137536	0.7684957
Cox6b1	-5.807171	-0.66426724	6.35E-09	4.43E-07	0.138751239	0.275675676	0.36553434	0.6988245
Itgb2	-6.301657	-0.6645934	2.94E-10	2.68E-08	0.10802775	0.251351351	0.2893417	0.60864913
Rpl3	-5.079931	-0.673192	3.78E-07	1.75E-05	0.101090188	0.205405405	0.26352447	0.5286048
Rnh1	-4.417001	-0.67390597	1.00E-05	0.00031055	0.045589693	0.110810811	0.11118091	0.27515185
H3f3a	-5.750066	-0.6763963	8.92E-09	6.06E-07	0.112983152	0.243243243	0.28691438	0.59123105
Tmbim4	-5.3664217	-0.6810655	8.03E-08	4.29E-06	0.083250743	0.186486486	0.20542154	0.44637465
Ell	-6.15285	-0.68397856	7.61E-10	6.32E-08	0.041625372	0.137837838	0.11423996	0.3396039
Mefv	-5.1659865	-0.68911356	2.39E-07	1.16E-05	0.052527255	0.137837838	0.15228254	0.3615503
Arl11	-5.997904	-0.69243723	2.00E-09	1.47E-07	0.136769078	0.281081081	0.3897795	0.7660881
Arid5b	-4.6234784	-0.6928287	3.77E-06	0.00013433	0.067393459	0.148648649	0.17599143	0.37834972
Rpl29	-4.927831	-0.69298583	8.31E-07	3.55E-05	0.111992071	0.216216216	0.30637312	0.58601624
Aldoa	-6.1251655	-0.69358075	9.06E-10	7.39E-08	0.459861249	0.659459459	1.3995861	2.0109599
Spcs2	-5.4780183	-0.6954374	4.30E-08	2.45E-06	0.077304262	0.181081081	0.19208567	0.43368715
Actr3	-6.638318	-0.70188046	3.17E-11	3.48E-09	0.188305253	0.372972973	0.49919927	0.95020765
Lat	-5.4470587	-0.7045266	5.12E-08	2.88E-06	0.031714569	0.105405405	0.07616982	0.24241589
Tnfrsf1a	-6.010795	-0.70612407	1.85E-09	1.38E-07	0.093161546	0.218918919	0.25428393	0.564001
Rps8	-5.602655	-0.7084871	2.11E-08	1.31E-06	0.150644202	0.289189189	0.42579052	0.7921196
Bst1	-5.007543	-0.7101134	5.51E-07	2.45E-05	0.057482656	0.140540541	0.1509973	0.36110002
Sqstm1	-4.5160832	-0.7142938	6.30E-06	0.000210998	0.131813677	0.235135135	0.34435067	0.60775036
Fcgr2b	-4.1809797	-0.7144582	2.90E-05	0.000768686	0.082259663	0.159459459	0.2305667	0.44054255
Rps25	-6.544178	-0.71475095	5.98E-11	6.23E-09	0.087215064	0.221621622	0.21453445	0.51803243
Rps11	-4.406975	-0.71591437	1.05E-05	0.000320435	0.167492567	0.27027027	0.4685882	0.7794087
Cox8a	-6.3293815	-0.7197455	2.46E-10	2.29E-08	0.122893954	0.27027027	0.3248512	0.6694791
Rnf144b	-5.0796947	-0.72148615	3.78E-07	1.75E-05	0.03666997	0.108108108	0.10012049	0.28330848
Tpt1	-5.199239	-0.72483236	2.00E-07	9.77E-06	0.175421209	0.302702703	0.48240095	0.8442317
Ehd4	-5.3917766	-0.72640276	6.98E-08	3.81E-06	0.044598612	0.127027027	0.11445489	0.3191471
Clta	-6.1734886	-0.72714865	6.68E-10	5.66E-08	0.084241824	0.208108108	0.21413875	0.4981184
Zbed5	-6.6054845	-0.7298266	3.96E-11	4.29E-09	0.073339941	0.2	0.17659555	0.45668012
Ldha	-6.568418	-0.7316415	5.09E-11	5.40E-09	0.196233895	0.375675676	0.5461406	1.0102968
Rpl12	-6.106419	-0.7349817	1.02E-09	8.10E-08	0.056491576	0.159459459	0.12923256	0.36688182
Brk1	-6.552596	-0.7352847	5.65E-11	5.95E-09	0.087215064	0.221621622	0.22383282	0.53005844
Txnip	-6.157493	-0.73781633	7.39E-10	6.17E-08	0.212091179	0.383783784	0.6021826	1.0603037
Cox7a2l	-6.4321795	-0.73808247	1.26E-10	1.24E-08	0.085232904	0.216216216	0.21328703	0.5073545
Fas	-5.7789474	-0.74465084	7.52E-09	5.19E-07	0.083250743	0.2	0.23846494	0.5275792
Ero1a	-5.7146983	-0.7451836	1.10E-08	7.20E-07	0.047571853	0.137837838	0.12855373	0.35537887
Rpl23a	-4.834848	-0.74622804	1.33E-06	5.37E-05	0.127849356	0.235135135	0.35850322	0.66460305
Btf3	-6.0823965	-0.74949	1.18E-09	9.18E-08	0.045589693	0.140540541	0.09748841	0.30590367
LOC687780	-7.721659	-0.7497277	1.15E-14	1.99E-12	0.432111001	0.667567568	1.3248459	2.0894492
Cox7c	-5.669132	-0.7503479	1.44E-08	9.26E-07	0.096134787	0.213513514	0.24237959	0.5255561
Ifi47	-5.7340035	-0.7517732	9.81E-09	6.49E-07	0.050545094	0.143243243	0.1270942	0.3519276
Slfn2	-8.002313	-0.75225586	1.22E-15	2.31E-13	0.426164519	0.672972973	1.270945	2.0421045
Myl12a	-5.8213243	-0.75279325	5.84E-09	4.09E-07	0.103072349	0.227027027	0.26088256	0.5677414
Rpl14	-4.459162	-0.75548595	8.23E-06	0.000263779	0.229930624	0.337837838	0.6824679	1.0596633
Selenof	-6.387708	-0.7561196	1.68E-10	1.63E-08	0.044598612	0.145945946	0.11071391	0.3447382
LOC100363469	-6.293738	-0.75679517	3.10E-10	2.80E-08	0.076313181	0.197297297	0.20575611	0.5043963
Rps15	-5.7480574	-0.75732654	9.03E-09	6.08E-07	0.224975223	0.378378378	0.64654213	1.10284
Rps24	-5.267581	-0.7598748	1.38E-07	7.15E-06	0.211100099	0.345945946	0.6377035	1.071568
Il2rg	-6.315185	-0.7600654	2.70E-10	2.48E-08	0.0703667	0.189189189	0.17320934	0.43755996
Rpsa	-5.2960887	-0.760737	1.18E-07	6.20E-06	0.113974232	0.227027027	0.29553735	0.5922099
AABR07002674.1	-6.0831995	-0.7613043	1.18E-09	9.18E-08	0.024777007	0.102702703	0.07097582	0.27006173
Ssu72	-4.8756943	-0.7615529	1.08E-06	4.45E-05	0.081268583	0.172972973	0.20972376	0.45003542
Rps2	-6.2300477	-0.7619569	4.66E-10	4.08E-08	0.259663033	0.427027027	0.7933042	1.3443087
Gpbp1	-5.6812634	-0.7627247	1.34E-08	8.66E-07	0.058473736	0.154054054	0.14915262	0.39703625
Rpl11	-5.8464727	-0.7646834	5.02E-09	3.56E-07	0.212091179	0.362162162	0.6164776	1.0776708
Eef2	-5.520236	-0.765081	3.39E-08	2.01E-06	0.115956392	0.235135135	0.30366418	0.6205396
Arl6ip5	-5.7471704	-0.7662293	9.07E-09	6.09E-07	0.050545094	0.143243243	0.11676215	0.33097374
Tmbim6	-6.929375	-0.7669687	4.23E-12	5.39E-10	0.247770069	0.448648649	0.6835221	1.2314334
Gabarap	-7.738755	-0.7678241	1.00E-14	1.76E-12	0.370664024	0.608108108	1.0713096	1.7665251
LOC100360449	-5.1383023	-0.76842254	2.77E-07	1.33E-05	0.139742319	0.254054054	0.38403073	0.7137103
Pnp	-5.8779607	-0.76892895	4.15E-09	2.96E-07	0.026759167	0.102702703	0.06532544	0.24027066
Vbp1	-7.0206766	-0.76898396	2.21E-12	2.95E-10	0.049554014	0.167567568	0.11558175	0.37404704
Rac2	-7.7427287	-0.768994	9.73E-15	1.72E-12	0.341922696	0.572972973	0.9961575	1.695998
Rpl30	-6.714574	-0.77043	1.89E-11	2.18E-09	0.059464817	0.178378378	0.14625372	0.42174414
Birc3	-5.522402	-0.7740389	3.34E-08	1.99E-06	0.056491576	0.148648649	0.1449117	0.37611866
Mapkapk2	-6.2576027	-0.77813786	3.91E-10	3.49E-08	0.073339941	0.191891892	0.19230938	0.47802743
RGD1359290	-7.0158086	-0.778311	2.29E-12	3.03E-10	0.03567889	0.140540541	0.08269856	0.31307158
Psmb9	-6.1996913	-0.77947944	5.66E-10	4.87E-08	0.156590684	0.313513514	0.42012298	0.81438273
Rps21	-6.8388186	-0.78618264	7.98E-12	1.00E-09	0.172447968	0.354054054	0.49816024	0.98314846
RT1-CE4	-9.487599	-0.78619725	2.36E-21	9.04E-19	0.685827552	0.840540541	2.2765677	3.0570812
Ctsc	-5.5837655	-0.7864327	2.35E-08	1.44E-06	0.044598612	0.12972973	0.106346175	0.31184053
Rps16	-5.649252	-0.78731513	1.61E-08	1.03E-06	0.200198216	0.345945946	0.5713181	1.0063591
AABR07018078.1	-6.234422	-0.7896719	4.53E-10	3.99E-08	0.026759167	0.108108108	0.056194264	0.23429638
Csf1	-5.2386913	-0.79646546	1.62E-07	8.11E-06	0.132804757	0.256756757	0.40780348	0.7520477
Rpl21-3	-5.035873	-0.7978754	4.76E-07	2.16E-05	0.219028741	0.345945946	0.64783144	1.0649735
Rps9l1	-8.7281275	-0.7982053	2.59E-18	6.65E-16	0.012884044	0.118918919	0.031736918	0.25178337
AABR07064810.1	-6.890325	-0.798709	5.57E-12	7.04E-10	0.047571853	0.159459459	0.103180185	0.35328308
Ifitm2	-5.107739	-0.80062455	3.26E-07	1.54E-05	0.130822597	0.245945946	0.36577025	0.69551504
Gda	-6.3549953	-0.8009017	2.08E-10	1.97E-08	0.030723489	0.118918919	0.07716624	0.28275228
Ifit1bl	-5.157456	-0.8021375	2.50E-07	1.21E-05	0.211100099	0.343243243	0.60947996	1.008272
Rps17	-6.3155713	-0.8054056	2.69E-10	2.48E-08	0.156590684	0.310810811	0.4382251	0.8611108
Cd2	-5.4129515	-0.80808634	6.20E-08	3.43E-06	0.038652131	0.116216216	0.08883029	0.27982822
Fth1	-3.0208452	-0.8102228	0.002520702	0.028414052	0.926660059	0.935135135	4.026684	4.275547
Skil	-5.6067758	-0.81115866	2.06E-08	1.28E-06	0.027750248	0.1	0.070668936	0.26067227
LOC108348287	-6.6573734	-0.8115416	2.79E-11	3.12E-09	0.052527255	0.164864865	0.12554644	0.38642395
Lck	-5.6421037	-0.8143947	1.68E-08	1.07E-06	0.050545094	0.140540541	0.12795135	0.35666877
Neurl3	-6.0841413	-0.8256808	1.17E-09	9.17E-08	0.133795837	0.281081081	0.37738588	0.7589182
Rps5	-5.9669027	-0.82993543	2.42E-09	1.77E-07	0.168483647	0.313513514	0.47938946	0.90548843
Ifi30	-4.8096495	-0.83095807	1.51E-06	5.95E-05	0.238850347	0.362162162	0.6670692	1.0516632
Rps20	-6.449022	-0.84061015	1.13E-10	1.12E-08	0.200198216	0.37027027	0.5783459	1.080527
Rpl4	-4.8987074	-0.8444246	9.65E-07	4.03E-05	0.120911794	0.221621622	0.33188632	0.64108163
Gimap4	-6.237952	-0.8450573	4.43E-10	3.94E-08	0.029732408	0.113513514	0.06434846	0.26427117
Rps14	-7.2456117	-0.84752965	4.30E-13	6.30E-11	0.24876115	0.456756757	0.7209764	1.3324243
Cflar	-6.3698664	-0.8476094	1.89E-10	1.80E-08	0.038652131	0.135135135	0.106825136	0.3462064
Cdv3	-6.09117	-0.850184	1.12E-09	8.82E-08	0.037661051	0.127027027	0.09510681	0.31127775
Ftl1	-4.6204224	-0.85038626	3.83E-06	0.000136029	0.813676908	0.891891892	2.9619071	3.4221542
Tmsb10	-6.3512945	-0.85260636	2.14E-10	2.01E-08	0.344895937	0.532432432	1.0508827	1.6697636
Rps3	-6.7227488	-0.8531864	1.78E-11	2.08E-09	0.197224975	0.372972973	0.5617914	1.0696778
Rps15a	-6.421145	-0.85406095	1.35E-10	1.32E-08	0.136769078	0.286486486	0.38794854	0.8126166
Snx3	-7.0518336	-0.85727096	1.77E-12	2.38E-10	0.154608523	0.32972973	0.3915927	0.8327143
Rpl19	-7.347944	-0.85748225	2.01E-13	3.12E-11	0.158572844	0.348648649	0.45700628	0.97403806
Rpl7	-6.538468	-0.8590689	6.22E-11	6.39E-09	0.14172448	0.297297297	0.40578708	0.8411749
Arf5	-6.372635	-0.862364	1.86E-10	1.78E-08	0.086223984	0.213513514	0.20747213	0.51577926
Stat1	-6.1487126	-0.870194	7.81E-10	6.46E-08	0.07234886	0.186486486	0.18001793	0.461729
RT1-Db1	-6.3413024	-0.87019575	2.28E-10	2.13E-08	0.407333994	0.602702703	1.1904318	1.8142749
Cd3g	-6.5164766	-0.87168956	7.20E-11	7.35E-09	0.03468781	0.12972973	0.09305055	0.33058083
LOC103694877	-5.641807	-0.8738298	1.68E-08	1.07E-06	0.082259663	0.191891892	0.20851707	0.4793157
Il1r2	-6.060413	-0.8771844	1.36E-09	1.03E-07	0.35579782	0.518918919	1.1490194	1.7597758
Pfkl	-6.1317916	-0.87826025	8.69E-10	7.15E-08	0.028741328	0.110810811	0.072768115	0.2808458
LOC108351137	-8.164124	-0.88058037	3.24E-16	6.49E-14	0.2864222	0.532432432	0.81747943	1.528514
Hmox1	-4.9527817	-0.883202	7.32E-07	3.17E-05	0.048562934	0.124324324	0.13229804	0.34076443
Bri3	-6.1641006	-0.88836294	7.09E-10	5.98E-08	0.086223984	0.210810811	0.22385083	0.52861655
Cd3d	-7.014925	-0.8901008	2.30E-12	3.03E-10	0.026759167	0.121621622	0.06292844	0.28979382
Rpl18a	-5.7654057	-0.8908628	8.15E-09	5.61E-07	0.305252725	0.456756757	0.9440395	1.4922377
Ctsz	-7.392221	-0.8912124	1.44E-13	2.31E-11	0.138751239	0.321621622	0.3812805	0.8575696
Sub1	-6.680419	-0.89293087	2.38E-11	2.70E-09	0.066402379	0.189189189	0.17310598	0.4790542
Oaz1	-9.038911	-0.89791405	1.58E-19	4.91E-17	0.333994054	0.610810811	0.9376231	1.7355399
Nop53	-6.826865	-0.89861554	8.68E-12	1.08E-09	0.088206145	0.227027027	0.2188674	0.56074727
Tnfaip2	-6.47264	-0.9013144	9.63E-11	9.72E-09	0.025768087	0.110810811	0.06837064	0.28162357
N4bp1	-6.948004	-0.9021281	3.70E-12	4.76E-10	0.037661051	0.143243243	0.099698275	0.36550403
Cd53	-8.773508	-0.90598875	1.73E-18	4.67E-16	0.217046581	0.472972973	0.6031514	1.2779016
Sema4a	-7.253002	-0.9094142	4.08E-13	6.04E-11	0.135777998	0.310810811	0.3678912	0.8198802
Ctsw	-5.492561	-0.9096661	3.96E-08	2.27E-06	0.037661051	0.116216216	0.1015016	0.31675622
Fxyd5	-7.797236	-0.91164523	6.33E-15	1.14E-12	0.230921705	0.443243243	0.6469837	1.2646518
Rab20	-5.240256	-0.9156409	1.60E-07	8.09E-06	0.060455897	0.148648649	0.16329852	0.4049331
Rpl23	-6.636218	-0.9165574	3.22E-11	3.51E-09	0.222001982	0.394594595	0.64111286	1.1712921
Plek	-7.2449007	-0.9282529	4.33E-13	6.30E-11	0.265609514	0.464864865	0.77805096	1.3841422
Samd9	-5.966273	-0.93170726	2.43E-09	1.77E-07	0.115956392	0.248648649	0.33071893	0.7001375
Plin2	-7.212044	-0.93293047	5.51E-13	7.88E-11	0.262636274	0.462162162	0.76679003	1.3847644
Grina	-7.670533	-0.9427502	1.71E-14	2.93E-12	0.117938553	0.297297297	0.31536773	0.7606804
Ptprcap	-6.009364	-0.944388	1.86E-09	1.39E-07	0.061446977	0.164864865	0.15801951	0.44268417
AC141489.1	-7.2665615	-0.9476201	3.69E-13	5.51E-11	0.099108028	0.256756757	0.27322066	0.6867925
Rpl27a	-6.0620437	-0.9498847	1.34E-09	1.03E-07	0.147670961	0.286486486	0.42253643	0.85009825
Marcks	-7.175565	-0.9504002	7.20E-13	1.01E-10	0.260654113	0.459459459	0.7551484	1.3706256
AC142181.1	-5.904896	-0.9592914	3.53E-09	2.53E-07	0.029732408	0.108108108	0.071006574	0.28039834
Rpl10	-7.2030096	-0.96248674	5.89E-13	8.35E-11	0.207135778	0.394594595	0.59171665	1.1575364
Tfeb	-5.832111	-0.9638001	5.47E-09	3.85E-07	0.03468781	0.116216216	0.08583627	0.30433628
S100a4	-5.6374016	-0.9715129	1.73E-08	1.09E-06	0.051536174	0.143243243	0.14088547	0.37988937
Rpl18	-7.2747717	-0.97395086	3.47E-13	5.28E-11	0.220019822	0.408108108	0.6315827	1.2134132
Tapbp	-7.2700486	-0.9756907	3.59E-13	5.42E-11	0.079286422	0.221621622	0.1999758	0.56126404
Rps4x-1	-6.309081	-0.9767886	2.81E-10	2.56E-08	0.086223984	0.208108108	0.22482917	0.5550958
Fcer1g	-10.026895	-0.98847795	1.16E-23	5.97E-21	0.680872151	0.827027027	2.3029034	3.161457
Denr	-7.303594	-0.99106777	2.80E-13	4.31E-11	0.020812686	0.113513514	0.049733218	0.27727407
Ifit3	-3.94571	-0.9952691	7.96E-05	0.001780283	0.330029732	0.421621622	1.0427635	1.45563
RT1-Ba	-6.543043	-0.9953939	6.03E-11	6.23E-09	0.159563925	0.324324324	0.4387322	0.8851336
Nkg7	-4.229241	-1.0019789	2.34E-05	0.000648113	0.073339941	0.145945946	0.2063227	0.4416136
Actb	-9.280752	-1.0072162	1.68E-20	5.77E-18	0.503468781	0.727027027	1.567645	2.4658046
Rplp0	-7.414973	-1.0133328	1.22E-13	1.98E-11	0.359762141	0.562162162	1.091365	1.813001
Trem1	-6.4219294	-1.0163627	1.35E-10	1.32E-08	0.079286422	0.202702703	0.2212023	0.5713916
Srgn	-9.488915	-1.0197904	2.33E-21	9.04E-19	0.541129832	0.754054054	1.7344403	2.6632028
Tnip1	-7.0965824	-1.0219638	1.28E-12	1.77E-10	0.067393459	0.197297297	0.1670756	0.5090271
Ppia	-7.3971467	-1.0286078	1.39E-13	2.24E-11	0.096134787	0.251351351	0.2599209	0.6805297
Atp6v0c	-8.34367	-1.034635	7.20E-17	1.52E-14	0.259663033	0.5	0.7333351	1.4324708
Rps18l1	-7.229528	-1.045461	4.85E-13	6.99E-11	0.206144698	0.394594595	0.6460974	1.2725819
Dgat2	-6.7371597	-1.046853	1.62E-11	1.91E-09	0.148662042	0.308108108	0.41082114	0.86805207
Igsf6	-7.160699	-1.0544738	8.03E-13	1.12E-10	0.166501487	0.343243243	0.4639925	0.9787286
AABR07062466.1	-7.833595	-1.0550172	4.74E-15	8.66E-13	0.039643211	0.162162162	0.08809573	0.38906774
Tmem140	-7.453961	-1.0613137	9.06E-14	1.49E-11	0.031714569	0.140540541	0.082537666	0.35911748
B2m	-12.098856	-1.0656832	1.07E-33	1.76E-30	0.674925669	0.87027027	2.2417736	3.28385
AABR07017902.1	-6.70223	-1.0681158	2.05E-11	2.36E-09	0.049554014	0.159459459	0.14254573	0.46410558
Ccl3	-7.3800673	-1.0746939	1.58E-13	2.50E-11	0.311199207	0.521621622	1.1221917	1.9587978
Rpl15	-6.0929437	-1.0990227	1.11E-09	8.76E-08	0.173439049	0.316216216	0.5104389	0.99589014
AC095947.3	-7.0897455	-1.1142579	1.34E-12	1.84E-10	0.129831516	0.289189189	0.3594902	0.8318473
Upp1	-6.1229916	-1.1208602	9.18E-10	7.40E-08	0.162537166	0.302702703	0.45866427	0.91648906
LOC497963	-7.054694	-1.1258028	1.73E-12	2.35E-10	0.080277502	0.218918919	0.22748315	0.62310535
Alas1	-6.692575	-1.1262429	2.19E-11	2.50E-09	0.061446977	0.181081081	0.17389736	0.50532496
Igtp	-9.196283	-1.12948	3.71E-20	1.22E-17	0.023785927	0.156756757	0.061016865	0.37679154
Gadd45b	-7.624535	-1.1296333	2.45E-14	4.11E-12	0.115956392	0.289189189	0.33820227	0.83272886
Cd3e	-8.123679	-1.1401488	4.52E-16	8.85E-14	0.027750248	0.143243243	0.06641928	0.36496788
Irak2	-7.36792	-1.156837	1.73E-13	2.71E-11	0.021803766	0.116216216	0.052576885	0.3028864
Cd302	-7.908066	-1.1674665	2.61E-15	4.89E-13	0.127849356	0.310810811	0.3552533	0.87714165
H2afz	-8.165585	-1.1708376	3.20E-16	6.49E-14	0.110009911	0.291891892	0.27932915	0.75332564
Vasp	-10.623027	-1.1818211	2.33E-26	1.60E-23	0.188305253	0.481081081	0.52435195	1.3324264
Pik3ap1	-8.147738	-1.1938281	3.71E-16	7.35E-14	0.029732408	0.148648649	0.07329596	0.37695488
Irf1	-8.062954	-1.1995423	7.45E-16	1.42E-13	0.116947473	0.302702703	0.3247969	0.8229123
Trem3	-8.949211	-1.2019929	3.58E-19	1.05E-16	0.0703667	0.245945946	0.1902556	0.6581908
LOC684988	-8.63905	-1.2054818	5.67E-18	1.41E-15	0.052527255	0.205405405	0.12742467	0.5159382
RT1-CE5	-11.74928	-1.2107943	7.12E-32	8.37E-29	0.201189296	0.52972973	0.5355272	1.4232539
Cd63	-7.527606	-1.2356094	5.17E-14	8.58E-12	0.119920714	0.286486486	0.32291263	0.8193845
Rpl26	-8.349575	-1.2391008	6.85E-17	1.46E-14	0.083250743	0.251351351	0.21453685	0.6786316
Map4k4	-8.297097	-1.2554903	1.07E-16	2.22E-14	0.03666997	0.167567568	0.09962323	0.44919944
Rps27a	-8.609606	-1.2573369	7.33E-18	1.80E-15	0.059464817	0.213513514	0.13449644	0.5405422
Rps27a-1	-7.8561673	-1.2738886	3.96E-15	7.32E-13	0.158572844	0.343243243	0.45611405	1.0614514
RGD1309621	-8.925912	-1.2775326	4.42E-19	1.28E-16	0.131813677	0.348648649	0.36457202	0.95766515
AABR07054189.1	-8.450361	-1.2812935	2.90E-17	6.63E-15	0.052527255	0.2	0.1377737	0.5402463
Ninj1	-8.991799	-1.2860181	2.43E-19	7.27E-17	0.156590684	0.383783784	0.45053518	1.1241906
Rps23	-9.304393	-1.301473	1.35E-20	4.82E-18	0.157581764	0.386486486	0.46161652	1.1804199
Rpl13	-8.121107	-1.3069755	4.62E-16	8.94E-14	0.173439049	0.37027027	0.53135973	1.210403
LOC100360522	-8.771456	-1.3250937	1.76E-18	4.68E-16	0.189296333	0.410810811	0.57107455	1.3120703
Il1rn	-9.361447	-1.3275963	7.87E-21	2.94E-18	0.24876115	0.505405405	0.7260916	1.5455278
Cstb	-9.287366	-1.3325554	1.58E-20	5.53E-18	0.245787909	0.486486486	0.69021016	1.4901868
Aoah	-8.436483	-1.3397391	3.27E-17	7.37E-15	0.042616452	0.181081081	0.11193351	0.48887387
Clec4e	-8.747571	-1.3397689	2.18E-18	5.69E-16	0.159563925	0.372972973	0.44328034	1.0901992
Psme2	-8.862623	-1.3457679	7.82E-19	2.22E-16	0.123885035	0.324324324	0.31972918	0.9021377
Ralgds	-9.877716	-1.3519695	5.20E-23	2.31E-20	0.022794846	0.167567568	0.06398378	0.45101318
Rpl32	-8.480151	-1.356894	2.25E-17	5.44E-15	0.093161546	0.267567568	0.24502788	0.756606
LOC100359515	-8.456211	-1.3681816	2.76E-17	6.49E-15	0.123885035	0.321621622	0.37446213	0.9733734
Calm1	-11.213938	-1.377174	3.48E-29	3.37E-26	0.437066402	0.716216216	1.3868066	2.5454996
Ctsb	-9.83811	-1.3783126	7.71E-23	3.17E-20	0.24876115	0.518918919	0.69748473	1.5352623
Trbc2	-6.732455	-1.3817521	1.67E-11	1.96E-09	0.042616452	0.145945946	0.10958792	0.42327285
Lamp1	-8.4563875	-1.4136935	2.76E-17	6.49E-15	0.081268583	0.251351351	0.20586659	0.67008823
Tax1bp1	-9.719349	-1.4635818	2.49E-22	1.00E-19	0.183349851	0.437837838	0.5147847	1.2786387
Ifitm1	-9.954996	-1.4685234	2.40E-23	1.13E-20	0.235877106	0.502702703	0.7105916	1.6170686
Bcl2a1	-9.984707	-1.4698436	1.78E-23	8.86E-21	0.242814668	0.518918919	0.7310909	1.6490605
AABR07015941.1	-10.179803	-1.473662	2.44E-24	1.49E-21	0.039643211	0.210810811	0.086615756	0.52242357
Icam1	-8.806803	-1.4911022	1.29E-18	3.53E-16	0.042616452	0.189189189	0.119024605	0.5370293
Ehd1	-9.846611	-1.5051718	7.09E-23	3.07E-20	0.083250743	0.291891892	0.23416936	0.82716775
Mrpl52	-7.654245	-1.510986	1.94E-14	3.30E-12	0.054509415	0.183783784	0.13056746	0.517934
Ifitm3	-5.7356033	-1.5188333	9.72E-09	6.47E-07	0.041625372	0.127027027	0.112689674	0.37853914
Cd274	-9.894661	-1.5425712	4.39E-23	2.01E-20	0.055500496	0.240540541	0.15545975	0.6751274
Sod2	-9.063913	-1.5440699	1.26E-19	4.02E-17	0.399405352	0.613513514	1.2863826	2.2631311
Txn1	-10.946938	-1.5864613	6.87E-28	5.65E-25	0.100099108	0.345945946	0.25652036	0.9349369
Olr1	-10.172246	-1.5948865	2.64E-24	1.55E-21	0.037661051	0.208108108	0.10100499	0.57488954
Mmp9	-10.684553	-1.601474	1.20E-26	8.60E-24	0.079286422	0.302702703	0.22292328	0.8813535
Eef1a1	-9.321023	-1.6129831	1.15E-20	4.21E-18	0.094152626	0.289189189	0.2531143	0.8506177
Ccl2	-7.0000653	-1.6738453	2.56E-12	3.31E-10	0.055500496	0.175675676	0.20212121	0.65534043
LOC100910270	-10.033223	-1.7533767	1.09E-23	5.78E-21	0.075322101	0.278378378	0.20251793	0.80466884
Arl5c	-10.166316	-1.7653098	2.80E-24	1.59E-21	0.007928642	0.12972973	0.021386517	0.36975977
Ccl4	-5.113983	-1.7792119	3.15E-07	1.50E-05	0.067393459	0.156756757	0.18219526	0.44935632
Prdx5	-10.12096	-1.8597447	4.46E-24	2.45E-21	0.113974232	0.340540541	0.29661804	0.9929541
Rnaset2	-13.318788	-1.8938662	1.80E-40	5.92E-37	0.137760159	0.47027027	0.3825273	1.3988268
Gbp5	-11.1567335	-1.9589818	6.64E-29	6.07E-26	0.011892963	0.162162162	0.025619123	0.44117495
Scimp	-14.219606	-1.9662783	6.92E-46	5.69E-42	0.130822597	0.483783784	0.3549376	1.4153458
Sdc4	-10.270904	-2.0475323	9.53E-25	6.03E-22	0.03468781	0.202702703	0.09497583	0.61614984
Acod1	-13.888106	-2.293579	7.48E-44	4.10E-40	0.064420218	0.362162162	0.21056192	1.1926442
Ccl5	-6.7909374	-2.3157656	1.11E-11	1.36E-09	0.32111001	0.513513514	0.9476596	1.7098128
Car4	-11.535067	-2.3563297	8.78E-31	9.03E-28	0.011892963	0.17027027	0.030528624	0.519993
Gbp2	-12.508013	-2.3932512	6.75E-36	1.23E-32	0.079286422	0.348648649	0.22641683	1.09273
Ebi3	-10.913568	-2.4698284	9.93E-28	7.78E-25	0.03468781	0.216216216	0.09406227	0.6798038
Gpnmb	-11.982856	-2.5292592	4.37E-33	6.53E-30	0.119920714	0.397297297	0.35822272	1.3706533
LOC691143	-13.841334	-3.4873881	1.44E-43	5.90E-40	0.006937562	0.208108108	0.022120912	0.7351889
