# Supplementary material for: Immunologic barriers in liver transplantation: a single-cell analysis of the role of mesenchymal stem cells
Source: Front Immunol. 2023 Dec 7;14:1274982. doi: 10.3389/fimmu.2023.1274982 (PMC10748593; doi:10.3389/fimmu.2023.1274982)
Supplement: Supplementary file 1 [file DataSheet_1.zip › Additional File 28.xls]

Gene_ID	Scores	avg_logFC	p_val	p_val_adj	pct.1	pct.2	Allo+IS+MSCs_30	Allo+IS+MSCs_60
LOC691143	9.759915	4.3043737	1.67E-22	1.83E-19	0.316513761	0.028268551	1.1710228	0.05491067
Gbp2	14.694919	3.2744575	6.95E-49	3.81E-45	0.671253823	0.19434629	2.4609299	0.47865236
Ebi3	10.761405	3.108697	5.24E-27	8.61E-24	0.365443425	0.028268551	1.1442014	0.06787754
Acod1	12.939003	3.0473297	2.71E-38	7.43E-35	0.567278287	0.109540636	2.088116	0.3402915
Cxcl2	16.193895	2.9530346	5.57E-59	9.16E-55	0.782874618	0.201413428	3.6621103	0.7703532
Cxcl10	7.1835556	2.850346	6.79E-13	2.23E-10	0.20030581	0.021201413	0.68373406	0.052687734
LOC100359515	13.025181	2.7205331	8.80E-39	2.89E-35	0.584097859	0.127208481	1.9633387	0.3485943
Sod2	15.027789	2.7061229	4.83E-51	3.97E-47	0.78440367	0.356890459	3.1465943	1.0366585
Gbp5	9.540014	2.656175	1.43E-21	1.38E-18	0.382262997	0.088339223	1.1705772	0.19302459
LOC100910270	10.23534	2.3806765	1.38E-24	1.74E-21	0.475535168	0.148409894	1.5280905	0.3655632
Nfkbia	12.539995	2.153089	4.51E-36	1.06E-32	0.868501529	0.64664311	4.007539	2.2291744
Cd274	9.707605	2.149616	2.80E-22	2.88E-19	0.334862385	0.035335689	0.96580976	0.098345794
LOC497963	10.235301	1.9202935	1.38E-24	1.74E-21	0.483180428	0.127208481	1.4741921	0.36153677
Arl5c	5.9357185	1.8866302	2.93E-09	4.41E-07	0.178899083	0.038869258	0.50753504	0.07297719
Icam1	7.345771	1.8753192	2.05E-13	8.75E-11	0.24617737	0.045936396	0.69938815	0.10590295
Ccrl2	10.084232	1.848044	6.49E-24	7.62E-21	0.541284404	0.208480565	1.756319	0.5636939
Ccl3	7.7350564	1.8445544	1.03E-14	5.67E-12	0.547400612	0.325088339	2.1991758	1.0348536
Sdc4	6.589297	1.6884954	4.42E-11	9.69E-09	0.209480122	0.038869258	0.6354605	0.11120729
Marcks	9.452011	1.6555148	3.32E-21	2.88E-18	0.532110092	0.212014134	1.6241875	0.57152814
Ifit2	6.6760254	1.6329466	2.46E-11	5.61E-09	0.328746177	0.123674912	1.0434157	0.35442308
Cd302	7.347599	1.6067451	2.02E-13	8.75E-11	0.319571865	0.098939929	0.8882756	0.23786086
Atf3	9.121292	1.5821898	7.42E-20	5.81E-17	0.548929664	0.233215548	1.8957547	0.7311738
Bcl2a1	7.3405437	1.546314	2.13E-13	8.75E-11	0.467889908	0.247349823	1.4776303	0.63921607
Olr1	6.269009	1.5375443	3.63E-10	6.87E-08	0.169724771	0.021201413	0.47191566	0.060523007
Plek	8.998128	1.5302608	2.30E-19	1.72E-16	0.584097859	0.293286219	1.9025434	0.81781274
Igsf6	7.324803	1.5283642	2.39E-13	9.60E-11	0.336391437	0.109540636	0.94427603	0.28203192
Rsad2	4.9623556	1.5039575	6.96E-07	4.81E-05	0.146788991	0.035335689	0.43526685	0.09803576
Rab20	6.096239	1.5033289	1.09E-09	1.80E-07	0.180428135	0.03180212	0.49035868	0.07905668
Tifa	6.8637147	1.491578	6.71E-12	1.78E-09	0.21559633	0.035335689	0.5652373	0.08440252
Car4	5.486981	1.4865069	4.09E-08	4.26E-06	0.128440367	0.014134276	0.35645688	0.037312128
Il1b	12.09013	1.4649367	1.19E-33	2.45E-30	0.879204893	0.636042403	3.774014	2.1866546
Prdx5	6.233681	1.4122114	4.56E-10	8.51E-08	0.377675841	0.19434629	1.0824329	0.45839676
Tagap	7.5228915	1.4028634	5.36E-14	2.75E-11	0.376146789	0.134275618	1.0870885	0.36086643
Ctsb	7.287269	1.3696525	3.16E-13	1.20E-10	0.431192661	0.197879859	1.2723641	0.5149577
Herc6	5.633528	1.3675568	1.77E-08	2.04E-06	0.180428135	0.042402827	0.49609196	0.10789573
Ralgds	5.909061	1.3626952	3.44E-09	4.98E-07	0.174311927	0.03180212	0.47080472	0.08478859
Nampt	6.506584	1.3560349	7.69E-11	1.66E-08	0.212538226	0.042402827	0.5603786	0.10810436
Map3k8	6.757904	1.3531436	1.40E-11	3.49E-09	0.331804281	0.123674912	0.9249552	0.31402352
Phlda1	3.1970544	1.3316895	0.001388388	0.02271983	0.133027523	0.06360424	0.38775077	0.15705696
Csrnp1	7.2848854	1.3188661	3.22E-13	1.20E-10	0.371559633	0.137809187	1.0423267	0.3598418
Tnfaip3	5.107161	1.314579	3.27E-07	2.59E-05	0.120795107	0.017667845	0.32208195	0.04161944
Ifitm3	4.5551543	1.313652	5.23E-06	0.000274173	0.180428135	0.067137809	0.5325455	0.18016258
Ehd1	6.1544037	1.307892	7.54E-10	1.30E-07	0.26146789	0.088339223	0.72993475	0.20789394
Gadd45b	5.2672963	1.3075002	1.38E-07	1.24E-05	0.322629969	0.166077739	0.96874845	0.43345296
Il1rn	7.2341247	1.2594516	4.69E-13	1.64E-10	0.501529052	0.25795053	1.533213	0.7155983
Hlx	5.5764937	1.2575785	2.45E-08	2.73E-06	0.174311927	0.038869258	0.45992604	0.09723034
Rnaset2	4.4888434	1.2555417	7.16E-06	0.000359059	0.30733945	0.187279152	0.8653946	0.4338032
Upp1	6.925762	1.2338144	4.34E-12	1.23E-09	0.403669725	0.173144876	1.1742473	0.46833664
Fcgr1a	5.552138	1.2263477	2.82E-08	3.09E-06	0.351681957	0.187279152	1.0124508	0.46704456
Gda	4.6039653	1.2189529	4.15E-06	0.000225736	0.137614679	0.038869258	0.35893604	0.07817229
Alas1	4.390815	1.195788	1.13E-05	0.000517324	0.149847095	0.049469965	0.42995468	0.13139021
Nfkbiz	5.4029336	1.1924	6.56E-08	6.42E-06	0.366972477	0.197879859	1.1142764	0.5393979
Il1r2	7.0881057	1.1865476	1.36E-12	4.14E-10	0.466360856	0.222614841	1.4682425	0.6546292
Plin2	5.580503	1.1542916	2.40E-08	2.68E-06	0.392966361	0.22614841	1.1670444	0.58344865
LOC691141	4.4424186	1.1491189	8.90E-06	0.000425269	0.278287462	0.155477032	0.79665893	0.37577462
Fcer1g	8.963726	1.1458637	3.14E-19	2.24E-16	0.76146789	0.600706714	2.7620702	1.8083849
N4bp1	5.317162	1.1457646	1.05E-07	9.79E-06	0.198776758	0.06360424	0.5079802	0.14493385
Ptpn1	5.2486367	1.1412711	1.53E-07	1.34E-05	0.302752294	0.151943463	0.8128156	0.3536081
Pik3ap1	4.5333705	1.1343303	5.80E-06	0.000299276	0.136085627	0.038869258	0.34897533	0.07836683
Gbp7	3.7074273	1.1309761	0.000209375	0.005599006	0.194189602	0.106007067	0.5081977	0.21606062
Il18bp	5.0814652	1.1276977	3.75E-07	2.92E-05	0.155963303	0.038869258	0.39946845	0.092893966
Neurl3	5.9545727	1.1238445	2.61E-09	4.01E-07	0.281345566	0.106007067	0.79090786	0.2806842
Psme2	6.768951	1.0988979	1.30E-11	3.28E-09	0.50764526	0.296819788	1.4684553	0.7592056
Dgat2	5.0069356	1.0983336	5.53E-07	3.95E-05	0.273700306	0.130742049	0.76561195	0.32425144
Slc2a6	3.5937502	1.0886409	0.000325952	0.007658014	0.119266055	0.045936396	0.3225872	0.1006127
Pkm	4.9963183	1.080094	5.84E-07	4.11E-05	0.287461774	0.144876325	0.7694772	0.33889765
Tnip1	4.5315156	1.0772513	5.86E-06	0.000300972	0.214067278	0.09540636	0.56906366	0.22311883
RT1-A1	10.843265	1.076416	2.15E-27	3.92E-24	0.851681957	0.681978799	3.133483	2.1402314
Arid5b	4.047446	1.0614976	5.18E-05	0.001815707	0.195718654	0.09540636	0.52517366	0.2167216
Vasp	6.4873652	1.0393819	8.74E-11	1.87E-08	0.44648318	0.240282686	1.2627169	0.605288
Slc2a1	4.851672	1.0376619	1.22E-06	7.86E-05	0.113149847	0.017667845	0.28766152	0.042413704
RT1-CE10	9.507201	1.036971	1.96E-21	1.79E-18	0.813455657	0.660777385	2.9936445	2.0761633
Clec4e	5.9860773	1.0322657	2.15E-09	3.40E-07	0.368501529	0.166077739	1.0289965	0.4575772
Gbp4	4.043545	1.0274429	5.26E-05	0.001842272	0.122324159	0.038869258	0.3215021	0.08697677
Gpnmb	3.9021435	1.0189978	9.53E-05	0.00294191	0.191131498	0.091872792	0.5837593	0.25616533
Arid5a	5.4117827	1.0185786	6.24E-08	6.15E-06	0.204892966	0.060070671	0.5493413	0.16976243
Ninj1	5.104072	1.0045531	3.32E-07	2.60E-05	0.267584098	0.113074205	0.741992	0.31391683
Irf1	4.997538	1.0037094	5.81E-07	4.10E-05	0.47706422	0.332155477	1.4297222	0.87561953
Pim1	4.639875	0.9998784	3.49E-06	0.000193696	0.133027523	0.03180212	0.34944466	0.08643144
Ptgs2	5.062408	0.99880564	4.14E-07	3.17E-05	0.241590214	0.098939929	0.7295215	0.29173928
Aoah	4.6141005	0.99300176	3.95E-06	0.000215711	0.151376147	0.045936396	0.41049573	0.11959842
Hcar2	4.6843886	0.9918446	2.81E-06	0.000160347	0.304281346	0.16254417	0.8775722	0.4364949
Glrx	5.59089	0.99168056	2.26E-08	2.54E-06	0.396024465	0.215547703	1.1300517	0.5685112
Tmem140	5.1590824	0.9887	2.48E-07	2.01E-05	0.218654434	0.077738516	0.58507454	0.2062658
RT1-CE7	4.6017413	0.9877455	4.19E-06	0.000227407	0.189602446	0.074204947	0.47513843	0.16231178
Oasl	4.868818	0.98442894	1.12E-06	7.28E-05	0.388379205	0.233215548	1.1370457	0.63339585
Tnfaip2	4.5782247	0.98316073	4.69E-06	0.00024878	0.119266055	0.024734982	0.31495905	0.07053696
Lilrc2	4.2998934	0.98191935	1.71E-05	0.00074742	0.114678899	0.028268551	0.29211473	0.06108127
G0s2	10.331446	0.96954143	5.08E-25	7.59E-22	0.925076453	0.713780919	4.47498	2.9690297
Mxd1	6.203403	0.9686482	5.53E-10	1.01E-07	0.504587156	0.303886926	1.5166885	0.8344811
Fas	4.0500574	0.9588044	5.12E-05	0.001803251	0.212538226	0.106007067	0.5743042	0.26302028
Samd9	5.8126717	0.95819193	6.15E-09	8.09E-07	0.391437309	0.19434629	1.1046962	0.5261887
Irak2	3.627734	0.95065385	0.00028592	0.00685457	0.122324159	0.045936396	0.33510733	0.116453804
Ifit3	5.772838	0.94666606	7.79E-09	9.84E-07	0.617737003	0.445229682	2.2059805	1.4446404
Socs1	3.2256565	0.946419	0.001256841	0.021169737	0.186544343	0.106007067	0.5382675	0.2749056
Birc3	4.5683484	0.94155645	4.92E-06	0.000259954	0.197247706	0.077738516	0.5235975	0.20093934
Tmbim4	3.1725276	0.9314238	0.001511182	0.024314161	0.244648318	0.166077739	0.64120495	0.35610077
Trem1	5.236605	0.91673726	1.64E-07	1.39E-05	0.20030581	0.060070671	0.5264127	0.17317356
LOC100909712	4.288729	0.9158651	1.80E-05	0.000775674	0.298165138	0.169611307	0.8164165	0.4283216
AY172581.24	13.554458	0.9137935	7.46E-42	3.07E-38	1	1	6.039693	5.327166
Atp11b	4.2498116	0.9028696	2.14E-05	0.000886305	0.125382263	0.035335689	0.3143342	0.085937485
Tapbp	4.5210276	0.90233225	6.15E-06	0.000315293	0.316513761	0.187279152	0.8330174	0.4342105
Lilrb4	8.531711	0.89837325	1.44E-17	9.12E-15	0.848623853	0.639575972	2.963656	2.0021424
Trib1	4.281368	0.89498717	1.86E-05	0.000793458	0.206422018	0.091872792	0.57094616	0.24650125
Dusp1	9.405358	0.8916209	5.19E-21	4.26E-18	0.951070336	0.826855124	4.303929	3.252833
Nfe2l2	4.134773	0.8874282	3.55E-05	0.001346397	0.214067278	0.102473498	0.57167786	0.26016864
MGC105649	5.8808985	0.8778959	4.08E-09	5.72E-07	0.639143731	0.487632509	2.0692313	1.4059178
Cflar	3.9047098	0.8770419	9.43E-05	0.002927232	0.149847095	0.060070671	0.39127505	0.14295684
Ifitm1	4.992358	0.87148356	5.96E-07	4.17E-05	0.412844037	0.25795053	1.2725948	0.7220764
Ctsz	4.2774677	0.8645626	1.89E-05	0.000805391	0.293577982	0.169611307	0.7882185	0.40671796
Col4a3bp	3.923486	0.86178577	8.73E-05	0.002744464	0.103975535	0.028268551	0.26216662	0.06655071
Igtp	4.719434	0.8569979	2.37E-06	0.000138911	0.26911315	0.130742049	0.7190146	0.32686207
Nfkb2	4.2028685	0.8465046	2.64E-05	0.001049493	0.165137615	0.06360424	0.4212725	0.15645519
Txnrd1	3.98881	0.8343312	6.64E-05	0.002242516	0.157492355	0.06360424	0.40288854	0.14837787
Zfand5	3.1017156	0.83003485	0.001924028	0.028584068	0.250764526	0.169611307	0.6907675	0.41833895
Fosb	5.219797	0.825523	1.79E-07	1.52E-05	0.778287462	0.717314488	3.0378776	2.4496703
Calm1	6.102368	0.82389104	1.05E-09	1.77E-07	0.694189602	0.565371025	2.4194937	1.7553661
Rnf213	3.2641902	0.8181266	0.001097774	0.019044295	0.143730887	0.070671378	0.38741636	0.15930404
Slc15a3	3.5422366	0.812833	0.000396749	0.008967761	0.143730887	0.06360424	0.37721193	0.14562434
Srgn	6.172052	0.80682963	6.74E-10	1.21E-07	0.741590214	0.636042403	2.593132	1.9648403
Nfam1	4.1300373	0.79604673	3.63E-05	0.001364995	0.243119266	0.123674912	0.6491605	0.31627208
Kcnj2	4.2498784	0.7912605	2.14E-05	0.000886305	0.122324159	0.03180212	0.33479175	0.097176805
Mapkapk2	3.5568705	0.77381307	0.000375299	0.008632407	0.197247706	0.102473498	0.5209485	0.25792745
Tap1	3.425263	0.7713728	0.000614205	0.012466074	0.310397554	0.215547703	0.8362044	0.5093047
Ppp1r15a	4.326754	0.77030075	1.51E-05	0.000667601	0.512232416	0.385159011	1.6505352	1.1300051
Tlr2	3.5506105	0.7682516	0.000384339	0.008815669	0.195718654	0.102473498	0.51899236	0.2530644
Lamp2	3.2623422	0.7680967	0.001104957	0.019108434	0.134556575	0.06360424	0.33350042	0.13525552
Ifi47	3.6088398	0.7621031	0.000307569	0.007320242	0.23088685	0.130742049	0.6186238	0.33135596
Hspa5	4.830333	0.7502496	1.36E-06	8.49E-05	0.584097859	0.455830389	1.8068436	1.2777708
Txn1	3.1294727	0.7494932	0.001751204	0.027093409	0.302752294	0.22614841	0.8410565	0.53871983
Hif1a	2.8125527	0.74850774	0.004914998	0.05781978	0.117737003	0.060070671	0.311133	0.13689315
Casp4	3.6402657	0.7478867	0.000272357	0.006616221	0.128440367	0.049469965	0.3343324	0.119463176
Cxcr2	3.677645	0.7424831	0.000235397	0.006036447	0.285932722	0.180212014	0.7890636	0.45618218
Lyn	3.6435926	0.73645645	0.000268859	0.006570065	0.272171254	0.169611307	0.72153014	0.40988034
Zeb2	3.3468919	0.731001	0.00081723	0.014795175	0.114678899	0.045936396	0.30226922	0.11746943
Slpi	5.071861	0.730906	3.94E-07	3.04E-05	0.689602446	0.575971731	2.654158	1.9672939
Atp6v1g1	4.9215875	0.73057836	8.58E-07	5.79E-05	0.564220183	0.45229682	1.7487628	1.2286414
Pnrc1	4.428775	0.7267485	9.48E-06	0.000449509	0.464831804	0.328621908	1.2819406	0.8400941
Gripap1	3.4501004	0.72581416	0.000560378	0.011807246	0.145259939	0.067137809	0.37717554	0.15684237
H3f3b	6.7439303	0.7200062	1.54E-11	3.69E-09	0.949541284	0.922261484	4.194115	3.5962636
Ifit1bl	4.5850725	0.71525675	4.54E-06	0.000243116	0.379204893	0.215547703	1.0950289	0.62398994
Apoe	4.2424803	0.71468496	2.21E-05	0.000913469	0.226299694	0.106007067	0.5869982	0.26784253
Ctss	2.447667	0.712458	0.014378453	0.123521442	0.123853211	0.074204947	0.30894387	0.1516248
Mefv	3.3934722	0.71236557	0.000690125	0.013228925	0.131498471	0.056537102	0.35218632	0.14239113
Bcl3	2.8083475	0.71116924	0.004979645	0.058339536	0.110091743	0.053003534	0.28769568	0.123332255
Isg15	5.2496095	0.704609	1.52E-07	1.34E-05	0.740061162	0.614840989	3.0075886	2.2543046
Nlrp3	3.7600276	0.7019713	0.000169895	0.004820447	0.26911315	0.155477032	0.74847907	0.42361033
Grina	4.707861	0.700771	2.50E-06	0.00014599	0.357798165	0.204946996	0.97155726	0.531604
Pfkl	3.6491475	0.69844383	0.000263112	0.006477753	0.102446483	0.03180212	0.23957025	0.07218206
Chi3l1	5.490233	0.6834585	4.01E-08	4.20E-06	0.51529052	0.325088339	1.5600876	0.94400376
Snx18	2.823454	0.68279785	0.004750927	0.056292325	0.149847095	0.084805654	0.38866642	0.1988469
MGC105567	3.428405	0.68127716	0.000607139	0.012357684	0.108562691	0.038869258	0.27589735	0.10023034
Pmaip1	3.1052985	0.6795827	0.00190087	0.028393925	0.252293578	0.16254417	0.7114887	0.42873347
Tspo	4.049321	0.67923486	5.14E-05	0.001805067	0.600917431	0.51590106	2.0373406	1.5729443
Vegfa	2.7632804	0.6695985	0.005722358	0.063245901	0.177370031	0.106007067	0.5017824	0.292669
Junb	8.36371	0.66862977	6.08E-17	3.70E-14	0.97706422	0.918727915	4.7929187	3.9771388
Parp14	2.372034	0.6685721	0.01769046	0.134813267	0.149847095	0.09540636	0.39901987	0.22404426
Itga5	3.8396297	0.6685234	0.00012322	0.003644743	0.103975535	0.028268551	0.26576185	0.0785475
Nadk	3.2402732	0.663722	0.001194152	0.020309227	0.224770642	0.134275618	0.57489747	0.3255337
Lcp2	3.0713246	0.65893	0.002131114	0.030463797	0.298165138	0.219081272	0.80404216	0.5214979
Pde4b	3.2974398	0.6483643	0.000975706	0.017107097	0.165137615	0.084805654	0.44615185	0.21858901
Trem3	3.1751876	0.64389956	0.001497397	0.024143328	0.177370031	0.098939929	0.47889662	0.23882979
Gmfg	4.6965575	0.638526	2.65E-06	0.000152144	0.620795107	0.512367491	1.984669	1.491692
Cd53	3.585084	0.6355483	0.00033697	0.007894311	0.385321101	0.293286219	1.0655414	0.72372234
Arf4	2.0420282	0.63060385	0.041148727	0.23588844	0.120795107	0.077738516	0.2990642	0.16939318
Spi1	3.4391193	0.62885576	0.00058361	0.012059035	0.327217125	0.222614841	0.9073131	0.5884069
Fyb1	4.1775517	0.62150717	2.95E-05	0.001145636	0.591743119	0.494699647	1.7893932	1.3721716
Zc3h12a	2.4475517	0.619851	0.014383045	0.123521442	0.100917431	0.053003534	0.2692331	0.13344136
Tnfrsf1b	2.5047207	0.605213	0.012254816	0.109415144	0.140672783	0.084805654	0.35452673	0.19273847
AC128859.3	4.2959027	0.59688157	1.74E-05	0.000758975	0.376146789	0.22614841	1.0278182	0.6100729
Hm13	2.5484936	0.5937157	0.010818927	0.100072029	0.169724771	0.109540636	0.4171129	0.23668732
P4hb	2.9073355	0.59303105	0.00364522	0.046835378	0.113149847	0.053003534	0.27558574	0.12397514
Rnf19b	2.8556256	0.59256047	0.004295211	0.05359004	0.100917431	0.045936396	0.25973967	0.10676535
Scimp	4.016251	0.5905048	5.91E-05	0.002005099	0.319571865	0.187279152	0.87711483	0.51093525
C3	2.6615293	0.5869906	0.007778659	0.080813532	0.198776758	0.130742049	0.5413364	0.326553
Arrdc3	4.225458	0.5849566	2.38E-05	0.00096592	0.351681957	0.212014134	1.009281	0.6049012
Hck	3.7708893	0.5816221	0.000162667	0.004648608	0.290519878	0.176678445	0.7826929	0.4579185
Pstpip2	2.3399892	0.5797481	0.019284301	0.143832025	0.102446483	0.056537102	0.26686502	0.13070042
Steap4	3.4033248	0.57897276	0.000665711	0.012956549	0.123853211	0.049469965	0.32555237	0.13775504
Klf6	3.17733	0.5774264	0.001486377	0.023994813	0.417431193	0.325088339	1.2431709	0.8996336
Sat1	3.6001077	0.57091284	0.000318085	0.00751614	0.642201835	0.551236749	2.1695569	1.728038
Clec4d	3.9501941	0.5697988	7.81E-05	0.002528016	0.30733945	0.180212014	0.8211642	0.47207713
Birc2	2.6910934	0.56672025	0.007121826	0.074984351	0.102446483	0.049469965	0.25244215	0.11885965
Sp110	2.5097594	0.56025136	0.012081341	0.10833682	0.218654434	0.155477032	0.5660946	0.36369908
Tmbim6	4.1277046	0.5568368	3.66E-05	0.001370057	0.483180428	0.360424028	1.3546115	0.9359544
Fbxl5	4.5639067	0.5552287	5.02E-06	0.000263821	0.548929664	0.395759717	1.6425384	1.1303452
Cstb	2.870708	0.55180466	0.004095538	0.05161319	0.29204893	0.208480565	0.81103134	0.54087025
Aldoa	3.598485	0.5465084	0.000320076	0.007552335	0.574923547	0.522968198	1.7580391	1.4233955
Nr4a1	2.857162	0.542983	0.004274475	0.053377382	0.366972477	0.275618375	1.140619	0.8263604
Fth1	5.668312	0.53590053	1.44E-08	1.71E-06	0.935779817	0.893992933	4.1351376	3.5743446
Cdkn1a	3.6593902	0.53162146	0.000252816	0.006318868	0.29969419	0.180212014	0.83499324	0.5064315
Tax1bp1	2.17717	0.52937245	0.029467887	0.192791055	0.357798165	0.307420495	1.0006086	0.7790915
RT1-S3	3.180444	0.529131	0.001470496	0.023826376	0.272171254	0.183745583	0.72444797	0.45854473
Gpbp1	2.3058398	0.52064824	0.021119582	0.154438704	0.140672783	0.088339223	0.3463381	0.20117459
Stat2	2.1753824	0.51257473	0.02960147	0.192791055	0.137614679	0.088339223	0.35962996	0.21683918
Eif2ak2	2.8626108	0.50506663	0.004201664	0.052628004	0.108562691	0.049469965	0.2610724	0.12095201
Ccr1	3.3333087	0.5041045	0.000858197	0.015391385	0.247706422	0.144876325	0.6581905	0.39855877
RT1-CE4	5.826272	0.5037725	5.67E-09	7.58E-07	0.877675841	0.791519435	3.221909	2.6996374
Irf2	2.0094337	0.500556	0.044491144	0.251616697	0.198776758	0.148409894	0.52678066	0.35764554
Casp1	2.6691167	0.5002462	0.007605101	0.07921057	0.259938838	0.187279152	0.690227	0.46527725
Emb	2.370591	0.49708477	0.017759672	0.135157597	0.146788991	0.088339223	0.38258022	0.23572013
Oasl2	2.4349055	0.49580786	0.014895682	0.125020514	0.256880734	0.183745583	0.699865	0.4894216
Csf2ra	2.8698354	0.49455476	0.004106856	0.05166991	0.308868502	0.22614841	0.83605444	0.57196397
Aif1	3.594914	0.4865195	0.000324499	0.007634774	0.386850153	0.268551237	1.0968049	0.7456257
Ssu72	2.4156373	0.48261207	0.015707699	0.127192915	0.188073394	0.127208481	0.489318	0.30439258
Irf7	2.7588081	0.47476545	0.005801256	0.063647406	0.211009174	0.134275618	0.56223345	0.35354894
Zfp36	5.9100375	0.4541844	3.42E-09	4.98E-07	0.937308869	0.851590106	4.0041738	3.3296306
Hcls1	2.166587	0.45402953	0.030266354	0.192791055	0.275229358	0.22614841	0.71705925	0.5214242
AC134224.1	4.378079	0.453534	1.20E-05	0.000542446	0.805810398	0.756183746	2.6823044	2.2893796
Jak2	2.8697305	0.4499887	0.004108217	0.05166991	0.136085627	0.070671378	0.3391965	0.1717169
Adam17	2.5219996	0.44223803	0.011668987	0.105792813	0.122324159	0.067137809	0.30077055	0.1614862
Rnf144b	2.6400778	0.43763962	0.008288701	0.081192643	0.117737003	0.060070671	0.3087107	0.16382003
Rab11fip1	1.9858346	0.43669719	0.047051694	0.258292659	0.180428135	0.130742049	0.48298174	0.32644445
Sirpd	3.111083	0.4244698	0.001864024	0.028049249	0.146788991	0.070671378	0.3661079	0.19174588
Ell	2.4618733	0.41398522	0.01382135	0.119446099	0.108562691	0.056537102	0.275205	0.1476083
B2m	5.009729	0.40754634	5.45E-07	3.91E-05	0.859327217	0.791519435	3.246991	2.793559
Lsp1	2.743022	0.40646932	0.00608766	0.065564933	0.506116208	0.441696113	1.4557376	1.1792088
Lrg1	2.938978	0.40396628	0.003292966	0.043324889	0.665137615	0.618374558	2.3266659	1.9810958
Fos	3.6540105	0.40189305	0.000258176	0.006385252	0.917431193	0.897526502	4.254015	3.9061472
Ubc	3.8529878	0.3956373	0.000116685	0.003534079	0.775229358	0.671378092	2.5608678	2.1100569
Csf3r	2.4915214	0.3941122	0.012719729	0.112952842	0.443425076	0.374558304	1.2718899	1.0051994
Fcho2	2.6796544	0.3811001	0.00736982	0.077200043	0.233944954	0.151943463	0.620311	0.4095822
AY172581.9	5.37797	0.37944844	7.53E-08	7.29E-06	0.986238532	0.975265018	4.146318	3.7778041
Pik3r5	2.0405626	0.37669292	0.04129432	0.236629406	0.123853211	0.077738516	0.3281005	0.20126885
Gnb1	2.090933	0.36756983	0.036534065	0.217048719	0.102446483	0.060070671	0.2457749	0.1389983
Tpd52	2.0023274	0.36593664	0.045249533	0.25430141	0.110091743	0.067137809	0.28250182	0.17215307
Litaf	2.0595584	0.36323532	0.039440783	0.229558917	0.249235474	0.190812721	0.6571191	0.48135883
Ifngr2	2.278591	0.36159512	0.022691397	0.163175649	0.181957187	0.120141343	0.47097504	0.31450963
Rab32	2.3308856	0.36012968	0.019759394	0.146842748	0.146788991	0.088339223	0.3810531	0.23872377
Zfand2a	3.0274713	0.3506062	0.00246609	0.033450426	0.122324159	0.056537102	0.33270827	0.15575266
Atp6v0c	2.6233878	0.3457595	0.008706011	0.083681508	0.414373089	0.346289753	1.14179	0.8993167
Fam241a	2.124293	0.3419044	0.033645635	0.20187262	0.108562691	0.06360424	0.27603117	0.16313699
Ube2d3	2.017769	0.34068036	0.043615308	0.247685554	0.259938838	0.201413428	0.66978484	0.4982795
Tyrobp	3.6859875	0.33684647	0.000227818	0.005909601	0.847094801	0.816254417	3.2164683	2.877077
LOC108351137	2.1615553	0.33309847	0.03065248	0.192791055	0.49235474	0.455830389	1.4416556	1.2320392
Napsa	3.3167777	0.32405248	0.00091062	0.016190332	0.588685015	0.480565371	1.7597873	1.3912531
AABR07053516.1	2.1767137	0.31589773	0.029501932	0.192791055	0.100917431	0.056537102	0.2562226	0.1492364
Osm	3.562505	0.30575794	0.000367333	0.0084744	0.513761468	0.392226148	1.7080472	1.2630022
Prr13	1.9799391	0.30292854	0.047710369	0.25842936	0.376146789	0.314487633	1.0302997	0.83179426
Msrb1	2.3349886	0.30214927	0.019544013	0.14563699	0.237003058	0.166077739	0.6091663	0.43043995
Sdcbp	2.3527286	0.296877	0.018636228	0.140142386	0.336391437	0.25795053	0.90404195	0.6844745
RGD1309621	2.2245572	0.2628201	0.026110982	0.183043992	0.264525994	0.19434629	0.70839417	0.5171982
Il17ra	-2.692024	-0.25017422	0.007101984	0.074823335	0.298165138	0.399293286	0.8389382	1.0760584
Sla	-3.4672425	-0.25148454	0.000525827	0.011348763	0.058103976	0.127208481	0.14248501	0.26694763
Ywhae	-2.4863482	-0.2537823	0.012906165	0.1142015	0.102446483	0.16254417	0.24976917	0.3736553
Rsrc2	-2.023247	-0.2547818	0.043047679	0.244823308	0.107033639	0.155477032	0.26682132	0.36992934
Cdc5l	-1.9755691	-0.2558948	0.048203594	0.25842936	0.111620795	0.16254417	0.28049996	0.3811251
Ppp1r9b	-2.1760948	-0.2568698	0.02954818	0.192791055	0.06116208	0.102473498	0.15419662	0.24302128
Tra2b	-2.4791114	-0.2573343	0.013171019	0.115587285	0.201834862	0.282685512	0.5252779	0.7050561
Canx	-2.296912	-0.25977093	0.021623797	0.157286582	0.097859327	0.151943463	0.22603111	0.33557594
Smarca5	-2.0369656	-0.26109362	0.041653483	0.238106772	0.071865443	0.113074205	0.17740631	0.26143184
Eif3j	-3.1618252	-0.26326737	0.001567837	0.024852696	0.06116208	0.123674912	0.14387588	0.26328108
Timm13	-2.4936552	-0.26343977	0.012643527	0.112397535	0.082568807	0.137809187	0.19378269	0.29833046
Lsm4	-2.3465688	-0.26554716	0.018947166	0.14176756	0.068807339	0.116607774	0.16594039	0.25854766
Pla2g16	-2.9098818	-0.2713753	0.003615653	0.046528192	0.093272171	0.16254417	0.2201053	0.35224247
Mier1	-2.3620746	-0.27180618	0.018172989	0.13766604	0.085626911	0.137809187	0.19851643	0.30561322
Rb1cc1	-2.1761749	-0.27189475	0.029542192	0.192791055	0.091743119	0.141342756	0.23999374	0.34971896
Cox7a2l	-2.534502	-0.27268842	0.011260729	0.103323937	0.113149847	0.176678445	0.27058554	0.40245044
Bcap31	-2.5652342	-0.2737747	0.010310618	0.095913572	0.058103976	0.106007067	0.12570554	0.21999094
Sec61g	-2.090361	-0.27886558	0.036585373	0.217048719	0.120795107	0.173144876	0.27990925	0.39408377
Srsf2	-2.1610827	-0.27995878	0.030688943	0.192791055	0.107033639	0.159010601	0.2583393	0.37024152
Eif3g	-3.1478386	-0.28170976	0.001644824	0.025861166	0.048929664	0.106007067	0.11550693	0.22058804
Commd4	-2.8589258	-0.28256282	0.004250781	0.053166699	0.050458716	0.102473498	0.1199702	0.21763608
Ndufb11	-2.6122131	-0.28272796	0.008995812	0.086013457	0.081039755	0.137809187	0.18215513	0.29207808
Atp5f1e	-2.6840868	-0.28875288	0.007272821	0.076427354	0.157492355	0.236749117	0.39085653	0.5579927
Scamp3	-2.1776903	-0.291731	0.029429099	0.192791055	0.096330275	0.144876325	0.21736164	0.33159873
Mt-co3	-2.6084974	-0.29241198	0.009094074	0.086853155	0.974006116	0.961130742	4.094055	4.2190347
Sem1	-2.864269	-0.29374808	0.004179729	0.052393153	0.079510703	0.141342756	0.18377173	0.3117426
Ptms	-2.466632	-0.29443505	0.013639051	0.118243452	0.25382263	0.339222615	0.6633139	0.86327964
Ptp4a2	-2.5281162	-0.2945821	0.011467639	0.104543673	0.058103976	0.106007067	0.13463126	0.22938138
Raly	-3.051469	-0.2961029	0.002277244	0.031704884	0.058103976	0.116607774	0.122700825	0.22975475
Atp5c1	-3.5884635	-0.30320188	0.000332632	0.007803812	0.051987768	0.120141343	0.118688025	0.24003237
Kmt2e	-3.3576658	-0.3058744	0.000786036	0.014347549	0.160550459	0.261484099	0.4206381	0.6365512
Itgal	-2.3489668	-0.30613232	0.018825585	0.141168931	0.142201835	0.204946996	0.34289965	0.48675197
Mdh2	-2.4194033	-0.30627638	0.015545989	0.126194142	0.076452599	0.127208481	0.18226795	0.2885896
Nap1l1	-2.348816	-0.3075245	0.018833215	0.141168931	0.067278287	0.113074205	0.14543022	0.24121009
Son	-3.4492528	-0.3103249	0.00056214	0.011807246	0.301223242	0.424028269	0.8066597	1.1066754
Eif4a1	-2.2806063	-0.3104541	0.022571749	0.162599644	0.145259939	0.208480565	0.35925093	0.50060934
Vim	-3.1921113	-0.310853	0.001412369	0.023066362	0.282874618	0.395759717	0.7896836	1.071822
Banf1	-2.5498495	-0.31091025	0.010776945	0.09990848	0.065749235	0.116607774	0.1516693	0.25789887
Cd81	-2.7608638	-0.31310606	0.005764871	0.063332711	0.062691131	0.116607774	0.14086348	0.24864003
Tmem14c	-2.3440585	-0.3157896	0.019075175	0.142530816	0.120795107	0.180212014	0.29319236	0.4216704
RGD1307752	-2.3061607	-0.3178728	0.021101659	0.154376279	0.093272171	0.144876325	0.21182255	0.31923196
Edf1	-3.0764585	-0.31882656	0.002094754	0.030087626	0.088685015	0.159010601	0.19580466	0.33381176
Fermt3	-2.1431909	-0.32072663	0.03209778	0.195873877	0.143730887	0.201413428	0.35122824	0.48311132
Pcbp2	-2.684676	-0.3210505	0.007260017	0.076341586	0.068807339	0.123674912	0.16042997	0.27145043
Atp5po	-2.9195645	-0.3254757	0.003505208	0.045365703	0.067278287	0.127208481	0.1449487	0.25415537
Zfp706	-2.7330887	-0.3268707	0.006274343	0.067311052	0.081039755	0.141342756	0.18888885	0.3010486
Ybx1	-2.5067878	-0.3280058	0.01218338	0.108877242	0.122324159	0.187279152	0.28381047	0.41965026
Rab27a	-2.2418063	-0.32959682	0.024973898	0.176502244	0.107033639	0.159010601	0.262166	0.38371012
Abracl	-3.6663158	-0.33019024	0.00024607	0.006225429	0.107033639	0.201413428	0.2518092	0.43287715
LOC100360316	-2.8045642	-0.33310416	0.005038466	0.058809518	0.102446483	0.169611307	0.24398549	0.389189
Rrbp1	-2.9666598	-0.33333358	0.00301054	0.040057717	0.105504587	0.180212014	0.27966964	0.44763786
Ifitm2	-2.3194907	-0.33422685	0.020368443	0.149946019	0.152905199	0.215547703	0.39008346	0.5482201
Eif5a	-2.0402591	-0.33776435	0.041324517	0.236719958	0.131498471	0.183745583	0.31708094	0.43677217
Ubxn1	-2.2298853	-0.33854565	0.025755061	0.180857276	0.065749235	0.109540636	0.15253843	0.23737025
Nono	-2.5331979	-0.34036487	0.011302714	0.103556789	0.06116208	0.109540636	0.14036866	0.23677076
LOC103693430	-3.1018193	-0.34058735	0.001923354	0.028584068	0.073394495	0.137809187	0.15455136	0.28442356
Skp1	-2.2075942	-0.34069926	0.027272579	0.189091413	0.077981651	0.123674912	0.17462656	0.27499622
Ppp1ca	-3.1254988	-0.34078652	0.001775039	0.02727941	0.175840979	0.272084806	0.43420586	0.6407952
Fes	-1.9695383	-0.34086514	0.0488913	0.25842936	0.079510703	0.120141343	0.20684795	0.3034954
Cst7	-2.3050756	-0.34276032	0.021162333	0.154569889	0.076452599	0.123674912	0.17362379	0.28233922
Pdia6	-2.3404803	-0.34446603	0.019258956	0.143708166	0.059633028	0.102473498	0.12085681	0.21300475
Ppp6r1	-2.2162554	-0.34473136	0.026674013	0.186197288	0.077981651	0.123674912	0.18815397	0.29477292
Tpm3	-2.2624478	-0.34484455	0.023669745	0.169101922	0.221712538	0.28975265	0.5611667	0.74575084
Cd164	-2.1963952	-0.34484914	0.028063677	0.192791055	0.081039755	0.127208481	0.1880762	0.2945646
Gpx4	-2.6764612	-0.34787822	0.007440415	0.077840375	0.100917431	0.166077739	0.2439358	0.37617534
Crebbp	-2.222732	-0.35346636	0.026233865	0.183592401	0.068807339	0.113074205	0.17154694	0.27252802
Supt5h	-2.5968788	-0.3537323	0.009407513	0.089224889	0.062691131	0.113074205	0.14298473	0.24980761
Cwc15	-2.6260288	-0.35374346	0.008638753	0.08318087	0.088685015	0.148409894	0.21704677	0.34077507
Eif3f	-3.31879	-0.36043203	0.000904084	0.01609152	0.071865443	0.141342756	0.15630415	0.2933431
Ndufb8	-2.3328815	-0.36060303	0.019654374	0.146393041	0.059633028	0.102473498	0.119598836	0.21191773
Wapl	-3.0693598	-0.36249897	0.00214518	0.030598124	0.126911315	0.208480565	0.31192684	0.48602602
Cct3	-3.7282743	-0.3652021	0.000192795	0.0052322	0.039755352	0.102473498	0.08507752	0.20946255
Hnrnpk	-2.81542	-0.36622718	0.004871353	0.057594733	0.088685015	0.151943463	0.2058421	0.33948526
LOC108349594	-2.705106	-0.36653352	0.006828259	0.072356672	0.149847095	0.222614841	0.37051523	0.5482883
Nufip2	-2.594715	-0.3667044	0.009466935	0.089685029	0.079510703	0.134275618	0.19123036	0.31526735
Xdh	-2.834259	-0.3683208	0.004593209	0.054811249	0.100917431	0.169611307	0.2533336	0.397277
Ssr4	-3.582354	-0.36853394	0.000340512	0.007965939	0.071865443	0.148409894	0.15993536	0.30872256
Capg	-1.9735819	-0.36875314	0.048429298	0.25842936	0.088685015	0.130742049	0.21674354	0.3146916
Cox6a1	-3.2877831	-0.3693035	0.001009796	0.017592276	0.237003058	0.346289753	0.62546927	0.8907645
Cd69	-2.318272	-0.37131202	0.020434537	0.150230842	0.067278287	0.113074205	0.15588598	0.25432494
Atf4	-2.9373715	-0.37289497	0.003310074	0.043509925	0.120795107	0.197879859	0.32054144	0.505027
Ncor1	-3.1165514	-0.37584594	0.001829798	0.027684318	0.175840979	0.272084806	0.44633636	0.65402734
Ccpg1	-4.1837335	-0.3775029	2.87E-05	0.001125552	0.055045872	0.137809187	0.13636428	0.30162984
Csnk2b	-2.7210212	-0.37750834	0.00650806	0.069410864	0.068807339	0.123674912	0.1621136	0.2810077
Atp5mc2	-2.7444296	-0.37795147	0.006061617	0.065327235	0.102446483	0.166077739	0.23892164	0.3873712
LOC100359922	-3.2886238	-0.37813014	0.001006785	0.017577048	0.232415902	0.339222615	0.6717404	0.9611838
Hsbp1	-2.312762	-0.3785909	0.020735721	0.152240919	0.070336391	0.116607774	0.16087039	0.25715187
Gdi1	-2.6529496	-0.3792833	0.007979179	0.081192643	0.081039755	0.137809187	0.1951273	0.32150498
Smpdl3a	-2.8382123	-0.38193616	0.004536699	0.054570888	0.056574924	0.109540636	0.13329951	0.24722444
Prelid1	-2.8715394	-0.3826314	0.004084778	0.051556605	0.122324159	0.197879859	0.28655386	0.44325763
Fgl2	-3.6047878	-0.3829531	0.000312408	0.00741673	0.232415902	0.35335689	0.67385274	0.98388976
Arhgdib	-3.3110156	-0.38308892	0.00092958	0.016469274	0.451070336	0.561837456	1.3302622	1.6853843
Ptprc	-4.2326922	-0.38877115	2.31E-05	0.000939988	0.458715596	0.614840989	1.2968413	1.7337172
Sub1	-2.608282	-0.38933745	0.009099792	0.08685733	0.183486239	0.265017668	0.49955636	0.6832911
Dok2	-2.8131464	-0.3895657	0.00490593	0.057789643	0.062691131	0.116607774	0.13402897	0.25151402
Fam189b	-3.360165	-0.39418262	0.000778959	0.014244869	0.044342508	0.102473498	0.09792138	0.21654846
Pcmtd1	-3.1041713	-0.39528152	0.001908129	0.028450672	0.050458716	0.106007067	0.113659196	0.23309925
Itgb2	-2.4880974	-0.39738387	0.012842855	0.113923187	0.151376147	0.219081272	0.37078848	0.53297466
Ywhah	-3.2221992	-0.40292582	0.001272106	0.021391677	0.091743119	0.166077739	0.22951485	0.402006
Elf1	-3.2495	-0.40317172	0.00115608	0.019805099	0.062691131	0.127208481	0.14921421	0.28717613
Sf3b2	-3.2629197	-0.4035855	0.001102707	0.019108434	0.088685015	0.16254417	0.20182137	0.35890788
Ndufb7	-1.9837217	-0.40416884	0.047286867	0.25842936	0.108562691	0.155477032	0.25672057	0.36530814
Fis1	-2.472481	-0.4049962	0.013417888	0.116880606	0.108562691	0.166077739	0.24206962	0.38174084
Hdac1	-3.337098	-0.40554315	0.000846581	0.015199647	0.059633028	0.123674912	0.12345814	0.25511184
Arf6	-2.6326299	-0.40590423	0.008472661	0.081786712	0.076452599	0.130742049	0.17662376	0.3093795
Mrpl57	-1.9839809	-0.4077222	0.04725797	0.25842936	0.070336391	0.109540636	0.16502035	0.25626943
LOC687679	-4.0718	-0.4094158	4.67E-05	0.001671513	0.039755352	0.109540636	0.085442364	0.22187555
Exo5	-2.2328339	-0.41186646	0.025559908	0.179793943	0.081039755	0.127208481	0.19738218	0.31140792
Arrb2	-2.811672	-0.41201088	0.004928473	0.057936859	0.059633028	0.113074205	0.13410462	0.24454306
Riok3	-2.632374	-0.4137682	0.008479043	0.081786712	0.129969419	0.197879859	0.3268282	0.47990862
Rps10	-3.8516867	-0.4139842	0.000117307	0.003539873	0.042813456	0.109540636	0.089146845	0.22669205
Calm2	-2.2462673	-0.41447693	0.024686893	0.17492488	0.096330275	0.148409894	0.21876578	0.32571456
Ndufc2	-3.1427553	-0.41593608	0.001673657	0.026239236	0.055045872	0.113074205	0.1187954	0.2428677
Dnttip1	-3.5471048	-0.41612625	0.00038949	0.008884251	0.041284404	0.102473498	0.101347476	0.22332057
7-Sep	-3.4241958	-0.41613504	0.000616622	0.012473509	0.114678899	0.204946996	0.269896	0.44155055
AABR07062481.1	-3.4207942	-0.4167926	0.000624386	0.012584125	0.059633028	0.127208481	0.1472236	0.28828007
Calm2-1	-3.559542	-0.41850844	0.000371502	0.008557041	0.166666667	0.275618375	0.43313813	0.6743178
Cd99	-3.963928	-0.42008597	7.37E-05	0.002429872	0.036697248	0.102473498	0.08329898	0.20982186
Csk	-3.6675599	-0.42128107	0.000244876	0.006210952	0.090214067	0.176678445	0.20736346	0.37912226
Tnrc6b	-2.2711267	-0.42256534	0.023139306	0.165961196	0.113149847	0.169611307	0.28530052	0.4135431
Pabpc1	-3.7312684	-0.42262203	0.000190518	0.005178943	0.383792049	0.508833922	1.0944241	1.4708825
Abcf1	-3.7061436	-0.42288765	0.000210439	0.005618311	0.062691131	0.137809187	0.15259534	0.3142711
Use1	-2.6700726	-0.4230621	0.007583484	0.07913577	0.067278287	0.120141343	0.1482263	0.26113793
Ndufa6	-2.755989	-0.4230948	0.005851496	0.063887854	0.065749235	0.120141343	0.14621353	0.2627845
Rab8b	-3.7236414	-0.4232506	0.00019637	0.005311673	0.159021407	0.268551237	0.40807444	0.65129596
Bsg	-2.6831582	-0.4238542	0.007293047	0.076590962	0.114678899	0.180212014	0.26954064	0.42444247
Clec2g	-3.2055368	-0.4244691	0.001348107	0.022215405	0.391437309	0.494699647	1.0613124	1.3618009
LOC100359583	-2.7369375	-0.42489466	0.006201408	0.066572032	0.397553517	0.48409894	1.1994998	1.497967
Atp1a1	-3.7679813	-0.42523533	0.000164573	0.004690759	0.055045872	0.127208481	0.120345496	0.26488176
Bnip3l	-3.0552378	-0.4262258	0.002248821	0.031704884	0.076452599	0.141342756	0.1717693	0.30940968
Tgfb1	-2.2468464	-0.42632848	0.024649848	0.174888437	0.079510703	0.127208481	0.17536853	0.2760105
Dad1	-3.7157145	-0.42656875	0.00020263	0.005445194	0.097859327	0.187279152	0.23488529	0.42578632
Ythdc1	-2.5780609	-0.4266423	0.009935648	0.093000379	0.076452599	0.130742049	0.19204183	0.31795815
AABR07018078.1	-3.1996915	-0.42679104	0.001375747	0.0225354	0.087155963	0.159010601	0.20734681	0.36812684
Cdk2ap2	-2.3779502	-0.42784137	0.017409174	0.133354109	0.064220183	0.109540636	0.1484882	0.2619528
Orai1	-2.8588994	-0.42912382	0.004251138	0.053166699	0.067278287	0.123674912	0.16221188	0.29534873
Cox4i1	-3.4123535	-0.430181	0.000644046	0.012882913	0.209480122	0.314487633	0.55131567	0.8183419
Fli1	-2.7326589	-0.4302457	0.006282535	0.067355001	0.087155963	0.148409894	0.20741132	0.34140643
Hnrnpl	-3.8548603	-0.43073735	0.000115796	0.003513608	0.062691131	0.141342756	0.14046158	0.29857
Hnrnpd	-2.4813282	-0.4319598	0.013089376	0.1151781	0.145259939	0.212014134	0.35077477	0.5132038
Serp1	-3.036285	-0.43211028	0.002395129	0.03258089	0.058103976	0.116607774	0.14397101	0.26943403
Ptpn18	-3.2907631	-0.43265402	0.00099916	0.017481047	0.099388379	0.180212014	0.24521361	0.41177857
Srrm2	-3.40422	-0.43277404	0.000663533	0.012929451	0.255351682	0.371024735	0.6793929	0.9738149
Ctsw	-3.3637578	-0.43354777	0.00076889	0.014112904	0.108562691	0.19434629	0.30152786	0.50445133
Snrpd2	-3.4302118	-0.43426898	0.00060311	0.012290894	0.087155963	0.166077739	0.206328	0.37303698
Tspan13	-3.445937	-0.43462005	0.000569083	0.011862032	0.059633028	0.127208481	0.13082176	0.2689462
Rack1	-3.372147	-0.4370416	0.000745846	0.013780091	0.102446483	0.183745583	0.23559482	0.41561255
Mt-nd2	-2.9260714	-0.4376873	0.00343272	0.044663383	0.633027523	0.685512367	1.9746478	2.2636359
Sf1	-2.2509372	-0.43801492	0.024389508	0.173340473	0.094801223	0.144876325	0.21613233	0.33592495
Dennd1c	-2.3740559	-0.4399641	0.017593885	0.134206415	0.108562691	0.16254417	0.24392511	0.3850951
Map4k1	-4.0784364	-0.44032267	4.53E-05	0.001638801	0.174311927	0.300353357	0.45171052	0.7358791
Macf1	-3.475497	-0.442629	0.000509908	0.011077861	0.047400612	0.109540636	0.11496387	0.25358388
Rasa3	-2.0316536	-0.4446939	0.042188744	0.24065877	0.076452599	0.116607774	0.18456177	0.28968054
Ppp1cc	-2.6545808	-0.4466232	0.0079407	0.081192643	0.062691131	0.113074205	0.12741314	0.2396481
Htra2	-4.370705	-0.44675756	1.24E-05	0.000559552	0.04587156	0.127208481	0.11451283	0.27551827
Anp32e	-3.693541	-0.44738042	0.000221153	0.005800764	0.06116208	0.134275618	0.13086832	0.27917555
Tbc1d10c	-3.0894706	-0.4483669	0.002005136	0.029234453	0.116207951	0.19434629	0.2840175	0.46744618
Psma4	-3.6110973	-0.4512626	0.000304904	0.007288451	0.041284404	0.102473498	0.090280734	0.21694317
Pnn	-2.9036508	-0.45218804	0.003688394	0.047316169	0.119266055	0.190812721	0.28169665	0.45333758
Pbxip1	-2.9940038	-0.45259708	0.002753426	0.036995786	0.059633028	0.116607774	0.14943485	0.28658643
Rab8a	-2.8091984	-0.4550399	0.004966502	0.058258987	0.134556575	0.208480565	0.32774013	0.50152314
Rpl24	-3.341193	-0.4562095	0.000834192	0.015042905	0.249235474	0.360424028	0.6797649	0.97145873
Evi2b	-4.0754776	-0.45632055	4.59E-05	0.001656142	0.06116208	0.144876325	0.14843011	0.31970036
Eef1g	-3.828491	-0.4563488	0.000128931	0.003786439	0.102446483	0.197879859	0.2557275	0.46040305
Rps14	-3.3695703	-0.4570818	0.000752855	0.013849505	0.324159021	0.424028269	0.91663915	1.2337056
Scand1	-2.3318474	-0.4574563	0.019708719	0.146598642	0.077981651	0.127208481	0.17695262	0.28315994
Ndfip1	-3.6046903	-0.4618494	0.000312525	0.00741673	0.070336391	0.144876325	0.15255967	0.31113154
LOC108348287	-3.6603346	-0.4633313	0.000251886	0.006312143	0.087155963	0.173144876	0.2001762	0.36497834
Bod1l1	-5.0728755	-0.46448916	3.92E-07	3.04E-05	0.025993884	0.106007067	0.06733316	0.22968467
Ankrd12	-4.4144125	-0.46492293	1.01E-05	0.000475923	0.047400612	0.130742049	0.11967981	0.29073387
Spcs2	-4.1285105	-0.46621987	3.65E-05	0.001370057	0.116207951	0.22614841	0.29397315	0.5395816
Unc119	-3.0718994	-0.4672853	0.002127014	0.030463797	0.048929664	0.102473498	0.10387611	0.2249123
Ppp1r10	-2.3610902	-0.4694236	0.018221295	0.137841498	0.077981651	0.127208481	0.1920772	0.31255358
Cct5	-3.3407032	-0.471166	0.000835665	0.015052954	0.067278287	0.134275618	0.14948535	0.301023
RGD1597339	-3.7706676	-0.47147408	0.000162812	0.004648608	0.041284404	0.106007067	0.09267886	0.22415963
Pkn1	-3.744124	-0.4715315	0.000181024	0.005020449	0.050458716	0.120141343	0.12126696	0.26940805
Nucks1	-5.1058774	-0.47353277	3.29E-07	2.59E-05	0.027522936	0.109540636	0.065779515	0.2268152
Zcchc7	-3.2106857	-0.47382757	0.001324187	0.022064417	0.048929664	0.106007067	0.11426231	0.24829797
Eif4g2	-3.125314	-0.47500592	0.001776154	0.02727941	0.087155963	0.155477032	0.19565214	0.3539261
Nedd8	-3.4727755	-0.4762651	0.000515106	0.011161314	0.067278287	0.137809187	0.15039918	0.30675328
Slc44a2	-3.147148	-0.47800964	0.001648716	0.025897592	0.093272171	0.166077739	0.22540678	0.3893908
Lamtor4	-3.5720286	-0.48114836	0.000354227	0.008239907	0.103975535	0.190812721	0.2520693	0.4513401
Mknk1	-2.4961042	-0.48206937	0.01255657	0.111745322	0.065749235	0.113074205	0.1598809	0.28137124
Snrpg	-3.4101803	-0.48356673	0.0006492	0.012882913	0.05351682	0.116607774	0.11935439	0.26088667
Chd4	-3.58057	-0.48429486	0.000342846	0.008009144	0.05351682	0.120141343	0.12295009	0.27117512
Mt-cyb	-3.6769807	-0.4844417	0.000236011	0.006036447	0.877675841	0.858657244	3.1582649	3.3641737
Lrrfip1	-3.4552753	-0.4852008	0.000549731	0.011726177	0.117737003	0.204946996	0.2921926	0.49681655
AABR07041096.1	-3.3859632	-0.48520952	0.000709289	0.013396326	0.117737003	0.204946996	0.32780156	0.54601526
Prpf38b	-2.6561959	-0.4865757	0.007902768	0.081192643	0.087155963	0.144876325	0.20521791	0.3470431
Lgals9	-3.6923428	-0.4881552	0.000222198	0.00581889	0.074923547	0.155477032	0.19058196	0.36421588
Lat	-4.4469876	-0.48963	8.71E-06	0.000419989	0.077981651	0.180212014	0.19117641	0.40536183
Rbm25l1	-3.2067761	-0.48965725	0.001342314	0.022164347	0.064220183	0.127208481	0.14989673	0.29714605
Mt-nd5	-3.4687932	-0.49536142	0.000522802	0.01129829	0.344036697	0.466431095	0.9639761	1.324048
Hpx	-3.3727546	-0.4958079	0.000744202	0.013767323	0.044342508	0.102473498	0.10869213	0.24014737
AABR07065438.1	-3.570787	-0.495826	0.00035591	0.008267378	0.073394495	0.148409894	0.16163579	0.32694387
AABR07065625.1	-2.6584008	-0.49619249	0.007851246	0.081192643	0.123853211	0.190812721	0.31514308	0.48385617
Mbd2	-3.2500412	-0.49739286	0.001153882	0.01978806	0.048929664	0.106007067	0.10289191	0.2335401
LOC679811	-3.4785478	-0.49967253	0.000504138	0.01096701	0.047400612	0.109540636	0.11312499	0.24499412
Nol7	-3.5412333	-0.50036025	0.000398261	0.008974703	0.064220183	0.134275618	0.13870424	0.294068
LOC100360841	-3.6831284	-0.50069237	0.000230389	0.005957511	0.249235474	0.371024735	0.66591954	0.98951966
Ftl1	-4.100642	-0.5010425	4.12E-05	0.001512462	0.703363914	0.798586572	2.3266268	2.7883987
Cox7c	-3.97249	-0.5034408	7.11E-05	0.002359626	0.143730887	0.25795053	0.35318345	0.6079258
Uba52	-3.9027414	-0.50482523	9.51E-05	0.002940165	0.344036697	0.469964664	0.9482344	1.324309
Psmb6	-4.058655	-0.505611	4.94E-05	0.00174938	0.059633028	0.141342756	0.14008485	0.31177333
LOC100362027	-3.7908707	-0.508702	0.00015012	0.004354276	0.126911315	0.22614841	0.31222862	0.54606336
Dek	-3.7340827	-0.5092947	0.000188401	0.005147585	0.039755352	0.102473498	0.089953564	0.2263663
Ywhab	-3.2437217	-0.5117638	0.001179789	0.020143938	0.146788991	0.236749117	0.37243938	0.58510166
Rps3a	-4.065398	-0.5137089	4.80E-05	0.001707347	0.139143731	0.254416961	0.34288883	0.60260856
Syk	-3.5635014	-0.51447767	0.000365941	0.008464505	0.107033639	0.19434629	0.26949766	0.47887275
RT1-CE5	-2.8969371	-0.5156587	0.003768254	0.048152835	0.347094801	0.416961131	0.91698664	1.1756092
Ndufb4	-3.8877285	-0.5160654	0.000101187	0.003104696	0.071865443	0.155477032	0.16164733	0.33256224
Stag2	-2.8902724	-0.51721925	0.003849081	0.049033291	0.096330275	0.16254417	0.23283951	0.39604157
Ralb	-2.343588	-0.52065855	0.01909925	0.142645893	0.070336391	0.116607774	0.1772238	0.29755858
Lpar6	-2.2495902	-0.5225964	0.024474978	0.173722694	0.073394495	0.116607774	0.16967627	0.2877639
Erh	-4.1201773	-0.5232893	3.79E-05	0.001411823	0.065749235	0.151943463	0.14850542	0.3267575
Fxyd5	-4.2224865	-0.52636236	2.42E-05	0.000973949	0.212538226	0.35335689	0.5588625	0.9039733
Mt-nd1	-3.1722884	-0.527942	0.001512428	0.024314161	0.756880734	0.749116608	2.5856786	2.8041205
Slc25a5	-4.029865	-0.5303851	5.58E-05	0.001896349	0.197247706	0.32155477	0.5130985	0.8243067
Rpl32-1	-3.8299637	-0.53256243	0.000128162	0.00377058	0.076452599	0.159010601	0.1703469	0.3563954
Atp1b3	-3.6974323	-0.53561115	0.000217791	0.005767789	0.099388379	0.187279152	0.22867613	0.4249607
Tomm6	-4.111465	-0.53698117	3.93E-05	0.001453	0.039755352	0.109540636	0.07814285	0.22003706
Gmcl1	-4.0732393	-0.5390211	4.64E-05	0.001664843	0.035168196	0.102473498	0.08686552	0.22916421
Lamtor2	-3.5064278	-0.5392237	0.000454165	0.010025763	0.068807339	0.141342756	0.15425348	0.30783796
Cotl1	-3.8340392	-0.5393881	0.000126056	0.003721936	0.099388379	0.19434629	0.24759085	0.4509279
Romo1	-4.203031	-0.5409285	2.63E-05	0.001049493	0.033639144	0.102473498	0.0757969	0.21435855
Gimap5	-3.522893	-0.5409881	0.000426864	0.009486756	0.056574924	0.123674912	0.123160526	0.2688695
Ybx3	-4.11802	-0.5426737	3.82E-05	0.001421877	0.041284404	0.113074205	0.09122953	0.24031655
Serf2	-4.0538826	-0.54461336	5.04E-05	0.001781634	0.342507645	0.459363958	0.9026255	1.2710054
Map2k2	-2.304708	-0.5447902	0.021182932	0.154569889	0.068807339	0.113074205	0.16506934	0.2870233
Rbm38	-3.012791	-0.5454078	0.002588572	0.0348948	0.059633028	0.116607774	0.14501612	0.28157085
Ptpn6	-4.21454	-0.5454667	2.50E-05	0.00100396	0.233944954	0.378091873	0.60029584	0.9458529
Ndufs7	-3.9768045	-0.54729277	6.98E-05	0.002330045	0.047400612	0.120141343	0.11603227	0.27460822
Hnrnpa1	-4.1065164	-0.54825705	4.02E-05	0.00148114	0.067278287	0.151943463	0.14246982	0.32374817
Sh3kbp1	-4.924842	-0.54856724	8.44E-07	5.71E-05	0.064220183	0.169611307	0.15195963	0.37083513
R3hdm4	-3.8056517	-0.5502788	0.000141431	0.004124077	0.087155963	0.176678445	0.2253041	0.41873968
Arhgap9	-4.774341	-0.55122143	1.80E-06	0.000108838	0.19266055	0.342756184	0.48189777	0.8304638
AC142181.1	-3.9502392	-0.5519374	7.81E-05	0.002528016	0.065749235	0.148409894	0.17244726	0.35811067
Cxcr4	-3.824653	-0.5521466	0.000130956	0.003839054	0.114678899	0.212014134	0.3212526	0.5704174
Oas1b	-2.6071336	-0.55352646	0.009130369	0.087098639	0.166666667	0.233215548	0.43179026	0.63232195
Ankrd11	-4.2647576	-0.5544901	2.00E-05	0.000839583	0.093272171	0.19434629	0.24375194	0.48683977
Lilrb2	-3.4557307	-0.555533	0.000548804	0.011721588	0.123853211	0.212014134	0.32916805	0.5514716
Reep5	-3.0708652	-0.5559266	0.002134395	0.030470712	0.099388379	0.169611307	0.2335355	0.40577662
Ier2	-2.745991	-0.5571815	0.006032843	0.06510245	0.727828746	0.756183746	2.3728495	2.6405354
Mknk2	-3.7723248	-0.55862635	0.000161734	0.004633919	0.062691131	0.137809187	0.14930105	0.31913558
Naca	-4.3498545	-0.5589509	1.36E-05	0.000608805	0.120795107	0.236749117	0.29422304	0.55336785
Ddx46	-2.7890162	-0.559427	0.005286842	0.060591961	0.05351682	0.102473498	0.11850304	0.24838434
Zap70	-3.459726	-0.5600658	0.000540725	0.011619482	0.056574924	0.120141343	0.11475983	0.26916403
H2afv	-4.6178684	-0.56189454	3.88E-06	0.000213249	0.044342508	0.127208481	0.08863575	0.26397917
Rpl37	-3.9740927	-0.56358683	7.06E-05	0.002351978	0.055045872	0.130742049	0.116262905	0.28365606
Tecr	-4.210835	-0.5668219	2.54E-05	0.001018085	0.042813456	0.116607774	0.09490373	0.2584315
Cd96	-3.497189	-0.569903	0.000470188	0.01031029	0.04587156	0.106007067	0.098483846	0.24853884
Rpl10	-4.130596	-0.5729195	3.62E-05	0.001364806	0.262996942	0.399293286	0.7326763	1.1154435
Srsf6	-4.821409	-0.5751467	1.43E-06	8.78E-05	0.042813456	0.130742049	0.08966327	0.26497182
Uba1	-3.632855	-0.5757008	0.000280303	0.006759322	0.041284404	0.102473498	0.09488796	0.2386001
Srsf7	-3.985064	-0.57898504	6.75E-05	0.002268873	0.04587156	0.116607774	0.10100682	0.26250458
Jund	-4.594225	-0.5792581	4.34E-06	0.000234983	0.533639144	0.689045936	1.6683905	2.2162414
Klf13	-2.9074194	-0.5799971	0.003644241	0.046835378	0.082568807	0.144876325	0.20261265	0.3546019
LOC684988	-4.763048	-0.5813837	1.91E-06	0.000114456	0.070336391	0.173144876	0.15500243	0.37900025
Rbx1	-3.9517524	-0.58214766	7.76E-05	0.002521534	0.050458716	0.123674912	0.109507054	0.26830593
Cnbp	-4.0698776	-0.583442	4.70E-05	0.001681706	0.093272171	0.187279152	0.20924991	0.43003556
Rps2	-3.638582	-0.5839542	0.000274143	0.006640004	0.324159021	0.427561837	0.9681042	1.3556724
Rock1	-4.6387196	-0.5840287	3.51E-06	0.000194126	0.087155963	0.197879859	0.2160597	0.45902094
Ypel3	-4.073287	-0.5870074	4.64E-05	0.001664843	0.264525994	0.395759717	0.68244624	1.0338664
Atp5if1	-3.4332204	-0.58878154	0.000596457	0.01224636	0.099388379	0.180212014	0.23901388	0.43282396
Anp32b	-4.116112	-0.58928823	3.85E-05	0.001427235	0.077981651	0.169611307	0.17961267	0.3741929
Pik3r1	-3.8235793	-0.59029955	0.000131528	0.003848956	0.050458716	0.120141343	0.11772578	0.28719547
Gstp1	-4.617173	-0.5936688	3.89E-06	0.000213251	0.067278287	0.166077739	0.16098952	0.37666875
AABR07035218.1	-4.9759655	-0.59477067	6.49E-07	4.52E-05	0.06116208	0.166077739	0.14089917	0.35874274
AABR07028902.1	-4.480592	-0.59495807	7.44E-06	0.000370964	0.03058104	0.102473498	0.07970321	0.24102119
Polr1d	-3.3259716	-0.5951721	0.000881109	0.01573368	0.077981651	0.148409894	0.17304564	0.33654547
Fam32a	-3.1838713	-0.59714067	0.001453197	0.023615882	0.084097859	0.151943463	0.21261263	0.39749843
Ccl4	-3.6003182	-0.59714663	0.000317828	0.00751614	0.180428135	0.286219081	0.5356832	0.8424282
Matr3	-4.088936	-0.59731543	4.33E-05	0.001587303	0.039755352	0.109540636	0.09113596	0.24789111
Tsc22d3	-2.6048555	-0.59753454	0.009191302	0.087578304	0.160550459	0.229681979	0.4144864	0.6085355
Evl	-4.5062456	-0.5992844	6.60E-06	0.000335971	0.091743119	0.197879859	0.1999091	0.4295043
Ube2k	-3.9048746	-0.60069674	9.43E-05	0.002927232	0.070336391	0.151943463	0.1588752	0.33913246
Ubb	-5.9172797	-0.6008712	3.27E-09	4.85E-07	0.727828746	0.833922261	2.4043698	2.9781175
Egr1	-5.1470838	-0.6113463	2.65E-07	2.12E-05	0.54587156	0.71024735	1.8070995	2.4613192
Stk38	-3.0146039	-0.61335385	0.002573151	0.034743871	0.055045872	0.109540636	0.13419235	0.27987188
Ash1l	-3.0498035	-0.61341363	0.002289911	0.031704884	0.100917431	0.169611307	0.25770935	0.44406188
Prpf4b	-4.4866915	-0.6139127	7.23E-06	0.0003616	0.146788991	0.275618375	0.37875083	0.6840628
LOC100360449	-3.5157392	-0.6142336	0.000438532	0.009706716	0.177370031	0.275618375	0.4626345	0.7411232
Itsn2	-3.4367554	-0.61461484	0.000588727	0.012133084	0.093272171	0.173144876	0.2268399	0.41683927
Ucp2	-4.224608	-0.615709	2.39E-05	0.000967191	0.301223242	0.438162544	0.80622834	1.2043185
AABR07039345.1	-5.452345	-0.6161918	4.97E-08	5.02E-06	0.021406728	0.102473498	0.04358497	0.21379372
Srsf3	-3.5797806	-0.61805236	0.000343883	0.008021979	0.068807339	0.141342756	0.16238038	0.34435394
Ncl	-4.292544	-0.6187386	1.77E-05	0.000766487	0.175840979	0.300353357	0.46467635	0.7950662
Cox7b	-4.4207006	-0.6200679	9.84E-06	0.000463605	0.067278287	0.159010601	0.14145255	0.34064355
Serbp1	-4.3883357	-0.621106	1.14E-05	0.000520356	0.094801223	0.201413428	0.21922068	0.45178697
Cd37	-3.8175168	-0.62159956	0.000134802	0.003937738	0.110091743	0.204946996	0.26202437	0.48991665
Eef1b2	-4.5198064	-0.6228426	6.19E-06	0.000316132	0.05351682	0.141342756	0.12147031	0.31812406
Shisa5	-3.7598689	-0.6273226	0.000170002	0.004820447	0.128440367	0.22614841	0.30948794	0.54504967
Fnbp4	-4.90677	-0.6281976	9.26E-07	6.16E-05	0.113149847	0.243816254	0.28961965	0.5767264
Bin2	-4.255956	-0.62917566	2.08E-05	0.000868152	0.087155963	0.183745583	0.19941881	0.4273105
LOC100910200	-2.4257638	-0.62990177	0.01527621	0.125027549	0.113149847	0.173144876	0.28820702	0.44002992
Sh2d2a	-4.2191916	-0.63275373	2.45E-05	0.000985874	0.036697248	0.106007067	0.07462568	0.23463812
Flna	-5.038224	-0.6359569	4.70E-07	3.54E-05	0.090214067	0.212014134	0.22948918	0.5193323
Rps20	-4.052087	-0.6395051	5.08E-05	0.001791514	0.240061162	0.360424028	0.6567574	1.0215467
AC120721.1	-3.3059185	-0.6407104	0.000946656	0.016686716	0.117737003	0.197879859	0.3112705	0.52877384
Cd9	-3.6302404	-0.6417625	0.000283157	0.006808197	0.082568807	0.159010601	0.19346467	0.4037844
Serpina1	-4.234585	-0.6428465	2.29E-05	0.00093721	0.044342508	0.120141343	0.11646129	0.30525956
Tmem123	-4.443706	-0.64506567	8.84E-06	0.000424237	0.032110092	0.102473498	0.06480821	0.2288252
Hexim1	-4.3134093	-0.6452777	1.61E-05	0.000706897	0.168195719	0.293286219	0.46019787	0.7906047
Snrpe	-5.2639303	-0.6464762	1.41E-07	1.25E-05	0.073394495	0.190812721	0.1586233	0.4056703
Laptm5	-5.2896094	-0.6492955	1.23E-07	1.11E-05	0.316513761	0.494699647	0.8919039	1.4147266
Rpl22l1	-3.884458	-0.650149	0.000102558	0.003140921	0.073394495	0.155477032	0.1687697	0.36703354
Dynll1	-3.7585983	-0.6534649	0.000170868	0.00483665	0.108562691	0.201413428	0.25796917	0.47948354
Ccnd3	-4.3266215	-0.6549728	1.51E-05	0.000667601	0.111620795	0.222614841	0.26937693	0.51686186
Coro1a	-6.1004043	-0.6550045	1.06E-09	1.78E-07	0.431192661	0.632508834	1.2234104	1.852371
Gimap4	-4.4242887	-0.65543866	9.68E-06	0.000457277	0.082568807	0.183745583	0.20506106	0.44095042
Ndufb10	-5.1611524	-0.661174	2.45E-07	2.00E-05	0.056574924	0.16254417	0.12963073	0.35456058
Shoc2	-2.5550048	-0.6620624	0.010618632	0.098551931	0.058103976	0.106007067	0.14060085	0.25263396
Irf8	-3.9109023	-0.6629863	9.20E-05	0.002864094	0.039755352	0.106007067	0.089952424	0.23941621
Fam107b	-4.4768376	-0.66319376	7.58E-06	0.000376403	0.042813456	0.123674912	0.10767316	0.28974235
Arhgap45	-4.367392	-0.66745305	1.26E-05	0.000566548	0.209480122	0.339222615	0.54660743	0.9103968
Smc1a	-4.0640063	-0.66803044	4.82E-05	0.001713422	0.048929664	0.123674912	0.1205978	0.30276006
Swi5	-5.6479278	-0.67141086	1.62E-08	1.91E-06	0.05351682	0.169611307	0.122952335	0.36020434
Rplp0	-5.018316	-0.6727325	5.21E-07	3.79E-05	0.441896024	0.5795053	1.3208317	1.8547603
Rpl29	-4.28946	-0.6758721	1.79E-05	0.00077516	0.146788991	0.265017668	0.367	0.671625
Ifi27l2b	-4.0868793	-0.6761993	4.37E-05	0.001595742	0.21559633	0.335689046	0.577392	0.9283163
Mtch1	-4.540909	-0.6798873	5.60E-06	0.000290593	0.036697248	0.113074205	0.081630565	0.2582993
Rpl18	-4.9154854	-0.68017966	8.86E-07	5.94E-05	0.256880734	0.413427562	0.6941142	1.1396711
Tpt1	-4.155589	-0.6808849	3.24E-05	0.001243803	0.22324159	0.35335689	0.5935826	0.95188296
Myl12b	-5.2028046	-0.68188345	1.96E-07	1.66E-05	0.288990826	0.459363958	0.7618806	1.2376298
Pum2	-4.272954	-0.68729967	1.93E-05	0.000817639	0.062691131	0.148409894	0.14388958	0.35457864
Id1	-4.398105	-0.6897545	1.09E-05	0.000505889	0.423547401	0.561837456	1.3503535	1.884014
Nop53	-4.4538827	-0.6899054	8.43E-06	0.000409118	0.136085627	0.25795053	0.32608503	0.6141294
Hsp90ab1	-5.3488975	-0.69019777	8.85E-08	8.42E-06	0.227828746	0.406360424	0.6265998	1.0959054
Slc38a2	-4.4435678	-0.6903734	8.85E-06	0.000424237	0.097859327	0.204946996	0.25338808	0.52141416
Eif3a	-4.844004	-0.6912859	1.27E-06	8.11E-05	0.059633028	0.159010601	0.13618574	0.3518866
Sipa1	-4.127613	-0.69141346	3.67E-05	0.001370057	0.110091743	0.212014134	0.2668386	0.5128764
Cxcr3	-4.397425	-0.69319284	1.10E-05	0.00050605	0.047400612	0.127208481	0.10177371	0.28982344
Itgb1	-4.5499916	-0.6932378	5.36E-06	0.000280094	0.062691131	0.155477032	0.13414118	0.3425701
Rpl23	-4.5642095	-0.695609	5.01E-06	0.000263821	0.262996942	0.402826855	0.717271	1.1359098
Spn	-4.226115	-0.6961744	2.38E-05	0.000965482	0.05351682	0.134275618	0.11352156	0.2943612
Cd48	-3.7323124	-0.6962245	0.00018973	0.005166059	0.100917431	0.187279152	0.22497697	0.44570357
Eif4a2	-3.4350634	-0.69842035	0.000592415	0.012178573	0.06116208	0.127208481	0.13212648	0.29276136
Rpl6	-5.1624303	-0.69960403	2.44E-07	2.00E-05	0.125382263	0.265017668	0.31179264	0.6475063
Npm1	-3.9169126	-0.70024866	8.97E-05	0.00280427	0.160550459	0.268551237	0.42201978	0.7184732
Tkt	-3.6094317	-0.7009097	0.000306869	0.007320242	0.152905199	0.247349823	0.36996022	0.62636393
Rpl10a	-4.739556	-0.70106757	2.14E-06	0.000128092	0.175840979	0.314487633	0.45271164	0.82387805
Rpl3	-4.8274016	-0.7012278	1.38E-06	8.58E-05	0.125382263	0.250883392	0.29889023	0.61262804
Wbp4	-3.9243193	-0.70413375	8.70E-05	0.002740224	0.058103976	0.134275618	0.13936682	0.33090213
LOC100362830	-4.8686213	-0.7046054	1.12E-06	7.28E-05	0.146788991	0.282685512	0.37929314	0.7353047
Adam19	-4.1309185	-0.70556265	3.61E-05	0.001364806	0.04587156	0.120141343	0.113481	0.3002749
Tagln2	-4.3502536	-0.7058779	1.36E-05	0.000608805	0.224770642	0.360424028	0.59252185	0.9690866
LOC687780	-5.8174715	-0.7059238	5.97E-09	7.92E-07	0.472477064	0.650176678	1.354974	1.9625415
Gimap7	-4.07892	-0.7066556	4.52E-05	0.001638801	0.074923547	0.16254417	0.17660554	0.38888577
Zfp36l1	-4.286386	-0.7083626	1.82E-05	0.000778415	0.119266055	0.229681979	0.28868067	0.56100994
Crip1	-3.211845	-0.71048355	0.001318856	0.022064417	0.391437309	0.466431095	1.1074995	1.4478993
Spint2	-4.065339	-0.7112473	4.80E-05	0.001707347	0.042813456	0.113074205	0.09266272	0.2622161
Tcerg1	-5.2964764	-0.7116125	1.18E-07	1.08E-05	0.042813456	0.141342756	0.10487702	0.3256858
Akr1b1	-3.6568353	-0.71200645	0.000255348	0.006338722	0.055045872	0.123674912	0.12724435	0.2959314
AC134224.2	-4.4123883	-0.7156832	1.02E-05	0.000479026	0.100917431	0.208480565	0.27653754	0.55411935
Pcna	-3.261092	-0.7161431	0.00110984	0.019172719	0.125382263	0.208480565	0.32226673	0.5388686
Rpl17	-5.1616173	-0.7175278	2.45E-07	2.00E-05	0.370030581	0.519434629	1.1065813	1.6517926
Rps3	-4.7954693	-0.7191706	1.62E-06	9.89E-05	0.240061162	0.38869258	0.6505563	1.0784643
Akap13	-3.646468	-0.7225708	0.00026587	0.006516379	0.188073394	0.28975265	0.46755403	0.7603042
Tubb5	-4.492544	-0.72373676	7.04E-06	0.000356131	0.050458716	0.134275618	0.103244215	0.29647502
Rpl19	-4.490516	-0.7245092	7.11E-06	0.000358112	0.232415902	0.363957597	0.62575233	1.034038
Acot7	-4.7360034	-0.7286247	2.18E-06	0.000129415	0.093272171	0.204946996	0.22739221	0.49981675
Rab29	-4.8614016	-0.7288928	1.17E-06	7.52E-05	0.042813456	0.130742049	0.0958726	0.29340753
Mt-nd3	-4.848404	-0.7292976	1.24E-06	7.96E-05	0.339449541	0.491166078	0.9748965	1.4826021
Scp2	-4.711238	-0.730435	2.46E-06	0.000144103	0.05351682	0.144876325	0.118336156	0.32552797
Tomm7	-5.5656013	-0.73125917	2.61E-08	2.88E-06	0.116207951	0.265017668	0.27778566	0.61680233
Rps18l1	-4.9455857	-0.73489803	7.59E-07	5.20E-05	0.290519878	0.445229682	0.8661244	1.3852141
Aprt	-5.2978063	-0.73916674	1.17E-07	1.08E-05	0.065749235	0.180212014	0.1603819	0.42183062
Rgs14	-4.4629073	-0.73927236	8.09E-06	0.000395757	0.041284404	0.120141343	0.10539459	0.30122352
Sh3bgrl3	-5.929229	-0.74018764	3.04E-09	4.55E-07	0.25382263	0.441696113	0.6866386	1.2334344
Rps10l1	-4.9301167	-0.7421406	8.22E-07	5.61E-05	0.119266055	0.247349823	0.2912345	0.60818875
Eif3k	-4.900357	-0.74771386	9.57E-07	6.32E-05	0.073394495	0.180212014	0.16072522	0.40785748
Rps4x-1	-5.0034423	-0.74873084	5.63E-07	4.00E-05	0.128440367	0.261484099	0.31985226	0.662975
Tpr	-4.463433	-0.7493759	8.07E-06	0.000395757	0.149847095	0.272084806	0.36478096	0.6900898
Rps5	-4.5489717	-0.7508903	5.39E-06	0.000280564	0.19266055	0.328621908	0.51531625	0.891949
Ppp1r12a	-4.327225	-0.7541335	1.51E-05	0.000667601	0.139143731	0.25795053	0.3468034	0.63978046
Ociad1	-4.888135	-0.7548434	1.02E-06	6.67E-05	0.029051988	0.106007067	0.061339565	0.24196067
Ube2s	-3.389872	-0.75581235	0.000699252	0.013286787	0.178899083	0.272084806	0.44516486	0.70799357
Snrnp70	-5.0030847	-0.7582122	5.64E-07	4.00E-05	0.125382263	0.25795053	0.2963082	0.61620176
Limd2	-5.4743285	-0.75885403	4.39E-08	4.54E-06	0.142201835	0.296819788	0.3448572	0.7147222
Hnrnpa2b1	-6.4048634	-0.76033807	1.51E-10	3.02E-08	0.296636086	0.501766784	0.8059099	1.4086224
Cd2	-4.839961	-0.7651908	1.30E-06	8.25E-05	0.099388379	0.219081272	0.25752926	0.5537292
Eif3c	-4.644759	-0.7658067	3.40E-06	0.000189811	0.065749235	0.16254417	0.14453232	0.3655605
Apobr	-4.1781473	-0.7685068	2.94E-05	0.001145636	0.111620795	0.215547703	0.27225286	0.5393584
Hmgb2l1	-4.175493	-0.77427876	2.97E-05	0.001153321	0.160550459	0.275618375	0.42210075	0.7525067
Arhgap15	-5.4530587	-0.77498543	4.95E-08	5.02E-06	0.062691131	0.180212014	0.16513059	0.43826482
Rps11	-5.641008	-0.7750112	1.69E-08	1.97E-06	0.189602446	0.360424028	0.49017707	0.9364156
Atp5h	-4.9130726	-0.77632546	8.97E-07	5.99E-05	0.114678899	0.240282686	0.28571033	0.5947595
Rps17	-5.5229936	-0.7778923	3.33E-08	3.61E-06	0.183486239	0.346289753	0.4870713	0.9328725
Slc1a5	-5.5198956	-0.7784149	3.39E-08	3.65E-06	0.025993884	0.113074205	0.05183671	0.24426842
Cd3d	-4.651431	-0.7799448	3.30E-06	0.000185659	0.087155963	0.19434629	0.21538833	0.48762146
Calr	-5.289817	-0.78043187	1.22E-07	1.11E-05	0.218654434	0.378091873	0.57951385	1.0342699
Eef2	-5.793955	-0.78156537	6.87E-09	8.90E-07	0.131498471	0.28975265	0.33161288	0.7347164
Rps16	-5.2615466	-0.78183514	1.43E-07	1.26E-05	0.229357798	0.392226148	0.6178141	1.0944602
Rpl27	-5.0363073	-0.78254575	4.75E-07	3.56E-05	0.290519878	0.441696113	0.799247	1.2800082
Cd44	-2.9534612	-0.782984	0.003142322	0.041642732	0.103975535	0.169611307	0.25007504	0.4476243
LOC24906	-2.6287308	-0.78456384	0.008570421	0.082619665	0.084097859	0.137809187	0.2178311	0.38718426
Ppia	-5.8059454	-0.78896475	6.40E-09	8.35E-07	0.131498471	0.28975265	0.32889554	0.73136955
Tcf25	-3.8902783	-0.78943324	0.000100129	0.003077993	0.108562691	0.201413428	0.2603642	0.505829
Myo1g	-4.732743	-0.7959886	2.22E-06	0.000131039	0.058103976	0.151943463	0.12650636	0.34680903
Rpl37a	-5.419197	-0.7971551	5.99E-08	5.93E-06	0.29204893	0.455830389	0.83408654	1.3724425
Rpl5	-4.8174033	-0.7986125	1.45E-06	8.92E-05	0.131498471	0.25795053	0.32281467	0.6593969
Lag3	-4.15425	-0.80134934	3.26E-05	0.001248199	0.081039755	0.173144876	0.21393552	0.46303722
Cd27	-5.691382	-0.8032696	1.26E-08	1.54E-06	0.0382263	0.141342756	0.08548121	0.32025272
Atp5i	-5.2423005	-0.80704683	1.59E-07	1.37E-05	0.116207951	0.250883392	0.27394006	0.6036548
Rpl18a	-4.5816236	-0.80844223	4.61E-06	0.000245562	0.402140673	0.530035336	1.1989824	1.7066514
Rpl11	-5.0352774	-0.81800973	4.77E-07	3.57E-05	0.252293578	0.399293286	0.6946352	1.1676695
Gnas-1	-5.8431497	-0.82096285	5.12E-09	6.93E-07	0.090214067	0.229681979	0.19943886	0.52449906
Klre1	-4.428856	-0.8215331	9.47E-06	0.000449509	0.032110092	0.102473498	0.070838735	0.24932986
Rpl7	-5.2390685	-0.8222782	1.61E-07	1.38E-05	0.20030581	0.360424028	0.5395448	0.98368996
Rpl23a	-5.8505225	-0.8223249	4.90E-09	6.72E-07	0.166666667	0.339222615	0.44294316	0.9070613
Rpl34	-5.353204	-0.8252659	8.64E-08	8.31E-06	0.267584098	0.431095406	0.76000744	1.2857752
Rps25	-5.121565	-0.8309327	3.03E-07	2.41E-05	0.105504587	0.233215548	0.24660346	0.55648804
Gps2	-4.4900565	-0.8324271	7.12E-06	0.000358112	0.065749235	0.159010601	0.15494928	0.38618812
Rhob	-6.6983466	-0.83381015	2.11E-11	4.88E-09	0.354740061	0.600706714	1.080378	1.8412361
Supt6h	-4.4554358	-0.8343774	8.37E-06	0.000407369	0.0382263	0.113074205	0.08401535	0.27407193
Tma7	-5.5999007	-0.83562624	2.14E-08	2.43E-06	0.051987768	0.16254417	0.10824093	0.35305178
Man2b1	-4.4584937	-0.836389	8.25E-06	0.000402793	0.094801223	0.197879859	0.22469975	0.49889275
Chd3	-5.196992	-0.83809406	2.03E-07	1.70E-05	0.036697248	0.127208481	0.08252317	0.2902616
Rps27	-5.9083977	-0.8393721	3.45E-09	4.98E-07	0.694189602	0.791519435	2.2311537	2.8290548
Smc6	-4.90587	-0.84227	9.30E-07	6.17E-05	0.042813456	0.130742049	0.08766535	0.29391202
Rps15	-6.2970195	-0.8426509	3.03E-10	5.80E-08	0.255351682	0.455830389	0.6921169	1.2718204
RGD1359290	-5.973205	-0.84272945	2.33E-09	3.61E-07	0.042813456	0.155477032	0.09126644	0.34479877
LOC498555	-5.147482	-0.8436963	2.64E-07	2.12E-05	0.055045872	0.155477032	0.11213703	0.35277393
Gvin1	-5.441729	-0.844407	5.28E-08	5.29E-06	0.051987768	0.159010601	0.11910772	0.37580317
Rpl22	-5.497826	-0.84687006	3.85E-08	4.05E-06	0.073394495	0.19434629	0.16194125	0.45223302
Dock8	-3.767044	-0.847097	0.000165192	0.004700251	0.056574924	0.127208481	0.13778254	0.33393508
Cd3g	-4.706439	-0.85002893	2.52E-06	0.000146254	0.077981651	0.183745583	0.20765625	0.48664117
Rpl28	-5.894153	-0.8505201	3.77E-09	5.34E-07	0.133027523	0.296819788	0.3249112	0.7339915
Slamf7	-3.9625795	-0.85551465	7.41E-05	0.00243624	0.047400612	0.116607774	0.097119026	0.28772205
AABR07017902.1	-4.192161	-0.85560524	2.76E-05	0.001094986	0.165137615	0.279151943	0.45452273	0.811567
Mlf2	-4.3436675	-0.85609543	1.40E-05	0.000624518	0.076452599	0.169611307	0.16698194	0.3996481
Rps28	-5.710837	-0.856951	1.12E-08	1.39E-06	0.28440367	0.455830389	0.82179856	1.397972
Rpl12	-5.8800354	-0.86493266	4.10E-09	5.72E-07	0.062691131	0.187279152	0.13425246	0.42156714
Rpl41	-6.378094	-0.8690583	1.79E-10	3.51E-08	0.452599388	0.625441696	1.3662328	2.0559583
Rpl14	-5.241392	-0.87181526	1.59E-07	1.37E-05	0.275229358	0.427561837	0.7850945	1.3153113
Rpl4	-5.607119	-0.8753108	2.06E-08	2.35E-06	0.174311927	0.335689046	0.456217	0.90692824
Ppig	-4.696645	-0.87552327	2.64E-06	0.000152144	0.035168196	0.113074205	0.07561362	0.2727091
Faslg	-5.5032306	-0.87976205	3.73E-08	3.96E-06	0.033639144	0.127208481	0.07020864	0.29707062
Rpl36	-5.394121	-0.8807367	6.89E-08	6.70E-06	0.285932722	0.448763251	0.8287487	1.3813167
Rbl2	-6.454587	-0.88440245	1.09E-10	2.26E-08	0.021406728	0.123674912	0.04609405	0.27024755
Gzmm	-4.5363164	-0.8956719	5.72E-06	0.000296056	0.067278287	0.16254417	0.19136819	0.4664606
Rpsa	-5.323961	-0.9007182	1.02E-07	9.60E-06	0.137614679	0.282685512	0.34182516	0.72231114
Ptpn22	-5.2858515	-0.90265626	1.25E-07	1.12E-05	0.04587156	0.144876325	0.09996316	0.33955386
Rps8	-5.069649	-0.90445393	3.99E-07	3.06E-05	0.186544343	0.332155477	0.47589645	0.89291286
Ets1	-6.149615	-0.90548533	7.77E-10	1.33E-07	0.081039755	0.229681979	0.19472623	0.52571905
Smc4	-5.02558	-0.9056326	5.02E-07	3.70E-05	0.029051988	0.109540636	0.0668238	0.25903374
Bola2	-5.68923	-0.9082723	1.28E-08	1.54E-06	0.099388379	0.240282686	0.23150823	0.57376266
Sash3	-5.529598	-0.91013426	3.21E-08	3.50E-06	0.047400612	0.151943463	0.09649329	0.34564453
Rpl36al	-4.927055	-0.9145718	8.35E-07	5.67E-05	0.126911315	0.250883392	0.33205596	0.69380057
1-Sep	-6.075477	-0.93083566	1.24E-09	2.01E-07	0.073394495	0.212014134	0.17132549	0.4938646
Atp5f1b	-6.394535	-0.93595606	1.61E-10	3.19E-08	0.159021407	0.346289753	0.38705295	0.8624936
Ddx39b	-6.0951643	-0.93712807	1.09E-09	1.80E-07	0.059633028	0.187279152	0.12786011	0.42714462
Ly6e	-5.0512614	-0.93839324	4.39E-07	3.34E-05	0.058103976	0.159010601	0.13059965	0.38505247
Slfn5	-5.8594937	-0.9446935	4.64E-09	6.42E-07	0.05351682	0.173144876	0.13152032	0.42115548
Rpl31	-5.3193684	-0.9474265	1.04E-07	9.73E-06	0.267584098	0.4204947	0.73433584	1.249346
Fam89b	-6.3231	-0.94880515	2.56E-10	4.96E-08	0.027522936	0.134275618	0.06066688	0.30381146
Tmsb10	-5.5127645	-0.94986904	3.53E-08	3.77E-06	0.414373089	0.565371025	1.2440755	1.8608483
Mt-nd4l	-4.9609075	-0.96259755	7.02E-07	4.83E-05	0.244648318	0.38869258	0.64975864	1.1082993
Ptprcap	-6.464502	-0.96460706	1.02E-10	2.14E-08	0.128440367	0.303886926	0.3269579	0.7858966
Rps15a	-5.754538	-0.9671864	8.69E-09	1.08E-06	0.172782875	0.335689046	0.45888385	0.929811
Acap1	-4.776001	-0.98243415	1.79E-06	0.000108517	0.068807339	0.169611307	0.1616536	0.42396432
Hp	-4.273167	-0.98482597	1.93E-05	0.000817639	0.139143731	0.247349823	0.3835045	0.733323
AABR07027872.1	-5.028673	-0.9921312	4.94E-07	3.66E-05	0.027522936	0.106007067	0.06582481	0.2815049
Ctsa	-5.0284166	-0.99408203	4.95E-07	3.66E-05	0.076452599	0.187279152	0.17096262	0.4487515
Pdcd4	-5.786741	-0.9942898	7.18E-09	9.22E-07	0.051987768	0.166077739	0.110629104	0.3877331
AABR07007675.1	-5.978001	-0.9968404	2.26E-09	3.54E-07	0.050458716	0.166077739	0.09944957	0.38822412
AABR07064810.1	-7.2662826	-0.9995682	3.70E-13	1.35E-10	0.050458716	0.201413428	0.104058124	0.4445161
Rps23	-5.842568	-0.99985594	5.14E-09	6.93E-07	0.218654434	0.395759717	0.62286234	1.1779426
Rps12	-6.607088	-1.0001435	3.92E-11	8.71E-09	0.157492355	0.346289753	0.39517796	0.90808094
Rpl15	-5.675995	-1.0048406	1.38E-08	1.65E-06	0.259938838	0.4204947	0.71019703	1.2570412
Klrd1	-4.7360067	-1.0209714	2.18E-06	0.000129415	0.056574924	0.148409894	0.128479	0.3762527
LOC103694169	-6.9112077	-1.0333505	4.81E-12	1.34E-09	0.067278287	0.222614841	0.1509215	0.52730376
Anxa1	-6.440627	-1.0337803	1.19E-10	2.45E-08	0.23088685	0.445229682	0.6968891	1.3445988
Lck	-6.2189236	-1.035497	5.01E-10	9.25E-08	0.117737003	0.282685512	0.2943877	0.72157127
Cd3e	-5.7061396	-1.0363337	1.16E-08	1.42E-06	0.108562691	0.250883392	0.28015685	0.68512547
AABR07042821.1	-7.119074	-1.0417888	1.09E-12	3.44E-10	0.067278287	0.22614841	0.14272445	0.5234396
Rps21	-5.9501038	-1.0522027	2.68E-09	4.08E-07	0.20795107	0.378091873	0.56800914	1.1177772
Mt-atp8	-6.163414	-1.054463	7.12E-10	1.25E-07	0.126911315	0.28975265	0.30043736	0.73003525
Hcst	-6.0523148	-1.06161	1.43E-09	2.30E-07	0.155963303	0.32155477	0.39049724	0.86856943
S100a8	-2.170454	-1.0663239	0.029972473	0.192791055	0.501529052	0.544169611	1.9875612	2.3686135
Rpl30	-6.7432537	-1.0730207	1.55E-11	3.69E-09	0.050458716	0.187279152	0.10806522	0.4437486
Rpl13	-6.183918	-1.0746728	6.25E-10	1.13E-07	0.249235474	0.434628975	0.72905177	1.3718612
Zranb2	-4.7060513	-1.0803126	2.53E-06	0.000146254	0.076452599	0.176678445	0.1768352	0.46195024
LOC100363469	-7.421326	-1.0840774	1.16E-13	5.78E-11	0.088685015	0.275618375	0.21767744	0.6776374
Cst3	-6.4323177	-1.0867966	1.26E-10	2.55E-08	0.117737003	0.28975265	0.30579495	0.7709318
Rpl21-3	-6.9962153	-1.0895633	2.63E-12	7.72E-10	0.226299694	0.438162544	0.648182	1.3309152
Nkg7	-4.269359	-1.0927678	1.96E-05	0.000828791	0.206422018	0.332155477	0.61583304	1.0499568
Rpl35	-6.170219	-1.111886	6.82E-10	1.21E-07	0.313455657	0.48409894	0.9102297	1.5685432
LOC108352650	-7.3652997	-1.1148494	1.77E-13	8.07E-11	0.382262997	0.5795053	1.1005245	1.881308
Pik3cd	-5.775176	-1.1153324	7.69E-09	9.80E-07	0.059633028	0.180212014	0.14897476	0.46662876
Rps27a-1	-5.9002	-1.1235762	3.63E-09	5.19E-07	0.198776758	0.360424028	0.5363914	1.0835598
Ccl5	-3.0182116	-1.127855	0.002542712	0.034389344	0.764525994	0.77385159	2.6300633	3.041219
Kng1	-6.003837	-1.1367317	1.93E-09	3.08E-07	0.025993884	0.123674912	0.06696243	0.31315982
LOC100360522	-6.902672	-1.1412764	5.10E-12	1.39E-09	0.237003058	0.445229682	0.67704844	1.3677974
Ly49s6	-5.3221674	-1.1800168	1.03E-07	9.64E-06	0.029051988	0.113074205	0.05748692	0.29091802
Klf2	-6.9017296	-1.1987528	5.14E-12	1.39E-09	0.541284404	0.731448763	1.6741585	2.524298
Rpl27a	-7.080467	-1.2017462	1.44E-12	4.30E-10	0.197247706	0.399293286	0.5295063	1.1683011
Klf4	-5.28957	-1.2141916	1.23E-07	1.11E-05	0.06116208	0.169611307	0.16122587	0.4752692
Rps24	-7.179755	-1.2183179	6.98E-13	2.25E-10	0.227828746	0.438162544	0.658598	1.3812939
Tf	-3.8713503	-1.2262793	0.000108234	0.003308584	0.319571865	0.427561837	0.85722685	1.2849718
Rpl26	-7.1905627	-1.2625701	6.45E-13	2.17E-10	0.103975535	0.286219081	0.2516618	0.75072247
Prf1	-5.771935	-1.2761933	7.84E-09	9.84E-07	0.085626911	0.219081272	0.22337453	0.6268603
AABR07062466.1	-6.7391295	-1.2784625	1.59E-11	3.74E-09	0.062691131	0.204946996	0.13002284	0.51043236
AC141489.1	-7.3895373	-1.287658	1.47E-13	6.92E-11	0.123853211	0.32155477	0.319562	0.8854596
AABR07015941.1	-7.341108	-1.2920263	2.12E-13	8.75E-11	0.050458716	0.201413428	0.10665393	0.49783444
Rps27a	-7.584553	-1.3035048	3.34E-14	1.77E-11	0.06116208	0.22614841	0.1330349	0.56398773
Mmp8	-4.5829034	-1.3082935	4.59E-06	0.000244855	0.064220183	0.155477032	0.18034829	0.4974948
Il2rb	-7.4113812	-1.3222562	1.25E-13	6.05E-11	0.05351682	0.208480565	0.1111923	0.509011
Polr2a	-7.8172016	-1.3296816	5.40E-15	3.06E-12	0.032110092	0.180212014	0.07887344	0.45204622
Cd8a	-6.61028	-1.340362	3.84E-11	8.64E-09	0.06116208	0.201413428	0.14420441	0.53783756
Eef1a1	-6.97003	-1.3821113	3.17E-12	9.14E-10	0.142201835	0.325088339	0.36144143	0.9282035
Trbc2	-5.348676	-1.3941034	8.86E-08	8.42E-06	0.114678899	0.243816254	0.30917266	0.7601262
Rpl32	-7.883495	-1.3978298	3.18E-15	1.87E-12	0.125382263	0.335689046	0.3180982	0.93443626
Xcl1	-5.674781	-1.482511	1.39E-08	1.65E-06	0.058103976	0.176678445	0.1428487	0.4547935
Alb	-8.792574	-1.4834731	1.46E-18	9.62E-16	0.117737003	0.363957597	0.31173843	0.97863126
Rup2	-7.3037853	-1.5602171	2.80E-13	1.10E-10	0.00764526	0.106007067	0.019768203	0.30257452
AC095947.3	-8.894468	-1.7426181	5.87E-19	4.02E-16	0.157492355	0.399293286	0.39325964	1.1761727
Retnlg	-2.5523484	-1.8391039	0.010699946	0.099250597	0.067278287	0.113074205	0.2096809	0.46233118
Cd7	-7.191878	-1.8470278	6.39E-13	2.17E-10	0.081039755	0.250883392	0.21971853	0.75474906
Gzma	-7.1143084	-2.287533	1.12E-12	3.49E-10	0.056574924	0.208480565	0.16477473	0.67903763
