# Supplementary material for: Immunologic barriers in liver transplantation: a single-cell analysis of the role of mesenchymal stem cells
Source: Front Immunol. 2023 Dec 7;14:1274982. doi: 10.3389/fimmu.2023.1274982 (PMC10748593; doi:10.3389/fimmu.2023.1274982)
Supplement: Supplementary file 1 [file DataSheet_1.zip › Additional File 29.xls]

gene_id	Scores	avg_logFC	p_val	p_val_adj	pct.1	pct.2	Syn_30	Allo+IS_30
AABR07060872.1	30.87029	3.0024166	2.99E-209	2.46E-205	0.860287081	0.189296333	2.8164887	0.5180536
Retnlg	13.340505	2.953437	1.35E-40	4.61E-38	0.244019139	0.038652131	0.89770776	0.12714793
Rpl21-4	18.301691	2.6211247	8.02E-75	8.25E-72	0.286124402	0	0.7792704	0
AABR07065625.1	23.9994	2.5485466	2.82E-127	1.55E-123	0.64784689	0.116947473	1.8627309	0.31676152
Calm2-2	20.465567	2.5100758	4.37E-93	5.52E-90	0.346411483	0	0.87481403	0
Rps27a-2	16.750446	2.3737586	5.62E-63	4.20E-60	0.244976077	0	0.6619042	0
S100a8	23.656017	2.063993	1.02E-123	4.21E-120	0.931100478	0.650148662	4.964309	2.703962
Mmp8	13.560828	1.9700708	6.84E-42	2.50E-39	0.315789474	0.079286422	0.95681256	0.22059202
S100a9	20.677752	1.8391029	5.49E-95	9.04E-92	0.966507177	0.806739346	5.906576	3.9979165
Pglyrp1	17.102472	1.6574937	1.42E-65	1.11E-62	0.555023923	0.188305253	1.7652984	0.57511514
Cox6b1-2	14.069269	1.6033098	5.87E-45	2.47E-42	0.178947368	0	0.42728987	0
LOC100912489-3	11.222631	1.4596167	3.16E-29	6.33E-27	0.122488038	0.001982161	0.31662384	0.003369757
Oas1b	16.197613	1.4595796	5.24E-59	3.45E-56	0.50430622	0.158572844	1.3986044	0.4381
Ifit3	15.7136135	1.4582498	1.22E-55	6.69E-53	0.64784689	0.330029732	2.2600725	1.0427635
Oas1a	14.980304	1.4167424	9.88E-51	4.78E-48	0.45645933	0.149653122	1.2678535	0.4074955
Sell	17.25181	1.407328	1.08E-66	8.92E-64	0.622966507	0.246778989	1.90249	0.721381
Ifit1bl	14.825806	1.3965437	9.98E-50	4.69E-47	0.529186603	0.211100099	1.5785052	0.60947996
RT1-T24-3	12.6207695	1.3677611	1.62E-36	4.52E-34	0.286124402	0.069375619	0.7393805	0.18302321
Rps4x-2	11.374274	1.3656493	5.62E-30	1.20E-27	0.120574163	0	0.30104506	0
Hopx	14.211614	1.3470314	7.76E-46	3.36E-43	0.414354067	0.128840436	1.1208302	0.35039738
Gnas-2	11.892863	1.3328506	1.29E-32	3.16E-30	0.131100478	0	0.3113026	0
Chi3l1	16.699583	1.3198429	1.32E-62	9.44E-60	0.729186603	0.412289395	2.4497826	1.2467912
Emb	13.968893	1.308054	2.41E-44	9.92E-42	0.414354067	0.130822597	1.1148655	0.35690776
Tspo	17.811863	1.2947878	5.72E-71	5.53E-68	0.815311005	0.565906838	3.1006532	1.8451369
Phf20l1-2	10.886531	1.2866213	1.34E-27	2.57E-25	0.111004785	0	0.272897	0
Lyz2	21.690792	1.223979	2.51E-104	5.15E-101	0.993301435	0.922695738	5.0598335	3.9204495
Gng10	14.332351	1.1841924	1.37E-46	6.28E-44	0.59138756	0.274529237	1.7743895	0.7969852
Mgst1	11.679548	1.1696543	1.62E-31	3.70E-29	0.293779904	0.085232904	0.778507	0.23888423
Msrb1	13.066094	1.16559	5.14E-39	1.66E-36	0.455502392	0.17740337	1.2487843	0.49129662
Ccl6	15.057596	1.1299906	3.08E-51	1.53E-48	0.758851675	0.475718533	2.7343154	1.5598791
H2afz	11.253231	1.1231189	2.23E-29	4.53E-27	0.317703349	0.110009911	0.8079232	0.27932915
Itm2b	16.663298	1.115613	2.42E-62	1.66E-59	0.796172249	0.49950446	2.8617074	1.6243309
Clec4d	13.18688	1.1107951	1.04E-39	3.43E-37	0.490909091	0.205153617	1.3547882	0.5648824
Irf7	10.275763	1.0806984	9.06E-25	1.52E-22	0.225837321	0.062438057	0.57442343	0.1679099
Cklf	12.944492	1.0550109	2.52E-38	7.83E-36	0.50430622	0.21506442	1.4188637	0.6165539
Alox5ap	13.820942	1.0459229	1.91E-43	7.64E-41	0.614354067	0.302279485	1.8158875	0.87452614
Camp	7.6111474	1.0414118	2.72E-14	2.51E-12	0.109090909	0.023785927	0.27871534	0.068368085
Bst1	10.537855	0.98352915	5.78E-26	1.03E-23	0.224880383	0.057482656	0.53884023	0.1509973
Cxcr2	12.454752	0.97564733	1.32E-35	3.61E-33	0.491866029	0.21308226	1.3374752	0.5950714
Rflnb	10.209082	0.967712	1.81E-24	3.00E-22	0.258373206	0.082259663	0.64111215	0.21981929
LOC24906	9.245279	0.95575446	2.35E-20	3.24E-18	0.225837321	0.075322101	0.59460825	0.20956431
Smpdl3a	9.725605	0.94198203	2.35E-22	3.57E-20	0.244019139	0.080277502	0.6041345	0.21159619
Anxa11	9.771181	0.9413723	1.50E-22	2.32E-20	0.266028708	0.095143707	0.63976896	0.23504831
Actb	13.792781	0.9403618	2.82E-43	1.10E-40	0.749282297	0.503468781	2.5186338	1.567645
Isg20	8.474679	0.9262087	2.36E-17	2.75E-15	0.126315789	0.025768087	0.30575633	0.06721962
LOC100360316	10.162653	0.91495556	2.91E-24	4.69E-22	0.333014354	0.135777998	0.85380626	0.35782793
AABR07054189.1	10.196892	0.91369104	2.05E-24	3.33E-22	0.209569378	0.052527255	0.48932934	0.1377737
AABR07038983.1	8.445516	0.89315027	3.03E-17	3.48E-15	0.355980861	0.182358771	0.99469435	0.52070034
Anxa2	12.648681	0.8790995	1.14E-36	3.23E-34	0.6784689	0.418235877	2.106323	1.2339507
Serpinb1a	7.3650546	0.8677233	1.77E-13	1.52E-11	0.25645933	0.124876115	0.71676755	0.35525376
Mcemp1	12.093586	0.86694795	1.14E-33	2.93E-31	0.618181818	0.331020813	1.8072582	0.9698377
Grn	10.737137	0.8642613	6.81E-27	1.26E-24	0.536842105	0.28444004	1.4867874	0.79870623
Anxa1	10.51472	0.8633135	7.39E-26	1.31E-23	0.550239234	0.315163528	1.74767	0.984766
R3hdm4	11.021071	0.86096096	3.02E-28	5.92E-26	0.362679426	0.135777998	0.91147274	0.37078512
Ifi27l2b	9.193554	0.85992855	3.80E-20	5.21E-18	0.386602871	0.192269574	1.0732771	0.548864
Arhgdib	12.923554	0.8539689	3.31E-38	9.91E-36	0.703349282	0.436075322	2.2149944	1.3187091
Itgb2	10.122074	0.85151285	4.41E-24	7.04E-22	0.29569378	0.10802775	0.7384029	0.2893417
Lgals9	8.027938	0.8494252	9.91E-16	1.05E-13	0.189473684	0.068384539	0.48556277	0.1816784
Scimp	8.786369	0.826632	1.54E-18	1.95E-16	0.297607656	0.130822597	0.7714468	0.3549376
Tkt	9.937832	0.82051724	2.85E-23	4.46E-21	0.373205742	0.167492567	0.9764825	0.45163557
Atp6v1g1	11.721601	0.8093297	9.88E-32	2.35E-29	0.644019139	0.381565907	1.972283	1.1459131
Ccpg1	9.0523405	0.7993737	1.40E-19	1.89E-17	0.238277512	0.084241824	0.5877315	0.22857963
Fcgr1a	10.405352	0.7982218	2.34E-25	4.06E-23	0.481339713	0.242814668	1.3233242	0.6906652
AABR07003235.1	9.281247	0.79543984	1.68E-20	2.33E-18	0.301435407	0.122893954	0.7615494	0.33652753
Klf3	8.451232	0.7938539	2.88E-17	3.34E-15	0.241148325	0.096134787	0.60295385	0.25466302
Tlr2	7.8475947	0.7813586	4.24E-15	4.25E-13	0.20861244	0.082259663	0.52483416	0.22258107
Sqor	7.4674454	0.7769277	8.18E-14	7.15E-12	0.129186603	0.03666997	0.31310356	0.0949505
S100a11	13.346954	0.76675284	1.23E-40	4.32E-38	0.876555024	0.725470763	3.344795	2.5101776
Prr13	10.567234	0.75967884	4.23E-26	7.73E-24	0.585645933	0.340931615	1.7188658	0.9977045
Cd59	9.705805	0.7560615	2.85E-22	4.30E-20	0.38277512	0.171456888	0.999649	0.4830864
Slfn2	11.363272	0.75490034	6.37E-30	1.33E-27	0.680382775	0.426164519	2.0798938	1.270945
Arpc1b	11.496631	0.7546949	1.37E-30	3.00E-28	0.667942584	0.406342914	2.0377624	1.2183163
Ccl5	6.23024	0.7514645	4.66E-10	2.76E-08	0.490909091	0.32111001	1.3714579	0.9476596
Gmfg	11.822458	0.7509766	2.99E-32	7.23E-30	0.736842105	0.50049554	2.3582551	1.5353618
Samd9	7.3018165	0.74845624	2.84E-13	2.38E-11	0.245933014	0.115956392	0.6584073	0.33071893
Gnai2	12.052476	0.7428943	1.88E-33	4.76E-31	0.680382775	0.39147671	2.009692	1.1584166
Srgn	12.439903	0.73340654	1.59E-35	4.28E-33	0.79138756	0.541129832	2.649738	1.7344403
Glipr1	10.35239	0.72789156	4.08E-25	6.99E-23	0.58277512	0.333994054	1.6820512	0.97800297
RT1-S3	8.313108	0.7266521	9.32E-17	1.06E-14	0.18277512	0.059464817	0.43830627	0.15632527
Hmgb2l1	9.440723	0.72171134	3.70E-21	5.34E-19	0.341626794	0.150644202	0.8935703	0.42013118
Paip2	7.841493	0.7212103	4.45E-15	4.44E-13	0.19138756	0.0703667	0.44671872	0.17732207
Aprt	6.7392893	0.72068965	1.59E-11	1.12E-09	0.197129187	0.091179386	0.4875671	0.2253301
Lrg1	13.741801	0.7196526	5.70E-43	2.18E-40	0.915789474	0.806739346	3.7405987	2.9636643
Ccdc61	7.0241857	0.7143642	2.15E-12	1.65E-10	0.129186603	0.040634291	0.31303257	0.10903577
Grina	7.609432	0.71370095	2.75E-14	2.53E-12	0.258373206	0.117938553	0.639626	0.31536773
Fth1	12.239389	0.7046198	1.91E-34	5.08E-32	0.970334928	0.926660059	4.64889	4.026684
Cap1	9.752289	0.70331043	1.80E-22	2.77E-20	0.483253589	0.254707631	1.2956289	0.7114328
LOC108351137	9.575762	0.7028529	1.01E-21	1.50E-19	0.510047847	0.2864222	1.4318379	0.81747943
Tcn2	7.113681	0.69398636	1.13E-12	8.98E-11	0.188516746	0.079286422	0.4612505	0.20064957
Lcp1	10.345032	0.69217396	4.41E-25	7.47E-23	0.6	0.348860258	1.7339673	1.0211713
Flot2	6.909655	0.6865196	4.86E-12	3.57E-10	0.141626794	0.049554014	0.34389699	0.13107292
Actg1	7.710471	0.6842226	1.25E-14	1.21E-12	0.161722488	0.053518335	0.38102555	0.13771568
Oasl2	7.674831	0.6832299	1.66E-14	1.57E-12	0.274641148	0.131813677	0.7188941	0.36331257
Ctsh	8.959887	0.68274856	3.25E-19	4.35E-17	0.472727273	0.259663033	1.2953848	0.74222195
LOC685048	7.5795326	0.6811517	3.47E-14	3.15E-12	0.155023923	0.049554014	0.3582987	0.13017899
Txn1	7.044944	0.67373013	1.86E-12	1.44E-10	0.21722488	0.100099108	0.5391261	0.25652036
Man2b1	7.3629813	0.67294323	1.80E-13	1.54E-11	0.333971292	0.181367691	0.8832542	0.49728906
H3f3a	7.9904838	0.67193955	1.34E-15	1.39E-13	0.258373206	0.112983152	0.61203367	0.28691438
Mettl9	8.118874	0.668715	4.71E-16	5.09E-14	0.101435407	0.015857284	0.22376035	0.04144576
Tnfaip8	7.604754	0.6680998	2.85E-14	2.61E-12	0.288995215	0.14172448	0.7374344	0.3834772
Arpc3	8.52194	0.66384804	1.57E-17	1.87E-15	0.399043062	0.209117939	1.0292006	0.565549
Ube2d3	8.309864	0.6595668	9.58E-17	1.07E-14	0.300478469	0.138751239	0.73714566	0.36087596
Sri	8.904974	0.6588774	5.34E-19	7.03E-17	0.311004785	0.134786918	0.7686389	0.36491907
Steap4	7.519436	0.65791893	5.50E-14	4.89E-12	0.199043062	0.079286422	0.5024127	0.21775913
Evi2b	7.776938	0.657557	7.43E-15	7.32E-13	0.207655502	0.082259663	0.4908155	0.20944901
Xdh	7.5202875	0.6566005	5.47E-14	4.89E-12	0.24784689	0.113974232	0.6268212	0.3092208
Dap	7.6798754	0.6552997	1.59E-14	1.52E-12	0.170334928	0.058473736	0.39938733	0.15308255
Pla2g7	8.756167	0.65296227	2.02E-18	2.52E-16	0.506220096	0.299306244	1.4105084	0.85322165
AC128859.3	8.173434	0.64942026	3.00E-16	3.29E-14	0.353110048	0.17938553	0.9300125	0.50266635
Cfh	6.91148	0.6492373	4.80E-12	3.54E-10	0.132057416	0.043607532	0.31920034	0.11528558
Clec7a	8.712252	0.64863515	2.98E-18	3.66E-16	0.556937799	0.340931615	1.5733246	0.9888216
Rac2	9.170514	0.64776105	4.71E-20	6.40E-18	0.565550239	0.341922696	1.6240044	0.9961575
Oaz1	8.86555	0.6475217	7.61E-19	9.86E-17	0.539712919	0.333994054	1.5092056	0.9376231
Pkm	8.937443	0.64404285	3.98E-19	5.28E-17	0.379904306	0.183349851	0.9634713	0.50133616
Cmtm6	7.008325	0.6402141	2.41E-12	1.84E-10	0.16076555	0.060455897	0.37767264	0.15558402
Pltp	6.6606555	0.64008063	2.73E-11	1.86E-09	0.13492823	0.048562934	0.33037838	0.12649456
Fcer1g	11.495659	0.63904005	1.39E-30	3.00E-28	0.845933014	0.680872151	3.06039	2.3029034
Lgals3	7.70679	0.6358611	1.29E-14	1.24E-12	0.306220096	0.151635282	0.77679116	0.41229227
Sirpd	7.9882503	0.63552564	1.37E-15	1.41E-13	0.307177033	0.145688801	0.7704176	0.39734247
Arpc2	8.779642	0.631347	1.64E-18	2.06E-16	0.489952153	0.277502478	1.31962	0.7737283
Map3k3	6.7414546	0.6299641	1.57E-11	1.11E-09	0.132057416	0.045589693	0.32161462	0.12074171
Taldo1	8.649603	0.62574685	5.17E-18	6.25E-16	0.542583732	0.335976214	1.534346	0.9627303
St13	6.3896604	0.62231964	1.66E-10	1.03E-08	0.203827751	0.098116947	0.503292	0.2581125
Adam19	6.5629416	0.6210623	5.28E-11	3.44E-09	0.146411483	0.056491576	0.3616956	0.15239233
Rab7a	6.618955	0.6191483	3.62E-11	2.41E-09	0.234449761	0.116947473	0.57435536	0.3045339
AABR07001382.1	5.5135436	0.61794007	3.52E-08	1.52E-06	0.115789474	0.047571853	0.28540927	0.12736554
Os9	6.1937532	0.61602044	5.87E-10	3.41E-08	0.223923445	0.117938553	0.55945957	0.3016873
Plp2	7.2534237	0.6156425	4.06E-13	3.39E-11	0.164593301	0.060455897	0.39381164	0.15696207
Rac1	8.491312	0.6148462	2.04E-17	2.42E-15	0.327272727	0.152626363	0.80744755	0.40784097
Rhoa	8.31299	0.6146447	9.33E-17	1.06E-14	0.350239234	0.174430129	0.8741371	0.45860282
Padi4	7.2298536	0.6133544	4.84E-13	4.02E-11	0.148325359	0.049554014	0.36058688	0.13872324
Sp110	5.7080293	0.6043708	1.14E-08	5.31E-07	0.190430622	0.099108028	0.48037642	0.25957328
Cdc42ep3	7.081036	0.60398453	1.43E-12	1.13E-10	0.227751196	0.105054509	0.58462167	0.29152492
Arpc5	8.071947	0.6015986	6.92E-16	7.44E-14	0.344497608	0.173439049	0.8690203	0.46459913
Dgat2	7.11699	0.60137886	1.10E-12	8.81E-11	0.288995215	0.148662042	0.74966174	0.41082114
Ost4	6.8127184	0.59667885	9.58E-12	6.91E-10	0.243062201	0.120911794	0.59338963	0.3118456
Slc28a2	6.5678244	0.592408	5.11E-11	3.35E-09	0.146411483	0.056491576	0.35377076	0.14908871
Mmp9	6.6588683	0.58594257	2.76E-11	1.88E-09	0.181818182	0.079286422	0.46888378	0.22292328
Ptprc	8.040398	0.58520764	8.95E-16	9.50E-14	0.586602871	0.390485629	1.6715868	1.1207831
Tmbim6	7.5368166	0.5834474	4.82E-14	4.35E-12	0.424880383	0.247770069	1.1253778	0.6835221
Igsf6	7.2034116	0.5824512	5.87E-13	4.85E-11	0.315789474	0.166501487	0.81833756	0.4639925
Vsir	7.4891524	0.5812342	6.93E-14	6.13E-12	0.384688995	0.217046581	1.0007082	0.59405327
RGD1562136	6.3432918	0.57634693	2.25E-10	1.36E-08	0.123444976	0.043607532	0.2895889	0.11533805
Ndufb11	5.502509	0.5744069	3.74E-08	1.61E-06	0.110047847	0.044598612	0.25501588	0.104519226
Fcar	6.3922315	0.5728006	1.63E-10	1.02E-08	0.122488038	0.042616452	0.2941356	0.11384433
Tprg1l	5.799487	0.56864756	6.65E-09	3.22E-07	0.170334928	0.082259663	0.40969077	0.20745857
Cd44	7.6486545	0.56463766	2.03E-14	1.91E-12	0.227751196	0.096134787	0.55814683	0.26201648
Apbb1ip	8.288158	0.56182075	1.15E-16	1.28E-14	0.422009569	0.229930624	1.1006229	0.63398737
Rin3	6.4056954	0.5606657	1.50E-10	9.36E-09	0.253588517	0.131813677	0.6468417	0.3629039
Iqgap1	6.5329905	0.55865765	6.45E-11	4.17E-09	0.269856459	0.14370664	0.6853462	0.38850185
Lst1	8.283018	0.556574	1.20E-16	1.33E-14	0.629665072	0.436075322	1.867541	1.2896575
Oscar	7.850134	0.55355173	4.16E-15	4.19E-13	0.305263158	0.14370664	0.76774997	0.40425244
Actr2	6.615777	0.5520749	3.70E-11	2.45E-09	0.181818182	0.079286422	0.41910073	0.19867495
Tyrobp	12.825136	0.55008113	1.19E-37	3.48E-35	0.947368421	0.850346878	3.9255486	3.2247317
Ctsb	7.149371	0.5488876	8.72E-13	6.99E-11	0.415311005	0.24876115	1.1162491	0.69748473
Lamtor4	6.49852	0.5487804	8.11E-11	5.19E-09	0.234449761	0.117938553	0.5745749	0.31196567
Gpsm3	8.056646	0.5444657	7.84E-16	8.37E-14	0.392344498	0.205153617	1.0018371	0.56993926
Ppp1cb	6.2121434	0.5433986	5.23E-10	3.07E-08	0.10430622	0.033696729	0.23973028	0.082670145
LOC687780	9.364	0.54296005	7.68E-21	1.10E-18	0.676555024	0.432111001	2.0262072	1.3248459
C1qc	6.63866	0.54279566	3.17E-11	2.12E-09	0.190430622	0.084241824	0.4748265	0.23492752
Pfn1	10.507868	0.54084605	7.95E-26	1.39E-23	0.828708134	0.660059465	2.8164225	2.141828
Sh3glb1	6.097707	0.54042727	1.08E-09	5.96E-08	0.16937799	0.077304262	0.403847	0.19740337
Unc93b1	6.1707206	0.5386178	6.80E-10	3.92E-08	0.162679426	0.07135778	0.39393243	0.18998973
Ogfrl1	7.4867826	0.5350325	7.06E-14	6.21E-12	0.315789474	0.159563925	0.79614013	0.43984
Ssu72	6.093586	0.533635	1.10E-09	6.07E-08	0.175119617	0.081268583	0.4194415	0.20972376
Acot7	7.52701	0.53131765	5.19E-14	4.67E-12	0.2784689	0.131813677	0.6864337	0.35915852
Limd2	6.7205024	0.53130573	1.81E-11	1.26E-09	0.215311005	0.100099108	0.5179329	0.2659797
Myadm	7.998174	0.5301844	1.26E-15	1.31E-13	0.365550239	0.185332012	0.9490428	0.52788687
Atp6v0e1	7.044679	0.53012574	1.86E-12	1.44E-10	0.26507177	0.130822597	0.64528996	0.34543517
Ctsf	6.6443257	0.5299027	3.05E-11	2.04E-09	0.198086124	0.089197225	0.48436758	0.23849823
Ptpn18	6.3152285	0.52986765	2.70E-10	1.63E-08	0.206698565	0.101090188	0.5105049	0.2702638
LOC691141	6.598814	0.5292022	4.14E-11	2.74E-09	0.280382775	0.150644202	0.71940655	0.41282365
Sh3bgrl3	7.7279167	0.5279893	1.09E-14	1.07E-12	0.502392344	0.305252725	1.3816884	0.87690485
Dstn	7.3511033	0.52669495	1.97E-13	1.68E-11	0.254545455	0.120911794	0.6317005	0.32121876
Cript	6.4189587	0.52577823	1.37E-10	8.61E-09	0.156937799	0.065411298	0.36996824	0.16509561
Eef1a1	4.008567	0.52362436	6.11E-05	0.001425048	0.154066986	0.094152626	0.4068024	0.2531143
Clec4a2	5.3386207	0.5209851	9.37E-08	3.75E-06	0.126315789	0.056491576	0.3210184	0.15370934
Akna	4.87219	0.5187806	1.10E-06	3.70E-05	0.151196172	0.079286422	0.37615377	0.21019517
Adam8	5.734299	0.51815224	9.79E-09	4.63E-07	0.107177033	0.039643211	0.25986838	0.105886556
Nfe2	6.1241965	0.5164707	9.11E-10	5.13E-08	0.155980861	0.067393459	0.3822044	0.1832145
Cox6c	5.819726	0.5126222	5.89E-09	2.91E-07	0.253588517	0.144697721	0.62433827	0.36838228
Rplp0	7.815008	0.50879604	5.50E-15	5.44E-13	0.571291866	0.359762141	1.6567279	1.091365
Msl1	6.309691	0.50782853	2.80E-10	1.68E-08	0.289952153	0.160555005	0.7535552	0.44951653
Fetub	6.1033025	0.5078095	1.04E-09	5.78E-08	0.222009569	0.113974232	0.56699127	0.3148616
Vim	6.232476	0.504174	4.59E-10	2.73E-08	0.453588517	0.311199207	1.3561224	0.94077694
Gnb2	6.4463964	0.50359	1.15E-10	7.27E-09	0.28708134	0.158572844	0.7164082	0.4181552
Efhd2	6.987142	0.502089	2.81E-12	2.12E-10	0.3215311	0.174430129	0.80853873	0.47035122
Tapbp	6.068185	0.50193083	1.29E-09	7.07E-08	0.170334928	0.079286422	0.40628156	0.1999758
Napsa	8.795816	0.5018344	1.42E-18	1.81E-16	0.713875598	0.505450942	2.177105	1.5377338
Itgb7	6.2064333	0.50180775	5.42E-10	3.17E-08	0.225837321	0.115956392	0.55905306	0.30684388
Tmem50a	5.370505	0.5012098	7.85E-08	3.20E-06	0.162679426	0.082259663	0.38330618	0.20502633
Rps23	5.866862	0.50079215	4.44E-09	2.22E-07	0.275598086	0.157581764	0.7478907	0.46161652
Iscu	4.35864	0.5005482	1.31E-05	0.000356938	0.131100478	0.07135778	0.3192081	0.17749946
Churc1	6.350149	0.4984042	2.15E-10	1.32E-08	0.128229665	0.047571853	0.29425263	0.11649102
Tagln2	5.6462455	0.49474034	1.64E-08	7.49E-07	0.384688995	0.260654113	1.081565	0.7448447
Actr3	6.7756557	0.49346265	1.24E-11	8.82E-10	0.33492823	0.188305253	0.83232516	0.49919927
Ssr3	5.0812654	0.49333367	3.75E-07	1.36E-05	0.101435407	0.042616452	0.23185767	0.10026671
Myl12b	7.3291655	0.4922567	2.32E-13	1.96E-11	0.471770335	0.28543112	1.271628	0.81266356
Skap2	6.594069	0.48714596	4.28E-11	2.82E-09	0.175119617	0.074331021	0.41581866	0.19652879
Gnai3	6.7798314	0.4865776	1.20E-11	8.60E-10	0.122488038	0.038652131	0.27478048	0.10061147
Cfp	6.428555	0.48599845	1.29E-10	8.12E-09	0.403827751	0.246778989	1.0867045	0.7022309
Zyx	7.055885	0.48464206	1.72E-12	1.34E-10	0.58277512	0.401387512	1.6671323	1.1700948
Casp3	6.29162	0.48440704	3.14E-10	1.88E-08	0.172248804	0.076313181	0.40033135	0.19439039
Nudt4	7.923639	0.4837665	2.31E-15	2.36E-13	0.644976077	0.441030723	1.9098189	1.3289342
AC114233.2	5.3980994	0.4833309	6.74E-08	2.77E-06	0.136842105	0.062438057	0.34344482	0.17175943
Snx3	5.8990536	0.4815294	3.66E-09	1.84E-07	0.267942584	0.154608523	0.6491061	0.3915927
Xpo6	5.0786633	0.48116973	3.80E-07	1.37E-05	0.142583732	0.07135778	0.3544228	0.19040923
Nudt9	4.449914	0.48033994	8.59E-06	0.000244005	0.120574163	0.062438057	0.30991563	0.16918126
Psenen	6.5128884	0.4801891	7.37E-11	4.74E-09	0.246889952	0.125867195	0.6045942	0.33671483
Rab27a	6.9170327	0.476189	4.61E-12	3.42E-10	0.267942584	0.133795837	0.66314	0.36579975
Sdcbp	7.619299	0.47491908	2.55E-14	2.37E-12	0.442105263	0.256689792	1.171706	0.7272374
Pdcd4	5.056129	0.47405544	4.28E-07	1.52E-05	0.137799043	0.068384539	0.32693958	0.17132442
Cox7a2l2	5.9168334	0.47401795	3.28E-09	1.68E-07	0.138755981	0.058473736	0.31863144	0.14522544
Fmnl1	5.4256644	0.47390023	5.77E-08	2.40E-06	0.30430622	0.188305253	0.79211116	0.5177245
Cyp4f18	5.8114977	0.47250104	6.19E-09	3.05E-07	0.167464115	0.078295342	0.41025302	0.2159638
Tmsb4x	11.534365	0.472145	8.85E-31	1.97E-28	0.977033493	0.953419227	4.7931905	4.2886896
Ostf1	6.146703	0.4710074	7.91E-10	4.50E-08	0.227751196	0.117938553	0.54770255	0.30448714
RT1-CE5	6.677054	0.47090697	2.44E-11	1.68E-09	0.349282297	0.201189296	0.8766645	0.5355272
Stk17b	6.4394603	0.47031924	1.20E-10	7.58E-09	0.320574163	0.180376611	0.80713373	0.49506485
Ccnd3	6.2267137	0.4690549	4.76E-10	2.81E-08	0.241148325	0.125867195	0.5852544	0.33400062
G6pd	5.246132	0.46787435	1.55E-07	6.01E-06	0.144497608	0.0703667	0.33967492	0.17821714
Evi2a	6.149336	0.46765664	7.78E-10	4.44E-08	0.165550239	0.073339941	0.39210674	0.19272405
Vamp8	6.1786585	0.46605122	6.46E-10	3.74E-08	0.178947368	0.082259663	0.41926444	0.20968518
Ethe1	5.849553	0.46597558	4.93E-09	2.46E-07	0.105263158	0.03666997	0.24703562	0.10353694
Clec4f	5.234612	0.465015	1.65E-07	6.35E-06	0.123444976	0.055500496	0.29846853	0.14700425
Fam32a	6.152419	0.46399188	7.63E-10	4.37E-08	0.236363636	0.122893954	0.59038913	0.33582
Map4k1	5.9449763	0.46315783	2.76E-09	1.43E-07	0.347368421	0.2160555	0.91727006	0.60161954
Cox5b	4.6598763	0.46292594	3.16E-06	9.86E-05	0.222966507	0.139742319	0.5500623	0.3536615
AABR07021402.1	5.833505	0.4606719	5.43E-09	2.69E-07	0.14354067	0.061446977	0.33974695	0.16698731
AABR07030086.1	5.7741065	0.46048203	7.74E-09	3.69E-07	0.107177033	0.038652131	0.2573448	0.108591154
Arf5	4.669316	0.45974684	3.02E-06	9.47E-05	0.154066986	0.086223984	0.36781445	0.20747213
LOC680910	6.0421824	0.45780325	1.52E-09	8.25E-08	0.23923445	0.124876115	0.5866715	0.3382435
Fuca1	5.3135314	0.45773095	1.08E-07	4.25E-06	0.173205742	0.090188305	0.4226348	0.23333403
Rtfdc1	5.198223	0.45277148	2.01E-07	7.57E-06	0.111961722	0.047571853	0.26958373	0.12911864
Apobr	5.805728	0.45190814	6.41E-09	3.15E-07	0.254545455	0.14172448	0.6482897	0.392473
Lilrb2	5.62235	0.4512304	1.88E-08	8.53E-07	0.341626794	0.21506442	0.9044866	0.6066125
Tf	6.9049616	0.45029473	5.02E-12	3.67E-10	0.632535885	0.459861249	1.8798947	1.3780515
Adipor1	5.964244	0.4491164	2.46E-09	1.29E-07	0.167464115	0.077304262	0.38759363	0.19678493
Slc2a6	5.762979	0.44899422	8.26E-09	3.93E-07	0.137799043	0.058473736	0.3250991	0.15773329
Card19	7.40246	0.44813436	1.34E-13	1.16E-11	0.331100478	0.169474727	0.8321662	0.47737902
Riok3	5.805194	0.44797453	6.43E-09	3.15E-07	0.236363636	0.130822597	0.59017223	0.34811184
Cox7a2l	4.3810544	0.44608653	1.18E-05	0.000327	0.149282297	0.085232904	0.36168593	0.21328703
Eif2ak2	5.3926063	0.44394395	6.94E-08	2.85E-06	0.108133971	0.043607532	0.26531887	0.11828793
Ywhab	5.9193687	0.4431355	3.23E-09	1.66E-07	0.237320574	0.127849356	0.5762435	0.33752054
Cd53	7.0221486	0.44210547	2.18E-12	1.67E-10	0.380861244	0.217046581	0.97710747	0.6031514
LOC100911664	4.7048755	0.44100955	2.54E-06	8.05E-05	0.115789474	0.056491576	0.2703247	0.13651277
Hp	5.1314363	0.44100466	2.88E-07	1.06E-05	0.328229665	0.2160555	0.8812035	0.6056924
LOC100360522	6.136145	0.43991432	8.45E-10	4.79E-08	0.325358852	0.189296333	0.89753026	0.57107455
Ctsc	4.7878222	0.43973094	1.69E-06	5.51E-05	0.100478469	0.044598612	0.22596467	0.106346175
Rpl13	4.997443	0.439145	5.81E-07	2.01E-05	0.276555024	0.173439049	0.78776985	0.53135973
Cmpk1	6.093944	0.4389003	1.10E-09	6.07E-08	0.157894737	0.068384539	0.35556778	0.17647126
Cdc42	6.9400473	0.4386367	3.92E-12	2.93E-10	0.33492823	0.184340932	0.837333	0.49869466
Cr1l	5.5484447	0.43753678	2.88E-08	1.27E-06	0.157894737	0.076313181	0.3739195	0.19499347
Brk1	5.613091	0.43616214	1.99E-08	8.95E-07	0.174162679	0.087215064	0.42260146	0.22383282
Pygl	5.9435697	0.43581337	2.79E-09	1.44E-07	0.210526316	0.10703667	0.51545584	0.29181352
Eif4ebp1	6.4488883	0.4328241	1.13E-10	7.18E-09	0.246889952	0.125867195	0.6037822	0.3420741
Atp1b3	5.237786	0.43274218	1.63E-07	6.27E-06	0.147368421	0.07234886	0.34827933	0.1847464
Cfd	5.354072	0.42801204	8.60E-08	3.45E-06	0.193301435	0.103072349	0.48099434	0.2821866
Was	5.4287534	0.42650616	5.67E-08	2.37E-06	0.245933014	0.14271556	0.6038624	0.376388
Jaml	6.1998067	0.42475766	5.65E-10	3.30E-08	0.35215311	0.211100099	0.9163313	0.58813024
Atp5pf	5.9638324	0.42458597	2.46E-09	1.29E-07	0.20861244	0.10604559	0.49562082	0.27792642
Coro1a	7.8501563	0.42346767	4.16E-15	4.19E-13	0.724401914	0.524281467	2.2022693	1.6112915
Rps27a	3.907731	0.42172083	9.32E-05	0.002081825	0.107177033	0.059464817	0.24618049	0.13449644
Laptm5	6.2686276	0.4210743	3.64E-10	2.17E-08	0.499521531	0.336967294	1.382491	0.9671959
Mxi1	6.0186434	0.41957787	1.76E-09	9.45E-08	0.155980861	0.067393459	0.36927792	0.18620232
Map1lc3b	5.793412	0.41867882	6.90E-09	3.31E-07	0.335885167	0.203171457	0.857163	0.5572708
Tecr	4.203691	0.418003	2.63E-05	0.000679037	0.10430622	0.053518335	0.24319212	0.12861916
Npc2	5.901531	0.41571656	3.60E-09	1.82E-07	0.240191388	0.129831516	0.5912372	0.34641567
Lsp1	7.6422434	0.4144387	2.13E-14	1.99E-12	0.637320574	0.440039643	1.8727311	1.3214813
RGD1561143	5.711838	0.41387296	1.12E-08	5.24E-07	0.198086124	0.100099108	0.47751942	0.27210185
Cyba	6.7525787	0.4130287	1.45E-11	1.03E-09	0.528229665	0.340931615	1.4320226	0.9748571
Cox6a1	6.346828	0.41208282	2.20E-10	1.34E-08	0.320574163	0.184340932	0.81635153	0.50397104
Sppl2a	5.0399776	0.41145837	4.66E-07	1.64E-05	0.107177033	0.046580773	0.24272235	0.11428059
Tmem156	4.868248	0.4083525	1.13E-06	3.76E-05	0.105263158	0.046580773	0.25652736	0.12741104
Scpep1	5.796932	0.4080893	6.75E-09	3.26E-07	0.223923445	0.119920714	0.5350549	0.31148756
Tnfaip8l2	5.6257544	0.40799078	1.85E-08	8.41E-07	0.255502392	0.145688801	0.6317813	0.39111912
Grb2	5.4999046	0.40787175	3.80E-08	1.63E-06	0.167464115	0.082259663	0.40304476	0.22101709
AABR07072356.1	5.2580624	0.40755486	1.46E-07	5.67E-06	0.150239234	0.073339941	0.35613853	0.19164973
Shoc2	5.072185	0.4072331	3.93E-07	1.41E-05	0.132057416	0.062438057	0.30600372	0.16245241
B2m	8.53764	0.40638313	1.37E-17	1.64E-15	0.845933014	0.674925669	2.867788	2.2417736
Gmip	4.5458565	0.40518156	5.47E-06	0.000162712	0.118660287	0.059464817	0.29060805	0.1580125
Sod2	5.968766	0.40466437	2.39E-09	1.26E-07	0.535885167	0.399405352	1.7281559	1.2863826
Anp32a	4.999981	0.40145198	5.73E-07	1.99E-05	0.213397129	0.123885035	0.515817	0.32033488
Tpm3	6.006264	0.4009078	1.90E-09	1.02E-07	0.315789474	0.185332012	0.7957147	0.5035383
Msn	6.5432057	0.4008533	6.02E-11	3.91E-09	0.425837321	0.266600595	1.1425097	0.75598836
Stat1	4.4714503	0.39861125	7.77E-06	0.000223375	0.133971292	0.07234886	0.31903595	0.18001793
Cox4i1	5.671335	0.39838317	1.42E-08	6.53E-07	0.275598086	0.158572844	0.6878139	0.43311355
Myo1f	4.926422	0.39793432	8.37E-07	2.85E-05	0.282296651	0.17839445	0.7142425	0.48782313
Carhsp1	7.1950445	0.3977674	6.24E-13	5.13E-11	0.412440191	0.236868186	1.0827366	0.6773321
Max	6.9349594	0.3972535	4.06E-12	3.02E-10	0.451674641	0.269573835	1.1793034	0.76219946
Cfl1	7.150642	0.39669466	8.64E-13	6.96E-11	0.480382775	0.291377602	1.3173851	0.85976434
Capza1	6.805284	0.39660507	1.01E-11	7.24E-10	0.248803828	0.120911794	0.5923909	0.32503316
Lilrc2	5.3643394	0.39618066	8.12E-08	3.30E-06	0.135885167	0.061446977	0.3183405	0.1649383
Zbed5	4.535083	0.39562267	5.76E-06	0.000170319	0.136842105	0.073339941	0.31299978	0.17659555
Cd37	4.9520473	0.39518517	7.34E-07	2.52E-05	0.246889952	0.151635282	0.6289715	0.40938532
Ube2h	5.1775804	0.3943438	2.25E-07	8.38E-06	0.158851675	0.080277502	0.3807241	0.21305522
Prdx5	4.8116064	0.39354625	1.50E-06	4.96E-05	0.196172249	0.113974232	0.47928885	0.29661804
Ybx1	5.1153507	0.39267844	3.13E-07	1.14E-05	0.153110048	0.077304262	0.34890395	0.19527316
Mknk1	4.3639755	0.3920085	1.28E-05	0.000350664	0.13492823	0.073339941	0.3354379	0.19725966
Pdcd10	4.090593	0.39193442	4.30E-05	0.001046783	0.132057416	0.075322101	0.31717545	0.18779653
Itgal	3.1752605	0.39107913	0.001497021	0.022525163	0.114832536	0.073339941	0.28339455	0.1827728
Ywhaz	5.7547636	0.38991025	8.68E-09	4.11E-07	0.214354067	0.112983152	0.5019401	0.29119882
Spop	4.788499	0.3898318	1.68E-06	5.50E-05	0.117703349	0.055500496	0.2766739	0.14770044
Hcls1	5.6050615	0.3889099	2.08E-08	9.35E-07	0.276555024	0.164519326	0.68914956	0.43605444
Litaf	5.960083	0.38831708	2.52E-09	1.32E-07	0.285167464	0.161546085	0.7088478	0.4375605
Ldha	6.519899	0.38609725	7.04E-11	4.54E-09	0.341626794	0.196233895	0.8729588	0.5461406
Nadk	6.042378	0.3857466	1.52E-09	8.25E-08	0.328229665	0.191278494	0.8236574	0.52408725
Rab11a	6.1273365	0.38507977	8.94E-10	5.05E-08	0.195215311	0.094152626	0.46335286	0.2507389
Rab11fip1	6.028319	0.38474652	1.66E-09	8.93E-08	0.224880383	0.115956392	0.5672789	0.32730094
Acap1	3.4507568	0.38438427	0.000559017	0.009780419	0.128229665	0.081268583	0.3117251	0.19629984
Sumo1	5.0529585	0.3838083	4.35E-07	1.55E-05	0.171291866	0.091179386	0.40095162	0.23334697
RT1-CE4	8.000965	0.38268673	1.23E-15	1.29E-13	0.843062201	0.685827552	2.8488767	2.2765677
Pgk1	4.8697476	0.38260433	1.12E-06	3.74E-05	0.2	0.115956392	0.48785102	0.305003
AABR07052458.1	5.009117	0.38259602	5.47E-07	1.91E-05	0.137799043	0.067393459	0.34802705	0.19098516
Ube2b	6.0333223	0.38258252	1.61E-09	8.69E-08	0.108133971	0.03666997	0.23444436	0.0950973
Atp6v0c	6.161918	0.3820039	7.19E-10	4.13E-08	0.411483254	0.259663033	1.0896697	0.7333351
Trafd1	4.5164003	0.38111693	6.29E-06	0.000184723	0.145454545	0.079286422	0.35558775	0.21149288
Aif1	5.719265	0.38043606	1.07E-08	5.03E-07	0.554066986	0.402378593	1.6429144	1.2301154
Ifngr1	5.4289536	0.37926367	5.67E-08	2.37E-06	0.337799043	0.21308226	0.861836	0.5815964
Serinc3	5.92086	0.37864566	3.20E-09	1.65E-07	0.142583732	0.059464817	0.32525325	0.15806799
Cd9	4.889932	0.3769444	1.01E-06	3.39E-05	0.226794258	0.134786918	0.57058036	0.37008888
Timp2	4.743452	0.3765169	2.10E-06	6.80E-05	0.139712919	0.07135778	0.3423455	0.19683555
Clec4e	5.9592695	0.3752697	2.53E-09	1.32E-07	0.285167464	0.159563925	0.71533847	0.44328034
Rpl32	2.5276291	0.3744838	0.011483557	0.113088965	0.128229665	0.093161546	0.34180355	0.24502788
Ypel5	5.2862277	0.3736755	1.25E-07	4.90E-06	0.141626794	0.066402379	0.34027192	0.18572617
Nlrp12	5.1256723	0.37361845	2.96E-07	1.09E-05	0.141626794	0.068384539	0.34494314	0.19025418
Glrx	6.6967716	0.37297907	2.13E-11	1.47E-09	0.420095694	0.257680872	1.1441448	0.74828273
Ptk2b	4.204013	0.37192407	2.62E-05	0.000679037	0.172248804	0.105054509	0.42703372	0.27322894
Clec5a	5.2251687	0.37060973	1.74E-07	6.67E-06	0.129186603	0.058473736	0.31117436	0.16214527
Syf2	5.048356	0.36953518	4.46E-07	1.58E-05	0.216267943	0.124876115	0.5286441	0.33402735
Bin2	5.589579	0.36934197	2.28E-08	1.02E-06	0.131100478	0.056491576	0.30038938	0.14505655
LOC100910270	3.2762494	0.368824	0.001051957	0.016747801	0.119617225	0.075322101	0.30816227	0.20251793
Rpl27a	4.4125147	0.36750573	1.02E-05	0.000284332	0.228708134	0.147670961	0.6226636	0.42253643
Trir	4.4454613	0.36458662	8.77E-06	0.000248685	0.167464115	0.097125867	0.41472042	0.2596105
Slc43a3	4.466983	0.3645426	7.93E-06	0.000227691	0.117703349	0.059464817	0.2964461	0.16525239
Sort1	4.950229	0.36441132	7.41E-07	2.53E-05	0.127272727	0.060455897	0.31207654	0.16772623
Sin3b	5.33508	0.36410275	9.55E-08	3.81E-06	0.175119617	0.090188305	0.41496143	0.23759039
Klf13	4.2131	0.36381197	2.52E-05	0.000656428	0.151196172	0.087215064	0.37392676	0.23766951
Susd3	4.756591	0.36149827	1.97E-06	6.40E-05	0.212440191	0.125867195	0.5297481	0.34649727
Psmb9	5.3596854	0.36104318	8.34E-08	3.36E-06	0.264114833	0.156590684	0.65308535	0.42012298
Tnfrsf1a	5.15195	0.36077276	2.58E-07	9.59E-06	0.176076555	0.093161546	0.43347642	0.25428393
Eed	3.3530736	0.36058295	0.000799194	0.013249548	0.105263158	0.062438057	0.2627137	0.16571496
Ppp1ca	5.3716784	0.35766378	7.80E-08	3.18E-06	0.260287081	0.153617443	0.6324765	0.40685126
Cd302	5.26895	0.35715517	1.37E-07	5.37E-06	0.226794258	0.127849356	0.57038	0.3552533
Ap2s1	4.717312	0.3545144	2.39E-06	7.63E-05	0.125358852	0.062438057	0.29284826	0.16109748
Akap13	5.3546214	0.35435224	8.57E-08	3.45E-06	0.299521531	0.185332012	0.7540236	0.49994615
Gdi2	4.4907665	0.35382095	7.10E-06	0.000205843	0.157894737	0.089197225	0.3695388	0.2245471
Anpep	4.9200096	0.35363793	8.65E-07	2.94E-05	0.128229665	0.061446977	0.30974242	0.16924243
AABR07030793.1	5.288203	0.35134232	1.24E-07	4.86E-06	0.193301435	0.102081269	0.46956185	0.279386
Hp1bp3	5.056694	0.35067362	4.27E-07	1.52E-05	0.130143541	0.061446977	0.30404136	0.16141629
Ubl5	5.5852146	0.35036144	2.33E-08	1.04E-06	0.280382775	0.165510406	0.6942544	0.44357815
Atp5mf	4.337962	0.35019085	1.44E-05	0.000388996	0.161722488	0.094152626	0.3847529	0.24022204
Mapk14	3.9165049	0.35006997	8.98E-05	0.002012999	0.106220096	0.057482656	0.26049572	0.14920773
Upp1	5.8482637	0.34997204	4.97E-09	2.47E-07	0.284210526	0.162537166	0.7285734	0.45866427
Gpx4	4.2687035	0.34873042	1.97E-05	0.000524917	0.135885167	0.075322101	0.32840413	0.19855861
Nop53	3.8868618	0.34821674	0.000101548	0.0022417	0.145454545	0.088206145	0.34703162	0.2188674
Ptpn6	5.222715	0.34798363	1.76E-07	6.74E-06	0.336842105	0.21506442	0.8732551	0.60065204
Lrrfip1	5.4084415	0.34783858	6.36E-08	2.63E-06	0.189473684	0.099108028	0.45951945	0.26874164
Dok3	5.045215	0.3466972	4.53E-07	1.60E-05	0.290909091	0.180376611	0.74038714	0.50386304
Myl6	5.6946573	0.34668007	1.24E-08	5.73E-07	0.458373206	0.306243806	1.214923	0.86148995
Prelid1	5.0867853	0.34606025	3.64E-07	1.32E-05	0.222966507	0.128840436	0.5290846	0.33422384
Aqp9	5.263135	0.34588876	1.42E-07	5.53E-06	0.131100478	0.059464817	0.32147115	0.16985193
Cir1	4.7158823	0.34521198	2.41E-06	7.67E-05	0.139712919	0.07234886	0.34256557	0.19699666
Sf3b2	3.26935	0.34440634	0.001077949	0.017029725	0.102392344	0.061446977	0.24322627	0.156124
S1pr4	4.9348335	0.343859	8.02E-07	2.74E-05	0.146411483	0.074331021	0.35904652	0.2059668
Mrpl33	5.0354133	0.34249365	4.77E-07	1.67E-05	0.128229665	0.060455897	0.29547247	0.1540262
Isg15	7.313045	0.34206837	2.61E-13	2.20E-11	0.613397129	0.416253717	2.1254268	1.5018954
Csf3r	5.7900367	0.3418314	7.04E-09	3.36E-07	0.577033493	0.414271556	1.6490387	1.2319711
Mtus1	4.620632	0.3413593	3.83E-06	0.000116515	0.116746411	0.056491576	0.28709581	0.15870555
Cpne3	6.1142526	0.33986068	9.70E-10	5.45E-08	0.164593301	0.07135778	0.38608113	0.19583462
Rpl30	3.8497152	0.33955598	0.000118255	0.00255898	0.107177033	0.059464817	0.25443128	0.14625372
Triobp	4.782843	0.3391813	1.73E-06	5.63E-05	0.120574163	0.057482656	0.27527562	0.1495931
Ptpro	3.3807912	0.3388651	0.000722775	0.012154142	0.106220096	0.063429138	0.27191013	0.17132348
Fxyd5	5.3208613	0.33876985	1.03E-07	4.09E-06	0.354066986	0.230921705	0.9363682	0.6469837
Cd47	4.282502	0.33834141	1.85E-05	0.000494996	0.119617225	0.063429138	0.27548796	0.1587593
Fermt3	4.612378	0.33652794	3.98E-06	0.000121016	0.223923445	0.138751239	0.5453807	0.36090767
Stk38	4.241495	0.33596528	2.22E-05	0.000586132	0.155023923	0.090188305	0.3816721	0.24156079
Pram1	4.661216	0.33540776	3.14E-06	9.81E-05	0.177990431	0.102081269	0.44083914	0.27658653
Mob1a	4.1387877	0.33471122	3.49E-05	0.000872652	0.129186603	0.07234886	0.3039759	0.18194064
Ctss	4.5559287	0.3337862	5.22E-06	0.000155952	0.144497608	0.077304262	0.34407708	0.20407677
AC095947.3	4.645984	0.33304712	3.38E-06	0.000104827	0.215311005	0.129831516	0.54769343	0.3594902
Actn1	5.251234	0.33246145	1.51E-07	5.87E-06	0.164593301	0.082259663	0.39468542	0.22777538
Rhog	5.9030733	0.33222613	3.57E-09	1.81E-07	0.292822967	0.168483647	0.72621465	0.46098652
Hcst	5.135437	0.33186737	2.81E-07	1.04E-05	0.240191388	0.14172448	0.6048212	0.38838682
Rps14	5.002372	0.33059558	5.66E-07	1.97E-05	0.371291866	0.24876115	1.0134583	0.7209764
Calm2	4.4232564	0.33052638	9.72E-06	0.000273045	0.165550239	0.095143707	0.4010678	0.25253156
Rtn3	4.3782496	0.32968104	1.20E-05	0.000330124	0.151196172	0.085232904	0.3547181	0.21740551
Tmem71	4.9571815	0.327654	7.15E-07	2.46E-05	0.222009569	0.128840436	0.5566835	0.35816383
Cox6b1	4.9859123	0.32760307	6.17E-07	2.13E-05	0.232535885	0.138751239	0.56722146	0.36553434
Ndufa4	3.6337268	0.32666424	0.000279357	0.005411422	0.123444976	0.074331021	0.2937163	0.18419985
Tspan13	4.6664605	0.32583338	3.06E-06	9.58E-05	0.13492823	0.069375619	0.30778587	0.1770015
Myl12a	4.5427375	0.32445168	5.55E-06	0.000164841	0.177033493	0.103072349	0.4147845	0.26088256
Trem1	5.236269	0.32256255	1.64E-07	6.31E-06	0.159808612	0.079286422	0.38981324	0.2212023
1-Sep	3.9117787	0.3225049	9.16E-05	0.002050018	0.110047847	0.060455897	0.25753218	0.15090722
Fam49b	5.198618	0.3207178	2.01E-07	7.57E-06	0.183732057	0.097125867	0.43224233	0.2578556
Il17ra	5.363712	0.31613404	8.15E-08	3.30E-06	0.575119617	0.407333994	1.6083575	1.2089866
Chmp3	4.3708663	0.31593302	1.24E-05	0.000340916	0.102392344	0.049554014	0.23533592	0.12734683
Fbxl5	5.4240913	0.31402087	5.83E-08	2.42E-06	0.56937799	0.405351833	1.6339017	1.2277852
Atg3	4.2270775	0.31170613	2.37E-05	0.000619989	0.251674641	0.165510406	0.6338905	0.44758683
Hsbp1	4.03678	0.31134433	5.42E-05	0.001282313	0.124401914	0.069375619	0.2926441	0.17809778
Dnm2	3.664963	0.31041834	0.000247374	0.004895691	0.117703349	0.069375619	0.2925434	0.18093625
Trem3	4.784906	0.30891994	1.71E-06	5.58E-05	0.138755981	0.0703667	0.33409163	0.1902556
Arid5a	3.7709558	0.30600932	0.000162623	0.003368143	0.155980861	0.096134787	0.38081148	0.25695142
Psma3	4.2750497	0.3056241	1.91E-05	0.000511015	0.103349282	0.051536174	0.23631364	0.12734237
Cast	4.3609	0.30448633	1.30E-05	0.000355038	0.133971292	0.07234886	0.32682115	0.19270831
Ifit2	6.6966386	0.30209056	2.13E-11	1.47E-09	0.189473684	0.081268583	0.50089127	0.25961694
Pcbp2	3.8168845	0.30201933	0.000135147	0.00287162	0.114832536	0.065411298	0.2612828	0.15715466
Morf4l1	4.791621	0.30175936	1.65E-06	5.43E-05	0.207655502	0.121902874	0.50494164	0.3215496
Ppp1r18	5.1880593	0.30133873	2.12E-07	7.96E-06	0.21722488	0.123885035	0.52284855	0.32700226
Fli1	3.2545614	0.3007499	0.001135676	0.017754112	0.100478469	0.060455897	0.23505925	0.14829008
Rps27	5.027598	0.3005559	4.97E-07	1.74E-05	0.699521531	0.579781962	2.2668924	1.8820834
Flna	3.8994422	0.3004631	9.64E-05	0.002143705	0.223923445	0.148662042	0.5593562	0.4038674
Rpl17	4.595006	0.29936758	4.33E-06	0.000130823	0.426794258	0.299306244	1.1968256	0.9005319
Tmem59	4.1543403	0.29829955	3.26E-05	0.000824137	0.165550239	0.099108028	0.39367956	0.25425792
Lamtor2	4.458621	0.29819405	8.25E-06	0.000235932	0.133014354	0.07135778	0.30944476	0.18059906
Rps25	3.3671956	0.29787934	0.000759368	0.012653058	0.135885167	0.087215064	0.3200691	0.21453445
Arhgap15	4.558909	0.2978719	5.14E-06	0.000154035	0.140669856	0.075322101	0.32946986	0.19413191
Gabarap	5.5437946	0.29625213	2.96E-08	1.29E-06	0.530143541	0.370664024	1.4527762	1.0713096
Clec2g	5.069344	0.29439095	3.99E-07	1.43E-05	0.54354067	0.388503469	1.5017977	1.1381686
Ppib	3.6863952	0.2943746	0.000227453	0.00455072	0.115789474	0.067393459	0.26631358	0.16348904
Atp6v1c1	4.3064203	0.29431683	1.66E-05	0.000445863	0.140669856	0.078295342	0.34642535	0.20945002
Dnaja1	5.5373893	0.29392272	3.07E-08	1.34E-06	0.218181818	0.118929633	0.5292733	0.3218541
Git2	3.287857	0.293551	0.001009531	0.016134835	0.125358852	0.079286422	0.30833134	0.20731886
Mbd1	2.8892195	0.29352912	0.003861995	0.049121709	0.124401914	0.083250743	0.32087907	0.23108034
Flot1	4.083416	0.29222667	4.44E-05	0.001073309	0.111004785	0.058473736	0.26715758	0.15721169
Itm2c	5.458981	0.29206374	4.79E-08	2.01E-06	0.192344498	0.099108028	0.4554022	0.2700002
Cdc5l	5.0781665	0.2916951	3.81E-07	1.37E-05	0.123444976	0.056491576	0.28872797	0.15327124
RT1-A1	6.657157	0.29148388	2.79E-11	1.89E-09	0.79138756	0.634291378	2.5671282	2.0648594
Shisa5	3.7404375	0.29147336	0.0001837	0.003762309	0.140669856	0.086223984	0.3330186	0.21577205
Eif5a	3.6953325	0.29040754	0.000219599	0.004415073	0.16937799	0.109018831	0.40062186	0.27378535
Psma7	3.3926709	0.2902712	0.000692147	0.01173511	0.236363636	0.168483647	0.6170895	0.46540722
Vmp1	2.883489	0.2895116	0.003932964	0.049699714	0.207655502	0.152626363	0.55071086	0.4309509
Rgs19	4.438699	0.2884446	9.05E-06	0.000255745	0.200956938	0.120911794	0.4898011	0.3279305
Arhgap9	4.637138	0.28842565	3.53E-06	0.000108595	0.311961722	0.206144698	0.7971478	0.5687195
Smap2	5.709712	0.2877169	1.13E-08	5.27E-07	0.476555024	0.326065411	1.2865534	0.9334502
Arrb2	4.1263247	0.28771275	3.69E-05	0.000911594	0.157894737	0.093161546	0.37999508	0.2465108
Ndufa3	3.670889	0.28723451	0.000241708	0.004800887	0.131100478	0.079286422	0.31445277	0.20232357
Sec61g	3.3072574	0.28611937	0.000942143	0.015205579	0.117703349	0.073339941	0.28285423	0.18400832
Slc11a1	4.990453	0.28533727	6.02E-07	2.08E-05	0.106220096	0.045589693	0.24350573	0.12156596
Il1rn	5.546323	0.2850185	2.92E-08	1.28E-06	0.389473684	0.24876115	1.0415674	0.7260916
Mkrn1	3.6517406	0.2828822	0.000260469	0.005111783	0.115789474	0.067393459	0.2798639	0.17745644
Elob	5.359776	0.28240165	8.33E-08	3.36E-06	0.316746411	0.196233895	0.8029916	0.54120463
Efcab14	4.5944324	0.2820234	4.34E-06	0.000130943	0.173205742	0.097125867	0.42600414	0.27047864
Ppp1r12a	3.944977	0.28166375	7.98E-05	0.001806008	0.180861244	0.114965312	0.44088945	0.3037896
Pfdn5	2.9816582	0.27936572	0.002866919	0.038966399	0.105263158	0.067393459	0.2466155	0.1632778
C1qb	6.0895	0.27936363	1.13E-09	6.21E-08	0.261244019	0.139742319	0.6449994	0.3961275
Polr1d	3.9643033	0.27785778	7.36E-05	0.001683728	0.111004785	0.060455897	0.25802723	0.15078832
Snrpe	5.1267986	0.27711084	2.95E-07	1.08E-05	0.146411483	0.07234886	0.33675897	0.18737988
Mov10	4.2048516	0.27673137	2.61E-05	0.000677693	0.24784689	0.160555005	0.63420504	0.45412883
Cmtm7	3.8384156	0.27573097	0.000123831	0.002676111	0.115789474	0.065411298	0.27058363	0.16684222
Eif4g2	4.412944	0.275438	1.02E-05	0.000284249	0.103349282	0.049554014	0.22949764	0.12563151
Arpc4	4.5248494	0.27524638	6.04E-06	0.000177813	0.205741627	0.124876115	0.50648314	0.33180448
Sft2d1	4.4219475	0.27520633	9.78E-06	0.000274049	0.122488038	0.063429138	0.2803539	0.15958343
Sec62	3.8687189	0.27454436	0.000109409	0.002389557	0.149282297	0.091179386	0.37065658	0.24402228
Leprotl1	4.3260374	0.27379656	1.52E-05	0.000408635	0.141626794	0.078295342	0.32859433	0.20148878
Dazap2	4.338241	0.27210513	1.44E-05	0.000388996	0.108133971	0.053518335	0.2505592	0.14243253
Slc16a3	5.665832	0.26978987	1.46E-08	6.72E-07	0.329186603	0.197224975	0.83790725	0.5650899
Aldoa	4.897795	0.26978827	9.69E-07	3.27E-05	0.609569378	0.459861249	1.7841582	1.3995861
Ndufa8	3.2144864	0.26974416	0.001306781	0.019991932	0.128229665	0.082259663	0.29947302	0.20788048
C1qa	4.1377544	0.26580608	3.51E-05	0.000873934	0.192344498	0.119920714	0.48204803	0.32895792
Rmdn1	3.857739	0.26569405	0.000114441	0.002489541	0.11291866	0.062438057	0.27257797	0.16835184
Dbnl	2.5739605	0.26527432	0.010054171	0.102131502	0.166507177	0.123885035	0.42224348	0.3239713
Tuba1a	4.515105	0.2646468	6.33E-06	0.000185525	0.135885167	0.07234886	0.31152475	0.18036589
Fis1	3.068417	0.26368618	0.00215196	0.030694828	0.131100478	0.087215064	0.31187186	0.21596228
Slfn4	3.997763	0.26347136	6.39E-05	0.001481158	0.994258373	0.998017839	5.1430855	5.0103846
Chmp2a	3.5092747	0.2633106	0.000449331	0.008049773	0.238277512	0.170465808	0.61235994	0.45832658
Rab10	3.515717	0.26267993	0.000438568	0.007892472	0.103349282	0.059464817	0.24400325	0.15052381
Plekhj1	3.0690691	0.25857505	0.002147269	0.030654497	0.130143541	0.085232904	0.31151116	0.22030003
Lman2	3.7051404	0.25839618	0.000211274	0.004273811	0.1215311	0.07135778	0.27985558	0.17765954
Raly	3.3358629	0.2580557	0.000850351	0.013970898	0.105263158	0.063429138	0.24227986	0.15205826
Rps16	4.256219	0.25685456	2.08E-05	0.000551506	0.29569378	0.200198216	0.78086495	0.5713181
Atp6ap1	3.3822672	0.2556739	0.000718902	0.012113788	0.129186603	0.080277502	0.3060304	0.209122
Tmbim4	3.5490391	0.25549787	0.00038664	0.007144581	0.13492823	0.083250743	0.30823842	0.20542154
Rab32	3.546498	0.2552413	0.000390388	0.007197661	0.110047847	0.063429138	0.26878908	0.17220324
Orai1	3.2141938	0.2548178	0.001308114	0.019993715	0.193301435	0.134786918	0.48329756	0.3601127
AABR07053516.1	4.225565	0.25347623	2.38E-05	0.000623175	0.111004785	0.056491576	0.25433177	0.14991517
Ube2l3	3.2476923	0.2508794	0.00116345	0.018119412	0.106220096	0.064420218	0.24699989	0.164002
Mt-nd5	-2.1806152	-0.270944	0.029211899	0.219845441	0.307177033	0.332011893	0.8293256	0.96345
Mt-nd2	-4.066815	-0.27475712	4.77E-05	0.001139616	0.610526316	0.620416254	1.8407651	2.0301867
Mt-nd1	-5.1179447	-0.35237518	3.09E-07	1.13E-05	0.727272727	0.731417245	2.3396833	2.5749788
Ier2	-3.5104306	-0.35785255	0.000447382	0.0080236	0.814354067	0.78592666	2.7365906	2.8525028
Mt-co2	-7.4230857	-0.3792359	1.14E-13	9.96E-12	0.888038278	0.909811695	3.0898015	3.4136035
Mt-co3	-10.041153	-0.3969149	1.00E-23	1.59E-21	0.959808612	0.955401388	3.6458647	3.9697838
Atf4	-2.0978668	-0.4012598	0.035916917	0.255378132	0.135885167	0.163528246	0.34228194	0.45197096
Prpf4b	-2.0836608	-0.4213417	0.037191021	0.262959384	0.099521531	0.125867195	0.24205197	0.3354471
Mt-cyb	-7.1902723	-0.43309227	6.47E-13	5.29E-11	0.81722488	0.841427156	2.72734	3.0657117
Cyth4	-2.2737548	-0.44737467	0.022980738	0.186086273	0.154066986	0.182358771	0.3875658	0.5112481
Cxcr4	-2.2393706	-0.50007814	0.025131809	0.197798366	0.195215311	0.222001982	0.5113518	0.6632293
Mt-atp6	-12.940895	-0.5044149	2.65E-38	8.06E-36	0.962679426	0.981169475	3.8358014	4.3297296
AC120721.1	-3.106937	-0.5207752	0.001890367	0.027488046	0.132057416	0.174430129	0.32905728	0.48607796
Wsb1	-2.1329472	-0.5220258	0.032929056	0.23994296	0.171291866	0.195242815	0.42278543	0.54874724
Mt-nd3	-4.340689	-0.54341733	1.42E-05	0.000385467	0.245933014	0.308225966	0.6568502	0.9140663
Cebpb	-8.3118725	-0.5463306	9.42E-17	1.06E-14	0.746411483	0.795837463	2.568569	3.05092
Tra2b	-3.4004736	-0.57081044	0.000672692	0.011464347	0.177033493	0.225966303	0.44284117	0.6377221
Mt-co1	-17.501339	-0.57735133	1.40E-68	1.28E-65	0.999043062	0.99900892	4.7115574	5.1890755
Neurl3	-2.1008275	-0.57918966	0.035656125	0.253743245	0.109090909	0.133795837	0.26609474	0.37738588
Alb	-3.5506546	-0.6024903	0.000384274	0.007108857	0.19138756	0.241823588	0.47437727	0.67962754
LOC100909712	-2.914207	-0.6109292	0.003565933	0.045960295	0.15215311	0.190287413	0.37019232	0.5375041
Susd6	-4.198651	-0.62758887	2.69E-05	0.000691067	0.194258373	0.256689792	0.48896992	0.72271365
Amd1	-4.426829	-0.6378857	9.56E-06	0.000269299	0.061244019	0.113974232	0.14787555	0.30801135
AC134224.1	-11.919903	-0.63819194	9.32E-33	2.32E-30	0.793301435	0.868186323	2.49735	3.113816
Ifitm1	-3.5976455	-0.6567258	0.000321111	0.006112258	0.18277512	0.235877106	0.485506	0.7105916
Ier5	-3.7874851	-0.66490495	0.00015218	0.003184159	0.349282297	0.385530228	0.91147584	1.1616731
Dusp5	-3.1600416	-0.6717845	0.001577467	0.023520418	0.088038278	0.126858276	0.21477301	0.3589659
Tagap	-3.4499125	-0.67837274	0.000560768	0.009800627	0.088038278	0.129831516	0.20764232	0.3641728
Pmaip1	-3.5287068	-0.692908	0.000417596	0.007588703	0.113875598	0.159563925	0.29010355	0.46988598
Hspa8	-3.4375966	-0.7201822	0.000586901	0.010160189	0.220095694	0.258671952	0.53507483	0.74135166
Arrdc3	-3.621363	-0.72656983	0.000293055	0.005650155	0.261244019	0.302279485	0.6641273	0.8955523
Dusp1	-15.824012	-0.73756456	2.13E-56	1.25E-53	0.967464115	0.976214073	4.1662006	4.7386518
Junb	-12.972328	-0.7394329	1.76E-38	5.55E-36	0.94354067	0.958374628	4.0288467	4.607093
Id1	-2.8269548	-0.74502414	0.004699295	0.057632067	0.619138756	0.583746283	1.9496341	2.1245275
Eif1	-11.05518	-0.7564751	2.07E-28	4.10E-26	0.717703349	0.800792864	2.176808	2.7471066
Pnrc1	-4.056301	-0.76445425	4.99E-05	0.001185517	0.297607656	0.336967294	0.74246997	1.0036216
LOC100359583	-7.029009	-0.7768852	2.08E-12	1.61E-10	0.335885167	0.450941526	0.9495883	1.4127557
Il1b	-10.198781	-0.7832691	2.01E-24	3.30E-22	0.801913876	0.855302279	2.8471124	3.4470136
AC134224.3	-23.038113	-0.80247	1.94E-117	6.37E-114	1	1	6.310056	6.9815803
Ubc	-11.369241	-0.8267441	5.95E-30	1.25E-27	0.762679426	0.82259663	2.4230075	3.0215387
LOC100360087	-5.5941257	-0.8456363	2.22E-08	9.94E-07	0.062200957	0.131813677	0.1481099	0.35895118
Nfkbiz	-4.4209194	-0.8486375	9.83E-06	0.000274888	0.129186603	0.193260654	0.33074835	0.5665967
Map3k8	-5.726107	-0.851393	1.03E-08	4.84E-07	0.10430622	0.188305253	0.2715221	0.5450168
MGC105649	-5.1813364	-0.87593985	2.20E-07	8.23E-06	0.469856459	0.50049554	1.320623	1.6594418
H3f3b	-14.274124	-0.94505614	3.17E-46	1.41E-43	0.928229665	0.946481665	3.5940394	4.262245
Btg2	-11.680971	-0.94674176	1.59E-31	3.69E-29	0.803827751	0.844400396	2.6821194	3.317259
Hcar2	-7.0054026	-0.95074016	2.46E-12	1.87E-10	0.109090909	0.217046581	0.28777477	0.6293863
Gadd45b	-5.7949204	-0.99763393	6.84E-09	3.29E-07	0.04784689	0.115956392	0.122957215	0.33820227
Osgin1	-5.492288	-1.0074687	3.97E-08	1.69E-06	0.130143541	0.209117939	0.33482525	0.63151616
Zfp36	-17.430851	-1.0094196	4.81E-68	4.17E-65	0.902392344	0.947472745	3.371736	4.238037
Sat1	-7.1565185	-1.0208364	8.28E-13	6.70E-11	0.555023923	0.60753221	1.7081232	2.2307312
Pcna	-4.7072	-1.0303057	2.51E-06	7.97E-05	0.096650718	0.158572844	0.23827054	0.46936035
Fos	-20.051018	-1.0349193	1.98E-89	2.32E-86	0.963636364	0.978196234	4.1847525	5.016013
Jund	-12.144433	-1.0385685	6.14E-34	1.60E-31	0.651674641	0.738354807	1.8986145	2.6098626
Ddit3	-6.6560936	-1.0578616	2.81E-11	1.90E-09	0.190430622	0.293359762	0.4783551	0.87055653
Trib1	-5.9134874	-1.0751418	3.35E-09	1.71E-07	0.0784689	0.157581764	0.19133478	0.4577591
Gadd45a	-11.565988	-1.0792352	6.13E-31	1.38E-28	0.737799043	0.78493558	2.3524468	3.0243754
Klf4	-5.97432	-1.1316674	2.31E-09	1.23E-07	0.068899522	0.146679881	0.17093594	0.43183467
Ptgs2	-4.644588	-1.1415244	3.41E-06	0.00010534	0.06507177	0.120911794	0.16985917	0.3808805
Csf1	-5.483971	-1.1464428	4.16E-08	1.76E-06	0.06507177	0.132804757	0.16679744	0.40780348
Ftl1	-15.664118	-1.1569763	2.66E-55	1.41E-52	0.632535885	0.813676908	1.9374888	2.9619071
Clu	-8.147714	-1.1603662	3.71E-16	4.04E-14	0.020095694	0.10604559	0.04635398	0.29082593
Cdkn1a	-6.111477	-1.1630067	9.87E-10	5.52E-08	0.111004785	0.200198216	0.28610986	0.60586137
Vegfa	-6.9781365	-1.1639229	2.99E-12	2.25E-10	0.051674641	0.138751239	0.12860264	0.40253615
AY172581.9	-22.91739	-1.238485	3.12E-116	8.54E-113	0.923444976	0.973240833	3.1925476	4.185928
Osm	-10.863266	-1.2433858	1.72E-27	3.26E-25	0.526315789	0.650148662	1.5977834	2.3935518
Klf6	-9.35011	-1.2688309	8.76E-21	1.24E-18	0.36937799	0.50148662	0.97931576	1.6226958
Cox6b1-1	-11.27495	-1.2770141	1.74E-29	3.59E-27	0	0.114965312	0	0.28525618
Ppp1r15a	-8.488733	-1.3007972	2.09E-17	2.45E-15	0.162679426	0.305252725	0.4319277	0.942326
Klf2	-15.84817	-1.4250193	1.45E-56	8.82E-54	0.462200957	0.699702676	1.2881372	2.3764753
Rhob	-13.701446	-1.4253497	9.95E-43	3.72E-40	0.367464115	0.596630327	1.0269599	2.0051262
Egr1	-12.669981	-1.490596	8.67E-37	2.50E-34	0.388516746	0.588701685	1.1577219	2.1365964
Phlda1	-6.355818	-1.5155426	2.07E-10	1.27E-08	0.034449761	0.104063429	0.08939329	0.32887107
Fosb	-20.55777	-1.5445367	6.56E-94	8.99E-91	0.643062201	0.882061447	2.1704123	3.6895292
Hspa5	-10.557095	-1.5458803	4.71E-26	8.51E-24	0.232535885	0.409316155	0.5932506	1.2841102
Jun	-19.47102	-1.5857106	1.93E-84	2.12E-81	0.634449761	0.859266601	2.3182812	3.9183285
Csrnp1	-10.799926	-1.5924183	3.44E-27	6.44E-25	0.102392344	0.273538157	0.24569634	0.8088956
G0s2	-20.607397	-1.5944749	2.36E-94	3.52E-91	0.801913876	0.903865213	3.178043	4.586753
Ccrl2	-10.885841	-1.6651891	1.35E-27	2.57E-25	0.086124402	0.260654113	0.22966585	0.80063003
Nr4a1	-8.87734	-1.6677548	6.85E-19	8.94E-17	0.155023923	0.294350842	0.38846397	0.94621044
AY172581.24	-32.216595	-1.6692873	1.03E-227	1.70E-223	0.999043062	1	4.905091	6.109506
Ier3	-11.701886	-1.722449	1.25E-31	2.93E-29	0.303349282	0.508424182	0.8907191	1.7972184
Hes1	-8.805021	-1.938725	1.31E-18	1.68E-16	0.090909091	0.225966303	0.2783772	0.8195144
Rps27a-1	-13.387555	-2.0147672	7.15E-41	2.56E-38	0	0.158572844	0	0.45611405
Ddit4	-15.73327	-2.102957	8.95E-56	5.07E-53	0.188516746	0.486620416	0.52329916	1.6480044
Cxcl2	-13.205255	-2.1068294	8.18E-40	2.75E-37	0.411483254	0.593657086	1.4473646	2.7405636
Calm2-1	-15.407877	-2.211394	1.45E-53	7.45E-51	0	0.205153617	0	0.5738045
Rpl21-3	-15.9766245	-2.4876993	1.86E-57	1.18E-54	0	0.219028741	0	0.64783144
Nfkbia	-21.856916	-2.760357	6.68E-106	1.57E-102	0.421052632	0.754212091	1.2092719	3.1170082
Atf3	-21.16586	-3.4296563	1.97E-99	3.60E-96	0.052631579	0.445986125	0.13610518	1.5296031
