# Supplementary material for: Immunologic barriers in liver transplantation: a single-cell analysis of the role of mesenchymal stem cells
Source: Front Immunol. 2023 Dec 7;14:1274982. doi: 10.3389/fimmu.2023.1274982 (PMC10748593; doi:10.3389/fimmu.2023.1274982)
Supplement: Supplementary file 1 [file DataSheet_1.zip › Additional File 3.xls]

Gene_ID	Scores	avg_logFC	p_val	p_val_adj	pct.1	pct.2	Allo+IS+MSCs_30	Allo+IS+MSCs_60
Lyz2	35.571976	1.2395484	3.80E-277	2.08E-273	0.63087406	0.264606106	1.4395338	0.5732537
Ifitm1	23.909767	0.8909252	2.42E-126	3.62E-123	0.627819549	0.384093479	1.7037208	0.99370426
Nfkbia	18.341127	0.85689175	3.89E-75	2.28E-72	0.541353383	0.355446664	1.3896564	0.87301326
Apoe	22.135113	0.8174003	1.45E-108	1.59E-105	0.269031955	0.092159819	0.5213179	0.19275166
Hist1h1e	18.334486	0.76605505	4.39E-75	2.49E-72	0.394031955	0.215604975	0.93004	0.5135775
RGD1562420	28.017588	0.75955534	9.92E-173	2.72E-169	0.767387218	0.559178289	2.0435607	1.3493328
RT1-A1	36.72617	0.7458731	2.79E-295	2.30E-291	0.963110902	0.931775349	3.6948514	3.1204083
Capg	16.899199	0.7412514	4.56E-64	2.08E-61	0.207706767	0.086317377	0.45566177	0.18996148
Sod2	19.915314	0.7293814	3.00E-88	2.59E-85	0.248355263	0.094232944	0.47232774	0.1839348
Rpl32-1	21.764109	0.6828367	5.08E-105	5.22E-102	0.598919173	0.384093479	1.3587737	0.83261555
AC134224.1	13.973414	0.6562291	2.27E-44	5.32E-42	0.488486842	0.33226536	1.1857234	0.8152499
Fos	15.262992	0.6428767	1.35E-52	4.43E-50	0.358317669	0.214662646	0.9149537	0.5498335
Gadd45g	16.411467	0.6370495	1.58E-60	6.51E-58	0.161184211	0.057105164	0.32799563	0.12275338
Jaml	15.918848	0.61635315	4.69E-57	1.75E-54	0.1875	0.07745948	0.37281018	0.15735751
Ggt1	18.376326	0.6144191	2.03E-75	1.29E-72	0.103148496	0.016773464	0.19497196	0.03112142
RGD1309350	13.029816	0.6055073	8.28E-39	1.57E-36	0.151315789	0.068601583	0.3115346	0.14053287
AABR07060872.1	15.434941	0.60373974	9.53E-54	3.20E-51	0.455592105	0.281568036	0.9494375	0.61664486
G0s2	15.517353	0.58803236	2.65E-54	9.26E-52	0.138862782	0.047304938	0.26116517	0.09528538
Zfp36	16.949377	0.58278656	1.95E-64	9.14E-62	0.481203008	0.300603091	1.1337616	0.7169082
Ifitm2	14.674908	0.5812943	9.33E-49	2.65E-46	0.471099624	0.325480588	1.1679322	0.786094
Jun	17.59695	0.5807541	2.60E-69	1.38E-66	0.527960526	0.343196381	1.4990022	0.9677357
RT1-CE10	25.91673	0.5784751	4.31E-148	8.87E-145	0.91893797	0.907274783	3.5755932	3.1780107
Hspa5	16.775427	0.577882	3.69E-63	1.64E-60	0.641917293	0.481341877	1.6008745	1.1491572
Prdx5	13.331679	0.5768764	1.51E-40	3.08E-38	0.355968045	0.22408594	0.7619871	0.48785692
Itgb7	15.902113	0.5754011	6.13E-57	2.24E-54	0.224859023	0.104221636	0.45339745	0.21352972
LOC100359922	22.781567	0.5636288	6.98E-115	8.84E-112	0.876644737	0.815491896	3.0494876	2.5794768
AC136661.1	19.411282	0.54854506	6.20E-84	4.43E-81	0.202537594	0.067282322	0.34144744	0.11939659
Rps18	17.431585	0.536778	4.75E-68	2.37E-65	0.379699248	0.209762533	0.7234645	0.40779433
Irf1	14.870858	0.5253036	5.10E-50	1.52E-47	0.345394737	0.201470034	0.7145527	0.43269357
AABR07048992.1	18.991625	0.52169275	2.00E-80	1.37E-77	0.179511278	0.054843573	0.3085217	0.10382907
Pdia3	17.464712	0.5198015	2.66E-68	1.37E-65	0.720629699	0.570297776	1.841405	1.3856974
S100a4	18.348928	0.5193736	3.37E-75	2.05E-72	0.514802632	0.315491896	1.3125795	0.8224402
Gbp2	16.39423	0.51886225	2.10E-60	8.44E-58	0.260338346	0.124575952	0.4947787	0.24952899
Glrx	14.433486	0.5105125	3.19E-47	8.32E-45	0.241776316	0.125895213	0.4696985	0.24970959
Fosb	13.140338	0.49891132	1.93E-39	3.83E-37	0.268796992	0.154542028	0.6018852	0.36282355
Cox6b1-1	16.415842	0.48808214	1.47E-60	6.21E-58	0.520206767	0.346965699	1.1135114	0.73764235
Myd88	14.983599	0.47351098	9.40E-51	2.92E-48	0.22556391	0.107802488	0.41916907	0.21429238
Hist1h1b	9.949766	0.45393178	2.53E-23	1.81E-21	0.153195489	0.08707124	0.33712405	0.19248325
Cd74	14.727985	0.45078823	4.26E-49	1.23E-46	0.843515038	0.748209574	2.6134646	2.1848538
Timd2	13.078012	0.44528377	4.40E-39	8.61E-37	0.130169173	0.053335846	0.24194035	0.103275396
Gpx1	14.971324	0.44143343	1.13E-50	3.44E-48	0.561325188	0.395589898	1.3025457	0.92102563
Dusp2	12.476769	0.43609774	1.00E-35	1.64E-33	0.540883459	0.403128534	1.3352726	0.9954445
Ccr5	13.706822	0.42681313	9.24E-43	2.05E-40	0.280780075	0.156803619	0.5762399	0.3468846
Nr4a1	9.9745655	0.42332223	1.97E-23	1.42E-21	0.175986842	0.103844704	0.3775921	0.23195072
RT1-Db1	14.6054535	0.4181134	2.59E-48	7.11E-46	0.67387218	0.517715793	1.7262987	1.3074629
Btg2	11.303354	0.4151226	1.26E-29	1.38E-27	0.432095865	0.311911044	0.9838091	0.71877927
Pdia6	14.072523	0.40948877	5.60E-45	1.36E-42	0.357612782	0.216547305	0.70287144	0.44474077
Dusp1	11.236411	0.40437052	2.70E-29	2.92E-27	0.180216165	0.098567659	0.36700583	0.2133221
Clic1	15.261782	0.40240258	1.37E-52	4.43E-50	0.61818609	0.450810403	1.4341466	1.0423563
Arl6ip1	12.0034895	0.40166515	3.41E-33	4.71E-31	0.369830827	0.248963438	0.7663944	0.5258787
Ramp1	8.451874	0.40043643	2.87E-17	1.34E-15	0.13862782	0.084432718	0.2898503	0.17446245
Hist1h2an	9.687424	0.39801425	3.41E-22	2.29E-20	0.143796992	0.080474934	0.3156949	0.18576331
LOC108349682	14.565411	0.39579022	4.66E-48	1.26E-45	0.164943609	0.068790049	0.27857634	0.123425074
Ctsw	13.862021	0.39201102	1.08E-43	2.46E-41	0.65531015	0.496607614	1.8888353	1.4349682
Sub1	11.037722	0.38953218	2.51E-28	2.58E-26	0.746710526	0.66453072	2.1516113	1.8366851
LOC100365839	14.994842	0.38880488	7.94E-51	2.51E-48	0.195018797	0.086317377	0.33326885	0.16000076
Icos	11.024994	0.38810796	2.90E-28	2.92E-26	0.135338346	0.06690539	0.26429772	0.13782
Hsp90b1	14.2115965	0.3877199	7.76E-46	1.99E-43	0.492011278	0.332642292	1.0602965	0.734078
Klf6	10.333395	0.3850397	4.98E-25	4.05E-23	0.269736842	0.175273276	0.541031	0.36768076
Il18r1	11.534023	0.38492268	8.89E-31	1.05E-28	0.186325188	0.101583113	0.36840218	0.21157323
Abcg3l1	11.468384	0.3807267	1.90E-30	2.19E-28	0.140507519	0.06784772	0.2632531	0.13596332
RT1-Bb	11.975584	0.38025954	4.77E-33	6.48E-31	0.387218045	0.263286845	0.833333	0.58161414
AABR07026997.1	13.429089	0.37924337	4.08E-41	8.40E-39	0.28806391	0.166603845	0.5181633	0.31440017
Vim	13.206879	0.37187618	8.01E-40	1.61E-37	0.528665414	0.383528081	1.2874005	0.94090074
Ctsb	12.324189	0.3711268	6.71E-35	1.04E-32	0.340225564	0.218055032	0.6837744	0.45743182
Ndufa4	12.249925	0.37019923	1.68E-34	2.56E-32	0.327067669	0.207500942	0.6555264	0.43503577
Jund	13.068947	0.36455336	4.95E-39	9.59E-37	0.612781955	0.459479834	1.4694566	1.1133204
Rps4x	13.5041065	0.36221433	1.48E-41	3.12E-39	0.233082707	0.123633622	0.40700486	0.22877865
Cotl1	12.23569	0.3567503	2.00E-34	3.02E-32	0.333176692	0.213154919	0.67337984	0.4487597
Myl12a	12.324671	0.3537166	6.67E-35	1.04E-32	0.457941729	0.320768941	0.9690904	0.69502634
Ezh2	10.765038	0.35201573	5.03E-27	4.79E-25	0.197603383	0.115906521	0.395571	0.24169207
Il18rap	11.101743	0.35163948	1.23E-28	1.30E-26	0.12406015	0.058235959	0.2388251	0.12070034
Psme2	12.030555	0.35097632	2.46E-33	3.42E-31	0.631343985	0.505088579	1.5319993	1.2106605
Atp2b4	11.970226	0.35043886	5.09E-33	6.80E-31	0.240836466	0.139087825	0.47854182	0.29984888
Emp3	12.777796	0.34525904	2.18E-37	3.94E-35	0.518092105	0.371277799	1.1974524	0.87770593
Cd82	10.7624655	0.34194434	5.18E-27	4.89E-25	0.328947368	0.22408594	0.6801422	0.47626016
Sat1	10.240617	0.34094012	1.30E-24	1.03E-22	0.323543233	0.222766679	0.6847954	0.4871259
AABR07038948.2	12.948059	0.33937815	2.41E-38	4.50E-36	0.200422932	0.102525443	0.3443417	0.1893065
Apol3	10.734792	0.33587918	6.99E-27	6.57E-25	0.367246241	0.255371278	0.7446078	0.53538716
Mvp	12.102372	0.33257607	1.03E-33	1.51E-31	0.356907895	0.23143611	0.70283043	0.48075658
Junb	11.808122	0.33042347	3.54E-32	4.48E-30	0.613956767	0.476441764	1.7194856	1.3460063
Eif4a1	10.974577	0.32582498	5.06E-28	5.02E-26	0.570018797	0.445533358	1.3390112	1.0493399
Lat	11.606735	0.32227576	3.81E-31	4.61E-29	0.615131579	0.482472672	1.4576308	1.1459918
Calhm6	11.870739	0.3202035	1.68E-32	2.16E-30	0.36137218	0.238974746	0.7702372	0.535954
Ccnd3	11.731097	0.31815898	8.83E-32	1.11E-29	0.373825188	0.250094233	0.75100094	0.525307
Sec61b	12.364935	0.31811965	4.05E-35	6.40E-33	0.429041353	0.29193366	0.89289373	0.63425183
Slfn4	9.773964	0.31766316	1.46E-22	9.98E-21	0.832941729	0.740859404	2.548706	2.22112
Gbp7	12.135375	0.31482077	6.86E-34	1.02E-31	0.39450188	0.264983038	0.807766	0.56565654
Itgb1	10.702592	0.31387854	9.90E-27	9.20E-25	0.443609023	0.321899736	0.9766338	0.73344153
C1qb	12.07149	0.3137121	1.49E-33	2.14E-31	0.101973684	0.038823973	0.18654153	0.08089937
Pkm	11.882067	0.30940852	1.47E-32	1.90E-30	0.232142857	0.133622314	0.41472542	0.2544399
Anxa2	11.552349	0.3092487	7.18E-31	8.56E-29	0.492246241	0.357331323	1.0822982	0.80906934
Calr	11.3358135	0.3083853	8.72E-30	9.63E-28	0.742011278	0.636072371	2.0196059	1.6938709
Sit1	9.514749	0.30724785	1.82E-21	1.16E-19	0.203007519	0.12740294	0.3996682	0.26375878
Myl6	12.728458	0.3067839	4.11E-37	7.19E-35	0.754229323	0.63795703	1.9970992	1.652025
Aldoa	11.213168	0.30439094	3.51E-29	3.78E-27	0.648496241	0.51375801	1.5584383	1.2450206
Psmb10	12.068469	0.3034187	1.55E-33	2.18E-31	0.567669173	0.427817565	1.2697558	0.96868247
Hspa8	11.972379	0.30324593	4.96E-33	6.68E-31	0.828477444	0.771013946	2.5079615	2.227231
Manf	12.423203	0.30075938	1.96E-35	3.12E-33	0.264567669	0.154165096	0.4922557	0.30897355
Actr2	11.978168	0.30034566	4.62E-33	6.34E-31	0.49906015	0.363550697	1.053265	0.78277874
Fkbp2	11.483729	0.29480058	1.59E-30	1.84E-28	0.239191729	0.14021862	0.44187424	0.28354353
Pgk1	11.140614	0.2939593	7.96E-29	8.44E-27	0.342105263	0.22823219	0.6638478	0.46479332
Bcl3	11.619803	0.291363	3.27E-31	3.98E-29	0.101033835	0.040143234	0.18287463	0.08124381
Creld2	12.280771	0.29113618	1.15E-34	1.77E-32	0.159304511	0.076705616	0.2811509	0.14962931
Aif1	9.778371	0.2881405	1.39E-22	9.59E-21	0.105968045	0.051639653	0.19904825	0.10543358
RT1-CE7	10.721642	0.28713465	8.06E-27	7.53E-25	0.244360902	0.149076517	0.45247582	0.30132622
Ppib	10.93006	0.28701425	8.28E-28	8.06E-26	0.449718045	0.323407463	0.9228142	0.6874704
LOC100910200	8.84095	0.28531447	9.49E-19	5.00E-17	0.268092105	0.186204297	0.57043505	0.4182984
Os9	9.436469	0.28344402	3.86E-21	2.41E-19	0.337406015	0.240294007	0.66526264	0.4929126
Canx	11.869277	0.2820277	1.71E-32	2.18E-30	0.425516917	0.289295138	0.8647528	0.6222428
Mki67	5.6936007	0.28119525	1.24E-08	1.71E-07	0.117481203	0.081605729	0.2683467	0.19758683
Anxa6	11.438495	0.28102827	2.69E-30	3.07E-28	0.375	0.252167358	0.75093085	0.5350011
Mt-nd3	10.453069	0.27773455	1.42E-25	1.21E-23	0.891212406	0.797776103	2.6058202	2.2911932
Lgals1	8.41111	0.27745593	4.06E-17	1.86E-15	0.191494361	0.126460611	0.43172517	0.29923204
Psma5	10.491989	0.27419317	9.40E-26	8.10E-24	0.311090226	0.207124011	0.59014434	0.41529304
Actg1	10.0399275	0.27202627	1.02E-23	7.50E-22	0.218515038	0.135506973	0.38809243	0.2555558
Arpc5	10.122537	0.2715963	4.39E-24	3.36E-22	0.598684211	0.48944591	1.3942654	1.1348121
Ier5	10.245613	0.27128634	1.24E-24	9.84E-23	0.268092105	0.173765548	0.53569293	0.37197414
Prdx2	10.403386	0.27122128	2.39E-25	2.01E-23	0.447838346	0.326611383	0.9531298	0.7221376
Fxyd5	10.375441	0.27069965	3.21E-25	2.66E-23	0.733082707	0.624575952	1.8955808	1.6000873
Mthfd2	10.985643	0.27052322	4.48E-28	4.49E-26	0.28125	0.1773464	0.52653474	0.35771194
Tpm3	10.119107	0.26943302	4.55E-24	3.46E-22	0.53031015	0.411609499	1.1818856	0.93108547
Ppp1r15a	9.582973	0.26920474	9.43E-22	6.25E-20	0.202772556	0.125329815	0.41221565	0.27834958
Fdps	9.88169	0.26704124	5.00E-23	3.54E-21	0.174577068	0.102148511	0.32064483	0.20129843
Nme2	10.368948	0.26573196	3.43E-25	2.84E-23	0.381109023	0.268940822	0.7799308	0.5763163
Lsp1	10.535644	0.26552585	5.92E-26	5.20E-24	0.629464286	0.506219374	1.4831445	1.1993349
S100a10	10.253462	0.26540464	1.14E-24	9.12E-23	0.567199248	0.441010177	1.3233768	1.0512553
LOC108351058	11.9558325	0.26512355	6.05E-33	8.03E-31	0.132518797	0.059366755	0.21836275	0.110276684
Rps6kb2	9.539669	0.26305187	1.43E-21	9.31E-20	0.117951128	0.061251413	0.2158322	0.122719094
Reep5	10.839535	0.26152158	2.24E-27	2.15E-25	0.303806391	0.195816057	0.57248205	0.39886478
Lag3	3.3294604	0.26129776	0.000870144	0.003998433	0.508928571	0.463060686	1.4311705	1.3194764
Lime1	11.05682	0.26121265	2.03E-28	2.10E-26	0.307095865	0.195627591	0.58738416	0.40953317
Tap1	10.899106	0.2606732	1.16E-27	1.13E-25	0.411654135	0.28778741	0.84085566	0.62072
Stmn1	5.9686756	0.26007664	2.39E-09	3.72E-08	0.144971805	0.104410102	0.3431196	0.24984495
Snrpc	11.081553	0.25846922	1.54E-28	1.61E-26	0.17481203	0.09442141	0.29886684	0.17757645
Pnn	7.9791784	0.25729552	1.47E-15	5.52E-14	0.447603383	0.351300415	0.9798664	0.7948144
Ldhb	10.365444	0.2565752	3.56E-25	2.93E-23	0.171052632	0.096306069	0.3075777	0.18772665
Usp15	9.466343	0.25404298	2.90E-21	1.82E-19	0.196428571	0.121183566	0.36347213	0.24428074
Zfc3h1	7.4260206	0.25352	1.12E-13	3.30E-12	0.167763158	0.112325669	0.3423381	0.2447762
Tuba1b	6.4308496	0.25282905	1.27E-10	2.42E-09	0.454417293	0.373727855	1.0779707	0.909851
Tmbim6	10.253929	0.25233117	1.14E-24	9.12E-23	0.70512218	0.601206182	1.7823397	1.5012759
Gzmb	2.8194857	0.25200316	0.004810067	0.017665557	0.144266917	0.123068225	0.34570113	0.3018503
Bst2	8.989727	0.25177875	2.48E-19	1.39E-17	0.319548872	0.226347531	0.6457476	0.48544002
Cd8b	-4.7944613	-0.2512349	1.63E-06	1.43E-05	0.196898496	0.234263098	0.45178577	0.55897367
Rpl36al	-5.502787	-0.25186437	3.74E-08	4.68E-07	0.735667293	0.716735771	2.0410852	2.1184654
Gabarapl2	-2.1420422	-0.25384608	0.032190087	0.08629147	0.116071429	0.125706747	0.19444562	0.24564156
Fam189b	-3.1028626	-0.25489986	0.001916585	0.007937588	0.302396617	0.312476442	0.635069	0.7250399
AC142181.1	-2.8614028	-0.25580364	0.004217708	0.015825788	0.417058271	0.428759894	1.0894645	1.1867256
Slc9a3r1	-2.871292	-0.25695953	0.004087976	0.015384635	0.188674812	0.201846966	0.33146635	0.40134484
AC128960.1	-2.0906	-0.26110622	0.03656393	0.095860099	0.252114662	0.251978892	0.43754292	0.49961364
LOC100363469	-6.4976296	-0.26239964	8.16E-11	1.61E-09	0.676926692	0.661892198	1.6679538	1.7640764
Rpl12	-3.9372847	-0.26312727	8.24E-05	0.000490871	0.488486842	0.479080286	1.0408427	1.1272533
Rps23	-9.866477	-0.26409984	5.82E-23	4.07E-21	0.837640977	0.854504335	2.7541578	2.9303029
Cbx3	-2.0430398	-0.26472542	0.041048487	0.105895437	0.187734962	0.193742933	0.32733122	0.38568312
Adgre5	-2.5349977	-0.26801908	0.011244807	0.036270441	0.202772556	0.212589521	0.3872313	0.46109676
Phyh	-3.2574947	-0.2685955	0.001124003	0.005002105	0.099859023	0.117979646	0.18550308	0.24614881
Rbm3	-3.0932674	-0.26971823	0.001979656	0.008167943	0.400610902	0.394647569	0.8076628	0.88501614
LOC100910270	-2.3018508	-0.2701644	0.021343593	0.061896797	0.153430451	0.165849981	0.3383102	0.40448302
Ddx39b	-2.7648904	-0.27199405	0.005694194	0.020514066	0.362077068	0.359027516	0.7283191	0.8070645
RT1-T24-4	-3.3547773	-0.27211013	0.000794289	0.00370158	0.137218045	0.155861289	0.24136688	0.31078812
Ntan1	-2.7390935	-0.27225032	0.006160885	0.02196443	0.211466165	0.221635884	0.37846637	0.45103273
LOC684988	-5.0439334	-0.27700052	4.56E-07	4.55E-06	0.527960526	0.519035055	1.1453762	1.2383026
Ptpn22	-3.884924	-0.27888253	0.000102362	0.000595488	0.38862782	0.398605352	0.8202512	0.92419946
Fam46c	-2.221967	-0.28016555	0.026285541	0.073356866	0.092340226	0.102525443	0.16380265	0.2164967
Itm2c	-2.5583067	-0.28385657	0.010518327	0.034315494	0.139802632	0.152468903	0.26010367	0.32425404
Rpl35	-13.688003	-0.2840963	1.20E-42	2.63E-40	0.921522556	0.928194497	3.2733312	3.4621735
Rps28	-11.925242	-0.28491446	8.74E-33	1.15E-30	0.86137218	0.879381832	2.9004078	3.1030807
Klrc1	-3.2050858	-0.28526846	0.001350223	0.005863681	0.12406015	0.142480211	0.24872619	0.3182698
Itgb2	-5.1843476	-0.28971362	2.17E-07	2.31E-06	0.530545113	0.526385224	1.1451113	1.257344
Slfn5	-2.7541242	-0.29164767	0.005884942	0.021131825	0.30075188	0.309837919	0.65033054	0.73364055
Heca	-3.1228547	-0.2941547	0.001791062	0.007495115	0.131109023	0.149641915	0.2600149	0.3286491
Rilpl2	-2.9019558	-0.29497704	0.003708409	0.014068855	0.25681391	0.269883151	0.52598757	0.6120182
Irf8	-3.6125305	-0.29617828	0.000303223	0.001566209	0.129464286	0.150961176	0.24789657	0.32161
Ptpn11	-2.3824053	-0.298752	0.017199961	0.051779343	0.144971805	0.156803619	0.26933798	0.33228332
AABR07073038.1	-3.2539368	-0.30025715	0.001138176	0.00505494	0.284774436	0.292875989	0.51760626	0.5996688
Cd48	-5.774686	-0.30045348	7.71E-09	1.11E-07	0.585526316	0.578401809	1.3317649	1.4457473
Ubb	-12.233202	-0.30053473	2.07E-34	3.09E-32	0.815554511	0.831699962	2.455378	2.6689267
Gpr174	-2.6058939	-0.3011174	0.009163484	0.03071177	0.211466165	0.220693554	0.4053418	0.48206365
Pnrc1	-3.3964036	-0.30214128	0.000682776	0.003236937	0.29487782	0.304372409	0.5763911	0.6701739
Dpm3	-3.0795445	-0.3034031	0.002073174	0.008500479	0.105968045	0.121937429	0.18005438	0.24364075
Gsto1	-3.466053	-0.30645368	0.000528159	0.002575187	0.119830827	0.138899359	0.2073775	0.2787577
Mdfic	-4.296681	-0.3076879	1.73E-05	0.000120763	0.099859023	0.125141349	0.18895909	0.26454812
Ccl4	-6.690371	-0.310056	2.23E-11	4.85E-10	0.553571429	0.59988692	1.6910137	1.9393653
Rps27	-16.046038	-0.3106023	6.09E-58	2.39E-55	0.948073308	0.964379947	4.084237	4.342444
Ndufa12	-4.640955	-0.31269476	3.47E-06	2.81E-05	0.077537594	0.102336977	0.12304964	0.19370823
Cd8a	-8.644032	-0.31525445	5.43E-18	2.70E-16	0.448543233	0.528269883	1.1807601	1.4353875
Gimap6	-3.455333	-0.31889248	0.000549614	0.002667143	0.245300752	0.259140596	0.46966472	0.56521165
AABR07065625.1	-2.2259629	-0.31972829	0.02601667	0.072764048	0.212171053	0.220505089	0.40656647	0.47401932
Faslg	-4.6406293	-0.3267517	3.47E-06	2.81E-05	0.264802632	0.293441387	0.5632321	0.6835279
Pdcd4	-4.7419186	-0.32741815	2.12E-06	1.81E-05	0.397556391	0.406897851	0.8186676	0.9392576
Klri2	-4.1885867	-0.32902193	2.81E-05	0.000186368	0.110667293	0.137768564	0.2829464	0.3716776
AABR07026311.1	-5.2639303	-0.32927635	1.41E-07	1.57E-06	0.085056391	0.114398794	0.13477011	0.21578653
Gzmm	-5.2422795	-0.3311545	1.59E-07	1.74E-06	0.467340226	0.49038824	1.4370346	1.6110231
LOC100360522	-12.613891	-0.3350974	1.77E-36	3.03E-34	0.852443609	0.873727855	2.958707	3.1905484
Bcl2a1	-3.8451166	-0.34165296	0.000120495	0.000688077	0.36137218	0.367696947	0.7627196	0.8737055
Rabgap1l	-4.472095	-0.3437951	7.75E-06	5.78E-05	0.137218045	0.164907652	0.26081446	0.35331902
Arpp19	-3.1600494	-0.34460154	0.001577423	0.006727775	0.237546992	0.245759518	0.4195657	0.5080936
LOC108352650	-17.175606	-0.345887	4.04E-66	1.96E-63	0.89262218	0.913494158	3.1898954	3.4511144
Mt-nd4l	-10.821595	-0.34990305	2.72E-27	2.60E-25	0.738956767	0.752921221	1.8520104	2.073332
AABR07071891.2	-6.619563	-0.3510758	3.60E-11	7.56E-10	0.087406015	0.126272145	0.13873397	0.23398504
Hnrnph1	-3.4439044	-0.35108936	0.000573379	0.002772651	0.095394737	0.11364493	0.17299418	0.24539058
LOC100911664	-2.6165473	-0.35473356	0.008882405	0.02986711	0.111607143	0.124387486	0.20456928	0.27068678
Gabarapl1	-3.8637056	-0.3556438	0.00011168	0.00064285	0.115366541	0.137580098	0.21472219	0.2940999
Il2rb	-6.5396748	-0.35647884	6.17E-11	1.24E-09	0.519736842	0.530531474	1.1804762	1.3403242
Gstp1	-6.239872	-0.3581375	4.38E-10	7.67E-09	0.460056391	0.476441764	0.97770023	1.1266036
LOC103689961	-5.021778	-0.36928478	5.12E-07	5.06E-06	0.11912594	0.148888051	0.20295946	0.29616186
LOC100364500	-5.914372	-0.37159652	3.33E-09	5.06E-08	0.151315789	0.189031285	0.2645581	0.37553042
Txnip	-5.106274	-0.38244614	3.29E-07	3.37E-06	0.23637218	0.267056163	0.46681404	0.59129244
Tmsb15b2	-4.4724445	-0.3834062	7.73E-06	5.78E-05	0.220629699	0.245571052	0.43410212	0.54881465
Magohb	-3.4200933	-0.390902	0.000625996	0.002998874	0.307565789	0.316057294	0.6546022	0.76076156
Cst3	-6.6588197	-0.39267933	2.76E-11	5.95E-10	0.348919173	0.385601206	0.70768553	0.87402475
LOC103694872	-4.3516564	-0.39705405	1.35E-05	9.58E-05	0.227208647	0.250471165	0.44139907	0.5543441
Gnas-1	-8.04956	-0.40476888	8.31E-16	3.19E-14	0.479088346	0.497549943	0.97972655	1.156317
LOC100362684	-8.847943	-0.4052356	8.91E-19	4.71E-17	0.060385338	0.109498681	0.09190819	0.19982514
Cd27	-8.792026	-0.40712592	1.47E-18	7.64E-17	0.327302632	0.393893705	0.71008027	0.9283784
Cxxc5	-6.933286	-0.40744925	4.11E-12	9.92E-11	0.064849624	0.103090841	0.118408024	0.21553661
LOC687679	-5.7830434	-0.41596475	7.34E-09	1.06E-07	0.304746241	0.327742179	0.56168574	0.698817
Btg1	-12.070254	-0.42447054	1.52E-33	2.15E-31	0.639332707	0.686015831	1.5436511	1.8287524
Klre1	-7.000254	-0.4311068	2.55E-12	6.35E-11	0.269266917	0.319826611	0.5797832	0.7556558
Rbl2	-5.2168207	-0.43272275	1.82E-07	1.98E-06	0.180921053	0.212401055	0.34389696	0.46776676
Rps9l1	-8.399856	-0.4380478	4.47E-17	2.04E-15	0.085056391	0.135506973	0.13255396	0.25285473
Klrb1c	-5.6991305	-0.4423657	1.20E-08	1.66E-07	0.204652256	0.240670939	0.40739265	0.54515356
Rps10	-6.6425247	-0.44332373	3.08E-11	6.59E-10	0.323308271	0.34828496	0.5933873	0.74590194
Romo1	-5.2694473	-0.45741597	1.37E-07	1.53E-06	0.234022556	0.258198266	0.40869445	0.53850424
AABR07042821.1	-10.085334	-0.4612723	6.41E-24	4.84E-22	0.502114662	0.526196758	1.0367544	1.2473007
LOC103694169	-9.680131	-0.46913233	3.66E-22	2.45E-20	0.497180451	0.516773464	1.0471752	1.2527654
Tf	-6.940363	-0.4770513	3.91E-12	9.50E-11	0.147556391	0.194119864	0.28108814	0.4238031
Tnfrsf9	-6.4662223	-0.47832367	1.00E-10	1.94E-09	0.075657895	0.113267998	0.16058075	0.26829645
Ccnd2	-5.085008	-0.48437	3.68E-07	3.75E-06	0.229088346	0.257821334	0.45574206	0.59119254
Slamf7	-9.400605	-0.49474972	5.43E-21	3.34E-19	0.255169173	0.328307576	0.5660817	0.7997541
Klrb1a	-7.6941366	-0.4950772	1.42E-14	4.75E-13	0.210291353	0.266490765	0.46548566	0.65817106
AABR07045322.1	-7.8197017	-0.49670795	5.29E-15	1.84E-13	0.20512218	0.254428948	0.34451675	0.50702226
Ncr1	-6.855416	-0.49699068	7.11E-12	1.67E-10	0.080592105	0.121748963	0.17466083	0.28978992
RGD1562667	-7.6547203	-0.49717775	1.94E-14	6.37E-13	0.093045113	0.139841689	0.17502317	0.30659553
Klrd1	-10.01477	-0.49974793	1.31E-23	9.55E-22	0.433505639	0.498680739	1.0550126	1.3380164
Tox	-7.4989085	-0.50772464	6.44E-14	1.97E-12	0.178806391	0.230682247	0.36970598	0.5451028
Klrc3	-7.4418244	-0.5161307	9.93E-14	2.96E-12	0.176691729	0.228797588	0.3572966	0.5255258
AABR07057617.1	-12.516704	-0.5167852	6.05E-36	1.02E-33	0.048402256	0.119487373	0.07648316	0.22095051
Ypel3	-8.605904	-0.5184032	7.57E-18	3.74E-16	0.223214286	0.284206559	0.4353559	0.6290513
AC103024.1	-11.431842	-0.532357	2.90E-30	3.29E-28	0.083881579	0.15718055	0.13517182	0.29713425
H2afz	-8.282686	-0.5342569	1.20E-16	5.01E-15	0.335291353	0.38220882	0.6847195	0.8922927
Rpl26	-16.011997	-0.5426469	1.05E-57	4.03E-55	0.681860902	0.708820204	1.6940435	2.0067704
Rps25	-13.433987	-0.54534847	3.82E-41	7.96E-39	0.543468045	0.588955899	1.1950679	1.4872589
Slpi	-8.91346	-0.54919153	4.95E-19	2.68E-17	0.13087406	0.192989069	0.24333961	0.40715873
Snrpg	-9.54238	-0.5499727	1.40E-21	9.11E-20	0.363956767	0.407840181	0.6980849	0.91852605
Klri1	-8.346548	-0.56139314	7.03E-17	3.06E-15	0.0625	0.109687147	0.1307726	0.25831515
Mt-atp8	-12.086977	-0.5672246	1.24E-33	1.79E-31	0.416118421	0.491895967	0.85509235	1.151374
Pik3r1	-8.171689	-0.57806605	3.04E-16	1.23E-14	0.203242481	0.259329061	0.3927815	0.5817967
AC141489.1	-19.81122	-0.6016904	2.38E-87	1.87E-84	0.74318609	0.776479457	1.9944344	2.367695
RF00026-845	-9.953374	-0.6053488	2.44E-23	1.75E-21	0.095629699	0.161138334	0.1832894	0.35262838
LOC100362149	-12.585722	-0.62719905	2.53E-36	4.29E-34	0.091635338	0.17414248	0.14313188	0.3346997
Klra1	-7.368513	-0.63097966	1.73E-13	4.99E-12	0.063674812	0.104787034	0.15564251	0.2886841
Rpl37	-11.526377	-0.63480186	9.71E-31	1.14E-28	0.335056391	0.398982284	0.62820905	0.89373386
Hp	-12.472749	-0.66565335	1.05E-35	1.71E-33	0.058505639	0.133245383	0.1060902	0.28318202
Rpl32	-21.73373	-0.67001915	9.85E-105	9.53E-102	0.738956767	0.777044855	1.9931911	2.4102457
Art2b	-10.074059	-0.67741966	7.19E-24	5.40E-22	0.066024436	0.125329815	0.13108678	0.29135907
AABR07039345.1	-12.860709	-0.6965058	7.49E-38	1.37E-35	0.172227444	0.263286845	0.28394502	0.5300033
AABR07067749.1	-14.460583	-0.7027064	2.15E-47	5.70E-45	0.091635338	0.189973615	0.14630754	0.36873144
AABR07027872.1	-11.637517	-0.72819257	2.66E-31	3.26E-29	0.212406015	0.305126272	0.48279136	0.7768362
Tigit	-11.03344	-0.73846275	2.64E-28	2.69E-26	0.114191729	0.189031285	0.22094712	0.4346081
LOC498555	-16.611187	-0.7543053	5.78E-62	2.50E-59	0.352678571	0.458914436	0.6502901	1.0236093
Rpl30	-17.89261	-0.76164764	1.35E-71	7.38E-69	0.484727444	0.562382209	0.99162936	1.3921399
Eef1a1	-30.304235	-0.82498586	1.01E-201	3.32E-198	0.751644737	0.822842066	2.028869	2.6266334
Rps27a	-22.65857	-0.8701516	1.15E-113	1.35E-110	0.548167293	0.640972484	1.1930454	1.7030503
AABR07064810.1	-20.637266	-0.9062589	1.27E-94	1.16E-91	0.422227444	0.539577836	0.82727003	1.3092824
Ly6e	-10.413594	-0.91202354	2.15E-25	1.81E-23	0.1875	0.256879005	0.36382106	0.630488
Mcpt1l4	-11.148054	-1.0598712	7.32E-29	7.82E-27	0.084116541	0.155484357	0.19597739	0.43629035
RGD1359290	-23.479136	-1.0713236	6.66E-122	9.13E-119	0.316494361	0.48303807	0.5777498	1.1223247
AABR07007675.1	-24.769455	-1.0874813	1.91E-135	3.15E-132	0.362781955	0.53071994	0.6841156	1.2663382
Gzma	-15.522894	-1.0968913	2.43E-54	8.68E-52	0.358082707	0.48303807	1.158804	1.8118356
AABR07062466.1	-27.23177	-1.1127683	2.73E-163	6.42E-160	0.474154135	0.622879759	0.9710797	1.627692
AC095947.3	-36.820892	-1.1144552	8.55E-297	1.41E-292	0.74318609	0.826234452	2.044855	2.8166032
Mcpt8	-14.060008	-1.1183543	6.69E-45	1.59E-42	0.04393797	0.123822088	0.09007168	0.3187933
Cd7	-18.860218	-1.1642398	2.42E-79	1.59E-76	0.45700188	0.597059932	1.3049717	1.9923146
Xcl1	-19.842628	-1.2054629	1.28E-87	1.05E-84	0.261278195	0.43309461	0.66107404	1.2742565
Alb	-25.80243	-1.3213646	8.33E-147	1.52E-143	0.080357143	0.284395025	0.14934424	0.6286748
AABR07015941.1	-32.393333	-1.493992	3.41E-230	1.40E-226	0.399906015	0.607614022	0.78485155	1.61745
