# Supplementary material for: Immunologic barriers in liver transplantation: a single-cell analysis of the role of mesenchymal stem cells
Source: Front Immunol. 2023 Dec 7;14:1274982. doi: 10.3389/fimmu.2023.1274982 (PMC10748593; doi:10.3389/fimmu.2023.1274982)
Supplement: Supplementary file 1 [file DataSheet_1.zip › Additional File 30.xls]

gene_id	Scores	avg_logFC	p_val	p_val_adj	pct.1	pct.2	Syn_60	Allo+IS_60
Hba-a2-1	14.982544	3.4050236	9.55E-51	1.57E-46	0.789473684	0.059459459	2.2785757	0.15934777
LOC689064	11.785017	3.2048864	4.66E-32	3.83E-28	0.565789474	0.051351351	1.6369307	0.14123404
Hbb	10.643703	2.6290815	1.87E-26	7.67E-23	0.434210526	0.02972973	1.1963546	0.09093359
Ttr	9.324626	2.500723	1.11E-20	2.29E-17	0.328947368	0.021621622	0.8747851	0.053123064
Clec4f	8.598854	2.491423	8.05E-18	9.46E-15	0.421052632	0.064864865	1.0881084	0.14710781
Rup2	9.682591	2.4410708	3.58E-22	8.40E-19	0.302631579	0.010810811	0.7568228	0.029909857
Alb	10.821394	2.302066	2.73E-27	1.49E-23	0.75	0.159459459	2.1939163	0.43416595
Gzma	5.114268	2.2305396	3.15E-07	5.13E-05	0.223684211	0.051351351	0.6730986	0.12706788
Gzmm	6.439952	2.1596034	1.20E-10	5.17E-08	0.328947368	0.075675676	1.1084571	0.22438344
Apoc3	8.937153	2.0848877	3.99E-19	6.57E-16	0.302631579	0.018918919	0.73598397	0.0502764
LOC680406	8.966407	2.0698197	3.06E-19	5.60E-16	0.302631579	0.018918919	0.73068136	0.04677595
Hba-a2	10.313975	2.055099	6.09E-25	1.67E-21	0.394736842	0.024324324	0.98610014	0.07137527
Mt-nd3	7.913534	1.9938818	2.50E-15	2.06E-12	0.657894737	0.22972973	1.9199681	0.58555603
C1qa	6.1882915	1.976633	6.08E-10	2.17E-07	0.421052632	0.132432432	1.1874088	0.33539835
Fabp1	10.391986	1.962699	2.70E-25	8.87E-22	0.342105263	0.010810811	0.8182915	0.03672029
LOC297568	8.073734	1.9071048	6.82E-16	7.01E-13	0.25	0.016216216	0.59854656	0.036643837
Ccl5	5.794857	1.8609779	6.84E-09	1.86E-06	0.776315789	0.513513514	3.3115952	1.7098128
Hp	8.748845	1.8058789	2.16E-18	3.22E-15	0.526315789	0.105405405	1.3681432	0.26406342
Fcna	5.786638	1.784063	7.18E-09	1.90E-06	0.236842105	0.043243243	0.6276728	0.10932743
Hpx	8.01017	1.776411	1.15E-15	1.11E-12	0.368421053	0.054054054	0.88804483	0.13413733
Apoa2	5.820677	1.753912	5.86E-09	1.63E-06	0.131578947	0.008108108	0.35680878	0.02110959
Apoc1	6.935737	1.7395815	4.04E-12	2.22E-09	0.276315789	0.037837838	0.66135234	0.09960831
Il2rb	5.4969964	1.5719585	3.86E-08	8.82E-06	0.263157895	0.064864865	0.6160243	0.1169686
C1qc	5.2757645	1.569534	1.32E-07	2.42E-05	0.394736842	0.143243243	1.0612974	0.34753552
Dst	5.9097037	1.5684491	3.43E-09	1.11E-06	0.144736842	0.010810811	0.36076874	0.02245337
Apoh	7.9136105	1.5496187	2.50E-15	2.06E-12	0.210526316	0.008108108	0.47393647	0.021705385
Gzmk	5.565798	1.5394155	2.61E-08	6.04E-06	0.25	0.054054054	0.65621334	0.12886794
Ctsw	4.6827664	1.5309632	2.83E-06	0.000308484	0.315789474	0.116216216	0.9813299	0.31675622
Crip1	6.305748	1.5158771	2.87E-10	1.18E-07	0.631578947	0.267567568	2.1347206	0.85389924
Cd163	3.3842418	1.4787987	0.000713751	0.023152567	0.157894737	0.051351351	0.46373057	0.1263312
Nkg7	4.5654535	1.4697816	4.98E-06	0.000500161	0.355263158	0.145945946	1.2005692	0.4416136
Prf1	3.6677835	1.4636548	0.000244662	0.010343739	0.236842105	0.091891892	0.6709401	0.23463103
Mt-nd1	7.327104	1.460048	2.35E-13	1.55E-10	0.960526316	0.691891892	3.9274373	2.416449
Cyp2e1	4.9805675	1.4571204	6.34E-07	9.23E-05	0.105263158	0.008108108	0.28743175	0.0206045
Mt-nd4l	6.085608	1.4551983	1.16E-09	3.90E-07	0.644736842	0.321621622	1.9201165	0.8481256
Cfh	3.767163	1.4490592	0.000165113	0.007376826	0.157894737	0.043243243	0.39915136	0.10049312
Rida	4.533171	1.4369047	5.81E-06	0.000575656	0.118421053	0.016216216	0.2952776	0.030926153
AABR07034632.1	5.106504	1.4285604	3.28E-07	5.21E-05	0.118421053	0.010810811	0.31694025	0.02452539
Mgst1	4.793186	1.4229728	1.64E-06	0.000197056	0.25	0.07027027	0.6491868	0.16383113
Mal	6.938259	1.4193871	3.97E-12	2.22E-09	0.157894737	0.005405405	0.3786888	0.012789249
C1qb	2.6824417	1.4067583	0.007308687	0.107608477	0.328947368	0.202702703	0.98077023	0.51806957
Fgb	5.5984726	1.3986365	2.16E-08	5.15E-06	0.171052632	0.021621622	0.40976167	0.052065294
Hamp	7.371455	1.3833972	1.69E-13	1.16E-10	0.210526316	0.013513514	0.4340515	0.02784289
Mt-co2	6.5341425	1.3741462	6.40E-11	2.92E-08	0.934210526	0.843243243	4.0994387	3.029645
Mt-atp6	7.9444423	1.3708024	1.95E-15	1.78E-12	1	0.948648649	5.103018	3.9897194
Thrsp	6.5549674	1.3483629	5.57E-11	2.62E-08	0.144736842	0.005405405	0.3356623	0.013988716
Mafb	5.33592	1.3453135	9.51E-08	1.93E-05	0.184210526	0.02972973	0.46038222	0.07370875
Slf2	6.478106	1.3389175	9.29E-11	4.13E-08	0.210526316	0.024324324	0.4607322	0.046726685
Fam46a	3.576805	1.3231057	0.000347819	0.013427789	0.144736842	0.040540541	0.38282713	0.0917232
Gimap6	4.494592	1.3219941	6.97E-06	0.000649862	0.184210526	0.045945946	0.4055728	0.072311535
Myo1g	4.5653076	1.3188297	4.99E-06	0.000500161	0.25	0.075675676	0.58295107	0.16026014
Ccdc88a	5.8340883	1.3166589	5.41E-09	1.53E-06	0.131578947	0.008108108	0.32722765	0.017718673
Slamf7	5.386514	1.3144388	7.18E-08	1.53E-05	0.236842105	0.051351351	0.5461254	0.10917544
Gc	5.600413	1.3127534	2.14E-08	5.15E-06	0.197368421	0.02972973	0.43141195	0.07430469
Cd8a	4.5862627	1.2953165	4.51E-06	0.000463829	0.276315789	0.089189189	0.7298516	0.22692668
Trex1	5.016202	1.2865195	5.27E-07	7.95E-05	0.171052632	0.02972973	0.40928757	0.06298799
Ugt2b	6.679207	1.2744447	2.40E-11	1.27E-08	0.118421053	0	0.29510814	0
LOC299282	6.2592397	1.2607795	3.87E-10	1.45E-07	0.157894737	0.010810811	0.35931802	0.027058298
Dpp7	3.978467	1.2535763	6.94E-05	0.004224856	0.157894737	0.040540541	0.37817374	0.079237826
Id3	3.8892746	1.2487547	0.000100544	0.005884527	0.144736842	0.035135135	0.39985618	0.09072781
LOC103694857	4.746804	1.2438333	2.07E-06	0.000237545	0.118421053	0.013513514	0.30611736	0.038447455
Cyfip1	5.2433367	1.2432691	1.58E-07	2.79E-05	0.131578947	0.013513514	0.31653696	0.01966688
Sem1	5.3202233	1.2348062	1.04E-07	2.01E-05	0.315789474	0.094594595	0.6859849	0.18450697
Itgb1	4.937162	1.2189974	7.93E-07	0.000107738	0.289473684	0.089189189	0.6358762	0.17575966
Abi3	3.842021	1.2136077	0.000122025	0.006049121	0.223684211	0.078378378	0.52016854	0.16265355
Fyn	4.097591	1.2102158	4.17E-05	0.002854609	0.197368421	0.059459459	0.44722158	0.10935469
Xcl1	3.0480912	1.2021787	0.002303	0.043319514	0.171052632	0.067567568	0.5379321	0.18632524
Spn	4.3575606	1.2009956	1.32E-05	0.001076108	0.236842105	0.075675676	0.5389178	0.14667264
Tf	5.7028365	1.1970682	1.18E-08	2.98E-06	0.736842105	0.364864865	2.11636	1.0251514
Psap	5.0057974	1.195982	5.56E-07	8.32E-05	0.539473684	0.267567568	1.4974904	0.68091404
Lilrb3	5.108005	1.1952412	3.26E-07	5.21E-05	0.144736842	0.018918919	0.36238167	0.041362382
Klrd1	4.5873094	1.1952022	4.49E-06	0.000463829	0.25	0.075675676	0.6091427	0.17092334
Cd2	4.766938	1.1881889	1.87E-06	0.000219726	0.328947368	0.116216216	0.83041775	0.27982822
Vtn	5.4292703	1.1863177	5.66E-08	1.22E-05	0.118421053	0.008108108	0.28005046	0.016724527
Axl	4.924906	1.1719728	8.44E-07	0.000113775	0.131578947	0.016216216	0.30639902	0.0360095
Fgg	4.811274	1.1600618	1.50E-06	0.000184062	0.144736842	0.021621622	0.3399149	0.05358936
Ktn1	3.1326098	1.1564969	0.001732597	0.039404028	0.157894737	0.056756757	0.3970111	0.119092576
Hist1h1e	5.895814	1.1555169	3.73E-09	1.18E-06	0.434210526	0.140540541	1.0699091	0.34763306
Cybb	3.6285582	1.1496143	0.000285009	0.011573461	0.236842105	0.094594595	0.63795835	0.23400648
Ckb	4.718816	1.1478609	2.37E-06	0.000265398	0.210526316	0.051351351	0.48567706	0.10839344
AABR07048474.1	6.2901163	1.1452798	3.17E-10	1.23E-07	0.105263158	0	0.24724653	0
Mt-nd5	5.7306814	1.1353388	1.00E-08	2.57E-06	0.723684211	0.394594595	2.1817467	1.1142244
Art2b	4.97511	1.1300579	6.52E-07	9.41E-05	0.105263158	0.008108108	0.2295873	0.017284147
Mt-nd2	6.130767	1.1266832	8.75E-10	3.00E-07	0.894736842	0.654054054	3.1510286	2.0341868
Gnas-1	4.472821	1.1251279	7.72E-06	0.000705299	0.394736842	0.172972973	0.94346094	0.38297886
Apoe	4.8527546	1.1220999	1.22E-06	0.0001517	0.473684211	0.205405405	1.2874786	0.5502222
Rbp4	4.3777766	1.1145126	1.20E-05	0.000985907	0.157894737	0.032432432	0.370735	0.082069024
Cat	4.2795205	1.113996	1.87E-05	0.001439381	0.157894737	0.035135135	0.36403325	0.06999431
Fam49a	4.498528	1.1076056	6.84E-06	0.000649862	0.171052632	0.037837838	0.37415102	0.066959955
Mid1ip1	2.7498534	1.0954587	0.005962195	0.090539487	0.118421053	0.040540541	0.27696592	0.08600677
Mt-cyb	7.009287	1.0846761	2.40E-12	1.46E-09	0.960526316	0.824324324	4.1308236	3.0068393
Rexo2	5.3114443	1.0686799	1.09E-07	2.06E-05	0.197368421	0.035135135	0.4084505	0.07101512
Srsf6	4.075122	1.0644906	4.60E-05	0.00307462	0.197368421	0.059459459	0.44271177	0.11283774
Serpina1	5.157093	1.0553068	2.51E-07	4.12E-05	0.263157895	0.064864865	0.6174678	0.17288175
Stub1	3.4205835	1.0552142	0.00062487	0.020929953	0.144736842	0.043243243	0.32499945	0.08246286
Psma5	3.8567188	1.0550238	0.000114919	0.006049121	0.263157895	0.102702703	0.6269566	0.22393563
Ssrp1	5.7933254	1.0547771	6.90E-09	1.86E-06	0.223684211	0.037837838	0.44394043	0.075679176
Pik3cd	3.6407447	1.0494634	0.000271851	0.01120515	0.210526316	0.075675676	0.5090206	0.17154622
Skp1	3.6414113	1.0479962	0.000271148	0.01120515	0.263157895	0.110810811	0.61542624	0.23374347
Smpdl3a	4.063858	1.0469127	4.83E-05	0.00318803	0.236842105	0.078378378	0.58355767	0.19218178
Xdh	3.1801033	1.0453252	0.001472225	0.039404028	0.236842105	0.105405405	0.6114706	0.25505704
Mt-atp8	5.282338	1.0399909	1.28E-07	2.36E-05	0.394736842	0.135135135	0.9027668	0.31273255
Pltp	4.738196	1.0387647	2.16E-06	0.000244568	0.289473684	0.091891892	0.753002	0.23829585
Pdia3	4.53016	1.0369707	5.89E-06	0.000580426	0.434210526	0.194594595	1.0707273	0.46429655
Rack1	3.4700541	1.032873	0.000520353	0.018466201	0.328947368	0.162162162	0.80785954	0.36996666
Rpl36	5.3290567	1.0314932	9.87E-08	1.95E-05	0.644736842	0.340540541	1.9447472	0.9683944
Hsp90ab1	4.745499	1.0293133	2.08E-06	0.000237545	0.552631579	0.278378378	1.4944174	0.7277638
Cd5l	3.1947367	1.0270606	0.001399585	0.038108554	0.171052632	0.062162162	0.42942804	0.15224984
Ly6e	3.4526637	1.0191578	0.000555081	0.019299909	0.197368421	0.072972973	0.47811103	0.15981568
Itih4	4.0326667	1.0177892	5.51E-05	0.003570693	0.131578947	0.027027027	0.31629255	0.059388768
Mdh1	4.4236717	1.0109901	9.70E-06	0.000831186	0.184210526	0.045945946	0.39826882	0.08284251
Lrp1	4.5112076	1.0084532	6.45E-06	0.00062728	0.289473684	0.097297297	0.7145531	0.2430816
Rps28	4.5545425	1.0070959	5.25E-06	0.000523279	0.605263158	0.362162162	1.8796849	1.0361195
Dmpk	5.3301563	1.0069679	9.81E-08	1.95E-05	0.105263158	0.005405405	0.2480006	0.015946532
Adh6	4.2198315	1.0061983	2.44E-05	0.001827636	0.118421053	0.018918919	0.3028422	0.054571956
Parp1	3.1233706	1.0040886	0.001787924	0.039404028	0.118421053	0.035135135	0.26976886	0.05956472
Rpl10a	5.3122315	1.0034252	1.08E-07	2.06E-05	0.513157895	0.218918919	1.3357117	0.55633396
Slfn5	4.965578	0.9997683	6.85E-07	9.63E-05	0.289473684	0.083783784	0.64187443	0.19492103
Vsig4	4.4956293	0.999679	6.94E-06	0.000649862	0.118421053	0.016216216	0.28423667	0.040644288
Rpp21	2.827585	0.9958208	0.004690056	0.076482452	0.157894737	0.064864865	0.38658315	0.12818779
Gstm1	3.844118	0.9956677	0.000120987	0.006049121	0.171052632	0.048648649	0.37358686	0.09971804
Mrps14	2.9822638	0.9946536	0.002861252	0.052459482	0.105263158	0.02972973	0.24075408	0.060525842
Psma6	2.7709193	0.9844362	0.005589827	0.086400657	0.223684211	0.110810811	0.5504954	0.24387279
Aga	3.1207669	0.98052293	0.001803808	0.039404028	0.118421053	0.035135135	0.29185304	0.06519497
Gimap5	3.56854	0.97797585	0.000358976	0.013697721	0.184210526	0.062162162	0.41523752	0.1272988
Cep295	3.2883298	0.9753906	0.001007837	0.030081468	0.131578947	0.037837838	0.30040714	0.08466955
Cd68	4.855796	0.97040117	1.20E-06	0.00015053	0.25	0.064864865	0.56294554	0.16578229
Tmem256	2.680771	0.96789074	0.007345272	0.107974247	0.105263158	0.035135135	0.25975376	0.07026393
Pip5k1c	3.4801536	0.96405286	0.000501126	0.017994597	0.131578947	0.035135135	0.32779816	0.081947066
Rpl21-3	4.5981374	0.96306455	4.26E-06	0.000443714	0.605263158	0.345945946	1.9601775	1.0649735
Glul	2.4567094	0.95930994	0.014021604	0.165779514	0.197368421	0.102702703	0.5241345	0.23223698
Prdx1	3.7077277	0.9585518	0.000209127	0.009050815	0.276315789	0.113513514	0.62849784	0.2540446
Rras	3.828152	0.9582991	0.000129109	0.00607816	0.131578947	0.02972973	0.29648647	0.060200017
Rpl17	4.0415382	0.95785373	5.31E-05	0.003451824	0.618421053	0.416216216	2.11403	1.2984433
Luc7l3	2.6115842	0.95598966	0.00901238	0.128661111	0.144736842	0.059459459	0.333501	0.12488267
Rpl28	5.1772933	0.9517127	2.25E-07	3.82E-05	0.5	0.210810811	1.2642516	0.5360088
Stoml2	4.816859	0.95037764	1.46E-06	0.000180332	0.144736842	0.021621622	0.27280298	0.04316982
Dpy19l1	4.342037	0.9493726	1.41E-05	0.001132509	0.105263158	0.013513514	0.24729992	0.02705074
Rpl32	4.579494	0.94807	4.66E-06	0.000476119	0.539473684	0.267567568	1.5408056	0.756606
Cst3	4.0268617	0.9475492	5.65E-05	0.003645609	0.421052632	0.213513514	1.1172161	0.53620315
Limd2	4.0111976	0.94686687	6.04E-05	0.003821263	0.394736842	0.186486486	0.9907553	0.45241243
Itgal	3.4173048	0.9448311	0.000632444	0.02114061	0.263157895	0.116216216	0.63268095	0.26210424
Rpl14	5.3781743	0.94362533	7.52E-08	1.59E-05	0.671052632	0.337837838	2.1291118	1.0596633
Pabpc1	4.8560038	0.94277215	1.20E-06	0.00015053	0.684210526	0.435135135	2.1040256	1.2293123
Rpl23a	4.2395763	0.94062716	2.24E-05	0.001713001	0.473684211	0.235135135	1.3479401	0.66460305
Ifi27	5.0554104	0.93601996	4.29E-07	6.68E-05	0.184210526	0.032432432	0.41372627	0.0855635
Ly86	3.604965	0.9356185	0.000312195	0.012399192	0.118421053	0.027027027	0.30281416	0.06433018
Mt-co3	5.8875213	0.9326602	3.92E-09	1.20E-06	0.986842105	0.959459459	4.606391	3.8718395
Mrpl58	4.3259716	0.93100697	1.52E-05	0.001189288	0.118421053	0.018918919	0.25452256	0.02403046
Eif2s2	2.8177283	0.92980856	0.004836473	0.078016406	0.223684211	0.110810811	0.54186004	0.23458974
Hnrnpa1	3.0087028	0.9256303	0.002623656	0.048810681	0.197368421	0.086486486	0.44742617	0.16663368
Fam98c	2.3787422	0.9208593	0.017371814	0.191472579	0.105263158	0.040540541	0.25240546	0.07702431
Rpl18a	4.5120664	0.9180632	6.42E-06	0.00062728	0.697368421	0.456756757	2.4620426	1.4922377
Bin2	4.967317	0.91626906	6.79E-07	9.62E-05	0.289473684	0.083783784	0.590548	0.17833847
Mark2	2.2145681	0.9156779	0.026789716	0.191472579	0.157894737	0.078378378	0.398515	0.18177004
Hcst	3.0241807	0.91462547	0.002493076	0.046486542	0.328947368	0.181081081	0.8732817	0.45086974
Eef1g	2.8058484	0.91416746	0.005018431	0.080129242	0.315789474	0.183783784	0.81948525	0.43660828
Esco1	3.3803968	0.9123606	0.000723812	0.023432711	0.144736842	0.043243243	0.33633265	0.09795662
Atp5f1d	3.5501542	0.9094972	0.000385006	0.014390462	0.223684211	0.086486486	0.4908433	0.17630857
Romo1	3.3442411	0.9093055	0.00082508	0.025797084	0.171052632	0.059459459	0.38397652	0.12178394
Foxn3	3.9382806	0.9074562	8.21E-05	0.004890159	0.157894737	0.040540541	0.36187926	0.084118545
Zufsp	4.216497	0.9027561	2.48E-05	0.001845144	0.131578947	0.024324324	0.30590954	0.052452814
Nme2	3.4920719	0.9007722	0.000479289	0.017248127	0.210526316	0.078378378	0.4314755	0.15422168
Zfp384	3.5875392	0.8976351	0.000333814	0.013098147	0.105263158	0.021621622	0.24227701	0.045588046
Eif3d	2.888288	0.8948677	0.003873451	0.067985894	0.144736842	0.051351351	0.30317903	0.12099058
Atp6ap1	2.035237	0.89141506	0.041827036	0.264572092	0.171052632	0.094594595	0.41037726	0.20342334
Ikzf3	2.7948303	0.8910885	0.005192694	0.081775429	0.118421053	0.040540541	0.25597674	0.07110786
Dclre1a	4.6360173	0.8905146	3.55E-06	0.000374448	0.131578947	0.018918919	0.29046583	0.045317307
Atp2b4	2.8098228	0.8856041	0.004956878	0.079550341	0.118421053	0.040540541	0.27790326	0.07821208
Rps23	4.403635	0.88201845	1.06E-05	0.00089322	0.631578947	0.386486486	2.0420892	1.1804199
Sub1	3.532525	0.88165355	0.000411611	0.015177939	0.368421053	0.189189189	0.96073884	0.4790542
Ndufb2	4.312977	0.8810322	1.61E-05	0.001249516	0.263157895	0.086486486	0.5787956	0.19283019
Zfp706	3.0906327	0.8808092	0.001997305	0.039404028	0.25	0.116216216	0.5681586	0.24841928
Etnk1	2.9572105	0.8801431	0.003104361	0.056289224	0.131578947	0.043243243	0.31069562	0.10192498
Rpl32-1	4.123648	0.8777393	3.73E-05	0.002587769	0.25	0.086486486	0.5278371	0.17689686
Klre1	4.9728703	0.8776765	6.60E-07	9.43E-05	0.157894737	0.024324324	0.3045516	0.051398236
Rpl4	4.7875457	0.8743968	1.69E-06	0.000201205	0.513157895	0.221621622	1.4225564	0.64108163
Metap2	3.5653615	0.873055	0.000363355	0.01373733	0.171052632	0.054054054	0.34752545	0.10385369
Itih3	3.9836206	0.8724026	6.79E-05	0.004183601	0.131578947	0.027027027	0.30992994	0.065027304
Bod1l1	2.1329973	0.8723808	0.032924956	0.217027583	0.118421053	0.054054054	0.32415986	0.1224181
Rpl6	4.21564	0.8688119	2.49E-05	0.001845144	0.473684211	0.232432432	1.2395229	0.60126126
Arhgap17	2.8745193	0.868735	0.00404643	0.070420734	0.131578947	0.045945946	0.32090884	0.103730865
Rpl27a	4.891032	0.8684006	1.00E-06	0.000133038	0.605263158	0.286486486	1.7465696	0.85009825
AABR07007675.1	4.692709	0.8670176	2.70E-06	0.000297585	0.223684211	0.056756757	0.45195898	0.12175792
Xrn2	3.393107	0.8669801	0.000691047	0.022684539	0.157894737	0.051351351	0.3348157	0.095200926
Tmem176a	3.5481374	0.86492276	0.000387966	0.014468218	0.171052632	0.054054054	0.4135317	0.13130975
Zeb2	2.1638827	0.8647931	0.030473355	0.205395406	0.157894737	0.078378378	0.40108275	0.20171821
Lck	3.6710296	0.8605912	0.000241575	0.010266018	0.315789474	0.140540541	0.80283093	0.35666877
Ankrd11	3.2919137	0.85889524	0.000995081	0.029834739	0.263157895	0.118918919	0.65125823	0.2822753
Yaf2	3.026942	0.8572603	0.002470413	0.046221181	0.105263158	0.02972973	0.26223502	0.06304794
Tmco1	2.9234896	0.8572206	0.003461318	0.062009634	0.171052632	0.07027027	0.40731144	0.14730589
Ltn1	4.486244	0.85683376	7.25E-06	0.000669756	0.118421053	0.016216216	0.2454522	0.036108825
Map1lc3a	4.1471133	0.8522956	3.37E-05	0.002368535	0.171052632	0.043243243	0.3698582	0.089224696
Mx1	4.2109118	0.85184664	2.54E-05	0.001875743	0.131578947	0.024324324	0.28012207	0.053360246
Edf1	3.8338017	0.85181457	0.000126178	0.006049121	0.289473684	0.118918919	0.64606327	0.25752786
Lsm12	2.769668	0.8506834	0.005611343	0.086570493	0.157894737	0.064864865	0.36943397	0.13567375
Psmd13	2.6079094	0.84789324	0.009109705	0.129042391	0.118421053	0.043243243	0.26981014	0.09038328
Rps12	4.4731216	0.8474471	7.71E-06	0.000705299	0.486842105	0.216216216	1.2267997	0.5752032
AABR07062183.1	4.7597427	0.8469817	1.94E-06	0.000226092	0.118421053	0.013513514	0.26230732	0.031192897
Cd48	3.6054168	0.84284854	0.000311652	0.012399192	0.342105263	0.167567568	0.8227577	0.37992916
Atp5i	3.5017858	0.842469	0.000462151	0.016815344	0.289473684	0.12972973	0.6700158	0.29487336
Dcaf11	3.1699152	0.84143794	0.001524834	0.039404028	0.171052632	0.062162162	0.38636696	0.13994433
Add3	2.898159	0.8405045	0.003753602	0.066378218	0.131578947	0.045945946	0.3134428	0.09772611
Tecr	2.555993	0.8396748	0.010588522	0.138767743	0.171052632	0.078378378	0.4109386	0.17508143
Cfdp1	2.8248153	0.83670545	0.004730789	0.077032235	0.118421053	0.040540541	0.2842192	0.07767807
Rpl5	4.0619507	0.83359784	4.87E-05	0.003201338	0.381578947	0.17027027	0.8974936	0.402968
Myof	4.08209	0.8328955	4.46E-05	0.003008306	0.105263158	0.016216216	0.22970863	0.02936122
Srp19	3.3358057	0.8323997	0.000850526	0.026342279	0.131578947	0.037837838	0.28448015	0.07265793
Polr3k	3.575409	0.8281233	0.000349681	0.013468043	0.105263158	0.021621622	0.24068452	0.045693442
Npm1	3.4231336	0.82790226	0.000619037	0.020819379	0.434210526	0.232432432	1.0947256	0.58912
Nmt1	3.6272242	0.8263575	0.000286485	0.011604743	0.131578947	0.032432432	0.29674926	0.070865065
Leng8	3.526608	0.8250082	0.000420919	0.015451874	0.171052632	0.054054054	0.41966435	0.13543215
AC142181.1	2.9890823	0.8240623	0.002798168	0.051417514	0.236842105	0.108108108	0.6013238	0.28039834
Cast	2.9736037	0.8239854	0.002943249	0.053723279	0.25	0.118918919	0.584432	0.2745903
Tmsb15b2	4.7937684	0.8210993	1.64E-06	0.000197056	0.157894737	0.027027027	0.3086288	0.053397972
Rbbp7	4.7966905	0.81935483	1.61E-06	0.00019651	0.171052632	0.032432432	0.33096012	0.061319016
Tpt1	4.6434507	0.8181322	3.43E-06	0.00036591	0.605263158	0.302702703	1.6362193	0.8442317
Cd300le	3.6115315	0.8171006	0.000304394	0.012230271	0.184210526	0.059459459	0.45400238	0.14776403
RGD1311703	3.8198938	0.8167532	0.000133509	0.00625553	0.184210526	0.056756757	0.40480208	0.1174934
Atp5mc1	2.894398	0.81482923	0.003798864	0.06696621	0.184210526	0.078378378	0.43344432	0.17229438
Rps15a	3.449482	0.8124227	0.000561663	0.01944656	0.486842105	0.286486486	1.4055239	0.8126166
Slc44a2	4.7054152	0.81178826	2.53E-06	0.000281526	0.276315789	0.081081081	0.5859124	0.19855946
Rpl11	2.7435622	0.81111795	0.006077655	0.09195318	0.513157895	0.362162162	1.6069962	1.0776708
Setx	1.9827025	0.8102822	0.047400665	0.294503714	0.105263158	0.048648649	0.28186002	0.10692135
Atp5mc2	2.6838272	0.80975896	0.007278472	0.107259635	0.302631579	0.172972973	0.7092259	0.38056713
Stk38	2.3307729	0.8096168	0.019765336	0.191472579	0.184210526	0.094594595	0.45704794	0.22075734
Cytip	2.7608824	0.8084791	0.005764542	0.088518823	0.131578947	0.048648649	0.30869648	0.0978912
Prpf8	2.0809352	0.80508125	0.037439833	0.242511027	0.105263158	0.045945946	0.2758973	0.106222786
Anapc11	3.678727	0.80327517	0.000234401	0.010038962	0.171052632	0.051351351	0.37156078	0.1115045
Trappc6a	3.2691033	0.803023	0.001078889	0.031628182	0.118421053	0.032432432	0.24309443	0.053993396
AABR07065438.1	3.8676226	0.8027583	0.000109902	0.006049121	0.25	0.091891892	0.53215986	0.19897722
Sh2d1a	3.6688864	0.8008695	0.000243609	0.010325767	0.131578947	0.032432432	0.2700962	0.05844994
Ly49si1	3.7783475	0.8003758	0.000157872	0.007192163	0.118421053	0.024324324	0.2860805	0.061103202
Cox4i1	3.8722153	0.7974818	0.000107851	0.006049121	0.5	0.281081081	1.3700596	0.7461917
Itgb2	3.1498268	0.79686177	0.001633673	0.039404028	0.421052632	0.251351351	1.0837873	0.60864913
Rpl35	4.011591	0.7954312	6.03E-05	0.003821263	0.631578947	0.421621622	2.0776715	1.3026624
Slc25a5	3.6052797	0.79445565	0.000311817	0.012399192	0.447368421	0.243243243	1.1207945	0.59828293
Ctbp1	3.2724965	0.7934452	0.001066022	0.031532016	0.184210526	0.07027027	0.38087872	0.12599774
Nono	3.6407447	0.7923916	0.000271851	0.01120515	0.210526316	0.075675676	0.45779878	0.1544983
Rps5	3.9171934	0.79082817	8.96E-05	0.00528075	0.539473684	0.313513514	1.6112406	0.90548843
Id2	3.9608166	0.7906116	7.47E-05	0.004499691	0.473684211	0.245945946	1.2134162	0.6241226
Rps2	4.072696	0.7905976	4.65E-05	0.003094247	0.657894737	0.427027027	2.1662996	1.3443087
Fgl2	3.9642189	0.78893656	7.36E-05	0.004452313	0.486842105	0.245945946	1.266927	0.65750325
Cd69	2.6085207	0.7867251	0.009093451	0.129034426	0.131578947	0.051351351	0.28211182	0.10072857
Dock8	2.5070791	0.78592867	0.01217335	0.150748639	0.171052632	0.081081081	0.42051682	0.1791308
Ncl	3.149231	0.78530824	0.001637007	0.039404028	0.407894737	0.224324324	1.0231347	0.5765339
Ulk2	4.960563	0.7842492	7.03E-07	9.80E-05	0.105263158	0.008108108	0.22302993	0.018509617
Aprt	2.2972808	0.7823143	0.021602756	0.191472579	0.263157895	0.156756757	0.6171875	0.34557828
AABR07001382.1	3.3378465	0.7802028	0.000844304	0.026198913	0.144736842	0.043243243	0.34891564	0.110082164
Atp13a2	3.266441	0.7791992	0.001089084	0.031865682	0.118421053	0.032432432	0.2803075	0.06766885
Ddb1	3.5996695	0.7775987	0.000318622	0.01259629	0.105263158	0.021621622	0.20993774	0.034575127
Rpl30	3.1996763	0.7772441	0.00137582	0.037523618	0.342105263	0.178378378	0.8185518	0.42174414
Samhd1	2.3073545	0.7763432	0.021035062	0.191472579	0.105263158	0.040540541	0.26989755	0.10552432
Ctcf	2.6161537	0.7757902	0.008892653	0.127172672	0.171052632	0.075675676	0.3774416	0.16409336
Glud1	2.044966	0.7757166	0.040858221	0.260044232	0.131578947	0.064864865	0.28647885	0.11939191
LOC108352650	4.223018	0.77538997	2.41E-05	0.001815207	0.671052632	0.416216216	2.0803356	1.2434428
Atp5h	3.2377038	0.77435416	0.001204958	0.033660914	0.328947368	0.17027027	0.7835028	0.39087003
Rpl19	3.7386088	0.774341	0.000185041	0.008029526	0.565789474	0.348648649	1.6396742	0.97403806
Pum2	2.5659232	0.7697351	0.010290157	0.13741168	0.184210526	0.089189189	0.42654505	0.18456188
Caap1	4.772681	0.7673865	1.82E-06	0.000215087	0.118421053	0.013513514	0.23387174	0.027682975
LOC100360841	3.8426266	0.7647806	0.000121725	0.006049121	0.5	0.278378378	1.2941325	0.70203567
Ifi27l2b	4.34476	0.7643839	1.39E-05	0.001124037	0.565789474	0.302702703	1.5867236	0.85227215
Prpf40a	2.37712	0.7635586	0.017448406	0.191472579	0.236842105	0.127027027	0.55258876	0.29564634
Rpl24	3.3880618	0.7631132	0.000703884	0.022922933	0.473684211	0.27027027	1.3084416	0.7444927
Lmo2	3.7483149	0.7626571	0.000178027	0.007745577	0.197368421	0.062162162	0.44533977	0.1562483
Rps27	3.8083105	0.7621571	0.000139919	0.006500328	0.802631579	0.672972973	3.0868244	2.3508475
Klf13	4.5738487	0.7619556	4.79E-06	0.000486117	0.302631579	0.102702703	0.6309747	0.22373077
Leprot	2.5986662	0.7618863	0.009358673	0.132113936	0.144736842	0.059459459	0.31305504	0.12328548
Sfpq	3.5327837	0.7603155	0.000411209	0.015177939	0.236842105	0.091891892	0.50848556	0.20424458
Eif3g	3.0859697	0.758072	0.002028896	0.039404028	0.184210526	0.072972973	0.39115125	0.14686313
Rplp0	3.9241385	0.7574606	8.70E-05	0.005158047	0.723684211	0.562162162	2.5775774	1.813001
Lat	3.1127284	0.75617933	0.001853666	0.039404028	0.236842105	0.105405405	0.5514713	0.24241589
Eef1a1	4.1460023	0.754878	3.38E-05	0.002368535	0.539473684	0.289189189	1.5803008	0.8506177
Rpsa	4.11981	0.7547929	3.79E-05	0.002620201	0.460526316	0.227027027	1.1979493	0.5922099
Rps24	4.3805103	0.7531156	1.18E-05	0.00097851	0.618421053	0.345945946	1.931335	1.071568
Slc35c2	2.3201025	0.75267047	0.020335339	0.191472579	0.105263158	0.040540541	0.22873622	0.084424995
Rpl41	5.1057835	0.75011235	3.29E-07	5.21E-05	0.828947368	0.521621622	2.7376645	1.6625522
Scp2	2.940865	0.74892294	0.003272972	0.058956512	0.197368421	0.086486486	0.42316705	0.17367278
Arhgef1	2.8616486	0.74457717	0.004214439	0.072349337	0.355263158	0.202702703	0.85652876	0.4792525
Dnajc19	3.477604	0.7401676	0.000505917	0.018087623	0.131578947	0.035135135	0.27865416	0.07236524
Atp5f1b	3.271228	0.73895407	0.001070815	0.031543172	0.434210526	0.240540541	1.0503161	0.58884937
Hnrnph1	3.210571	0.7382148	0.001324715	0.036310446	0.144736842	0.045945946	0.32572642	0.10802247
Amd1	3.550423	0.7357456	0.000384613	0.014390462	0.157894737	0.045945946	0.34469017	0.11592095
S100a6	2.8455584	0.7344162	0.004433362	0.073722018	0.289473684	0.154054054	0.78426623	0.41526967
Ptprc	3.7713914	0.7342595	0.00016234	0.007334729	0.671052632	0.478378378	2.0124533	1.335366
Mrpl57	2.9790523	0.73291534	0.002891414	0.052894542	0.236842105	0.108108108	0.5462576	0.26162827
Emp3	3.102067	0.73152065	0.001921745	0.039404028	0.276315789	0.132432432	0.6769846	0.32262242
Ccr5	2.2238705	0.72878456	0.026157162	0.191472579	0.105263158	0.043243243	0.24419725	0.08530139
S100a10	3.351145	0.7277946	0.000804781	0.025600451	0.368421053	0.189189189	0.94420516	0.49029312
Clec4a1	4.2319617	0.72763133	2.32E-05	0.001755718	0.118421053	0.018918919	0.24969158	0.043682065
Kansl3	3.345944	0.7273516	0.00082003	0.025732136	0.105263158	0.024324324	0.22583495	0.052197274
Psmd6	3.884277	0.7261915	0.000102635	0.005985575	0.144736842	0.035135135	0.30037946	0.06697091
Rsf1	2.78589	0.7243034	0.005338097	0.083213588	0.171052632	0.07027027	0.37248853	0.1589984
Gvin1	2.0881119	0.7223153	0.036787739	0.238945955	0.184210526	0.102702703	0.41208133	0.2123901
Atrx-1	4.3152137	0.7218874	1.59E-05	0.001242792	0.105263158	0.013513514	0.22394718	0.030426783
Ddx39b	2.8205183	0.72153485	0.004794613	0.077686906	0.236842105	0.113513514	0.5260629	0.2540001
Atp1a1	4.097124	0.71952087	4.18E-05	0.002854609	0.25	0.086486486	0.51226884	0.18048175
Ing2	2.0882883	0.71912	0.036771829	0.238938351	0.105263158	0.045945946	0.29676962	0.114596404
Tmed7	2.758558	0.716257	0.005805701	0.088984679	0.131578947	0.048648649	0.28178322	0.093433924
Hnrnpd	2.8325474	0.7145673	0.00461787	0.075856375	0.381578947	0.216216216	0.92566836	0.5365118
Aldh2	2.5153615	0.71449554	0.01189104	0.149510735	0.105263158	0.037837838	0.26570487	0.08352619
Klf3	2.108128	0.7143713	0.035019914	0.229183251	0.197368421	0.110810811	0.51023513	0.2702541
Araf	3.7840788	0.7142651	0.000154279	0.007047977	0.118421053	0.024324324	0.23968026	0.049113486
B4galnt1	1.9851087	0.70971733	0.047132374	0.293135149	0.105263158	0.048648649	0.23628077	0.08635606
Dnm2	2.3867035	0.70861995	0.017000192	0.191472579	0.184210526	0.091891892	0.44271532	0.21561426
Tomm7	3.3101804	0.707195	0.000932359	0.02818671	0.302631579	0.145945946	0.70177644	0.3262276
LOC100359922	3.4945633	0.705676	0.000474838	0.01716305	0.5	0.297297297	1.515728	0.8755643
Rpl27	4.0142436	0.70369047	5.96E-05	0.003821263	0.605263158	0.356756757	1.8043569	1.0505844
AABR07021544.1	2.558225	0.7032976	0.010520801	0.138379996	0.131578947	0.051351351	0.278859	0.10927569
Phf14	2.90404	0.7029381	0.003683809	0.065354824	0.144736842	0.051351351	0.32867822	0.12794028
Gimap7	3.2973683	0.70279443	0.000975955	0.02934287	0.223684211	0.089189189	0.48768565	0.20945585
Ncor1	3.3013637	0.70263094	0.000962161	0.029034307	0.368421053	0.194594595	0.8938877	0.46683854
AABR07060872.1	3.3869166	0.69870764	0.000706829	0.022973329	0.355263158	0.175675676	0.91676605	0.4756366
Sars	3.0046039	0.6973437	0.00265927	0.049305924	0.105263158	0.02972973	0.23134969	0.05565986
Prkcsh	2.784579	0.6965605	0.005359726	0.083471636	0.171052632	0.072972973	0.36551586	0.14092907
Cuta	3.1906	0.69599545	0.001419778	0.038467327	0.171052632	0.062162162	0.35142335	0.12639669
Rpl13	4.209021	0.6957351	2.56E-05	0.001883061	0.631578947	0.37027027	2.1032934	1.210403
Gimap4	2.6086686	0.6949613	0.009089523	0.129034426	0.223684211	0.113513514	0.5312477	0.26427117
Hspd1	2.7724214	0.6941851	0.005564097	0.086285124	0.144736842	0.056756757	0.2844924	0.09634516
Paip1	2.8792472	0.6931307	0.003986258	0.069594484	0.131578947	0.045945946	0.2848653	0.091574974
Ptpn18	3.2700317	0.6920026	0.001075354	0.031580846	0.328947368	0.167567568	0.8148637	0.40992072
Upf2	2.738112	0.6915578	0.006179304	0.093233792	0.184210526	0.081081081	0.42822254	0.19103876
AABR07062466.1	2.4040945	0.6914706	0.016212589	0.187110341	0.276315789	0.162162162	0.6891691	0.38906774
Hypk	2.66392	0.691059	0.007723596	0.112675442	0.184210526	0.083783784	0.4279133	0.18993376
Hint2	2.228868	0.6905133	0.025822695	0.191472579	0.105263158	0.043243243	0.24985339	0.086817704
Ptprcap	3.4508364	0.6860226	0.000558852	0.019390044	0.342105263	0.164864865	0.8751211	0.44268417
Psma3	2.3202922	0.68594676	0.020325077	0.191472579	0.197368421	0.105405405	0.47698656	0.24066894
Cab39	3.282445	0.6828811	0.00102911	0.030550088	0.184210526	0.067567568	0.38335946	0.13836741
RT1-T24-3	3.2342844	0.68013436	0.00121948	0.033877639	0.25	0.108108108	0.5885665	0.27455434
Cbfb	2.165914	0.68004084	0.030317759	0.204808541	0.131578947	0.062162162	0.2780468	0.1140555
Swi5	2.3343723	0.67976445	0.019576236	0.191472579	0.184210526	0.094594595	0.3804871	0.17871994
Ddost	3.0938554	0.67794394	0.001975738	0.039404028	0.157894737	0.056756757	0.3006958	0.10118872
Snx2	2.2340977	0.67738867	0.025476646	0.191472579	0.131578947	0.059459459	0.30818844	0.13112418
Rbm4	2.2138755	0.6765543	0.026837343	0.191472579	0.105263158	0.043243243	0.2566237	0.09605091
LOC108349548	2.2921927	0.67508924	0.021894528	0.191472579	0.184210526	0.097297297	0.41740116	0.19928366
Brd1	3.0478578	0.6749826	0.00230479	0.043319514	0.118421053	0.035135135	0.25585997	0.07692328
Naca	2.6537871	0.6739496	0.0079594	0.115229137	0.355263158	0.213513514	0.8425049	0.49209377
Msn	3.1400747	0.6736015	0.001689047	0.039404028	0.539473684	0.32972973	1.4095472	0.8831955
Snrnp70	3.5300205	0.6708049	0.000415527	0.015288062	0.368421053	0.178378378	0.8446472	0.42453286
Eif1a	2.4002187	0.66815805	0.016385282	0.188788686	0.131578947	0.056756757	0.28378618	0.106019765
Hmg20b	2.7648456	0.66698855	0.005694973	0.087778379	0.118421053	0.040540541	0.2680782	0.08500322
Tmed9	3.5855618	0.66487956	0.000336353	0.013139349	0.131578947	0.032432432	0.24552289	0.06682491
Hdlbp	3.2911584	0.6645336	0.000997757	0.029834739	0.157894737	0.051351351	0.3449007	0.11836598
Mbd2	3.0517452	0.66379064	0.002275151	0.042958824	0.171052632	0.064864865	0.37753808	0.14391181
AABR07039345.1	3.3521066	0.6637674	0.000801992	0.025561152	0.157894737	0.051351351	0.31496254	0.09814435
Icam2	3.6923862	0.66268593	0.00022216	0.009539534	0.302631579	0.127027027	0.706241	0.3185339
Pfdn5	2.0485086	0.6613511	0.040510175	0.25809106	0.210526316	0.124324324	0.506726	0.27824113
Bola2	2.9031487	0.6610925	0.003694311	0.065470524	0.289473684	0.151351351	0.6526063	0.33729097
Epsti1	2.4776042	0.6603375	0.013226778	0.157286643	0.131578947	0.054054054	0.2799873	0.10995287
Rpl22	3.459573	0.65902054	0.000541033	0.01901244	0.315789474	0.145945946	0.6829096	0.32768926
Rps8	4.1180363	0.6580443	3.82E-05	0.002629394	0.565789474	0.289189189	1.4734251	0.7921196
LOC103693430	3.45414	0.65755403	0.000552051	0.019299909	0.236842105	0.097297297	0.46777943	0.18341184
AABR07028902.1	3.4925883	0.6562465	0.000478363	0.017248127	0.144736842	0.040540541	0.30506793	0.09230781
Bckdha	3.7885926	0.65555984	0.000151503	0.00694045	0.105263158	0.018918919	0.19048086	0.031587407
Cnpy2	2.2953603	0.6551582	0.021712479	0.191472579	0.118421053	0.048648649	0.24352105	0.10135258
Smc6	2.0746953	0.65322465	0.038014773	0.245365369	0.131578947	0.064864865	0.32311854	0.14153902
Taf1d	2.3277512	0.6508765	0.019925325	0.191472579	0.105263158	0.040540541	0.22684179	0.08288246
Skap1	2.47679	0.6485392	0.013256991	0.157418392	0.157894737	0.072972973	0.32369795	0.13232143
Polr2c	2.8650641	0.6478832	0.004169247	0.071798361	0.131578947	0.045945946	0.2660659	0.08987805
Rpl29	3.8483818	0.64767456	0.000118901	0.006049121	0.460526316	0.216216216	1.1366493	0.58601624
Copz1	2.9169254	0.64681834	0.003535003	0.063260779	0.171052632	0.067567568	0.35028583	0.14110988
Spcs1	2.4121327	0.64676195	0.015859509	0.183679914	0.184210526	0.091891892	0.38122666	0.17833655
Serf2	2.9140427	0.6463874	0.003567812	0.063778513	0.578947368	0.402702703	1.6405437	1.1069335
RT1-M3-1	2.155859	0.64589614	0.031094684	0.207289489	0.118421053	0.054054054	0.25604376	0.094359465
Scand1	3.345468	0.6456144	0.000821438	0.025732136	0.25	0.108108108	0.58211905	0.24968784
Csk	2.751656	0.6455158	0.005929474	0.090125813	0.25	0.12972973	0.558289	0.27461234
Commd4	2.9814994	0.6448406	0.002868406	0.052532086	0.171052632	0.067567568	0.37423816	0.13965854
Uqcrh	3.2112746	0.6439555	0.001321476	0.036310446	0.342105263	0.172972973	0.77183217	0.4044739
Rpl37a	3.6749227	0.6435429	0.000237921	0.01016326	0.618421053	0.4	1.8412416	1.1573721
Zfp36l1	2.6853173	0.6425097	0.0072461	0.106878355	0.236842105	0.118918919	0.51195997	0.2610043
Mrpl34	2.3520944	0.6415902	0.01866804	0.191472579	0.118421053	0.048648649	0.24885617	0.09348942
Rpl37	2.324572	0.64156616	0.020094847	0.191472579	0.197368421	0.102702703	0.42763218	0.21890464
LOC103694872	2.2263691	0.6387625	0.025989464	0.191472579	0.105263158	0.043243243	0.24048539	0.0871659
Polr2g	2.8237798	0.63834924	0.004746098	0.07720507	0.171052632	0.07027027	0.3597382	0.14634785
Myl12b	2.8223627	0.6376583	0.004767123	0.077465589	0.578947368	0.437837838	1.6762792	1.2008247
Selenoh	2.6677237	0.63698304	0.007636702	0.111539257	0.157894737	0.067567568	0.35062462	0.13324012
Unc119	1.9676639	0.6367304	0.049106723	0.302929172	0.157894737	0.086486486	0.3774654	0.18925393
Rps4x-1	4.144567	0.63601786	3.40E-05	0.002372521	0.460526316	0.208108108	1.1387748	0.5550958
Cebpg	3.5407403	0.6347374	0.000399006	0.014812764	0.118421053	0.027027027	0.2591846	0.06988681
Mt-co1	4.2072997	0.63450354	2.58E-05	0.001889027	1	0.997297297	5.2170463	4.8471713
Mink1	3.2504683	0.63403416	0.001152151	0.032782483	0.118421053	0.032432432	0.23166156	0.0573072
Smarca4	3.5870018	0.6338962	0.000334502	0.013098147	0.157894737	0.045945946	0.30925623	0.09437625
Cnbp	2.5444238	0.63215566	0.010945819	0.141410005	0.236842105	0.121621622	0.5015227	0.26396582
Rps11	3.923724	0.63127744	8.72E-05	0.005158047	0.513157895	0.27027027	1.4333888	0.7794087
Tbx21	3.5693436	0.63058746	0.000357877	0.013687536	0.105263158	0.021621622	0.198838	0.039812576
Pbrm1	3.3882573	0.6289191	0.000703382	0.022922933	0.118421053	0.02972973	0.2320505	0.05850234
Rbx1	1.9717609	0.628127	0.04863691	0.301274054	0.131578947	0.067567568	0.29540145	0.1308754
Cox7c	2.5068283	0.6274794	0.012181986	0.150748639	0.342105263	0.213513514	0.87190294	0.5255561
Rpl23	3.9140053	0.61929244	9.08E-05	0.005331888	0.657894737	0.394594595	1.9498476	1.1712921
Luc7l2	2.6391263	0.6191007	0.008311998	0.119806418	0.157894737	0.067567568	0.35097334	0.14028926
Rpl31	3.7961683	0.61842185	0.00014695	0.006769565	0.605263158	0.356756757	1.7878131	1.057255
Rpl26	3.1319132	0.618112	0.001736712	0.039404028	0.434210526	0.251351351	1.1553568	0.6786316
Ndufa10l1-1	2.9090514	0.61382043	0.003625272	0.064455375	0.118421053	0.037837838	0.24869142	0.07577789
Gsn	3.388103	0.61321104	0.000703779	0.022922933	0.171052632	0.056756757	0.34675738	0.12210401
Fibp	3.4036667	0.6119468	0.000664878	0.021957006	0.131578947	0.035135135	0.27285296	0.08520004
Csf1r	3.4336326	0.61166954	0.000595551	0.02023642	0.289473684	0.124324324	0.66254187	0.32175362
Rbm3	2.7438397	0.6089365	0.006072519	0.09195318	0.328947368	0.183783784	0.75518864	0.43251854
Rps14	2.1151702	0.60725546	0.03441544	0.225586421	0.539473684	0.456756757	1.7088124	1.3324243
Pgls	2.6701226	0.606698	0.007582355	0.111041325	0.105263158	0.035135135	0.21373892	0.062182073
Serpinb9	3.3482993	0.6043467	0.000813091	0.025666222	0.131578947	0.037837838	0.25253794	0.0652761
Hnrnpa2b1	4.0705833	0.60388184	4.69E-05	0.003109855	0.657894737	0.405405405	1.846971	1.1276366
Chd3	2.0555835	0.60384285	0.039822672	0.254388979	0.131578947	0.064864865	0.29754084	0.12792489
Rps21	3.65634	0.60271245	0.000255842	0.010733623	0.592105263	0.354054054	1.6343607	0.98314846
Phf12	3.0035915	0.6019149	0.002668132	0.049414534	0.118421053	0.035135135	0.25132355	0.08546562
Klrk1	3.5824294	0.6019127	0.000340414	0.01323509	0.157894737	0.045945946	0.31884146	0.09679831
Rps18l1	4.505436	0.60162497	6.62E-06	0.000633747	0.710526316	0.394594595	2.2303283	1.2725819
Sptssa	3.415505	0.6013812	0.000636639	0.021171328	0.118421053	0.02972973	0.2286496	0.055514622
AABR07049994.1	2.807981	0.6012184	0.004985317	0.079910838	0.184210526	0.081081081	0.37406507	0.15343913
Anp32e	2.3601649	0.6010613	0.018266811	0.191472579	0.171052632	0.081081081	0.31898963	0.1501547
Pcm1	2.6176653	0.59798735	0.008853358	0.126941865	0.131578947	0.051351351	0.30862534	0.11283582
AABR07018078.1	2.5239823	0.5973626	0.011603375	0.147269606	0.210526316	0.108108108	0.49018133	0.23429638
Mrc1	3.5329528	0.59527916	0.000410946	0.015177939	0.105263158	0.021621622	0.22255366	0.054045595
Jmjd6	2.9347935	0.5920138	0.003337698	0.059956359	0.105263158	0.02972973	0.21516795	0.07046569
Tpr	2.4139724	0.5919655	0.015779654	0.182883858	0.328947368	0.2	0.78941405	0.47421867
Rpl36al	3.1729512	0.5914933	0.001508979	0.039404028	0.381578947	0.205405405	0.9917916	0.54850405
Lpcat3	3.3991563	0.59028286	0.000675941	0.022277591	0.118421053	0.02972973	0.23868415	0.05763524
Tomm6	2.75698	0.5900499	0.005833791	0.089248863	0.171052632	0.072972973	0.34368008	0.14027712
Cox5a	3.496811	0.5890758	0.000470855	0.017056584	0.302631579	0.132432432	0.645427	0.3068228
Eef1b2	2.835449	0.5861983	0.004576133	0.075561333	0.223684211	0.105405405	0.47036803	0.22060643
Fermt3	2.1296997	0.5861596	0.033196418	0.218554161	0.289473684	0.183783784	0.7304382	0.44599614
Smc1a	3.0489302	0.5859513	0.002296578	0.043264065	0.184210526	0.072972973	0.38619837	0.15516753
Cox7a2l	2.2610214	0.5856244	0.023757937	0.191472579	0.342105263	0.216216216	0.8003435	0.5073545
Canx	2.7934747	0.5855221	0.005214512	0.081888649	0.25	0.124324324	0.54235196	0.2717391
Sipa1	2.122094	0.58531576	0.033829847	0.222095005	0.276315789	0.172972973	0.6454223	0.39725098
Luc7l	2.4843936	0.5849964	0.012977226	0.155153102	0.118421053	0.045945946	0.24365668	0.08645379
Gngt2	2.1035707	0.5822716	0.035415917	0.231590525	0.25	0.145945946	0.6163981	0.37636983
Ascc3	2.7148712	0.5815795	0.006630158	0.098946987	0.118421053	0.040540541	0.25786537	0.09494407
Cct8	2.9895525	0.5798278	0.002793865	0.051395871	0.144736842	0.051351351	0.29730237	0.10102519
Macf1	2.1982174	0.5797226	0.027933625	0.194494664	0.171052632	0.089189189	0.3960897	0.19126894
Washc3	2.7915323	0.57929325	0.005245911	0.082244281	0.105263158	0.032432432	0.2115689	0.06343181
Zap70	2.049213	0.5758464	0.040441295	0.257889698	0.131578947	0.064864865	0.2925234	0.13036703
Eif4g3	2.2119842	0.5753158	0.026967754	0.191472579	0.184210526	0.094594595	0.41180003	0.22277139
Nr2c2ap	3.8011065	0.5751523	0.000144051	0.00665469	0.105263158	0.018918919	0.19580577	0.03503694
Chd6	3.040046	0.57447475	0.00236542	0.044408322	0.118421053	0.035135135	0.24834144	0.07793355
RGD1562420	2.9951344	0.574263	0.002743239	0.050634465	0.368421053	0.2	0.86072487	0.48630494
Cct6a	2.8912046	0.5741357	0.003837683	0.067502176	0.118421053	0.037837838	0.23080026	0.07162407
AABR07073038.1	2.7160578	0.57322305	0.006606438	0.098682538	0.223684211	0.108108108	0.47684127	0.2368547
Tmem160	2.4417017	0.5728841	0.014618221	0.170989518	0.157894737	0.07027027	0.31730393	0.14733775
Rpl15	3.516449	0.5701346	0.000437361	0.01598407	0.539473684	0.316216216	1.6805266	0.99589014
Commd6	3.2122312	0.5699447	0.001317084	0.036282684	0.171052632	0.059459459	0.3398552	0.12978403
Ccnd2	2.865635	0.5685895	0.004161738	0.071798361	0.144736842	0.054054054	0.29415226	0.104705304
Stat2	1.966276	0.56766135	0.049266732	0.303802275	0.144736842	0.075675676	0.35598266	0.17714486
C1qbp	2.7223673	0.56756157	0.006481607	0.096994093	0.118421053	0.040540541	0.23942584	0.08479352
Hsd17b10	2.4618518	0.5646062	0.013822171	0.163726327	0.131578947	0.054054054	0.2867526	0.116630755
Slc28a2	2.4518225	0.5642847	0.014213478	0.16744617	0.184210526	0.086486486	0.40098116	0.20690413
Ssh2	2.4055943	0.5641782	0.016146183	0.186714625	0.131578947	0.054054054	0.311375	0.14141308
Kpnb1	2.888655	0.56417483	0.003868934	0.067979148	0.118421053	0.037837838	0.22398141	0.06921545
Rps10	2.7472186	0.5635148	0.006010307	0.091185899	0.223684211	0.108108108	0.4639312	0.22542422
Sdf2l1	3.3429985	0.56314474	0.000828784	0.025863712	0.105263158	0.024324324	0.19937606	0.04694584
Hnrnpdl	3.6569557	0.56241053	0.000255228	0.010733623	0.144736842	0.037837838	0.29096302	0.08299253
Nipbl	2.1253195	0.55894274	0.033559968	0.220770896	0.223684211	0.132432432	0.51761633	0.28717685
Swt1	2.4458952	0.5587241	0.014449304	0.169495899	0.118421053	0.045945946	0.27356154	0.11175371
Ndufa6	2.05945	0.5584597	0.039451149	0.25245665	0.157894737	0.081081081	0.3559749	0.18428737
Acin1	2.164927	0.55783534	0.030393277	0.204939658	0.197368421	0.108108108	0.45389763	0.24423096
AABR07035218.1	2.6493416	0.556897	0.008064877	0.116653447	0.197368421	0.091891892	0.3954175	0.1868119
Srp14	2.1726775	0.555961	0.029804593	0.203686203	0.184210526	0.097297297	0.4187669	0.21828438
Hnrnpa3	2.3964493	0.5557181	0.016554786	0.189744566	0.25	0.140540541	0.543479	0.30060145
Ets1	2.9882886	0.5539814	0.002805446	0.051493702	0.25	0.116216216	0.50082755	0.24530236
Htra2	2.1219459	0.553215	0.033842277	0.222095005	0.184210526	0.1	0.41862693	0.21978033
Phyh	2.3124537	0.5524102	0.020752694	0.191472579	0.105263158	0.040540541	0.22791488	0.09106917
Ahnak	2.758558	0.54963404	0.005805701	0.088984679	0.131578947	0.048648649	0.28275016	0.098288104
Rpn2	2.211377	0.54945296	0.027009756	0.191472579	0.105263158	0.043243243	0.22036693	0.08323101
Ntan1	2.2106693	0.5482663	0.027058744	0.191472579	0.157894737	0.078378378	0.32834536	0.15569398
Prpf4b	3.2023108	0.5473107	0.001363298	0.037243857	0.342105263	0.17027027	0.7629982	0.41047922
Decr1	3.5663111	0.5464065	0.000362042	0.013719207	0.105263158	0.021621622	0.19806035	0.040254552
Srsf7	3.3419633	0.5458653	0.00083188	0.02591118	0.223684211	0.089189189	0.44877544	0.18601383
Ifnar1	2.2816503	0.5444661	0.022509992	0.191472579	0.236842105	0.132432432	0.53358275	0.30530995
Utp11	3.0047638	0.54401046	0.002657871	0.049305924	0.171052632	0.064864865	0.3580085	0.14189833
LOC100362027	2.3977787	0.54329926	0.016494829	0.189437117	0.342105263	0.213513514	0.8599315	0.53344345
Cct5	2.9609587	0.541935	0.003066832	0.055731615	0.25	0.121621622	0.54840314	0.25657192
Rpl34	2.5983129	0.5391533	0.009368309	0.132136548	0.526315789	0.383783784	1.6115402	1.1264402
RGD1307100	2.7298634	0.5385665	0.006336057	0.095216147	0.118421053	0.040540541	0.2634129	0.09388352
Ndufv2	2.19267	0.5378749	0.028331156	0.196406438	0.118421053	0.051351351	0.25005513	0.10806031
Vgll4	2.8657088	0.53738517	0.004160767	0.071798361	0.118421053	0.037837838	0.24031717	0.08204806
Rps27a-1	3.6253395	0.53617054	0.000288582	0.011660981	0.578947368	0.343243243	1.7656314	1.0614514
Ggnbp2	2.9761665	0.535671	0.002918763	0.053335531	0.171052632	0.064864865	0.3458021	0.14866939
Trafd1	2.24269	0.53523505	0.024916799	0.191472579	0.197368421	0.105405405	0.4613052	0.24206492
Ppp1ca	3.0103176	0.53501743	0.002609747	0.048606906	0.394736842	0.224324324	0.887097	0.5175752
Rock2	3.8035374	0.5347785	0.000142644	0.006608253	0.157894737	0.040540541	0.33090478	0.10260367
Rps17	2.6218097	0.5337288	0.008746422	0.125627645	0.473684211	0.310810811	1.3222483	0.8611108
Crcp	2.7373595	0.5334493	0.006193455	0.093352227	0.118421053	0.040540541	0.2653709	0.089806445
Ndufa5	3.160058	0.533319	0.001577377	0.039404028	0.157894737	0.054054054	0.32232922	0.12058882
Pum1	2.345598	0.53091556	0.018996583	0.191472579	0.105263158	0.040540541	0.23252247	0.08409107
Dpf2	3.2833323	0.5303635	0.001025877	0.03050916	0.131578947	0.037837838	0.26095682	0.077302486
Snrpg	2.731989	0.5293588	0.006295328	0.094723661	0.25	0.127027027	0.51427394	0.26072946
Lpar6	2.9119365	0.5292249	0.003591956	0.064070839	0.25	0.116216216	0.55798894	0.28941396
Pdcd4	3.0737698	0.52897453	0.002113724	0.040468341	0.25	0.113513514	0.5295969	0.24883536
Ifngr1	2.3330915	0.52872473	0.019643349	0.191472579	0.289473684	0.17027027	0.6829475	0.41293204
Uba52	3.0637147	0.5286248	0.002186072	0.04165949	0.618421053	0.440540541	1.8814539	1.3000058
LOC100360449	2.7904844	0.5279343	0.005262924	0.082353989	0.421052632	0.254054054	1.1634017	0.7137103
Pld4	3.4318757	0.52602243	0.000599422	0.020325978	0.171052632	0.054054054	0.36902264	0.13563952
Lilrb2	2.680708	0.52568775	0.007346661	0.107974247	0.210526316	0.097297297	0.5138192	0.26372147
Rbm26	2.5879452	0.525518	0.009655035	0.135697492	0.131578947	0.051351351	0.259846	0.09986576
Vav3	2.4850674	0.5245439	0.012952688	0.155149238	0.131578947	0.051351351	0.2476554	0.117102295
Leprotl1	2.6622558	0.5238703	0.007761886	0.113066409	0.223684211	0.110810811	0.4919712	0.24201041
Bst2	2.1892254	0.5231599	0.028580458	0.197909141	0.157894737	0.078378378	0.36234194	0.17797104
AC141489.1	3.0072753	0.5228588	0.00263601	0.048985101	0.434210526	0.256756757	1.1401379	0.6867925
Rpl3	3.1879485	0.52273613	0.001432861	0.038757946	0.394736842	0.205405405	0.94801545	0.5286048
Mef2a	2.7999284	0.5222391	0.005111394	0.081140911	0.210526316	0.097297297	0.47832835	0.22324054
Rps6ka1	3.4147043	0.5216346	0.000638513	0.021171328	0.236842105	0.094594595	0.44610152	0.18933403
Casp3	2.0794823	0.52138823	0.037573044	0.243182321	0.144736842	0.072972973	0.3319379	0.15850237
Ubxn1	2.1931245	0.52069795	0.028298401	0.19636941	0.157894737	0.078378378	0.37446895	0.18182431
AC095947.3	3.2462397	0.5190873	0.001169403	0.032875219	0.5	0.289189189	1.3956425	0.8318473
Gpr108	3.107922	0.5188321	0.001884077	0.039404028	0.131578947	0.040540541	0.25642058	0.0840681
Hspa4	3.3134496	0.51798326	0.000921527	0.027996699	0.184210526	0.064864865	0.36060813	0.14280641
Tmem176b	2.6124656	0.51734257	0.008989174	0.12844132	0.157894737	0.064864865	0.33456603	0.16045709
Lsm7	3.0249593	0.51732564	0.002486665	0.046467775	0.157894737	0.056756757	0.31689927	0.123985335
Lta4h	2.078129	0.51559544	0.037697469	0.243604157	0.118421053	0.054054054	0.2565239	0.12021657
AABR07053687.1	3.35478	0.5155292	0.000794281	0.025513189	0.105263158	0.024324324	0.19997375	0.04646455
Rps25	2.0280974	0.51404333	0.04255031	0.268733641	0.328947368	0.221621622	0.77673584	0.51803243
Rpl10	2.668978	0.51333266	0.007608245	0.111222399	0.552631579	0.394594595	1.6562328	1.1575364
Fkbp3	3.1693988	0.5129071	0.001527546	0.039404028	0.105263158	0.027027027	0.20152752	0.050431915
Arpc5l	2.167436	0.51284325	0.030201634	0.204607917	0.157894737	0.081081081	0.3261509	0.15308456
Klf4	2.2641792	0.51272976	0.023563098	0.191472579	0.184210526	0.094594595	0.47225887	0.24820451
Mdh2	2.262522	0.5126753	0.023665172	0.191472579	0.197368421	0.105405405	0.42489552	0.22021803
Slc11a1	1.9811641	0.51210535	0.04757287	0.295462018	0.184210526	0.102702703	0.47961754	0.2804283
Rps20	3.0246458	0.5089784	0.002489244	0.046467775	0.552631579	0.37027027	1.6327966	1.080527
Rps27a	2.1783657	0.50859225	0.029378826	0.202322388	0.342105263	0.213513514	0.8361368	0.5405422
Tmem123	1.9622877	0.5081843	0.049729003	0.305500455	0.144736842	0.075675676	0.3115816	0.15637922
LOC687679	2.610529	0.5078949	0.009040229	0.128683987	0.157894737	0.067567568	0.28399274	0.11723992
LOC100360522	2.793243	0.504871	0.005218248	0.081888649	0.565789474	0.410810811	1.8968972	1.3120703
Rbm27	2.8784566	0.50483644	0.003996261	0.069695139	0.118421053	0.037837838	0.23553269	0.07838393
Rasgrp2	2.5570881	0.50448495	0.010555248	0.13865145	0.197368421	0.094594595	0.46912524	0.23234262
Churc1	2.2828622	0.50442207	0.022438482	0.191472579	0.157894737	0.075675676	0.34781832	0.16925916
Pik3r1	2.3237274	0.50332344	0.020140111	0.191472579	0.118421053	0.048648649	0.24038592	0.097692445
Eif4a1	2.6292107	0.5032804	0.008558331	0.123141131	0.355263158	0.208108108	0.8385636	0.5027887
Sh2d3c	2.6544924	0.50304556	0.007942782	0.115191358	0.144736842	0.056756757	0.30946952	0.13116914
Sgta	2.3359468	0.5029279	0.019494011	0.191472579	0.131578947	0.056756757	0.26691326	0.11515688
Rps3	2.501518	0.50271964	0.012366213	0.151320494	0.526315789	0.372972973	1.5321263	1.0696778
LOC100362830	2.5487432	0.500507	0.010811185	0.140065775	0.381578947	0.235135135	0.9716672	0.61018527
AABR07006258.2	2.3868766	0.4982552	0.016992194	0.191472579	0.171052632	0.081081081	0.3607384	0.18182117
Pycard	2.771661	0.49726263	0.005577106	0.086285124	0.421052632	0.264864865	1.0738816	0.6709259
Ensa	2.9905722	0.49579632	0.002784554	0.051281941	0.118421053	0.035135135	0.24113183	0.081601776
AABR07042821.1	2.905349	0.49547103	0.003668437	0.065152393	0.197368421	0.083783784	0.39533728	0.17952843
Mrps15	3.4266129	0.49359554	0.00061116	0.020681352	0.131578947	0.035135135	0.22881675	0.067444935
Gstp1	2.3677251	0.4934743	0.017897823	0.191472579	0.223684211	0.121621622	0.51473486	0.27624094
Mknk2	2.153807	0.4930763	0.031255308	0.208275847	0.197368421	0.108108108	0.44130874	0.2419913
Psmb1	2.9346337	0.49001318	0.003339415	0.059956359	0.342105263	0.189189189	0.7779217	0.4300719
LOC108348287	2.0799632	0.48967797	0.037528916	0.242992342	0.263157895	0.164864865	0.63052046	0.38642395
Sh3gl1	2.44835	0.4842782	0.014351216	0.168465457	0.131578947	0.054054054	0.27395234	0.11601734
Fn1	2.817268	0.48371536	0.004843412	0.078016406	0.118421053	0.037837838	0.2770341	0.10334236
Ywhaz	2.197302	0.48336262	0.02799888	0.19486652	0.342105263	0.221621622	0.8206529	0.5258969
Mrpl54	2.4841146	0.48334014	0.012987395	0.155153102	0.105263158	0.037837838	0.20989253	0.072897285
Mpv17l2	2.4974754	0.48330414	0.012508115	0.152038771	0.144736842	0.059459459	0.3442893	0.16218837
Hnrnpl	2.8501737	0.4828191	0.004369537	0.073371296	0.236842105	0.113513514	0.48832354	0.23832065
Acsl1	3.5208225	0.48186624	0.000430211	0.015757781	0.105263158	0.021621622	0.21675819	0.055344366
LOC103694169	3.1493196	0.48184434	0.001636511	0.039404028	0.276315789	0.127027027	0.5741126	0.28880516
Vps13c	2.4502642	0.47829717	0.014275146	0.167812044	0.105263158	0.037837838	0.2183763	0.08032223
Ube2g2	2.3308191	0.4772078	0.0197629	0.191472579	0.118421053	0.048648649	0.23957404	0.09650537
Etfb	2.5613396	0.47473413	0.010426937	0.13741168	0.118421053	0.043243243	0.2249473	0.09088635
Tmem147	3.1378767	0.47456634	0.001701764	0.039404028	0.105263158	0.027027027	0.18706134	0.05079127
Pcbp2	3.1086152	0.4745376	0.001879664	0.039404028	0.289473684	0.135135135	0.57678	0.3042867
Acsl5	2.0515227	0.47362477	0.040216068	0.256552929	0.105263158	0.045945946	0.22912726	0.0992805
Trappc5	2.0368166	0.47328973	0.041668436	0.263975001	0.105263158	0.045945946	0.21783377	0.10066513
Mrps33	2.3492448	0.47291794	0.01881153	0.191472579	0.131578947	0.056756757	0.26647714	0.11394954
Arglu1	3.1927059	0.4716907	0.001409464	0.038314137	0.184210526	0.067567568	0.3595578	0.15015942
Ddx46	2.165832	0.4713964	0.030324018	0.204808541	0.157894737	0.078378378	0.3694917	0.18459004
Ppil1	2.0841002	0.469407	0.037151059	0.240735346	0.131578947	0.062162162	0.26938128	0.13035564
RGD1311899	2.3303006	0.46925482	0.019790267	0.191472579	0.105263158	0.040540541	0.21104316	0.079535306
Ctla2a	3.955636	0.4689238	7.63E-05	0.004581549	0.118421053	0.021621622	0.21072814	0.04643498
Blvra	2.4201632	0.46877813	0.015513544	0.180435458	0.184210526	0.089189189	0.41281313	0.208355
Rpl7	2.355082	0.46794277	0.018518622	0.191472579	0.434210526	0.297297297	1.2477549	0.8411749
Cst7	2.8947282	0.46764848	0.00379487	0.06696621	0.171052632	0.067567568	0.3456163	0.1454441
Tmem258b	3.3341622	0.46746293	0.000855567	0.026448604	0.105263158	0.024324324	0.19225547	0.049021445
Ssb	2.5971467	0.4667593	0.009400177	0.132359004	0.197368421	0.091891892	0.42037913	0.21086107
Ldhb	3.7917209	0.46214992	0.000149607	0.006872727	0.105263158	0.018918919	0.18478222	0.036870353
Pcf11	2.4557207	0.4613038	0.014060243	0.166112568	0.171052632	0.078378378	0.3583763	0.1768789
Ubl7	2.4580758	0.4611253	0.013968369	0.165268915	0.105263158	0.037837838	0.22146977	0.08148521
Hadhb	2.1664002	0.46073675	0.030280625	0.204683586	0.105263158	0.043243243	0.21485724	0.08643308
Rbl2	2.7283463	0.45855013	0.006365275	0.095513973	0.131578947	0.048648649	0.26206553	0.09601856
Eprs	2.0131128	0.45792627	0.044102759	0.276772406	0.131578947	0.064864865	0.28654122	0.13565855
Sap18	2.1651888	0.45741338	0.030373229	0.204888484	0.184210526	0.094594595	0.38478294	0.21046738
AABR07065625.1	2.1243742	0.4566216	0.033638866	0.221024687	0.144736842	0.07027027	0.3233469	0.16201569
Mrpl17	3.4685264	0.45600894	0.000523321	0.018508688	0.144736842	0.040540541	0.26999167	0.089779004
Rbm25l1	2.5470614	0.4555042	0.01086343	0.14056646	0.210526316	0.102702703	0.46745953	0.24008127
Mrpl23	2.7423577	0.45525128	0.006099987	0.092206244	0.118421053	0.040540541	0.2288423	0.08009351
Rab11b	2.9986358	0.45438847	0.002711912	0.050112477	0.171052632	0.064864865	0.3616335	0.15268397
Usp15	2.8792865	0.453172	0.003985759	0.069594484	0.144736842	0.051351351	0.31938332	0.13052386
Snrpd2	2.8462598	0.45177522	0.004423608	0.073722018	0.263157895	0.12972973	0.5285764	0.28018507
AABR07015941.1	2.125151	0.4495597	0.03357403	0.220775087	0.315789474	0.210810811	0.8179468	0.52242357
Hist1h1c	2.1118283	0.44954002	0.034701184	0.227278243	0.315789474	0.2	0.80048114	0.52188766
Apbb1ip	2.239494	0.4490604	0.02512379	0.191472579	0.328947368	0.202702703	0.76775855	0.49562812
Scaf11	3.2066653	0.44875082	0.001342832	0.036745776	0.184210526	0.067567568	0.38633034	0.157926
Tpp1	3.942749	0.44792587	8.06E-05	0.00481736	0.131578947	0.027027027	0.24609588	0.06564734
Rab8b	2.531261	0.4407026	0.011365328	0.144945686	0.263157895	0.143243243	0.6060156	0.33790833
Park7	3.5737116	0.4377556	0.000351957	0.013524014	0.25	0.097297297	0.4694236	0.20571338
Bin1	2.2252057	0.43687892	0.026067429	0.191472579	0.118421053	0.051351351	0.24671824	0.1036473
Polr2a	2.0090976	0.4359881	0.044526788	0.278648235	0.157894737	0.083783784	0.39187285	0.21385509
R3hdm4	2.16747	0.4354186	0.03019904	0.204607917	0.236842105	0.137837838	0.53304887	0.314515
Myo9b	2.4453433	0.43442804	0.014471436	0.169634526	0.184210526	0.086486486	0.41790095	0.21296278
Minos1	2.5323462	0.43384397	0.011330202	0.144783612	0.184210526	0.086486486	0.3843525	0.18680085
Snrnp48	2.335202	0.4327521	0.019532866	0.191472579	0.157894737	0.072972973	0.36107877	0.18079461
Rps15	2.5028312	0.43090123	0.012320431	0.151097543	0.552631579	0.378378378	1.573397	1.10284
Clptm1l	1.9706715	0.43076703	0.048761453	0.301671456	0.105263158	0.048648649	0.21064217	0.08665075
Rpl13a	2.879516	0.430071	0.003982863	0.069594484	0.157894737	0.059459459	0.31270617	0.13105716
Klrb1a	3.059587	0.42976233	0.002216424	0.041994593	0.184210526	0.07027027	0.388473	0.16743511
Fdps	2.6998787	0.4271062	0.006936477	0.102964552	0.118421053	0.040540541	0.25074327	0.09610572
Lpxn	2.894381	0.42668426	0.003799068	0.06696621	0.157894737	0.059459459	0.27563763	0.111508735
Eid1	2.9487553	0.425806	0.003190565	0.057725	0.105263158	0.02972973	0.18742335	0.055720426
Srp9	2.0245612	0.4250048	0.042912435	0.270812703	0.105263158	0.045945946	0.2077355	0.09198295
Ppp1r10	2.3588965	0.42372537	0.018329363	0.191472579	0.197368421	0.097297297	0.44199955	0.24327496
Wbp1l	2.4372447	0.42312312	0.014799663	0.172865945	0.105263158	0.037837838	0.21147177	0.08567092
Cnpy3	2.1838908	0.41997698	0.028970277	0.200439703	0.105263158	0.043243243	0.2286381	0.09132997
Dusp2	2.4861677	0.41935265	0.012912712	0.154880677	0.184210526	0.089189189	0.42860308	0.20524903
Cxcr3	2.6579714	0.41872343	0.007861258	0.11410967	0.157894737	0.064864865	0.33212507	0.14930545
Nop53	2.746415	0.41506016	0.00602505	0.091325315	0.394736842	0.227027027	0.9252875	0.56074727
Akr1a1	3.1811507	0.41111022	0.001466913	0.039404028	0.223684211	0.091891892	0.4169941	0.19266278
Ndufa13	2.7536397	0.40876147	0.00589366	0.089830528	0.315789474	0.167567568	0.6994529	0.4059167
Slc3a2	1.9842238	0.40857393	0.047230896	0.293559832	0.144736842	0.075675676	0.3318524	0.16684408
Itga4	2.753983	0.40821362	0.005887483	0.089819612	0.171052632	0.07027027	0.33944374	0.15280212
Ranbp1	2.21591	0.40815005	0.026697676	0.191472579	0.118421053	0.051351351	0.2229427	0.09408737
Bcap29	2.2287657	0.40814754	0.02582949	0.191472579	0.144736842	0.067567568	0.27728114	0.13332029
Trappc2l	2.099862	0.4071499	0.035740966	0.233530365	0.144736842	0.07027027	0.29576457	0.15352489
Rps16	2.4420636	0.40391347	0.014603573	0.170989518	0.513157895	0.345945946	1.4511155	1.0063591
Prmt1	3.5693436	0.40217638	0.000357877	0.013687536	0.105263158	0.021621622	0.17518169	0.036305502
Rpe	3.7510507	0.40188622	0.000176095	0.007699256	0.105263158	0.018918919	0.17554234	0.04413637
Cwc22	2.27931	0.39733255	0.02264865	0.191472579	0.105263158	0.040540541	0.2207928	0.0922246
Impdh2	2.2982702	0.39628148	0.02154641	0.191472579	0.131578947	0.056756757	0.23502676	0.10728318
Nolc1	2.06868	0.39582023	0.038576122	0.247434829	0.105263158	0.045945946	0.21614803	0.089719534
Ddt	2.4410822	0.3952476	0.014643321	0.171161378	0.118421053	0.045945946	0.20471035	0.08117403
7-Sep	2.763011	0.39425933	0.005727085	0.088108175	0.328947368	0.181081081	0.7400833	0.43261087
Shisa5	2.414857	0.39209118	0.015741389	0.182569026	0.302631579	0.178378378	0.69081855	0.4208401
Cd164	2.0733318	0.3904656	0.038141407	0.245989636	0.197368421	0.110810811	0.39422724	0.22182319
Tmem128	2.3353999	0.39039177	0.019522547	0.191472579	0.105263158	0.040540541	0.2182155	0.08320884
Arhgap4	2.4053788	0.3903421	0.016155708	0.186714625	0.157894737	0.07027027	0.3622885	0.18031363
Emc7	2.5075498	0.38940835	0.012157145	0.150669462	0.105263158	0.037837838	0.20123225	0.07057309
Dgkz	3.2131858	0.38682216	0.001312713	0.036222957	0.289473684	0.12972973	0.60464406	0.31103495
Ik	2.084981	0.3850208	0.037071034	0.240311479	0.263157895	0.159459459	0.58601105	0.36501136
Raly	2.4521062	0.3833744	0.014202273	0.167434107	0.236842105	0.124324324	0.49154362	0.27862608
Nubp1	2.4841146	0.3785978	0.012987395	0.155153102	0.105263158	0.037837838	0.19083327	0.066892184
Ppp1r12a	2.1718466	0.3756179	0.029867232	0.203686203	0.302631579	0.183783784	0.6470085	0.4181955
Banf1	2.2425814	0.37471092	0.02492383	0.191472579	0.184210526	0.094594595	0.3804984	0.2024312
RGD1303003	2.1788933	0.37425044	0.029339597	0.202229256	0.105263158	0.043243243	0.20587656	0.08688113
Mbnl1	2.968302	0.3740039	0.0029945	0.054537696	0.105263158	0.02972973	0.18059228	0.052003827
Eef2	2.7973788	0.37390307	0.005151911	0.081391278	0.421052632	0.235135135	1.0072477	0.6205396
Eif3c	2.3345463	0.37019038	0.019567139	0.191472579	0.210526316	0.110810811	0.43357462	0.2399416
Mycbp2	2.1564047	0.36274815	0.031052077	0.207173412	0.105263158	0.043243243	0.20755379	0.09108419
Ssr2	2.3270817	0.36245742	0.019960913	0.191472579	0.131578947	0.056756757	0.26391283	0.11873967
Rpl18	2.4952183	0.3600307	0.012587965	0.152850089	0.578947368	0.408108108	1.693409	1.2134132
Prpf38b	2.0131357	0.35935304	0.044100351	0.276772406	0.171052632	0.091891892	0.38571492	0.21502149
Tbc1d10c	2.106604	0.3582834	0.035151913	0.22995559	0.25	0.145945946	0.51103646	0.32062128
Son	2.5788105	0.3555081	0.009914116	0.136540116	0.552631579	0.367567568	1.37923	0.95431954
Trmt112	2.8027859	0.35361582	0.005066329	0.080796365	0.289473684	0.151351351	0.6488831	0.3525797
C3	2.3201785	0.35345596	0.020331224	0.191472579	0.302631579	0.175675676	0.7224758	0.4536752
Stk11	2.1489086	0.35170928	0.031641652	0.210084221	0.105263158	0.043243243	0.21245767	0.101667926
RGD1308706	2.426829	0.3512011	0.01523143	0.177656806	0.105263158	0.037837838	0.18647017	0.0780524
Cd7	2.0412512	0.34995484	0.041225875	0.261844207	0.210526316	0.118918919	0.52173215	0.31520155
Zranb2	3.102363	0.34984842	0.001919823	0.039404028	0.223684211	0.094594595	0.4423289	0.21257266
Serbp1	2.6606781	0.34904867	0.007798346	0.113438757	0.263157895	0.135135135	0.54450524	0.30229244
Aco2	2.0784843	0.3471463	0.037664784	0.243488616	0.105263158	0.045945946	0.19568601	0.0811401
Cd37	2.3848147	0.3465031	0.017087724	0.191472579	0.328947368	0.191891892	0.7462657	0.4791607
R3hdm2	2.194788	0.34570205	0.028178805	0.195860329	0.131578947	0.059459459	0.28787732	0.13323775
Smc3	2.2946067	0.34508315	0.021755671	0.191472579	0.105263158	0.040540541	0.22312331	0.09447882
Kmt2a	2.304919	0.3447593	0.021171104	0.191472579	0.131578947	0.056756757	0.2663298	0.122030474
Fis1	2.233048	0.34395018	0.025545776	0.191472579	0.263157895	0.151351351	0.57840174	0.34725899
Spcs2	2.2182047	0.3436892	0.02654088	0.191472579	0.302631579	0.181081081	0.69152737	0.43368715
Cd3g	2.0172882	0.34281605	0.043665454	0.274826659	0.223684211	0.12972973	0.5410329	0.33058083
Emc4	2.8731453	0.3417932	0.004064072	0.070652998	0.157894737	0.059459459	0.27881676	0.117528744
Sf3a3	2.653979	0.33954167	0.007954876	0.115229137	0.131578947	0.048648649	0.23677827	0.10380936
Zc3hav1	2.1578104	0.33941016	0.030942569	0.206991009	0.118421053	0.051351351	0.25512275	0.12115806
Ccl4	2.8471448	0.33919755	0.004411328	0.073722018	0.289473684	0.156756757	0.8657164	0.44935632
Faslg	2.3124537	0.33775616	0.020752694	0.191472579	0.105263158	0.040540541	0.20659591	0.0844938
Nsrp1	2.1963844	0.33747363	0.028064441	0.195240185	0.105263158	0.043243243	0.21551028	0.08900691
Cnppd1	2.0158486	0.3371538	0.043815804	0.275456693	0.184210526	0.1	0.38110656	0.22762325
Psma4	2.9114928	0.33425522	0.003597062	0.064092391	0.131578947	0.043243243	0.25399616	0.09879047
Rps3a	2.639296	0.33247134	0.008307842	0.119806418	0.421052632	0.240540541	0.99507934	0.63632226
RGD1307752	2.0289242	0.33240187	0.042466003	0.268304219	0.197368421	0.108108108	0.39436993	0.23787418
Fyb1	2.6584222	0.3318793	0.007850746	0.114057751	0.671052632	0.467567568	1.8608841	1.3363569
Sh2d2a	2.6088934	0.33132088	0.009083551	0.129034426	0.105263158	0.035135135	0.18095258	0.064065196
Supt6h	2.0415504	0.33130267	0.041196152	0.261789765	0.118421053	0.054054054	0.22632189	0.11023438
Atp5f1a	2.3932717	0.33118805	0.016698876	0.191113231	0.157894737	0.07027027	0.29899907	0.15276079
Jpt1	1.9948733	0.33008	0.046056702	0.287021036	0.276315789	0.167567568	0.58946216	0.39470512
Anxa5	2.071131	0.33000633	0.038346548	0.246570862	0.105263158	0.045945946	0.21258807	0.092658095
Usp9x	2.7520225	0.32852003	0.005922847	0.09010836	0.105263158	0.032432432	0.20193961	0.07033016
Drap1	2.2394915	0.32823867	0.025123952	0.191472579	0.157894737	0.075675676	0.3157642	0.16468674
Pon2	2.2209945	0.32561144	0.026351335	0.191472579	0.131578947	0.059459459	0.24680062	0.11356516
Arid1a	2.048409	0.3238171	0.040519951	0.25809106	0.118421053	0.054054054	0.2456386	0.117097974
LOC108351584	2.5042577	0.323404	0.012270863	0.151079558	0.157894737	0.07027027	0.3575648	0.16361742
Tcp1	2.455472	0.31977156	0.014069975	0.166112568	0.105263158	0.037837838	0.19946304	0.076382525
Anp32b	2.0158486	0.31613687	0.043815804	0.275456693	0.184210526	0.1	0.3672948	0.21459273
AABR07045322.1	2.4197702	0.31537062	0.015530321	0.180502939	0.144736842	0.062162162	0.24726965	0.11590469
Clk1	2.0441594	0.31503043	0.040937799	0.260393501	0.263157895	0.156756757	0.61721736	0.4029868
Trbc2	2.7059112	0.31318495	0.006811724	0.101472482	0.289473684	0.145945946	0.692459	0.42327285
Isyna1	2.9265435	0.31174636	0.003427517	0.061471041	0.144736842	0.051351351	0.291247	0.11258093
Uimc1	1.9940014	0.310291	0.046151909	0.287496736	0.131578947	0.064864865	0.2708965	0.13754407
Ctsa	2.4840229	0.30312738	0.012990747	0.155153102	0.302631579	0.17027027	0.63788676	0.38935792
Hsp90b1	2.1239963	0.30308694	0.033670466	0.221143962	0.236842105	0.137837838	0.51104516	0.31254184
LOC100363469	2.024014	0.29719278	0.042968706	0.271063804	0.315789474	0.197297297	0.7568465	0.5043963
Rab27a	2.2637568	0.28906235	0.023589082	0.191472579	0.223684211	0.121621622	0.48856622	0.28513983
Rassf5	2.6959686	0.28881866	0.00701843	0.103892977	0.184210526	0.078378378	0.3658614	0.18333088
Cdk11b	1.9623078	0.28797767	0.049726665	0.305500455	0.25	0.154054054	0.56695145	0.36848402
Gps2	2.183187	0.28379026	0.029022038	0.200713386	0.184210526	0.094594595	0.40982208	0.22925898
Ap1m1	2.4528506	0.28196546	0.014172916	0.167207879	0.131578947	0.054054054	0.25608212	0.1100224
Btf3	2.2752461	0.2788256	0.022891166	0.191472579	0.25	0.140540541	0.5082825	0.30590367
Prmt2	2.7819948	0.26933756	0.005402588	0.084059573	0.105263158	0.032432432	0.1852037	0.06557029
Irf3	2.0939364	0.26824516	0.036265643	0.236395069	0.105263158	0.043243243	0.22264819	0.10626803
NEWGENE-619861	2.4226046	0.26730606	0.01540969	0.179354398	0.289473684	0.162162162	0.61643547	0.3772658
Sod1	2.761334	0.26622805	0.005756576	0.088479116	0.210526316	0.091891892	0.40075403	0.2129064
Arcn1	2.1314175	0.26448372	0.03305477	0.217708753	0.105263158	0.043243243	0.21493046	0.099369
Akap9	2.5168524	0.26410958	0.011840844	0.149334628	0.144736842	0.059459459	0.31592175	0.15022677
S100a4	2.4417796	0.25808877	0.01461507	0.170989518	0.263157895	0.143243243	0.6472811	0.37988937
Lsm5	2.1740782	0.25742736	0.029699254	0.203442916	0.118421053	0.051351351	0.2167485	0.10141756
Srsf2	2.1682513	0.25598115	0.030139566	0.204607917	0.25	0.143243243	0.5382985	0.33429694
Zcchc7	2.7966979	0.2536679	0.005162778	0.081484692	0.157894737	0.059459459	0.3138808	0.15011704
S100a9	-3.1449447	-0.2841977	0.001661182	0.039404028	0.328947368	0.52972973	1.3784823	2.2581842
AC134224.1	-2.1449797	-0.3105082	0.031954464	0.211393046	0.710526316	0.805405405	2.1111524	2.5115292
RT1-Db1	-2.566878	-0.3573799	0.010261865	0.13741168	0.434210526	0.602702703	1.2497923	1.8142749
Slfn2	-1.972894	-0.4136215	0.048507652	0.300586605	0.578947368	0.672972973	1.6727473	2.0421045
AC134224.3	-3.8135355	-0.41674164	0.000136993	0.006382394	0.986842105	1	6.008221	6.5227537
RT1-CE4	-2.859749	-0.4648437	0.004239763	0.072708179	0.75	0.840540541	2.592502	3.0570812
RT1-CE10	-2.8005803	-0.53538233	0.005101081	0.081110095	0.723684211	0.794594595	2.2685416	2.7014806
Arid5a	-1.9938542	-0.54245645	0.046167997	0.287496736	0.052631579	0.137837838	0.14227673	0.3381614
Birc3	-2.2286527	-0.55236095	0.025837014	0.191472579	0.052631579	0.148648649	0.14369126	0.37611866
Oscar	-2.2021017	-0.5524673	0.027658126	0.193148849	0.052631579	0.148648649	0.14920309	0.38189238
B2m	-3.237202	-0.56927776	0.001207079	0.033660914	0.868421053	0.87027027	2.9308186	3.28385
Napsa	-2.1755915	-0.58191305	0.029585817	0.203075268	0.5	0.597297297	1.3982421	1.8010796
RT1-A1	-3.47118	-0.59186673	0.000518176	0.018466201	0.657894737	0.781081081	2.0223522	2.598857
Ctsz	-2.1777432	-0.6247243	0.029425166	0.202479614	0.197368421	0.321621622	0.49603742	0.8575696
Btg2	-2.540076	-0.63401073	0.011082838	0.142717901	0.710526316	0.756756757	2.1733472	2.5831923
Gadd45a	-2.04078	-0.65114945	0.041272695	0.261972498	0.592105263	0.624324324	1.6728919	2.041431
Btg1	-2.6693702	-0.6835979	0.007599365	0.111191422	0.355263158	0.494594595	0.8955969	1.3744859
Igtp	-2.672986	-0.68558985	0.007517936	0.110196053	0.039473684	0.156756757	0.10890756	0.37679154
Ccr1	-3.1912894	-0.7118915	0.001416393	0.038438941	0.092105263	0.272972973	0.27179635	0.7306342
Atp6v0b	-2.0434039	-0.7422248	0.041012472	0.260723277	0.210526316	0.318918919	0.5177055	0.83737415
Tnfaip2	-2.6080582	-0.7424057	0.009105747	0.129042391	0.013157895	0.110810811	0.04886279	0.28162357
Vmp1	-2.131873	-0.7508046	0.033017299	0.217549079	0.131578947	0.240540541	0.31435347	0.62525505
Csf3r	-2.4833305	-0.75205123	0.013016024	0.155342182	0.276315789	0.427027027	0.7049599	1.1649082
Nlrp3	-2.1432908	-0.7663336	0.032089764	0.212202761	0.171052632	0.289189189	0.4330959	0.76282513
Srpra	-2.0998871	-0.8003392	0.035738774	0.233530365	0.026315789	0.1	0.04787655	0.22377075
Oaz1	-3.2749882	-0.8128174	0.001056664	0.031311516	0.473684211	0.610810811	1.1848385	1.7355399
Lpcat2	-2.516814	-0.82297206	0.011842136	0.149334628	0.039473684	0.148648649	0.10826241	0.36581954
Tmem140	-2.0911546	-0.8450708	0.036514206	0.237638559	0.052631579	0.140540541	0.13466339	0.35911748
Rgs19	-1.9655566	-0.8503384	0.049349843	0.303972851	0.092105263	0.178378378	0.20187397	0.46587098
Wsb1	-2.4051247	-0.8542906	0.016166948	0.186714625	0.118421053	0.237837838	0.28550962	0.6423862
Map1lc3b	-2.239218	-0.8748724	0.025141739	0.191472579	0.171052632	0.283783784	0.38226172	0.7441842
Ubc	-3.4978957	-0.88281596	0.000468944	0.017024857	0.736842105	0.756756757	2.0298185	2.4992614
Alox5ap	-2.1747859	-0.8857707	0.029646167	0.203404615	0.210526316	0.324324324	0.535634	0.91209435
Gk	-2.1333206	-0.89889556	0.03289843	0.216939688	0.039473684	0.121621622	0.08300987	0.320743
Slc2a6	-2.5342133	-0.915531	0.011270009	0.144238577	0.013157895	0.105405405	0.03803618	0.2609556
Cdc5l	-2.010493	-0.9198101	0.044379022	0.278146871	0.078947368	0.164864865	0.14732029	0.38943177
Litaf	-3.029779	-0.9238918	0.002447327	0.045841398	0.144736842	0.318918919	0.37255064	0.8210122
Aurkaip1	-2.0332372	-0.9241804	0.042028569	0.265744653	0.184210526	0.278378378	0.39378554	0.7033
Bud31	-2.0709913	-0.93375045	0.038359608	0.246570862	0.065789474	0.151351351	0.1275009	0.36172333
Ncf4	-2.4507008	-0.93585044	0.014257842	0.167728517	0.315789474	0.427027027	0.73976755	1.1994994
LOC100360087	-2.2067704	-0.9455299	0.027330101	0.191472579	0.026315789	0.105405405	0.053846058	0.25458196
Ypel5	-2.3256762	-0.9568728	0.020035826	0.191472579	0.039473684	0.132432432	0.09073267	0.32878992
LOC108351137	-3.0596447	-0.9603439	0.002215998	0.041994593	0.381578947	0.532432432	0.9780452	1.528514
Eif1	-5.181869	-0.96313584	2.20E-07	3.76E-05	0.592105263	0.786486486	1.6336414	2.50352
Spi1	-2.5311375	-0.96634614	0.011369326	0.144945686	0.276315789	0.4	0.6636234	1.1204615
Mefv	-2.0751135	-0.9774187	0.037976014	0.245211436	0.052631579	0.137837838	0.12998109	0.3615503
Plp2	-2.4315217	-0.98640305	0.015035552	0.175496582	0.039473684	0.137837838	0.0768253	0.3287186
Gng10	-2.0032613	-0.9896792	0.045149256	0.282114231	0.236842105	0.321621622	0.5102002	0.89135885
Ptk2b	-2.2259376	-0.989931	0.026018366	0.191472579	0.092105263	0.194594595	0.20294753	0.48201856
Trib1	-2.4252062	-0.9978508	0.015299697	0.178200296	0.065789474	0.172972973	0.14920206	0.43484285
Jaml	-2.3259027	-0.9986513	0.02002374	0.191472579	0.144736842	0.264864865	0.34511447	0.6935105
Clec5a	-2.2048216	-1.001887	0.027466616	0.192137801	0.026315789	0.105405405	0.04793183	0.26586014
Etfbkmt	-2.1744359	-1.0060078	0.029672416	0.203442916	0.026315789	0.102702703	0.042791028	0.24943383
Plaur	-2.0216517	-1.0162644	0.043212333	0.272287365	0.092105263	0.181081081	0.20750931	0.47307086
Pfkl	-1.968608	-1.0176158	0.048998116	0.302372612	0.039473684	0.110810811	0.07088231	0.2808458
C5ar1	-2.6278822	-1.0200315	0.008591828	0.123515034	0.118421053	0.251351351	0.28707868	0.6911123
Sema4a	-2.6107924	-1.0202469	0.009033274	0.128683987	0.171052632	0.310810811	0.41516873	0.8198802
Tspo	-5.175445	-1.0228013	2.27E-07	3.82E-05	0.381578947	0.678378378	1.0912539	2.1936727
Aldoa	-3.6955414	-1.0333279	0.000219419	0.009446495	0.526315789	0.659459459	1.3438183	2.0109599
H3f3b	-5.016814	-1.034441	5.25E-07	7.95E-05	0.776315789	0.918918919	2.7037342	3.6607497
Nfkb2	-2.451353	-1.0501813	0.014232024	0.167544645	0.039473684	0.137837838	0.07852042	0.336409
Nfe2l2	-2.5218778	-1.0537014	0.011673026	0.148014333	0.105263158	0.227027027	0.2343469	0.56534106
Nudt4	-3.2649195	-1.0545745	0.001094952	0.031928325	0.171052632	0.351351351	0.3925322	0.9346669
LOC100911825	-2.4691765	-1.0742321	0.013542435	0.160575982	0.197368421	0.310810811	0.427862	0.83518976
Klf2	-3.285117	-1.077616	0.001019401	0.030371503	0.381578947	0.562162162	1.0847255	1.7613978
N4bp1	-2.5163443	-1.082846	0.011857931	0.149334628	0.039473684	0.143243243	0.08873772	0.36550403
Snx20	-2.1988742	-1.0859319	0.027886864	0.194494664	0.092105263	0.189189189	0.17249873	0.45657292
Pik3ap1	-2.5786686	-1.0873473	0.009918191	0.136540116	0.039473684	0.148648649	0.092367545	0.37695488
Atp6v1g1	-4.7293644	-1.0888664	2.25E-06	0.000253701	0.355263158	0.621621622	0.8884168	1.7923998
Arid5b	-2.2933714	-1.1005709	0.021826628	0.191472579	0.052631579	0.148648649	0.11305064	0.37834972
Zfp36	-5.641959	-1.1078901	1.68E-08	4.13E-06	0.802631579	0.902702703	2.7221212	3.6608522
Ralb	-2.0391045	-1.1080729	0.041439611	0.262829093	0.078947368	0.162162162	0.14438307	0.41321692
Ero1a	-2.7296772	-1.115	0.006339638	0.095216147	0.026315789	0.137837838	0.059959654	0.35537887
Fam241a	-2.3334532	-1.1180314	0.019624367	0.191472579	0.026315789	0.110810811	0.049503896	0.27965528
Nabp1	-2.9127786	-1.1195052	0.003582285	0.063967713	0.039473684	0.172972973	0.10776477	0.44125465
Lgals3	-2.7524962	-1.1203779	0.005914281	0.09006135	0.118421053	0.256756757	0.28637147	0.6871052
Gmfg	-4.1591167	-1.1249439	3.19E-05	0.002271125	0.5	0.654054054	1.3116597	2.0724895
Max	-3.13393	-1.1252837	0.001724821	0.039404028	0.144736842	0.316216216	0.3588447	0.8619218
Calm1	-3.6054678	-1.1298689	0.000311591	0.012399192	0.657894737	0.716216216	1.9619915	2.5454996
Atp6v0e1	-2.137963	-1.1379373	0.03251974	0.214787007	0.171052632	0.264864865	0.3217058	0.65608215
Neurl3	-2.9438205	-1.1460011	0.00324188	0.058524651	0.118421053	0.281081081	0.30988538	0.7589182
Cd9	-2.7560942	-1.1472242	0.005849615	0.089324754	0.092105263	0.227027027	0.20674144	0.57300144
Irf2	-2.4019022	-1.1492225	0.016310066	0.188103328	0.065789474	0.167567568	0.113820404	0.3988991
Vegfa	-2.5636215	-1.1512316	0.010358645	0.13741168	0.039473684	0.145945946	0.09071369	0.37559736
Denr	-2.0544899	-1.1578617	0.039928313	0.25481608	0.039473684	0.113513514	0.051062934	0.27727407
Ltb4r	-2.770477	-1.1761148	0.005597426	0.086436865	0.013157895	0.118918919	0.035810456	0.30590376
Atp6v0c	-3.0769463	-1.182403	0.00209133	0.040193185	0.368421053	0.5	0.8636988	1.4324708
Fos	-5.162816	-1.1858077	2.43E-07	4.04E-05	0.789473684	0.9	3.0033991	3.9962146
S100a11	-5.8792996	-1.190819	4.12E-09	1.20E-06	0.473684211	0.754054054	1.3255645	2.5783486
Mxd1	-3.6222842	-1.1928426	0.000292013	0.011770701	0.171052632	0.378378378	0.43436858	1.0890715
Ell	-3.0602853	-1.1934053	0.002211263	0.041993561	0.013157895	0.137837838	0.0345234	0.3396039
Tagap	-2.088286	-1.1946614	0.03677204	0.238938351	0.078947368	0.17027027	0.17602424	0.4584187
Ccl6	-2.502317	-1.1965768	0.012338338	0.151183536	0.513157895	0.556756757	1.3477846	1.8531157
Fgr	-3.135856	-1.2011946	0.001713534	0.039404028	0.210526316	0.364864865	0.47461835	0.9843754
Mcemp1	-2.7581441	-1.2017962	0.005813056	0.08901445	0.157894737	0.3	0.38297063	0.8480919
Carhsp1	-2.4786038	-1.2074622	0.013189769	0.157073821	0.118421053	0.235135135	0.2467666	0.6187868
Fcgr1a	-3.2108889	-1.2153943	0.001323251	0.036310446	0.184210526	0.345945946	0.4289198	0.9922064
RGD1309621	-2.4805818	-1.2231965	0.013116815	0.156318212	0.223684211	0.348648649	0.5150271	0.95766515
Csrnp1	-2.8653262	-1.2303146	0.004165799	0.071798361	0.052631579	0.183783784	0.12292815	0.46596843
Lrg1	-5.2717977	-1.2544341	1.35E-07	2.42E-05	0.460526316	0.713513514	1.3840607	2.5696888
AABR07002674.1	-2.548581	-1.2551879	0.010816219	0.140065775	0.013157895	0.102702703	0.013912079	0.27006173
Tyrobp	-6.2945514	-1.2637311	3.08E-10	1.23E-07	0.75	0.905405405	2.4960878	3.6328125
Aqp9	-2.5012307	-1.2673324	0.012376251	0.151330719	0.013157895	0.1	0.016378747	0.26665604
Pnrc1	-3.3391502	-1.2711432	0.000840351	0.026125545	0.25	0.418918919	0.5465378	1.1434126
Chi3l1	-5.673252	-1.2739499	1.40E-08	3.49E-06	0.171052632	0.540540541	0.49760088	1.6491138
Fas	-2.822066	-1.27957	0.004771534	0.077465589	0.065789474	0.2	0.16170712	0.5275792
Gripap1	-2.4616997	-1.2848887	0.013828035	0.163726327	0.039473684	0.137837838	0.06443989	0.34537676
LOC680910	-2.9695127	-1.2880331	0.002982724	0.054383466	0.052631579	0.189189189	0.1202299	0.48340186
Pim1	-3.2474785	-1.2908865	0.001164325	0.032875219	0.013157895	0.151351351	0.03837928	0.38259417
Clec4d	-2.9517317	-1.2939994	0.003159974	0.05723451	0.105263158	0.256756757	0.25193194	0.6789964
Cflar	-2.7262928	-1.2952666	0.006405015	0.096022672	0.026315789	0.135135135	0.052905016	0.3462064
Tnip1	-2.6605532	-1.2961257	0.007801243	0.113438757	0.078947368	0.197297297	0.15599099	0.5090271
Pkm	-3.5464368	-1.3027742	0.000390479	0.014528981	0.131578947	0.324324324	0.28738844	0.84577686
Arl11	-3.0985558	-1.3063549	0.001944664	0.039404028	0.118421053	0.281081081	0.2839835	0.7660881
Bst1	-3.105225	-1.3088115	0.001901343	0.039404028	0.013157895	0.140540541	0.036039706	0.36110002
AABR07041096.1	-2.4928722	-1.3189828	0.012671447	0.153457004	0.092105263	0.205405405	0.20259228	0.56618387
Alas1	-2.069912	-1.3209758	0.038460594	0.246886388	0.092105263	0.181081081	0.19144626	0.50532496
Sbno2	-3.1072624	-1.3321257	0.001888288	0.039404028	0.144736842	0.308108108	0.31477985	0.80514866
Cxcr2	-3.3224945	-1.3388895	0.000892164	0.027272374	0.157894737	0.332432432	0.34945673	0.9049157
Ubac2	-2.7726166	-1.3389077	0.005560758	0.086285124	0.078947368	0.205405405	0.1571167	0.51496243
LOC497963	-2.8003628	-1.3389114	0.005104521	0.081110095	0.078947368	0.218918919	0.20829344	0.62310535
Isg15	-2.2480938	-1.3426274	0.024570214	0.191472579	0.355263158	0.445945946	1.013507	1.5843498
MGC105649	-4.1697783	-1.3533329	3.05E-05	0.002199265	0.263157895	0.508108108	0.70185685	1.5348575
Gabarap	-4.982357	-1.3630223	6.28E-07	9.22E-05	0.342105263	0.608108108	0.84905106	1.7665251
Ddit4	-2.2458344	-1.3724235	0.024714626	0.191472579	0.276315789	0.359459459	0.60900486	1.067411
AABR07030793.1	-2.9913082	-1.3774338	0.00277785	0.051215822	0.013157895	0.12972973	0.016378747	0.32646418
Plek	-3.4210896	-1.3791759	0.000623708	0.020929953	0.302631579	0.464864865	0.7406574	1.3841422
Dusp1	-6.5715723	-1.3974936	4.98E-11	2.41E-08	0.815789474	0.902702703	2.6962488	3.7872586
Nfkbiz	-2.60691	-1.4094946	0.009136336	0.129308248	0.105263158	0.224324324	0.19599043	0.57608354
Irf1	-2.6637197	-1.440134	0.007728195	0.112675442	0.171052632	0.302702703	0.3595743	0.8229123
Ptafr	-3.8178935	-1.4613042	0.000134596	0.006288539	0.065789474	0.267567568	0.16398427	0.72022855
Fcgr2b	-2.7933471	-1.4662375	0.005216567	0.081888649	0.039473684	0.159459459	0.09067296	0.44054255
Osgin1	-2.9657023	-1.46732	0.003019926	0.054939942	0.065789474	0.208108108	0.16252673	0.5942814
Glrx	-3.465049	-1.4734169	0.000530135	0.018669376	0.157894737	0.345945946	0.3789958	0.9759668
Gbp5	-2.00272	-1.4853711	0.045207326	0.2823698	0.078947368	0.162162162	0.14869924	0.44117495
Ifitm1	-3.0020208	-1.4897238	0.002681937	0.049614331	0.394736842	0.502702703	1.0075964	1.6170686
Cdkn1a	-2.9409218	-1.5050367	0.003272371	0.058956512	0.026315789	0.148648649	0.057712622	0.3977498
Fcer1g	-6.613113	-1.5094608	3.76E-11	1.88E-08	0.605263158	0.827027027	1.833456	3.161457
Hcar2	-3.6710477	-1.5159281	0.000241558	0.010266018	0.039473684	0.224324324	0.09478088	0.59593564
Tlr2	-2.9465342	-1.5197799	0.003213569	0.058077314	0.039473684	0.164864865	0.069719255	0.42772225
Trem1	-3.1553693	-1.5279111	0.001602951	0.039404028	0.052631579	0.202702703	0.13383889	0.5713916
Tax1bp1	-3.469722	-1.5485107	0.000520997	0.018466201	0.263157895	0.437837838	0.6250423	1.2786387
Clec7a	-4.661607	-1.5792972	3.14E-06	0.000339469	0.223684211	0.483783784	0.52246237	1.3857621
Marcks	-4.636961	-1.5874386	3.54E-06	0.000374448	0.184210526	0.459459459	0.48557624	1.3706256
Prdx5	-2.8995924	-1.595901	0.003736483	0.066146601	0.197368421	0.340540541	0.46032426	0.9929541
Fth1	-5.054786	-1.6046178	4.31E-07	6.68E-05	0.907894737	0.935135135	3.406847	4.275547
Igsf6	-3.567238	-1.604842	0.000360764	0.013702348	0.157894737	0.343243243	0.36766312	0.9787286
Map4k4	-3.2213948	-1.6119419	0.001275683	0.035260309	0.026315789	0.167567568	0.053757362	0.44919944
Bcl2a1	-3.7691498	-1.6172931	0.000163805	0.007376826	0.328947368	0.518918919	0.864745	1.6490605
Ralgds	-3.5125	-1.6250495	0.000443912	0.016187525	0.013157895	0.167567568	0.0345234	0.45101318
Cebpb	-5.3085604	-1.6278632	1.10E-07	2.06E-05	0.592105263	0.737837838	1.647927	2.6881344
Fbxl5	-4.417969	-1.6331756	9.96E-06	0.000848993	0.197368421	0.448648649	0.4598634	1.2944355
Trem3	-3.4056246	-1.6396501	0.000660129	0.021844027	0.078947368	0.245945946	0.14598468	0.6581908
Arl5c	-2.3429823	-1.6429842	0.019130293	0.191472579	0.039473684	0.12972973	0.07216374	0.36975977
Taldo1	-4.409595	-1.663678	1.04E-05	0.000873445	0.25	0.464864865	0.51767004	1.349017
Rab20	-2.9577656	-1.6689612	0.003098776	0.056249973	0.026315789	0.148648649	0.048650425	0.4049331
Ptgs2	-2.548581	-1.6775733	0.010816219	0.140065775	0.013157895	0.102702703	0.020649897	0.29633963
Ninj1	-3.8405042	-1.7030501	0.000122782	0.006049121	0.184210526	0.383783784	0.41999248	1.1241906
AABR07054189.1	-3.70683	-1.7663989	0.00020987	0.009059103	0.026315789	0.2	0.059665367	0.5402463
Vasp	-5.233108	-1.787662	1.67E-07	2.92E-05	0.184210526	0.481081081	0.4028046	1.3324264
Csf1	-3.648629	-1.7984525	0.000263644	0.01100478	0.065789474	0.256756757	0.17120492	0.7520477
Egr1	-4.179413	-1.810675	2.92E-05	0.002117424	0.407894737	0.578378378	1.0429363	1.9239206
Scimp	-5.4458427	-1.8271084	5.16E-08	1.16E-05	0.144736842	0.483783784	0.36966014	1.4153458
Clec4e	-5.2716966	-1.8279045	1.35E-07	2.42E-05	0.052631579	0.372972973	0.16860631	1.0901992
Ftl1	-6.406452	-1.827942	1.49E-10	6.28E-08	0.697368421	0.891891892	2.1108396	3.4221542
Junb	-8.43591	-1.850321	3.29E-17	3.60E-14	0.842105263	0.951351351	2.8212273	4.251813
Zfand2a	-3.3892348	-1.8539437	0.00070088	0.022922933	0	0.135135135	0	0.36883038
Mmp9	-4.077429	-1.8569728	4.55E-05	0.003056704	0.078947368	0.302702703	0.2066844	0.8813535
Ifit1bl	-4.235294	-1.8587157	2.28E-05	0.001737893	0.105263158	0.343243243	0.26422158	1.008272
Cstb	-4.5079513	-1.862936	6.55E-06	0.000633235	0.276315789	0.486486486	0.60547745	1.4901868
Slpi	-5.7663035	-1.8651102	8.10E-09	2.12E-06	0.381578947	0.683783784	1.1316159	2.529196
Sdc4	-3.3983223	-1.8689632	0.000678005	0.022300939	0.039473684	0.202702703	0.11509058	0.61614984
Srgn	-6.6306324	-1.8777341	3.34E-11	1.72E-08	0.513157895	0.754054054	1.3398792	2.6632028
Lilrb4	-7.76364	-1.9025661	8.25E-15	6.46E-12	0.473684211	0.835135135	1.2973875	2.8715715
Ddit3	-4.091834	-1.9072273	4.28E-05	0.002896493	0.092105263	0.310810811	0.19448607	0.86985236
G0s2	-7.472935	-1.935301	7.84E-14	5.61E-11	0.526315789	0.845945946	1.8027606	3.6987755
Ccrl2	-4.0551577	-1.9896243	5.01E-05	0.003269651	0.144736842	0.362162162	0.33531132	1.0674474
Aoah	-4.002123	-2.004386	6.28E-05	0.003925572	0	0.181081081	0	0.48887387
Olr1	-4.0595374	-2.0071394	4.92E-05	0.003221715	0.013157895	0.208108108	0.034019753	0.57488954
Ctsd	-4.2223964	-2.0199425	2.42E-05	0.001815207	0.118421053	0.345945946	0.26866248	1.0090206
Ccl3	-3.1175804	-2.0284917	0.001823423	0.039404028	0.407894737	0.521621622	1.173723	1.9587978
Il1rn	-5.3632207	-2.08376	8.18E-08	1.70E-05	0.184210526	0.505405405	0.44566613	1.5455278
Plin2	-5.57718	-2.0916617	2.44E-08	5.74E-06	0.118421053	0.462162162	0.31665686	1.3847644
Icam1	-3.5601118	-2.091828	0.000370697	0.013982765	0.026315789	0.189189189	0.054473016	0.5370293
Cd274	-3.851559	-2.1869082	0.000117368	0.006049121	0.052631579	0.240540541	0.08520568	0.6751274
Rnaset2	-5.000787	-2.227058	5.71E-07	8.46E-05	0.197368421	0.47027027	0.4238233	1.3988268
Ehd1	-4.301276	-2.234972	1.70E-05	0.001311182	0.065789474	0.291891892	0.13095	0.82716775
Osm	-3.8276854	-2.2586498	0.000129354	0.00607816	0.118421053	0.318918919	0.26385775	0.992806
Cd302	-4.416297	-2.2615209	1.00E-05	0.000851175	0.078947368	0.310810811	0.14715149	0.87714165
Ier3	-6.028225	-2.2861438	1.66E-09	5.45E-07	0.407894737	0.683783784	1.0392573	2.39907
Atf3	-3.6454775	-2.304966	0.000266896	0.011084262	0.039473684	0.213513514	0.08102764	0.64781153
Nfkbia	-5.224724	-2.3143127	1.74E-07	3.02E-05	0.539473684	0.721621622	1.5831932	2.8527975
Fosb	-6.953138	-2.317778	3.57E-12	2.10E-09	0.539473684	0.783783784	1.4449006	2.9451156
Cd63	-4.634312	-2.3914332	3.58E-06	0.000375143	0.039473684	0.286486486	0.08268222	0.8193845
Il1b	-8.677639	-2.40825	4.04E-18	5.11E-15	0.513157895	0.872972973	1.4583095	3.4668384
Ctsb	-6.287366	-2.4580886	3.23E-10	1.23E-07	0.131578947	0.518918919	0.31596082	1.5352623
Ifit3	-4.6826167	-2.474731	2.83E-06	0.000308484	0.157894737	0.421621622	0.40678668	1.45563
Dgat2	-4.751649	-2.5252607	2.02E-06	0.000233677	0.052631579	0.308108108	0.09366889	0.86805207
Car4	-3.8626192	-2.5849004	0.000112178	0.006049121	0	0.17027027	0	0.519993
Upp1	-4.658551	-2.6119077	3.18E-06	0.000342295	0.052631579	0.302702703	0.10708843	0.91648906
Gbp2	-3.9703193	-2.6696846	7.18E-05	0.004355845	0.144736842	0.348648649	0.29657117	1.09273
Ebi3	-4.1584725	-2.8337302	3.20E-05	0.002271125	0.013157895	0.216216216	0.038292564	0.6798038
LOC100359515	-5.0530457	-2.8656533	4.35E-07	6.68E-05	0.039473684	0.321621622	0.08952807	0.9733734
Il1r2	-7.1310024	-3.0248945	9.96E-13	6.30E-10	0.052631579	0.518918919	0.17012163	1.7597758
Ccl2	-2.5580475	-3.0926323	0.010526169	0.138379996	0.065789474	0.175675676	0.14574306	0.65534043
Sod2	-7.6322	-3.6281385	2.31E-14	1.73E-11	0.144736842	0.613513514	0.38292426	2.2631311
LOC691143	-4.0934834	-3.6978736	4.25E-05	0.002887836	0.013157895	0.208108108	0.02534804	0.7351889
Acod1	-6.135031	-3.9488404	8.51E-10	2.98E-07	0	0.362162162	0	1.1926442
Gpnmb	-6.213058	-4.277809	5.20E-10	1.90E-07	0.026315789	0.397297297	0.054132413	1.3706533
Cxcl2	-8.733638	-4.9725547	2.47E-18	3.38E-15	0.078947368	0.648648649	0.23880951	2.8873062
