# Supplementary material for: Immunologic barriers in liver transplantation: a single-cell analysis of the role of mesenchymal stem cells
Source: Front Immunol. 2023 Dec 7;14:1274982. doi: 10.3389/fimmu.2023.1274982 (PMC10748593; doi:10.3389/fimmu.2023.1274982)
Supplement: Supplementary file 1 [file DataSheet_1.zip › Additional File 4.xls]

gene_id	Scores	avg_logFC	p_val	p_val_adj	pct.1	pct.2	Syn_30	Allo+IS_30
Rpl21-4	63.753334	5.596222	0	0	0.950720243	0	3.5994787	0
Rps27a-2	62.92573	5.1893845	0	0	0.93479909	0	3.2746487	0
Rps4x-2	58.039753	4.0367084	0	0	0.840030326	0	2.3436332	0
Rpl32-2	52.723347	3.3637187	0	0	0.735784685	0	1.8049858	0
AABR07060872.1	53.242664	2.6466625	0	0	0.949962092	0.349743994	2.821895	0.7083605
Gnas-2	43.22673	2.5151553	0	0	0.549279757	0	1.1664625	0
Cox6b1-2	40.624363	2.294278	0	0	0.498862775	0	1.0272707	0
AABR07065625.1	41.80727	2.1084936	0	0	0.797194845	0.245372194	1.9527146	0.48431322
Calm2-2	31.75737	1.7797364	2.51E-221	2.17E-218	0.33358605	0	0.6609298	0
S100a9	32.55418	1.7667816	1.83E-232	1.67E-229	0.49772555	0.084679007	1.0262575	0.15728721
Uqcrb-2	29.727772	1.6177472	3.36E-194	2.76E-191	0.297952995	0	0.57565033	0
S100a8	26.226826	1.377506	1.31E-151	1.03E-148	0.374526156	0.070106341	0.7187808	0.12409746
RF00015-115	21.45645	1.317785	3.98E-102	2.11E-99	0.16641395	0	0.34453106	0
LOC100910270	17.564823	1.2888899	4.58E-69	1.67E-66	0.445034117	0.241433635	1.2276855	0.56411225
Lef1	17.148596	1.1755286	6.44E-66	2.16E-63	0.227824109	0.061441512	0.5166514	0.12548351
Eef1a1	35.421074	1.1546801	8.09E-275	8.87E-272	0.918498863	0.780622292	3.0627832	2.084707
Ndufv3-2	23.740587	1.143858	1.37E-124	9.42E-122	0.20015163	0	0.36714655	0
RGD1359290	22.625566	1.0529227	2.43E-113	1.48E-110	0.604245641	0.331232769	1.2964581	0.61670256
AABR07015941.1	21.971628	1.0258619	5.38E-107	3.05E-104	0.6641395	0.426545884	1.5584258	0.8538499
Ndufa10l1-2	20.784924	0.92379016	5.93E-96	2.95E-93	0.156937074	0	0.27966684	0
Ly6e	13.86307	0.9235357	1.06E-43	2.13E-41	0.367702805	0.203623474	0.831969	0.41422343
Ms4a4c	16.04307	0.90878797	6.39E-58	1.88E-55	0.266489765	0.094525404	0.56900203	0.1961883
Tsc22d3	16.704565	0.8802506	1.21E-62	3.84E-60	0.53601213	0.326112643	1.2395017	0.68375856
AABR07072207.1	18.23009	0.87832505	2.98E-74	1.17E-71	0.242228961	0.061835368	0.43384174	0.099853024
S1pr1	15.153246	0.87802994	7.21E-52	1.85E-49	0.23237301	0.080740449	0.46476758	0.150052
Sell	13.742809	0.872893	5.63E-43	1.10E-40	0.282031842	0.130760142	0.62378925	0.26972094
Fam189b	15.190937	0.84365255	4.06E-52	1.08E-49	0.421910538	0.230405672	0.9671164	0.49577123
Rps27a	20.591402	0.8269758	3.28E-94	1.59E-91	0.776724792	0.597873178	1.9721555	1.3255906
Atrx-2	17.433294	0.8093513	4.61E-68	1.58E-65	0.112964367	0	0.21296254	0
Rpl30	19.461412	0.78158736	2.33E-84	1.07E-81	0.723275208	0.538794801	1.7585686	1.1490046
Txnip	15.836263	0.7614684	1.75E-56	5.05E-54	0.603108415	0.404883813	1.3941711	0.8601547
Rab3ip	13.546891	0.74084306	8.27E-42	1.58E-39	0.145943897	0.03702245	0.29711694	0.072694115
Rpl32	22.550358	0.7395371	1.33E-112	7.82E-110	0.888551933	0.796770382	2.8266027	2.2194493
LOC100362339	14.726214	0.7107679	4.38E-49	9.72E-47	0.227065959	0.081134305	0.40472767	0.13245092
Rpl26	20.122763	0.7067212	4.66E-90	2.19E-87	0.853677028	0.728239464	2.4423985	1.8400396
AABR07045322.1	14.238948	0.67758334	5.25E-46	1.11E-43	0.346095527	0.178022844	0.6500948	0.31327224
LOC100912489-3	12.586444	0.6379707	2.51E-36	3.85E-34	0.16489765	0.055139819	0.32177773	0.10487809
AABR07032255.2	13.04125	0.6119404	7.13E-39	1.22E-36	0.184609553	0.066167783	0.3236714	0.105598696
Rps10	13.217903	0.5959661	6.92E-40	1.25E-37	0.474981046	0.311933832	0.946739	0.57985795
H2afz	11.015284	0.5860688	3.23E-28	4.05E-26	0.53222138	0.39661284	1.2145643	0.8497714
AABR07062466.1	14.226334	0.5809706	6.29E-46	1.31E-43	0.671341926	0.518314297	1.5371376	1.0903089
Gimap7	12.989333	0.57224333	1.41E-38	2.38E-36	0.580363912	0.408822371	1.335953	0.89656883
Gimap9	10.427377	0.5701937	1.86E-25	2.01E-23	0.300227445	0.178022844	0.6273386	0.36056525
LOC100360791	11.154182	0.55842954	6.83E-29	8.85E-27	0.250568613	0.130366286	0.46861225	0.23332912
LOC100362149	11.386067	0.5540671	4.91E-30	6.56E-28	0.204700531	0.093737692	0.3613572	0.1541269
Rpl13	21.343447	0.5516552	4.49E-101	2.31E-98	0.952994693	0.910200866	3.8487701	3.3525784
Klf2	11.24157	0.5432471	2.55E-29	3.38E-27	0.385519333	0.243009059	0.79958576	0.48685592
LOC498555	12.876889	0.54266846	6.07E-38	9.99E-36	0.56671721	0.41079165	1.1865519	0.80347437
Klf3	10.270677	0.5322334	9.55E-25	9.76E-23	0.23237301	0.124064592	0.46464083	0.24031314
Hp	12.413938	0.5312743	2.20E-35	3.31E-33	0.327899924	0.175265853	0.62302524	0.3344176
Add3	11.427855	0.5297503	3.04E-30	4.09E-28	0.274450341	0.145332808	0.53361577	0.2778305
Satb1	9.403188	0.5296259	5.29E-21	4.40E-19	0.143669447	0.063804647	0.2875672	0.12601906
Dgka	9.907408	0.5270805	3.87E-23	3.70E-21	0.231235785	0.124458448	0.46940663	0.25194362
Tnfrsf14	10.719445	0.52538264	8.25E-27	9.55E-25	0.351023503	0.216226861	0.74861777	0.45440945
LOC684988	12.830174	0.523134	1.11E-37	1.77E-35	0.6686884	0.534068531	1.5525519	1.1495578
Rps18	12.774797	0.52219695	2.27E-37	3.59E-35	0.602350265	0.450177235	1.2989118	0.90900606
Gzmk	4.5963554	0.521574	4.30E-06	8.54E-05	0.381349507	0.341473021	1.186582	0.97494566
AABR07034739.1	10.750658	0.5158297	5.88E-27	6.91E-25	0.132297195	0.04647499	0.24252588	0.084997386
Mx1	9.446496	0.5149414	3.50E-21	2.97E-19	0.216451857	0.119338322	0.41934845	0.2231343
Tpmt	9.007145	0.50524694	2.11E-19	1.55E-17	0.153525398	0.074832611	0.2989458	0.13707852
Cd27	9.344593	0.50235945	9.22E-21	7.51E-19	0.317285823	0.20401733	0.68886787	0.4321891
Calhm6	8.906386	0.4989933	5.27E-19	3.79E-17	0.346853677	0.236707365	0.73233306	0.48200998
AC103024.1	10.582541	0.4955807	3.59E-26	4.02E-24	0.19787718	0.095313115	0.34845275	0.15787964
Trat1	9.026147	0.49246228	1.78E-19	1.33E-17	0.185367703	0.098070106	0.36409855	0.1863584
Cxcr4	7.476557	0.4911598	7.63E-14	3.85E-12	0.127369219	0.066955494	0.2528684	0.12077856
Hnrnpf	9.766674	0.48869005	1.57E-22	1.40E-20	0.418498863	0.299330445	0.8220569	0.5540891
LOC100360522	17.52999	0.48407626	8.46E-69	3.02E-66	0.949583017	0.886569516	3.7189417	3.2357826
AABR07018078.1	10.948263	0.48179036	6.77E-28	8.31E-26	0.56823351	0.425364317	1.3210185	0.94897443
AABR07050545.1	11.602526	0.48058292	4.00E-31	5.53E-29	0.513267627	0.362741237	1.0374672	0.7002123
Sesn1	9.656726	0.47983497	4.60E-22	4.03E-20	0.158453374	0.072469476	0.3053065	0.13777755
Rps20	16.845755	0.47635576	1.13E-63	3.63E-61	0.915845337	0.831823553	3.0683434	2.5788054
AC094217.1	9.798717	0.47583795	1.14E-22	1.04E-20	0.236921911	0.132729421	0.42527795	0.22793691
Pik3ip1	9.167653	0.47145972	4.83E-20	3.70E-18	0.20090978	0.10909807	0.4113328	0.22002245
Leng8	8.549323	0.47092864	1.24E-17	7.89E-16	0.155799848	0.079165026	0.30009094	0.14958452
Rgcc	8.127672	0.46865577	4.38E-16	2.48E-14	0.158074299	0.085466719	0.32217008	0.16477741
Slfn5	11.1884365	0.4657736	4.65E-29	6.11E-27	0.479909022	0.316266247	1.0441687	0.69516855
Lgals1	7.452985	0.46494737	9.13E-14	4.55E-12	0.195602729	0.120913746	0.43237808	0.25885332
Ccpg1	9.553725	0.45918873	1.25E-21	1.08E-19	0.275966641	0.165813312	0.52720916	0.310703
AABR07026311.1	8.490147	0.45851108	2.06E-17	1.28E-15	0.181576952	0.103190232	0.3229195	0.16365299
Btg1	13.07371	0.45721114	4.65E-39	8.14E-37	0.837376801	0.709334384	2.274113	1.8139298
AABR07064810.1	10.870418	0.4539569	1.59E-27	1.91E-25	0.595905989	0.465931469	1.2755167	0.9419521
B3gnt2	8.467698	0.45240206	2.50E-17	1.54E-15	0.16793025	0.089799134	0.30875334	0.15735178
Ldb1	8.577471	0.4503315	9.70E-18	6.30E-16	0.268764215	0.172115006	0.5220999	0.32168338
Rps23	15.588447	0.4494042	8.72E-55	2.39E-52	0.941243366	0.871602993	3.4045541	2.9577906
Tcf7	9.369472	0.4492846	7.29E-21	5.99E-19	0.136087945	0.059472233	0.25604376	0.107121274
AABR07006269.1	8.148245	0.44854733	3.69E-16	2.12E-14	0.23237301	0.144151241	0.4709886	0.28593084
Chmp4bl1	9.187461	0.4483879	4.02E-20	3.09E-18	0.165276725	0.082315872	0.29739243	0.139633
RT1-T24-3	7.946169	0.44461456	1.92E-15	1.05E-13	0.149734647	0.080346593	0.2826743	0.14145899
Ntan1	8.142825	0.44449466	3.86E-16	2.21E-14	0.293783169	0.203229618	0.55779594	0.35929388
AC095947.3	15.239332	0.43831342	1.94E-52	5.23E-50	0.893858984	0.805829067	2.8151557	2.3690548
Stk38	6.883824	0.43543145	5.83E-12	2.45E-10	0.204321456	0.133517133	0.4022634	0.25253764
AC117869.1	10.333019	0.43408522	5.00E-25	5.20E-23	0.144048522	0.05789681	0.24515583	0.093856744
AABR07039345.1	8.565576	0.4334938	1.08E-17	6.94E-16	0.281652767	0.184718393	0.50860035	0.31708935
Rps16	15.145865	0.43046838	8.07E-52	2.01E-49	0.933661865	0.869239858	3.1301606	2.7221985
Rgs10	7.3907413	0.4255286	1.46E-13	7.10E-12	0.211144807	0.135486412	0.40991086	0.24992286
Ripor2	8.592918	0.41935736	8.48E-18	5.56E-16	0.149734647	0.074438755	0.28420705	0.13879904
Rps25	10.85243	0.41772005	1.94E-27	2.31E-25	0.749431387	0.638440331	1.8331782	1.4809575
Pltp	8.364387	0.41342062	6.04E-17	3.64E-15	0.158453374	0.082709728	0.3025256	0.15526512
LOC100363469	12.192501	0.412589	3.41E-34	4.92E-32	0.843821077	0.761323356	2.3365235	1.976632
Sh3kbp1	8.492521	0.40947708	2.02E-17	1.25E-15	0.281273692	0.182749114	0.57096153	0.3637852
LOC100360449	13.676903	0.40876076	1.40E-42	2.70E-40	0.907126611	0.835368255	2.7721689	2.3856766
Ttr	10.588734	0.4082006	3.36E-26	3.79E-24	0.113343442	0.035447026	0.20037809	0.064512916
Rpl14	15.630282	0.40545967	4.53E-55	1.26E-52	0.957543594	0.923591965	3.69054	3.3219016
AABR07047219.1	9.239625	0.40357676	2.47E-20	1.95E-18	0.152767248	0.072469476	0.263126	0.11899283
Hopx	4.703598	0.40031773	2.56E-06	5.31E-05	0.26990144	0.219377708	0.5690729	0.43219024
AABR07034639.1	10.117811	0.3995751	4.61E-24	4.65E-22	0.123578469	0.045293423	0.20899288	0.07398718
Rpl12	9.188678	0.39873734	3.98E-20	3.07E-18	0.646702047	0.556124458	1.5088046	1.2118227
Rps18l1	16.377542	0.39360237	2.77E-60	8.43E-58	0.959438969	0.935801497	3.924918	3.5706298
Rasa3	8.207254	0.39250728	2.26E-16	1.32E-14	0.227824109	0.140212682	0.43979493	0.26523018
Rps4x	8.288208	0.39018637	1.15E-16	6.78E-15	0.361637604	0.261520284	0.6839788	0.47321776
Cytip	7.0353303	0.38904643	1.99E-12	8.91E-11	0.239954511	0.162662466	0.466516	0.30610448
Cd3d	9.770924	0.38375032	1.50E-22	1.35E-20	0.480288097	0.332414336	1.1509429	0.81378657
Rps3a	12.879109	0.3808965	5.90E-38	9.80E-36	0.86959818	0.766049626	2.4633827	2.0519192
LOC100363537	8.0816965	0.3789376	6.39E-16	3.60E-14	0.175890826	0.100433241	0.30696985	0.16525227
Jak1	8.682176	0.3778887	3.88E-18	2.64E-16	0.460576194	0.351319417	0.9325017	0.68226326
AABR07067749.1	8.536203	0.37481824	1.39E-17	8.81E-16	0.184988628	0.102402521	0.31940043	0.17069398
AABR07007675.1	8.460214	0.37426004	2.67E-17	1.63E-15	0.558377559	0.468294604	1.1971445	0.9430749
Cdkn1b	7.6674848	0.37395555	1.75E-14	9.10E-13	0.238438211	0.154785349	0.46060514	0.2910507
LOC100362830	12.151705	0.37237424	5.62E-34	8.03E-32	0.880591357	0.803465931	2.5366073	2.1781921
Hpx	8.584608	0.37206602	9.11E-18	5.95E-16	0.147081122	0.072469476	0.26526985	0.12926777
LOC100359922	15.053878	0.3713043	3.26E-51	7.87E-49	0.950341168	0.92122883	3.6132932	3.26832
AABR07006275.1	6.2386217	0.3694801	4.41E-10	1.54E-08	0.156937074	0.100039386	0.32047045	0.19598913
Lrg1	9.018175	0.36928588	1.91E-19	1.42E-17	0.140636846	0.064198503	0.25214505	0.11617278
Rpl17	15.124697	0.3682194	1.11E-51	2.73E-49	0.956027293	0.936195353	3.8823502	3.568917
Apoc3	9.92085	0.3642245	3.38E-23	3.27E-21	0.120924943	0.044505711	0.21299274	0.08011282
LOC103689961	7.114001	0.36207843	1.13E-12	5.12E-11	0.217589083	0.142969673	0.40525064	0.2561866
AABR07052430.1	8.630515	0.36107206	6.11E-18	4.03E-16	0.167551175	0.087829854	0.2891764	0.14789045
Rps15a	12.401487	0.36089298	2.57E-35	3.84E-33	0.918119788	0.859787318	3.0367439	2.6888485
Rpl7	12.11357	0.3572138	8.95E-34	1.27E-31	0.908642911	0.863725876	2.9574444	2.638227
Ramp1	8.496419	0.35421097	1.96E-17	1.22E-15	0.213040182	0.121701457	0.4338342	0.258906
Rbm3	8.880451	0.35409042	6.66E-19	4.74E-17	0.638741471	0.528160693	1.4220521	1.1338553
LOC687780	13.278535	0.35207114	3.08E-40	5.70E-38	0.928354814	0.873966128	3.198202	2.8398623
Rps5	12.700166	0.35141182	5.90E-37	9.15E-35	0.925701289	0.855454904	3.0489264	2.676377
Kcnn4	6.7034454	0.35110068	2.04E-11	8.09E-10	0.137604246	0.080346593	0.2569654	0.14243779
Cd5	8.290839	0.34979963	1.12E-16	6.65E-15	0.128885519	0.060653801	0.23947337	0.11466654
Dennd2d	7.051103	0.3476389	1.78E-12	8.00E-11	0.23085671	0.15557306	0.4503851	0.29419646
Apoe	8.338111	0.34692186	7.55E-17	4.50E-15	0.318423048	0.214257582	0.6159021	0.4130416
Cd3g	9.887311	0.34664154	4.73E-23	4.44E-21	0.546247157	0.379283182	1.4393625	1.0369166
Eef2	10.108403	0.34278235	5.07E-24	5.08E-22	0.811220622	0.727451753	2.0872333	1.7723191
Cd40lg	5.875138	0.34206346	4.22E-09	1.30E-07	0.120166793	0.07207562	0.23799886	0.13917498
Eif4g2	7.8364105	0.33774152	4.64E-15	2.48E-13	0.428354814	0.325718787	0.84043306	0.62267894
RT1-CE5	8.673265	0.33745876	4.20E-18	2.84E-16	0.692191054	0.587239071	1.6022578	1.3112295
Rflnb	7.8296075	0.336457	4.89E-15	2.61E-13	0.10121304	0.044505711	0.18856363	0.08202206
Hnrnph1	3.6694834	0.33562198	0.000243041	0.003200205	0.150492798	0.116187475	0.29688677	0.21917199
Plcg1	6.948787	0.33439472	3.68E-12	1.59E-10	0.108036391	0.054745963	0.20752704	0.106356785
Glul	7.424592	0.33263752	1.13E-13	5.55E-12	0.267247915	0.181567546	0.5056659	0.3378381
Cd3e	9.893648	0.32956624	4.44E-23	4.22E-21	0.518195603	0.355651831	1.3007649	0.9291753
Slc28a2	7.0296984	0.3287252	2.07E-12	9.22E-11	0.150113723	0.087042143	0.27882847	0.15907541
Btf3	7.259547	0.32541522	3.88E-13	1.81E-11	0.504548901	0.41551792	1.0367539	0.82074904
Il21r	4.866077	0.32535172	1.14E-06	2.47E-05	0.157695224	0.113036629	0.31224447	0.2109898
Alb	8.253223	0.32478726	1.54E-16	9.06E-15	0.280515542	0.181567546	0.5362038	0.35169384
Rpl4	10.420716	0.32229725	1.99E-25	2.14E-23	0.896891585	0.852304057	2.707377	2.4366539
Rps3	12.285619	0.32063425	1.08E-34	1.60E-32	0.936694466	0.892083497	3.0846872	2.776795
Vbp1	6.2361293	0.32002392	4.49E-10	1.56E-08	0.292266869	0.219771564	0.543965	0.39357126
S1pr4	5.8129106	0.31930825	6.14E-09	1.86E-07	0.176648976	0.120126034	0.33519098	0.22052798
Limd2	9.279771	0.31820804	1.70E-20	1.35E-18	0.752084913	0.658920835	1.9315516	1.6142857
AABR07026997.1	6.3477244	0.3181106	2.19E-10	7.93E-09	0.421910538	0.34816857	0.83631694	0.6575267
LOC689899	7.994514	0.3153933	1.30E-15	7.23E-14	0.125473844	0.061047657	0.21123603	0.09986253
Tmem173	6.6674895	0.31508482	2.60E-11	1.02E-09	0.256633813	0.18117369	0.49201185	0.33983406
Ifi44	5.2877426	0.3134165	1.24E-07	3.20E-06	0.106141016	0.064986215	0.20691594	0.12342402
AC142181.1	6.2661443	0.31287417	3.70E-10	1.31E-08	0.507960576	0.430090587	1.3117695	1.0750055
AC128960.1	7.342375	0.31273085	2.10E-13	1.00E-11	0.429112964	0.335959039	0.8267603	0.62563485
Prkcq	6.1307597	0.3125301	8.75E-10	2.92E-08	0.127748294	0.076801891	0.245915	0.14264816
Cirbp	6.2914944	0.31246233	3.14E-10	1.13E-08	0.16944655	0.109885782	0.31738055	0.19847761
Cox7a2l	7.280334	0.30972242	3.33E-13	1.57E-11	0.623957544	0.539188657	1.3963155	1.1588206
Ptprc	9.294142	0.3089369	1.48E-20	1.18E-18	0.83358605	0.737298149	2.147413	1.8255694
Eef1g	8.39541	0.30800882	4.64E-17	2.82E-15	0.746398787	0.676250492	1.8991641	1.6389652
Ogt	6.0498624	0.3068045	1.45E-09	4.70E-08	0.115617892	0.066955494	0.22403355	0.12988152
AABR07010649.1	7.4327574	0.30297625	1.06E-13	5.25E-12	0.105003791	0.050019693	0.17617184	0.07989058
Gimap4	6.8511395	0.30292916	7.33E-12	3.04E-10	0.469673995	0.37573848	1.0939513	0.86208063
Flna	7.196094	0.30242956	6.20E-13	2.85E-11	0.377558757	0.283182355	0.75218266	0.5575995
RGD1565131	6.4723086	0.30055207	9.65E-11	3.64E-09	0.104245641	0.056321386	0.18032789	0.08939854
Ypel3	6.209624	0.30017936	5.31E-10	1.84E-08	0.374147081	0.294998031	0.75800943	0.58409685
Rps27	13.307227	0.2989656	2.10E-40	3.93E-38	0.984078848	0.971642379	4.5766644	4.2912393
Rpl23a	10.712489	0.29852736	8.89E-27	1.02E-24	0.911296437	0.844820796	2.8155794	2.5006936
Arl5c	6.0667863	0.29848194	1.30E-09	4.28E-08	0.101592115	0.055927531	0.19176872	0.1050743
Rplp0	12.852332	0.29841232	8.35E-38	1.35E-35	0.962850644	0.928318236	3.7844536	3.4582865
RT1-T24-4	6.2707205	0.2962802	3.59E-10	1.28E-08	0.142911296	0.087829854	0.25641674	0.15253854
LOC108348142	6.0041795	0.29414564	1.92E-09	6.13E-08	0.211902957	0.149271367	0.3802982	0.25886905
Tcp11l2	7.080736	0.29327637	1.43E-12	6.50E-11	0.144048522	0.080346593	0.26931024	0.15606572
Nop53	7.3002234	0.29264364	2.87E-13	1.36E-11	0.676648976	0.587632926	1.555125	1.3083999
Rpl36al	8.65712	0.29100254	4.84E-18	3.25E-16	0.882865807	0.827491138	2.8033879	2.5283778
AABR07059663.1	5.933139	0.29053754	2.97E-09	9.31E-08	0.105382866	0.059866089	0.19348207	0.10762695
LOC100362027	8.832421	0.28939006	1.02E-18	7.20E-17	0.844958302	0.766837338	2.3288312	2.0377212
Rps14	11.184313	0.2874472	4.87E-29	6.35E-27	0.937831691	0.87948011	3.2800944	2.9540932
LOC100365839	5.903056	0.28519675	3.57E-09	1.11E-07	0.293025019	0.224497834	0.54056394	0.40016538
Cir1	4.1470313	0.2842808	3.37E-05	0.000550521	0.1671721	0.128397007	0.32443956	0.23412241
RT1-S3	4.987225	0.28413326	6.13E-07	1.38E-05	0.282789992	0.22292241	0.55373573	0.42743552
LOC100362684	6.9934	0.28382617	2.68E-12	1.18E-10	0.110689917	0.056715242	0.18712987	0.09355909
Tnfaip8l2	5.4602466	0.28348997	4.75E-08	1.29E-06	0.254359363	0.19259551	0.48738354	0.3602168
Rnf145	5.508652	0.28331482	3.62E-08	9.96E-07	0.128506444	0.081528161	0.2362004	0.14760354
Klhl6	6.711211	0.28194526	1.93E-11	7.70E-10	0.115996967	0.06262308	0.20731702	0.11121778
AABR07001902.1	6.778019	0.2817658	1.22E-11	4.95E-10	0.145564822	0.085860575	0.2451034	0.14079806
Gimap1	6.1645885	0.2809301	7.07E-10	2.40E-08	0.356709629	0.276486806	0.71754986	0.5501704
Tspo	5.568346	0.28085482	2.57E-08	7.21E-07	0.353297953	0.282000788	0.7052954	0.55194443
Klrg1	4.8692436	0.2785387	1.12E-06	2.44E-05	0.111448067	0.072469476	0.23140128	0.14845406
LOC102555453	7.4309716	0.27850425	1.08E-13	5.31E-12	0.573919636	0.482473415	1.2637032	1.0265763
Glipr1	6.3854136	0.2784441	1.71E-10	6.26E-09	0.354056103	0.271760536	0.7110887	0.54024774
Mt-nd5	9.758283	0.27812704	1.70E-22	1.51E-20	0.874526156	0.813312328	2.4015186	2.1136236
Cdc42se1	6.8194866	0.27551603	9.14E-12	3.74E-10	0.326383624	0.239858212	0.6393474	0.46728215
Ppdpf	5.137474	0.27492017	2.78E-07	6.75E-06	0.235784685	0.178022844	0.4618593	0.34342653
Chd3	6.475032	0.27440542	9.48E-11	3.58E-09	0.373768006	0.289484049	0.79004496	0.60428786
Rpl27a	10.471834	0.27414113	1.16E-25	1.27E-23	0.929112964	0.896809768	3.1378863	2.8933058
Itga4	5.890458	0.27358058	3.85E-09	1.19E-07	0.151250948	0.097282395	0.28522807	0.18154128
Tf	6.846545	0.2728782	7.57E-12	3.13E-10	0.401440485	0.309176841	0.80386734	0.6125496
Max	5.9584374	0.271294	2.55E-09	8.02E-08	0.221379833	0.157936195	0.41028723	0.28617248
Socs1	4.973466	0.2695244	6.58E-07	1.48E-05	0.250189538	0.194170933	0.50485307	0.38237974
Rpl19	9.877565	0.26857987	5.21E-23	4.87E-21	0.924184989	0.88420638	2.997175	2.7474484
Cdc42se2	6.399683	0.26727965	1.56E-10	5.73E-09	0.250947688	0.178022844	0.47753766	0.33626857
RT1-A2	7.462168	0.26498795	8.51E-14	4.27E-12	0.653146323	0.554155179	1.453825	1.206407
Rps9l1	5.798844	0.26463917	6.68E-09	2.01E-07	0.141774071	0.091374557	0.24334174	0.14911228
LOC100362987	5.503612	0.2632978	3.72E-08	1.02E-06	0.165276725	0.113036629	0.29633525	0.19570816
Rps24	10.347796	0.2629271	4.28E-25	4.49E-23	0.955648218	0.9259551	3.5802145	3.3262947
Pdcd4	6.563408	0.26286536	5.26E-11	2.02E-09	0.523502654	0.430878299	1.1333084	0.9203029
Ets1	6.280862	0.26285803	3.37E-10	1.20E-08	0.618271418	0.530523828	1.395817	1.1777993
Pcbp2	6.106473	0.26143563	1.02E-09	3.38E-08	0.415087187	0.335959039	0.8099513	0.6411278
Rnf19b	4.65938	0.26090705	3.17E-06	6.43E-05	0.124336619	0.085466719	0.23139404	0.15204842
Morc3	5.8561325	0.25941604	4.74E-09	1.45E-07	0.136087945	0.084679007	0.25580764	0.16000654
AABR07057617.1	5.7504315	0.2589909	8.90E-09	2.64E-07	0.108415466	0.064198503	0.18794413	0.10475839
Glo1	4.7807984	0.25850004	1.75E-06	3.70E-05	0.199772555	0.152028358	0.36801004	0.26632267
Mbnl1	5.2667384	0.2571953	1.39E-07	3.56E-06	0.115996967	0.073257188	0.20594963	0.12645963
Rpl6	8.704017	0.256015	3.20E-18	2.21E-16	0.853297953	0.788893265	2.4158733	2.1514587
Tmem59	5.2064567	0.25593734	1.92E-07	4.83E-06	0.283927218	0.222134699	0.5371647	0.41094324
Serpina1	5.501227	0.25486833	3.77E-08	1.03E-06	0.119029568	0.0740449	0.21981294	0.13415718
Arhgap17	3.1450303	0.2546409	0.001660697	0.016522579	0.117513268	0.091768413	0.22351332	0.16236542
AABR07041089.1	5.8953953	0.25441414	3.74E-09	1.16E-07	0.118650493	0.071681764	0.20173135	0.11415553
Rps17	9.416801	0.2538876	4.65E-21	3.90E-19	0.896133434	0.838912958	2.7266614	2.455675
AABR07031089.1	6.047463	0.250242	1.47E-09	4.76E-08	0.164518575	0.106734935	0.29248825	0.18838657
Rhoh	5.6576257	0.25022432	1.53E-08	4.43E-07	0.19787718	0.13942497	0.37361756	0.2601542
Impdh2	5.1066656	0.2501953	3.28E-07	7.78E-06	0.389689158	0.326900354	0.7692231	0.6255046
Cdk11b	-3.4091942	-0.25251153	0.000651551	0.007594194	0.26838514	0.309176841	0.5276394	0.62225163
Arl6ip1	-4.0980163	-0.25260705	4.17E-05	0.000669907	0.279378317	0.326112643	0.55435896	0.66860753
Hsp90b1	-5.016574	-0.2529313	5.26E-07	1.21E-05	0.36580743	0.42221347	0.7348985	0.8794999
Ran	-3.623402	-0.25473398	0.000290753	0.00376514	0.359742229	0.38991729	0.7141527	0.8235447
Rtn4	-5.3053036	-0.25479198	1.12E-07	2.92E-06	0.128506444	0.18117369	0.23109894	0.32872182
Ctsa	-4.598163	-0.25484324	4.26E-06	8.48E-05	0.36656558	0.422607326	0.7298099	0.8637034
Cdk2ap1	-4.176472	-0.25521588	2.96E-05	0.00049133	0.109931766	0.148483655	0.19401467	0.26841864
Eno1	-5.8881106	-0.25625685	3.91E-09	1.21E-07	0.557998484	0.606931863	1.2320317	1.4077669
Atp5md	-4.8410954	-0.25668466	1.29E-06	2.78E-05	0.184609553	0.237888933	0.32684296	0.43046108
Klrc3	-5.726807	-0.25676858	1.02E-08	3.02E-07	0.122820318	0.179598267	0.24927327	0.36382285
Ak2	-5.5656934	-0.25688016	2.61E-08	7.30E-07	0.114480667	0.168570303	0.19793922	0.2912817
Fkbp2	-4.4363527	-0.25795025	9.15E-06	0.000170993	0.19939348	0.246553761	0.36819908	0.47229296
Mdfic	-5.275402	-0.2607196	1.32E-07	3.41E-06	0.105003791	0.153997637	0.19908133	0.2929057
Csnk2b	-4.9937	-0.2607871	5.92E-07	1.34E-05	0.238817286	0.294998031	0.4491087	0.57288015
Romo1	-4.6071577	-0.26149368	4.08E-06	8.15E-05	0.221000758	0.272548247	0.39861616	0.5068608
Serf2	-8.964266	-0.26194933	3.12E-19	2.26E-17	0.844579227	0.857030327	2.3081875	2.4963467
Gatad2a	-3.3994572	-0.26196277	0.000675198	0.007803445	0.116376042	0.145332808	0.1989333	0.2682823
Rabep1	-2.8620844	-0.26202893	0.004208647	0.033946086	0.093252464	0.116581331	0.1712316	0.22664066
Arhgap9	-5.2254167	-0.2631483	1.74E-07	4.40E-06	0.36353298	0.427333596	0.73965305	0.89507854
Manf	-4.7952747	-0.26430044	1.62E-06	3.46E-05	0.170583776	0.222134699	0.30996174	0.4119844
Klf6	-3.8804066	-0.2657288	0.000104282	0.001534008	0.275587566	0.318629382	0.54494923	0.65456074
Klre1	-6.0744443	-0.26582482	1.24E-09	4.09E-08	0.235026535	0.310752265	0.5105758	0.67417616
Slf2	-3.317917	-0.2676019	0.000906914	0.009943406	0.137983321	0.169358015	0.26197118	0.33640993
Ranbp1	-3.839717	-0.26820368	0.000123176	0.001775421	0.242608036	0.283970067	0.44845006	0.5510206
Dync1i2	-3.7923207	-0.2682795	0.000149246	0.002090714	0.158074299	0.195352501	0.2865342	0.37148088
Hspa8	-6.07108	-0.26923862	1.27E-09	4.17E-08	0.737300986	0.757778653	1.8332595	1.9948362
Son	-4.588228	-0.27120104	4.47E-06	8.84E-05	0.616376042	0.654588421	1.378851	1.5284498
S100a6	-5.568358	-0.27133334	2.57E-08	7.21E-07	0.389689158	0.462780622	1.0080719	1.2198155
Ankrd11	-2.5365193	-0.27237278	0.011196055	0.072692589	0.239575436	0.265458842	0.4684704	0.5445551
Gabarapl1	-4.9905453	-0.27352574	6.02E-07	1.36E-05	0.143290371	0.194958645	0.27487454	0.3760894
Mbd2	-5.288837	-0.27375078	1.23E-07	3.18E-06	0.122062168	0.172902718	0.22466959	0.32526118
Ckb	-5.31896	-0.27511105	1.04E-07	2.71E-06	0.144806672	0.199291059	0.2776406	0.38831654
S100a4	-5.5772734	-0.27599376	2.44E-08	6.88E-07	0.29757392	0.36904293	0.76086277	0.9551836
Tnrc6b	-2.9075682	-0.2763884	0.00364251	0.030408483	0.150492798	0.178022844	0.29145566	0.36197358
Brd7	-4.0680046	-0.27712166	4.74E-05	0.000750556	0.154283548	0.194958645	0.28344333	0.37267908
Samsn1	-4.583771	-0.27755356	4.57E-06	9.00E-05	0.120924943	0.16226861	0.22272108	0.31866008
Nabp1	-5.2541256	-0.27826568	1.49E-07	3.81E-06	0.111448067	0.16029933	0.20110811	0.29665062
Psme2	-6.6958437	-0.28038883	2.14E-11	8.50E-10	0.520090978	0.582906656	1.1125056	1.3131374
RF00015-114	-4.6608067	-0.28286192	3.15E-06	6.40E-05	0.073540561	0.110673494	0.14299227	0.219071
Baz1a	-2.3468204	-0.28444815	0.018934384	0.106459786	0.16489765	0.185112249	0.2995039	0.3650741
Bola2	-6.8470583	-0.28456467	7.54E-12	3.12E-10	0.523881729	0.587239071	1.1270089	1.3322113
Atp2b4	-4.0016108	-0.28474128	6.29E-05	0.000966072	0.108415466	0.142969673	0.19864057	0.28086916
Pet100	-4.979657	-0.28543526	6.37E-07	1.43E-05	0.147081122	0.198109492	0.2605372	0.3613435
Edf1	-5.7720222	-0.28587088	7.83E-09	2.33E-07	0.443896892	0.508861757	0.89934546	1.071824
Rrm1	-5.925052	-0.28656623	3.12E-09	9.76E-08	0.057619409	0.102008665	0.09552815	0.17297001
Taf1d	-3.4405234	-0.28662387	0.00058059	0.006859472	0.178165277	0.213076014	0.3310153	0.41505805
Fus	-5.64735	-0.2890564	1.63E-08	4.68E-07	0.391584534	0.458448208	0.8005821	0.9693386
Upf2	-3.3997264	-0.29034212	0.000674533	0.007801247	0.156557998	0.189444663	0.30300766	0.3848332
Hist1h1c	-3.4805093	-0.29095143	0.000500462	0.006034157	0.417740713	0.449783379	0.91438574	1.0347949
Mt-co1	-11.081783	-0.29120445	1.54E-28	1.95E-26	0.995072024	0.997636865	4.364417	4.547747
Spty2d1	-4.0783668	-0.29138407	4.54E-05	0.000721352	0.087945413	0.121307601	0.15501179	0.2289683
Ndufa13	-6.1868763	-0.29204926	6.14E-10	2.09E-08	0.40181956	0.47341473	0.8059638	0.98790604
Zranb2	-5.1382847	-0.29229197	2.77E-07	6.74E-06	0.354056103	0.419062623	0.74000174	0.89845836
Smco4	-4.754235	-0.296952	1.99E-06	4.19E-05	0.186504928	0.237495077	0.35850933	0.47311705
Mapkapk2	-4.289717	-0.29698238	1.79E-05	0.000312089	0.117892343	0.15754234	0.21546036	0.30045637
Gsn	-5.670454	-0.29701483	1.42E-08	4.13E-07	0.210765732	0.274911382	0.3956297	0.5316039
Nfkb1	-4.2033486	-0.30224016	2.63E-05	0.000440899	0.143669447	0.184718393	0.2570168	0.34788272
Mt-cyb	-10.0461445	-0.30333766	9.55E-24	9.35E-22	0.993176649	0.994486018	4.2071104	4.3952622
Tomm7	-6.940152	-0.3038701	3.92E-12	1.69E-10	0.576194086	0.629381646	1.274321	1.4842457
Klrb1c	-5.804642	-0.30629286	6.45E-09	1.95E-07	0.139878696	0.200472627	0.27875474	0.4012166
11-Sep	-4.699907	-0.30697453	2.60E-06	5.39E-05	0.174374526	0.22292241	0.317705	0.4241393
Hmgb2l1	-3.6551857	-0.30723447	0.000256996	0.003367772	0.460576194	0.486018117	1.0771884	1.2168542
Dut	-6.4619393	-0.3084549	1.03E-10	3.88E-09	0.090219864	0.148089799	0.15779781	0.2624452
Fgl2	-5.1971574	-0.31104183	2.02E-07	5.06E-06	0.623957544	0.664040961	1.5686779	1.7556502
Tbx21	-6.044706	-0.31452823	1.50E-09	4.84E-08	0.148976497	0.213076014	0.30861345	0.4448329
Dnajb1	-3.9531803	-0.31460795	7.71E-05	0.00116391	0.112585292	0.147695943	0.19684963	0.27523315
Klri2	-5.420771	-0.31855896	5.93E-08	1.59E-06	0.108794541	0.161087042	0.27637762	0.40162736
Mt-atp6	-13.32026	-0.31925932	1.76E-40	3.34E-38	0.998862775	1	5.022939	5.2250814
Pgam1	-5.1832175	-0.3193755	2.18E-07	5.40E-06	0.235026535	0.290665616	0.43565732	0.5682138
Lsp1	-6.0383625	-0.31958112	1.56E-09	5.01E-08	0.506823351	0.564789287	1.0864993	1.2755462
LOC100912564	-4.9840317	-0.32058245	6.23E-07	1.40E-05	0.090219864	0.133123277	0.17209917	0.26322663
Nmt1	-4.8727813	-0.3223989	1.10E-06	2.41E-05	0.170962851	0.221346987	0.3005562	0.41036147
Bsg	-5.8020844	-0.32331568	6.55E-09	1.97E-07	0.412433662	0.473808586	0.8335932	1.0104891
Lars	-3.5986984	-0.32336935	0.000319814	0.0041059	0.184230478	0.220165419	0.34089616	0.43410808
Jaml	-6.15317	-0.32356125	7.59E-10	2.55E-08	0.075435936	0.126033872	0.1362505	0.23655555
Atp1b1	-6.995272	-0.32363176	2.65E-12	1.16E-10	0.054965883	0.107916503	0.10051884	0.19868188
Basp1	-7.340436	-0.32394314	2.13E-13	1.01E-11	0.082259287	0.147695943	0.15274848	0.26922876
Sub1	-5.6340084	-0.32434043	1.76E-08	5.03E-07	0.59893859	0.639621898	1.4047097	1.5897442
Gpx1	-6.291151	-0.32461846	3.15E-10	1.13E-08	0.595147839	0.650256006	1.3867409	1.5973518
Wdr70	-5.4817767	-0.32469666	4.21E-08	1.15E-06	0.060272934	0.101220953	0.10722989	0.18873076
Lat2	-5.3585773	-0.33030307	8.39E-08	2.20E-06	0.06899166	0.111067349	0.12676802	0.21339767
Irf8	-6.1383653	-0.33179572	8.34E-10	2.79E-08	0.094768764	0.150452934	0.17841409	0.2858813
Dnmt1	-4.559479	-0.33398145	5.13E-06	0.000100043	0.216451857	0.265064986	0.41486996	0.5370661
Myo1f	-6.403793	-0.33613813	1.52E-10	5.59E-09	0.208491281	0.282394644	0.39236906	0.54669935
Bcl2a1	-7.445762	-0.33616138	9.64E-14	4.79E-12	0.213040182	0.303269004	0.44038102	0.6289261
Lsm7	-6.7130065	-0.33698413	1.91E-11	7.63E-10	0.258529189	0.339503742	0.4965095	0.67007035
Eif5a	-7.6356115	-0.33854347	2.25E-14	1.16E-12	0.556103108	0.609688854	1.2076899	1.4266545
Cd244	-6.1608753	-0.34349436	7.23E-10	2.44E-08	0.113722517	0.172902718	0.21550864	0.3347463
Ptpn6	-5.249945	-0.34422255	1.52E-07	3.89E-06	0.310841547	0.370224498	0.6157198	0.7688056
Magohb	-6.4081845	-0.34425658	1.47E-10	5.45E-09	0.140636846	0.207168176	0.28320283	0.42279673
Capg	-4.7826085	-0.34514904	1.73E-06	3.68E-05	0.158453374	0.207955888	0.35145962	0.47687995
Crip1	-10.625321	-0.34631014	2.27E-26	2.58E-24	0.871872631	0.905474596	2.8680582	3.2116368
G0s2	-3.7304573	-0.3476979	0.000191133	0.002595678	0.13343442	0.168964159	0.24815926	0.33174026
Higd1a	-6.261966	-0.34900302	3.80E-10	1.34E-08	0.172479151	0.242615203	0.31677887	0.45285657
Pcna	-5.1418834	-0.35057494	2.72E-07	6.66E-06	0.155420773	0.207955888	0.29588088	0.41448545
Emb	-6.1957498	-0.35134885	5.80E-10	1.99E-08	0.166034875	0.233162662	0.32968932	0.47453845
Rab8b	-6.174523	-0.3514398	6.64E-10	2.25E-08	0.234268385	0.304844427	0.44328335	0.6010892
Afmid	-5.6856403	-0.35253167	1.30E-08	3.79E-07	0.082638362	0.130366286	0.15033029	0.24977395
Rgs3	-5.869289	-0.35361198	4.38E-09	1.34E-07	0.112964367	0.168964159	0.21042424	0.32181317
Id2	-7.2360315	-0.3537174	4.62E-13	2.13E-11	0.336997726	0.430090587	0.71801525	0.93954813
Itgae	-5.6458373	-0.3553902	1.64E-08	4.72E-07	0.086429113	0.134304844	0.16807167	0.27545097
RT1-Bb	-2.5681782	-0.3567647	0.010223461	0.067469922	0.311599697	0.336746751	0.64482373	0.7350931
Ctnnbl1	-6.411465	-0.35771167	1.44E-10	5.35E-09	0.143290371	0.209137456	0.25853574	0.3904801
Ctla2a	-5.139321	-0.36251035	2.76E-07	6.73E-06	0.181956027	0.236313509	0.35686645	0.4873126
Tmem256	-6.7177067	-0.36260805	1.85E-11	7.40E-10	0.143290371	0.212682158	0.25553733	0.39325523
Slamf7	-4.6422534	-0.36452535	3.45E-06	6.96E-05	0.123199393	0.166601024	0.25107053	0.357184
Anxa5	-6.566541	-0.3662838	5.15E-11	1.98E-09	0.072403336	0.12524616	0.12216093	0.22715871
Atp5i	-7.8928633	-0.3694732	2.95E-15	1.60E-13	0.557240334	0.615596692	1.2051543	1.4395951
Itgax	-7.1884413	-0.37174535	6.55E-13	2.99E-11	0.118650493	0.191413942	0.24009937	0.38470343
LOC100359583	-9.866015	-0.37398908	5.84E-23	5.40E-21	0.916982563	0.911382434	2.9968677	3.1984358
Rhob	-6.868111	-0.37579623	6.51E-12	2.71E-10	0.073161486	0.12997243	0.12836581	0.23915288
Cd9	-6.916964	-0.3762773	4.61E-12	1.98E-10	0.219105383	0.30169358	0.45332298	0.635399
Klrb1a	-8.5751	-0.3774586	9.90E-18	6.41E-16	0.291508719	0.412760929	0.74979794	1.0483029
Mt1	-5.1842523	-0.37765092	2.17E-07	5.38E-06	0.104245641	0.151240646	0.19120516	0.2908434
Slbp	-6.1824307	-0.37768874	6.31E-10	2.15E-08	0.149355572	0.211500591	0.26968774	0.4048313
Nkg7	-8.527667	-0.37998858	1.49E-17	9.45E-16	0.490523124	0.607325719	1.7644228	2.2474854
H3f3b	-9.222981	-0.38094696	2.89E-20	2.25E-18	0.851781653	0.85860575	2.3704062	2.5926452
Casp3	-6.7509727	-0.38643757	1.47E-11	5.93E-10	0.141774071	0.210712879	0.26023507	0.40364116
Dek	-5.6122084	-0.3883894	2.00E-08	5.65E-07	0.236542835	0.299724301	0.48063165	0.6401064
Art2b	-3.6469839	-0.39158753	0.000265337	0.00347154	0.145564822	0.179204411	0.30749762	0.4066586
Amd1	-6.374163	-0.39299217	1.84E-10	6.72E-09	0.120166793	0.181567546	0.21719043	0.34578076
Rbpj	-5.792552	-0.3955036	6.93E-09	2.08E-07	0.078089462	0.124852304	0.13666898	0.23981567
LOC102549061	-6.0961266	-0.3963514	1.09E-09	3.60E-08	0.057998484	0.103584088	0.10227846	0.1949674
Lig1	-7.794716	-0.40165848	6.46E-15	3.44E-13	0.048900682	0.106341079	0.0821366	0.1887468
Fcer1g	-9.407128	-0.40210542	5.10E-21	4.26E-19	0.503411676	0.60535644	1.3685277	1.7702025
Ccr5	-7.377439	-0.40511546	1.61E-13	7.74E-12	0.081501137	0.145332808	0.1514143	0.28119728
Ifitm2	-6.33769	-0.40578142	2.33E-10	8.45E-09	0.499620925	0.549428909	1.1536431	1.3718933
Prf1	-7.673621	-0.40710843	1.67E-14	8.79E-13	0.438210766	0.522252855	1.3317878	1.7193816
Rgs1	-2.8804789	-0.40829086	0.003970715	0.03227997	0.293783169	0.315872391	0.6247567	0.7349957
Tuba1b	-5.178399	-0.41103485	2.24E-07	5.51E-06	0.507960576	0.539582513	1.1857958	1.3786074
AABR07027872.1	-9.053463	-0.41204694	1.39E-19	1.04E-17	0.270280516	0.392674281	0.6678601	0.9668346
Fgr	-6.3015547	-0.41362152	2.95E-10	1.06E-08	0.139878696	0.20401733	0.27362615	0.4152532
Unc119	-8.136844	-0.41448483	4.06E-16	2.31E-14	0.178544352	0.270185112	0.32945406	0.5133164
Apobr	-6.6297145	-0.41520053	3.36E-11	1.31E-09	0.139878696	0.207168176	0.27192003	0.42264974
Srgn	-9.304666	-0.4176187	1.34E-20	1.08E-18	0.548521607	0.634107917	1.2226187	1.5235119
Eif3j	-6.309899	-0.41870177	2.79E-10	1.00E-08	0.310841547	0.383221741	0.6086084	0.7948624
Cxcr3	-6.955152	-0.42284983	3.52E-12	1.53E-10	0.16641395	0.24379677	0.35170245	0.5243606
Cyba	-8.123625	-0.42396674	4.52E-16	2.56E-14	0.432145565	0.519102009	0.9120314	1.1702423
Prdx5	-6.123744	-0.42550793	9.14E-10	3.04E-08	0.231235785	0.300118157	0.43416303	0.59756255
Mt-co2	-16.228224	-0.43145114	3.19E-59	9.53E-57	0.995072024	0.996455297	4.1567845	4.4363513
Sipa1	-7.405443	-0.4316833	1.31E-13	6.40E-12	0.246777862	0.332808192	0.47144	0.669986
Ptms	-10.383827	-0.43209183	2.94E-25	3.12E-23	0.469673995	0.596691611	1.0456201	1.3921819
Mki67	-6.6360717	-0.432408	3.22E-11	1.26E-09	0.083775588	0.142969673	0.19617273	0.32525095
Top2a	-5.778795	-0.4334082	7.52E-09	2.25E-07	0.064821835	0.109885782	0.15395762	0.26618773
Anp32b	-6.6689444	-0.43631297	2.58E-11	1.01E-09	0.399166035	0.465931469	0.83162594	1.0474043
Ncr1	-7.6700187	-0.4390839	1.72E-14	9.01E-13	0.195602729	0.283576211	0.43759328	0.6517381
S100a11	-8.665684	-0.44114783	4.49E-18	3.03E-16	0.341167551	0.450177235	0.73697335	1.0123765
Clic1	-10.076804	-0.44304025	7.00E-24	6.89E-22	0.46929492	0.579361954	1.017698	1.338643
Efhd2	-8.633848	-0.4439279	5.93E-18	3.93E-16	0.404473086	0.508074045	0.8949662	1.1849746
Gmnn	-7.68844	-0.4488252	1.49E-14	7.85E-13	0.073161486	0.137455691	0.13170251	0.26280555
Hspa5	-8.802214	-0.45166007	1.34E-18	9.35E-17	0.484078848	0.571878692	1.0413741	1.3279353
Tyrobp	-9.517599	-0.45388794	1.77E-21	1.51E-19	0.605382866	0.678219772	1.7724357	2.2227285
Tra2b	-7.1997266	-0.45555413	6.03E-13	2.78E-11	0.437831691	0.519102009	0.90891695	1.1453896
Ddit4	-6.87219	-0.45641413	6.32E-12	2.64E-10	0.23237301	0.313903111	0.47165972	0.66258353
AABR07027753.2	-7.497936	-0.45694754	6.48E-14	3.29E-12	0.073161486	0.136274124	0.1342977	0.2608177
Cbx5	-6.02979	-0.45964348	1.64E-09	5.26E-08	0.16641395	0.227254825	0.30928314	0.45963085
Cd96	-7.9752836	-0.46203908	1.52E-15	8.39E-14	0.23161486	0.323749508	0.46003702	0.674935
Slc1a5	-7.436911	-0.47021106	1.03E-13	5.11E-12	0.142532221	0.218589996	0.2630936	0.42720377
LOC102548682	-8.562485	-0.4760687	1.10E-17	7.10E-16	0.042835481	0.1043718	0.078181356	0.2004529
RT1-Da	-3.745943	-0.48945126	0.000179717	0.002452806	0.36353298	0.396218984	0.76022387	0.9027358
Tk1	-8.6937895	-0.49548876	3.51E-18	2.40E-16	0.073161486	0.147695943	0.13200875	0.28298068
Stmn1	-7.0031133	-0.50050753	2.50E-12	1.10E-10	0.131539045	0.201260339	0.29793388	0.48080203
Nr4a1	-7.9666452	-0.542692	1.63E-15	8.97E-14	0.090598939	0.163056321	0.1764689	0.3335674
AC128848.1	-5.431831	-0.54424596	5.58E-08	1.50E-06	0.142153146	0.193383222	0.26306164	0.39921522
Dusp2	-8.884219	-0.55910385	6.44E-19	4.60E-17	0.333965125	0.437573848	0.734551	1.0357443
Dusp1	-3.7698417	-0.5604438	0.000163351	0.002263245	0.228582259	0.260732572	0.44606066	0.57886577
Ier2	-6.935194	-0.5734711	4.06E-12	1.74E-10	0.432145565	0.495076802	0.9377704	1.1870191
Gzma	-9.417122	-0.5772871	4.64E-21	3.90E-19	0.275208491	0.397400551	0.9656039	1.4472648
Ccl3	-6.8998203	-0.582137	5.21E-12	2.21E-10	0.272554966	0.352107129	0.6237355	0.8658643
Il2rb	-13.143257	-0.582428	1.86E-39	3.33E-37	0.405989386	0.578968098	0.9950851	1.4886204
Sat1	-7.6111355	-0.5922146	2.72E-14	1.40E-12	0.281652767	0.362741237	0.5708712	0.813627
Asb2	-10.293883	-0.598179	7.51E-25	7.77E-23	0.03601213	0.108704214	0.06342705	0.21774513
Ier5	-9.343328	-0.59976256	9.34E-21	7.56E-19	0.191053829	0.294998031	0.36807424	0.61237526
AY172581.24	-18.52386	-0.6035543	1.33E-76	5.32E-74	0.9969674	0.998424577	4.0932875	4.4720664
MGC105649	-11.520444	-0.6043102	1.04E-30	1.41E-28	0.311599697	0.456478929	0.70221156	1.087093
Hist1h2ah	-10.733336	-0.6100959	7.10E-27	8.28E-25	0.06444276	0.156754628	0.11779131	0.3036339
Cd93	-11.140191	-0.6118328	7.99E-29	1.03E-26	0.025777104	0.100039386	0.04624604	0.19852442
Cd63	-9.397059	-0.6259544	5.61E-21	4.64E-19	0.071645186	0.152028358	0.13758677	0.31731975
Klri1	-10.886839	-0.6353673	1.33E-27	1.61E-25	0.129643669	0.246553761	0.28730083	0.560264
RF00006	-12.904856	-0.6386251	4.23E-38	7.09E-36	0.018953753	0.1043718	0.032254376	0.19735551
Phlda1	-8.983295	-0.6544372	2.63E-19	1.91E-17	0.070507961	0.145726664	0.13026588	0.30263186
Jund	-12.867244	-0.6668603	6.88E-38	1.12E-35	0.493555724	0.622686097	1.0662667	1.4974673
Calr	-14.39049	-0.6761248	5.94E-47	1.27E-44	0.592873389	0.712879086	1.3560895	1.8320259
Mcpt8	-10.288193	-0.7090574	7.97E-25	8.19E-23	0.043214556	0.120913746	0.087418385	0.26004994
Ndufa10l1-1	-18.59076	-0.7477537	3.82E-77	1.57E-74	0	0.123276881	0	0.21281938
Ppp1r15a	-12.206977	-0.7523849	2.85E-34	4.15E-32	0.06520091	0.173690429	0.120946735	0.3457945
Ybx3	-14.638721	-0.7545845	1.59E-48	3.44E-46	0.092494314	0.243009059	0.17329943	0.47166857
RF00096-1	-17.625269	-0.8459641	1.58E-69	6.03E-67	0	0.111461205	0	0.21326056
Ifitm1	-17.437904	-0.88108027	4.25E-68	1.49E-65	0.577710387	0.722725482	1.4439332	2.1012647
Fosb	-13.051366	-0.88855964	6.24E-39	1.08E-36	0.140636846	0.284757779	0.29224956	0.63784236
Atrx-1	-17.592371	-0.8891669	2.82E-69	1.05E-66	0	0.111067349	0	0.21839036
Clu	-15.772873	-0.893243	4.78E-56	1.36E-53	0.028809704	0.153997637	0.05060727	0.29100025
RF00026-845	-18.59076	-0.9092778	3.82E-77	1.57E-74	0	0.123276881	0	0.23757191
RF00100-235	-18.810465	-0.94870174	6.20E-79	2.68E-76	0	0.126033872	0	0.24095033
Junb	-14.755314	-1.038658	2.84E-49	6.41E-47	0.514783927	0.648286727	1.243502	1.8452152
Zfp36	-11.840287	-1.0668399	2.42E-32	3.40E-30	0.381728582	0.49428909	0.79491705	1.2420665
Nfkbia	-14.65468	-1.0939978	1.26E-48	2.76E-46	0.350265353	0.510831036	0.7388437	1.2727145
Egr1	-17.120193	-1.1242225	1.05E-65	3.45E-63	0.087187263	0.265064986	0.17721146	0.58477676
Ndufv3-1	-23.857327	-1.1505885	8.50E-126	6.08E-123	0	0.195746357	0	0.3588722
Cd7	-14.916729	-1.1856728	2.57E-50	5.94E-48	0.258529189	0.434423001	0.6622004	1.2800553
LOC100912489-1	-21.820322	-1.2271042	1.49E-105	8.16E-103	0	0.166207168	0	0.3298766
RF00001-261	-22.976067	-1.2354295	8.09E-117	5.12E-114	0	0.182749114	0	0.35151806
RF00017-2	-24.093975	-1.2669928	2.89E-128	2.16E-125	0	0.199291059	0	0.377455
Fos	-15.002806	-1.3665465	7.04E-51	1.65E-48	0.279757392	0.440724695	0.5994294	1.179093
Mcpt1l4	-15.008526	-1.4437877	6.46E-51	1.54E-48	0.053828658	0.187081528	0.12127695	0.48413077
Jun	-23.309307	-1.6159091	3.57E-120	2.35E-117	0.359363154	0.621898385	0.82975495	1.7927206
Xcl1	-18.821007	-1.7037435	5.08E-79	2.26E-76	0.138362396	0.352107129	0.34224012	1.0225347
Uqcrb-1	-33.76585	-1.8731737	6.26E-250	6.05E-247	0	0.360378102	0	0.7185689
Calm2-1	-34.39865	-1.9945345	2.64E-259	2.72E-256	0	0.371799921	0	0.75955003
Gnas-1	-42.33103	-2.4510748	0	0	0	0.520677432	0	1.103555
Cox6b1-1	-42.698574	-2.503301	0	0	0	0.527766837	0	1.1363624
Rpl32-1	-50.23818	-3.1460397	0	0	0	0.675068925	0	1.6075517
Rps4x-1	-54.058697	-3.6036232	0	0	0	0.750295392	0	1.9535278
Rps27a-1	-59.919533	-4.80654	0	0	0	0.8653013	0	2.8702822
Rpl21-3	-62.70025	-5.1865473	0	0	0.005686126	0.922016542	0.009669066	3.2819264
