# Supplementary material for: Immunologic barriers in liver transplantation: a single-cell analysis of the role of mesenchymal stem cells
Source: Front Immunol. 2023 Dec 7;14:1274982. doi: 10.3389/fimmu.2023.1274982 (PMC10748593; doi:10.3389/fimmu.2023.1274982)
Supplement: Supplementary file 1 [file DataSheet_1.zip › Additional File 5.xls]

gene_id	Scores	avg_logFC	p_val	p_val_adj	pct.1	pct.2	Syn_60	Allo+IS_60
Hba-a2-1	51.853725	2.7535837	0	0	0.672394981	0.067686875	1.7010416	0.14146423
Alb	46.97559	2.4272866	0	0	0.638570649	0.106827546	1.5990306	0.21222971
LOC689064	40.38184	2.3799002	0	0	0.473540644	0.047969394	1.1538495	0.09932984
Hbb	34.37765	1.9867728	5.44E-259	2.24E-255	0.370976541	0.038552089	0.85146123	0.07619385
Hba-a2	33.81881	1.9206663	1.04E-250	3.43E-247	0.355701037	0.034137728	0.8047432	0.06778237
Rup2	31.356426	1.8413539	7.95E-216	1.87E-212	0.276050191	0.010594467	0.617647	0.019809458
Fabp1	32.393963	1.8249183	3.34E-230	9.15E-227	0.282051282	0.006180106	0.61963475	0.012533722
LOC680406	30.96749	1.7948016	1.48E-210	3.04E-207	0.264866339	0.00765156	0.5882633	0.014689351
Hp	30.938433	1.7263948	3.64E-210	6.64E-207	0.329787234	0.042083579	0.73119384	0.08063774
Ttr	29.737328	1.6401062	2.53E-194	4.16E-191	0.265957447	0.016185992	0.5841888	0.031227035
Tf	27.771662	1.4385935	9.54E-170	1.43E-166	0.452536825	0.167451442	1.050362	0.3250684
Apoc1	24.377674	1.353768	2.95E-131	3.73E-128	0.190671031	0.012948793	0.41588596	0.024950415
Apoc3	24.910751	1.2980845	5.69E-137	7.80E-134	0.205400982	0.016774573	0.43814498	0.032752316
Gc	23.58245	1.2721671	5.84E-123	6.85E-120	0.18466994	0.014420247	0.39522105	0.0277826
Serpina1	22.879585	1.222316	7.42E-116	8.14E-113	0.205128205	0.029134785	0.4389145	0.05486319
Hpx	21.874748	1.1654608	4.52E-106	4.13E-103	0.19421713	0.029134785	0.4176275	0.056396443
LOC297568	22.22441	1.1454774	1.99E-109	1.93E-106	0.149754501	0.005885815	0.31868246	0.010708193
Apoe	22.842762	1.0947254	1.72E-115	1.77E-112	0.400163666	0.168334314	0.9109918	0.3395694
Mcpt1l4	8.036923	1.0507286	9.21E-16	5.85E-14	0.178396072	0.117422013	0.56051993	0.3079371
Art2b	15.264675	1.0312278	1.31E-52	4.60E-50	0.298690671	0.157739847	0.73880166	0.34144467
Gzma	9.576084	1.0030751	1.01E-21	1.03E-19	0.437534097	0.355797528	1.7675678	1.2940145
Clec4f	16.652359	0.8985404	2.91E-62	1.59E-59	0.217948718	0.079458505	0.46665886	0.15324156
Hamp	18.407566	0.8935328	1.14E-75	7.23E-73	0.122204037	0.01147734	0.25620335	0.021016732
Mcpt8	8.055391	0.8346756	7.92E-16	5.09E-14	0.148390616	0.089758682	0.4051474	0.21221974
AABR07065625.1	4.580806	0.8166209	4.63E-06	6.36E-05	0.133387889	0.101236021	0.28730226	0.19640328
Rbp4	16.455082	0.8137678	7.71E-61	3.96E-58	0.112656847	0.01559741	0.23428571	0.03021245
C3	15.340958	0.7873963	4.07E-53	1.52E-50	0.145117294	0.039434962	0.30418664	0.07568357
Slamf7	13.544851	0.7860565	8.50E-42	1.94E-39	0.39634479	0.265744556	1.0019956	0.6032101
Fgb	16.026426	0.728774	8.36E-58	3.93E-55	0.101472995	0.012065921	0.21125151	0.023498451
Tmsb15b2	11.12401	0.6689327	9.59E-29	1.53E-26	0.334424441	0.231606828	0.7931014	0.49176043
C1qa	13.954193	0.59450907	2.97E-44	7.51E-42	0.295690125	0.160977045	0.64894307	0.3375191
Cd8a	15.621251	0.59136015	5.22E-55	2.15E-52	0.642662302	0.479988228	1.8149781	1.2784916
Klri1	7.869705	0.5736822	3.55E-15	2.16E-13	0.18466994	0.119776339	0.46054125	0.2811029
Cfp	10.190151	0.55266976	2.19E-24	2.71E-22	0.168576105	0.089758682	0.35679382	0.17389081
Gzmm	17.979185	0.54859823	2.84E-72	1.67E-69	0.733769776	0.513831666	2.488118	1.6997429
Xcl1	11.589567	0.54765224	4.65E-31	7.66E-29	0.425804692	0.309593879	1.3010144	0.87352705
Fcna	10.121584	0.5287738	4.43E-24	5.28E-22	0.105837425	0.042966451	0.21891658	0.08167092
Rida	7.8102617	0.5247323	5.71E-15	3.35E-13	0.128205128	0.075044144	0.2671001	0.13238847
Klrd1	13.721098	0.5226587	7.59E-43	1.84E-40	0.630932897	0.502060035	1.8127022	1.3423861
Isg15	7.601353	0.5161124	2.93E-14	1.58E-12	0.142116748	0.087698646	0.30985853	0.16770332
Ncr1	7.4449377	0.5155647	9.70E-14	4.97E-12	0.203764321	0.140670983	0.50058705	0.3229659
Prf1	8.759382	0.4849719	1.96E-18	1.58E-16	0.521822149	0.44173043	1.7607154	1.373267
Cd226	6.122882	0.48377532	9.19E-10	2.68E-08	0.174577196	0.130076516	0.38335747	0.24680862
Hopx	5.586363	0.47895443	2.32E-08	5.33E-07	0.285051828	0.242495586	0.6677175	0.50581306
Ctsw	9.945461	0.47308815	2.64E-23	3.04E-21	0.624931806	0.560035315	2.0115886	1.6664304
Ckb	7.377506	0.45327327	1.61E-13	8.01E-12	0.179487179	0.121836374	0.38427955	0.23555957
Sh2d1a	7.4230256	0.43611407	1.14E-13	5.81E-12	0.358156028	0.294879341	0.8316216	0.6266711
Fus	7.538903	0.43502787	4.74E-14	2.51E-12	0.388979815	0.333725721	0.8756582	0.673917
Gzmb	7.060852	0.4086888	1.65E-12	7.34E-11	0.171031097	0.113301942	0.42777482	0.27474147
Ccl6	6.7377343	0.40552545	1.61E-11	6.10E-10	0.203218767	0.148028252	0.43231428	0.28878677
Gstm1	5.1366587	0.40167516	2.80E-07	5.20E-06	0.125750136	0.091230135	0.25978562	0.16343798
Ccl5	15.562714	0.39811346	1.30E-54	5.23E-52	0.931260229	0.814596822	5.2798758	4.198214
Itgb2	9.186344	0.3922523	4.06E-20	3.63E-18	0.585924714	0.538257799	1.428622	1.1895379
Pltp	7.4745145	0.38841218	7.75E-14	4.02E-12	0.145935625	0.090641554	0.30769432	0.17787106
Bst2	4.991164	0.38250518	6.00E-07	1.03E-05	0.189307147	0.152736904	0.39530018	0.2830855
Slfn5	6.0800304	0.37850654	1.20E-09	3.46E-08	0.424713584	0.389935256	1.0036508	0.83157146
Efhd2	6.239311	0.37648207	4.40E-10	1.37E-08	0.429350791	0.396998234	1.033821	0.8554266
Klre1	6.2331834	0.36529544	4.57E-10	1.42E-08	0.355155483	0.299293702	0.85892177	0.6783441
Smpd5	4.4801207	0.3647575	7.46E-06	9.78E-05	0.106382979	0.076809888	0.23615904	0.15767936
Cox6a1	9.562477	0.35954893	1.15E-21	1.17E-19	0.727768685	0.703060624	1.9766332	1.7565114
Klrc1	5.7366242	0.3545203	9.66E-09	2.36E-07	0.118112384	0.078869923	0.2538072	0.15680774
RGD1562667	3.6664681	0.35379365	0.000245924	0.002058249	0.192853246	0.166862861	0.4564534	0.35721338
Cat	4.5869765	0.3433364	4.50E-06	6.20E-05	0.133933442	0.102413184	0.2738325	0.18454364
Tyrobp	6.552702	0.3393649	5.65E-11	2.01E-09	0.487179487	0.429370218	1.5946761	1.3070278
LOC687679	3.7695959	0.33704183	0.000163512	0.001448099	0.276868522	0.256915833	0.5863061	0.482108
RT1-T24-3	4.0344424	0.33608127	5.47E-05	0.000564341	0.10365521	0.078281342	0.21839733	0.14433615
AABR07042821.1	4.801641	0.33571184	1.57E-06	2.43E-05	0.363884343	0.344320188	0.7800872	0.6568074
Atp1b1	5.9032702	0.3319989	3.56E-09	9.41E-08	0.123295145	0.082107122	0.26526672	0.16578701
Ccnd2	5.0191126	0.33091745	5.19E-07	9.09E-06	0.240043644	0.201294879	0.5251621	0.4021909
Fgl2	6.3044076	0.3299965	2.89E-10	9.26E-09	0.672122204	0.660388464	1.8756943	1.7048749
Ccdc107	3.9767554	0.32994866	6.99E-05	0.000698185	0.155210038	0.12772219	0.3307864	0.2419836
Pfdn2	3.1620739	0.31889108	0.001566498	0.009814334	0.134478996	0.114773396	0.2776244	0.20439038
Rtp4	5.094468	0.31721076	3.50E-07	6.33E-06	0.101745772	0.069158328	0.21383277	0.13361001
Lgals9	4.8821087	0.31655127	1.05E-06	1.68E-05	0.178396072	0.139788111	0.3691136	0.26983464
Klrb1a	6.6546187	0.306057	2.84E-11	1.05E-09	0.362520458	0.294290759	0.9538892	0.7464747
C1qb	8.597989	0.30537456	8.11E-18	6.06E-16	0.267048554	0.188051795	0.5861068	0.3927636
Bzw2	3.8679974	0.29751948	0.000109733	0.001024797	0.196126568	0.168628605	0.4096294	0.31922826
Txnip	4.8440022	0.2959857	1.27E-06	2.00E-05	0.394980906	0.367863449	0.89715797	0.764415
Cst3	4.328343	0.29441312	1.50E-05	0.000182479	0.362793235	0.338140082	0.82238966	0.7000514
Bin1	3.1367304	0.29313594	0.001708431	0.010562726	0.274959083	0.257504414	0.6025731	0.5127198
LOC103693430	3.0265598	0.29271495	0.002473539	0.014228689	0.35624659	0.354326074	0.78355396	0.69750524
Cd59	4.74374	0.2879682	2.10E-06	3.16E-05	0.150845608	0.114479105	0.32852128	0.23786883
Fam189b	2.1934793	0.28685406	0.028272871	0.099141928	0.354064375	0.36050618	0.8696995	0.79187524
Tbx21	3.6882691	0.283638	0.000225785	0.001908148	0.226950355	0.199529135	0.50289565	0.40691867
Klrk1	4.2834587	0.28361973	1.84E-05	0.000216469	0.336606656	0.311359623	0.7619557	0.64664966
LOC100360316	2.8794076	0.28269258	0.003984229	0.021021696	0.186579378	0.168922896	0.3959538	0.3209473
Calm2-1	2.368996	0.27258906	0.017836445	0.069975711	0.244680851	0.237492643	0.5220038	0.4485106
LOC100912489	2.2475817	0.27071485	0.024602868	0.089241014	0.110201855	0.09682166	0.24234876	0.18785602
Hcst	6.562599	0.26344982	5.29E-11	1.89E-09	0.751227496	0.753090053	2.1191685	1.9846982
Txk	2.654172	0.25908065	0.00795033	0.036748491	0.228314239	0.212183637	0.49493235	0.42048055
Ctla2a	2.416784	0.25848255	0.015658301	0.063008665	0.150027278	0.133902295	0.32467446	0.26347974
H2afz	3.867611	0.25600404	0.000109907	0.001025839	0.479814512	0.482048264	1.1467834	1.0500717
Mdfic	2.3151588	0.2558673	0.020604244	0.07725887	0.139116203	0.124779282	0.3038485	0.24472687
1-Sep	5.764665	0.25423935	8.18E-09	2.03E-07	0.646753955	0.637139494	1.62832	1.4952728
Fcer1g	3.0460708	0.2539117	0.002318532	0.013492774	0.386252046	0.37227781	1.1898382	1.0554489
Pycard	4.1629686	0.25242886	3.14E-05	0.000347664	0.492362248	0.480871101	1.1885145	1.0743126
Rps27a	-9.266521	-0.25099817	1.92E-20	1.83E-18	0.648663393	0.743967039	1.6385115	1.917535
Mapkapk2	-6.8573613	-0.2510799	7.01E-12	2.86E-10	0.097108565	0.153619776	0.19923353	0.29700905
Ucp2	-8.646552	-0.25169855	5.31E-18	4.08E-16	0.416530278	0.546203649	0.9583088	1.2148731
Fmnl1	-8.029217	-0.2521483	9.81E-16	6.20E-14	0.203491544	0.299293702	0.43920213	0.59866613
Cd3g	-9.230526	-0.25221166	2.69E-20	2.47E-18	0.510911075	0.635079459	1.374654	1.6968598
Arl6ip1	-8.891619	-0.25275823	6.02E-19	5.03E-17	0.225859247	0.334608593	0.4965911	0.68841225
Scpep1	-7.831018	-0.25291547	4.84E-15	2.85E-13	0.179759956	0.264567393	0.3727935	0.5203675
Itgb1	-7.831627	-0.2539371	4.82E-15	2.85E-13	0.327332242	0.436727487	0.74099755	0.9486373
Serpinb6b	-7.4315906	-0.2553766	1.07E-13	5.46E-12	0.295417349	0.386109476	0.6572085	0.84375346
Arf6	-8.380242	-0.25769344	5.28E-17	3.76E-15	0.277686852	0.387286639	0.59341025	0.7870649
Dnaja1	-7.2679696	-0.25955305	3.65E-13	1.75E-11	0.219858156	0.304885227	0.4562276	0.6070776
Aldoa	-7.836664	-0.26036754	4.63E-15	2.75E-13	0.495090016	0.606533255	1.1534085	1.4003524
LOC100363537	-9.947958	-0.26077262	2.57E-23	2.98E-21	0.06355701	0.137139494	0.118679	0.2285424
Mt-nd1	-10.789923	-0.26105383	3.84E-27	5.80E-25	0.987725041	0.992054149	3.9014049	4.0999393
RT1-CE10	-11.435056	-0.262536	2.79E-30	4.55E-28	0.907255865	0.929958799	2.9919717	3.215993
Ms4a4c	-7.959824	-0.26317763	1.72E-15	1.08E-13	0.08974359	0.154208358	0.20258573	0.32002792
Fhl2	-7.9499226	-0.2662962	1.87E-15	1.16E-13	0.055100927	0.107710418	0.11310436	0.20559175
Mt-cyb	-13.606923	-0.26845658	3.64E-42	8.68E-40	0.991543917	0.997351383	4.1144686	4.3458023
AABR07015941.1	-9.2297125	-0.2687644	2.71E-20	2.48E-18	0.573649755	0.689228958	1.4257538	1.7239876
Vmp1	-8.881631	-0.26982042	6.59E-19	5.47E-17	0.087288598	0.160094173	0.17525293	0.29286247
Mt-nd2	-9.339464	-0.27025655	9.68E-21	9.48E-19	0.893889798	0.955562095	2.7672787	3.0538635
LOC108349594	-8.190452	-0.2715	2.60E-16	1.75E-14	0.244680851	0.348440259	0.5338913	0.71776295
LOC100359922	-11.206545	-0.27456385	3.79E-29	6.11E-27	0.869612657	0.911418481	2.7628262	3.038048
LOC108348260	-8.996467	-0.27589244	2.33E-19	2.01E-17	0.195853792	0.29841083	0.40094584	0.5746244
Ybx3	-6.997379	-0.27676466	2.61E-12	1.13E-10	0.278505183	0.363743378	0.6120056	0.78494936
Rplp0	-13.570736	-0.27990535	5.97E-42	1.38E-39	0.937534097	0.952913479	3.516048	3.7585626
Calhm6	-8.791036	-0.28055134	1.48E-18	1.20E-16	0.250136388	0.359623308	0.56493485	0.7713802
Lpxn	-9.244579	-0.28064173	2.36E-20	2.18E-18	0.197217676	0.302530901	0.4138987	0.59852797
Mt-co2	-11.738882	-0.28131214	8.05E-32	1.35E-29	0.988543372	0.995291348	3.9737854	4.18818
AABR07045322.1	-9.869629	-0.281384	5.64E-23	6.26E-21	0.226404801	0.349617422	0.46062696	0.66646147
Prdx2	-7.00657	-0.28496364	2.44E-12	1.06E-10	0.29268958	0.379635079	0.6334484	0.810302
Rbl2	-7.7060285	-0.28537917	1.30E-14	7.39E-13	0.120294599	0.18981754	0.2452496	0.36817294
Neurl3	-8.666122	-0.28673974	4.47E-18	3.49E-16	0.079650846	0.14743967	0.16303095	0.27846503
Dusp2	-7.954474	-0.28710163	1.80E-15	1.12E-13	0.316966721	0.420247204	0.7631186	0.9831978
AABR07052430.1	-9.705325	-0.2890717	2.86E-22	3.06E-20	0.043917076	0.105356092	0.08012335	0.178544
RGD1359290	-9.213702	-0.28973925	3.15E-20	2.83E-18	0.419258047	0.550029429	0.92301327	1.1880172
Itgb7	-8.441759	-0.29276866	3.13E-17	2.27E-15	0.137752319	0.220129488	0.29614216	0.44335118
Slc1a5	-7.6949563	-0.29725713	1.42E-14	7.94E-13	0.115384615	0.184814597	0.23877993	0.35821208
Atp1b3	-8.323728	-0.29830563	8.52E-17	5.91E-15	0.223131478	0.316656857	0.46387473	0.6425752
Ptms	-8.6492815	-0.2989435	5.18E-18	4.00E-16	0.491543917	0.610359035	1.1872879	1.4636663
AABR07029275.1	-10.51066	-0.29926705	7.72E-26	1.09E-23	0.05837425	0.133313714	0.108149715	0.22711757
Cytip	-8.7315445	-0.30076364	2.51E-18	2.01E-16	0.1132024	0.191288994	0.22934264	0.36438736
S100a11	-9.495107	-0.30265376	2.20E-21	2.21E-19	0.257228587	0.371394938	0.5948412	0.8281638
Rpl10	-11.599694	-0.30444735	4.14E-31	6.87E-29	0.795144572	0.860800471	2.3644197	2.6796825
AABR07006269.1	-8.581416	-0.30461514	9.37E-18	6.97E-16	0.135570104	0.218363743	0.29038823	0.44002253
Csnk2b	-9.246193	-0.30469295	2.33E-20	2.16E-18	0.219585379	0.327251324	0.46148753	0.6580754
Samsn1	-8.222463	-0.30739242	1.99E-16	1.35E-14	0.119203492	0.19364332	0.24791506	0.38157344
Gramd1a	-7.801823	-0.30742693	6.10E-15	3.55E-13	0.105837425	0.173631548	0.22493441	0.34544817
Batf	-7.6268077	-0.3085187	2.41E-14	1.31E-12	0.077468631	0.134490877	0.15473412	0.25807485
Tpt1	-10.324586	-0.30962992	5.46E-25	7.29E-23	0.768412439	0.851383167	2.1386151	2.4485269
Mt-atp6	-15.233447	-0.31169796	2.12E-52	7.27E-50	0.998908893	0.998234255	4.838989	5.0437016
AABR07067749.1	-10.887993	-0.31297725	1.32E-27	2.00E-25	0.122476814	0.22866392	0.2405911	0.4067728
Acot7	-9.73801	-0.3130992	2.08E-22	2.23E-20	0.157937807	0.260447322	0.32818225	0.5047267
Snrnp48	-7.592976	-0.31542286	3.13E-14	1.68E-12	0.070649209	0.125956445	0.14865611	0.24780953
Ndfip1	-8.442683	-0.31732067	3.10E-17	2.27E-15	0.291598472	0.398763979	0.62525374	0.8336945
Itgax	-8.205035	-0.3175042	2.31E-16	1.55E-14	0.078014184	0.140376692	0.17018524	0.28747818
Ldha	-8.835708	-0.31929448	9.95E-19	8.22E-17	0.49127114	0.615656268	1.1620976	1.447959
RT1-CE5	-12.132066	-0.32129583	7.14E-34	1.31E-31	0.696126568	0.820482637	1.7954209	2.173728
Tagln2	-9.931117	-0.32199678	3.05E-23	3.48E-21	0.447081288	0.575632725	1.074368	1.3798829
Plscr1	-9.337977	-0.32367104	9.82E-21	9.56E-19	0.043644299	0.101530312	0.08465338	0.18722959
Jak3	-8.831854	-0.32731494	1.03E-18	8.47E-17	0.08619749	0.157445556	0.17833762	0.30241323
Itgae	-8.636413	-0.3292783	5.80E-18	4.40E-16	0.051554828	0.107710418	0.10681371	0.21129842
Vim	-7.2605495	-0.3297991	3.86E-13	1.84E-11	0.433987998	0.525014715	1.0862982	1.3221489
RT1-A1	-15.109386	-0.33275783	1.40E-51	4.62E-49	0.898799782	0.932901707	2.7893708	3.086145
Cd247	-9.748369	-0.33294803	1.87E-22	2.03E-20	0.334969995	0.463802237	0.72967666	0.9872033
Mt-nd5	-10.755047	-0.33410195	5.61E-27	8.39E-25	0.71685761	0.846968805	1.9396905	2.3253531
LOC100360791	-9.966056	-0.3374996	2.15E-23	2.54E-21	0.119476268	0.21306651	0.23718457	0.39499545
AABR07052608.1	-9.312314	-0.33858442	1.25E-20	1.20E-18	0.070376432	0.140082401	0.1425269	0.264835
B2m	-18.436983	-0.33922595	6.63E-76	4.36E-73	0.960174577	0.974396704	3.4990458	3.7905338
Sfpq	-10.220912	-0.34129876	1.60E-24	2.01E-22	0.179214403	0.293113596	0.37410328	0.57225174
Eno1	-9.630347	-0.34379473	5.95E-22	6.20E-20	0.480632842	0.606238964	1.1216245	1.4200954
Tnfrsf1b	-9.952538	-0.35020187	2.46E-23	2.87E-21	0.051282051	0.118010594	0.103812665	0.22022215
AABR07034639.1	-12.068598	-0.35957646	1.55E-33	2.80E-31	0.049372613	0.133019423	0.09204231	0.22722983
Tnip1	-10.284552	-0.36120796	8.27E-25	1.08E-22	0.059738134	0.133019423	0.118828185	0.24701865
Srgn	-8.658714	-0.37358046	4.77E-18	3.70E-16	0.54528096	0.650382578	1.324155	1.6080487
Dgka	-9.18304	-0.3743732	4.19E-20	3.73E-18	0.104473541	0.183931725	0.22037944	0.36592016
Ptpn22	-10.221529	-0.37737802	1.59E-24	2.01E-22	0.252864157	0.377575044	0.5501307	0.79310304
Ssr4	-10.6985035	-0.38240317	1.03E-26	1.52E-24	0.31969449	0.456739258	0.71682507	1.0030453
Ifi30	-7.699233	-0.38518715	1.37E-14	7.74E-13	0.152209493	0.229252501	0.33205926	0.47878367
Fam46c	-9.653916	-0.38788462	4.73E-22	5.02E-20	0.04528096	0.105944673	0.08777432	0.20184737
Mt-co3	-19.28481	-0.3975584	7.21E-83	5.39E-80	0.996453901	0.997645674	4.329337	4.61684
Ly49s6	-7.696896	-0.40467414	1.39E-14	7.85E-13	0.127659574	0.196586227	0.29106945	0.44310603
Glrx	-10.13958	-0.40888488	3.69E-24	4.46E-22	0.150572831	0.251324308	0.31321704	0.5055013
Slc25a4	-11.070521	-0.41113177	1.74E-28	2.73E-26	0.169667212	0.2866392	0.37384462	0.60250914
Akr1b1	-8.60281	-0.41656214	7.78E-18	5.84E-16	0.295144572	0.404061212	0.64593124	0.87342274
Cotl1	-10.940254	-0.42472458	7.40E-28	1.15E-25	0.171303873	0.287816363	0.34942943	0.56439567
Tnfrsf14	-10.37188	-0.4254959	3.33E-25	4.52E-23	0.15248227	0.257504414	0.3371522	0.54155046
Ramp1	-9.841211	-0.428221	7.48E-23	8.26E-21	0.082105837	0.159799882	0.1823919	0.3393841
Cd3e	-11.10014	-0.43038696	1.25E-28	1.98E-26	0.526732133	0.639199529	1.4207178	1.790395
Jaml	-12.270336	-0.442379	1.31E-34	2.50E-32	0.046644845	0.130076516	0.09692281	0.24898417
Dynll1	-12.815398	-0.4424245	1.34E-37	2.80E-35	0.349427169	0.515303119	0.7776475	1.1332374
Tox	-9.24889	-0.44899052	2.27E-20	2.12E-18	0.065193672	0.131253679	0.13895364	0.2712196
Baz1a	-9.88537	-0.45368168	4.82E-23	5.43E-21	0.128750682	0.220423779	0.2662546	0.44576374
Cd3d	-12.221832	-0.45567477	2.38E-34	4.49E-32	0.432351337	0.576809888	1.0847725	1.4765053
Shisa5	-13.597977	-0.4643042	4.12E-42	9.67E-40	0.420349154	0.5891701	0.9637555	1.3612566
Ifitm1	-9.26542	-0.465077	1.94E-20	1.84E-18	0.549099836	0.645968217	1.5089586	1.8420438
Hspa8	-15.281039	-0.47222885	1.02E-52	3.66E-50	0.685761047	0.814596822	1.7849276	2.2346625
Anxa1	-10.7471	-0.47962824	6.12E-27	9.06E-25	0.065739225	0.144791054	0.14149147	0.29956502
Magohb	-9.403844	-0.48129204	5.26E-21	5.24E-19	0.16202946	0.251618599	0.34985736	0.5544917
Nfkbia	-8.824536	-0.48331693	1.10E-18	8.95E-17	0.2700491	0.369923484	0.60614926	0.84440076
Ctsb	-10.129902	-0.48370633	4.07E-24	4.89E-22	0.193944354	0.300765156	0.3970339	0.61756045
Lgmn	-10.144751	-0.48633164	3.50E-24	4.26E-22	0.089470813	0.171571513	0.19083317	0.3585499
Ppial4d	-15.42933	-0.509023	1.04E-53	3.98E-51	0.03218767	0.132725132	0.057020333	0.22669448
Ftl1	-11.917514	-0.5109194	9.59E-33	1.66E-30	0.339607201	0.489405533	0.72782207	1.0536554
Tnfrsf18	-9.787115	-0.5329295	1.28E-22	1.39E-20	0.138570649	0.227781048	0.28941044	0.48756284
Prdx5	-9.921788	-0.5530028	3.35E-23	3.80E-21	0.198854337	0.306945262	0.41999316	0.6459736
Lyz2	-7.916904	-0.57477665	2.43E-15	1.51E-13	0.273595199	0.37198352	0.60241777	0.80938673
Rilpl2	-10.4436	-0.5780933	1.57E-25	2.18E-23	0.149208947	0.251030018	0.3081012	0.52043813
Rbpj	-12.589797	-0.58161515	2.40E-36	4.88E-34	0.055646481	0.145379635	0.10987515	0.2877591
Rgs1	-12.137577	-0.58363324	6.68E-34	1.23E-31	0.146753955	0.266627428	0.33154675	0.590478
RT1-Bb	-13.37883	-0.59926	8.04E-41	1.81E-38	0.217675941	0.371394938	0.48415783	0.806947
Smco4	-14.171851	-0.6488897	1.37E-45	3.63E-43	0.139934534	0.280753384	0.2988324	0.58884794
Ccr6	-13.917896	-0.730741	4.93E-44	1.23E-41	0.054555374	0.155679812	0.12398472	0.34960648
RT1-Ba	-15.994342	-0.7338737	1.40E-57	6.39E-55	0.238952537	0.424955856	0.53042597	0.9464403
Ly49s5	-13.955111	-0.7467674	2.93E-44	7.51E-42	0.031642117	0.117716304	0.06461187	0.2556757
Capg	-15.522544	-0.79704034	2.44E-54	9.56E-52	0.078286961	0.207180695	0.17739262	0.46798542
RT1-Da	-16.193153	-0.81686693	5.64E-59	2.73E-56	0.254228041	0.443496174	0.5714892	1.0146681
Cd74	-19.165672	-0.8273251	7.16E-82	5.12E-79	0.660665576	0.819305474	1.7781743	2.4410858
Klra5	-14.427436	-0.88006467	3.48E-47	9.53E-45	0.039279869	0.134785168	0.09073601	0.32394388
RT1-Db1	-20.407965	-0.92283684	1.42E-92	1.17E-89	0.463175123	0.698646263	1.1447897	1.8341304
Icos	-16.850824	-0.93245417	1.03E-63	5.87E-61	0.043098745	0.163625662	0.08511266	0.3438904
Ly49s7	-14.8340645	-0.9695986	8.82E-50	2.79E-47	0.046644845	0.150088287	0.10966045	0.37513575
S100a4	-18.751337	-0.9943261	1.89E-78	1.29E-75	0.259410802	0.463802237	0.6596783	1.2583516
Klra22	-18.246323	-1.1236506	2.21E-74	1.35E-71	0.0365521	0.165097116	0.080326505	0.39281395
Tnfrsf4	-19.808916	-1.4588408	2.49E-87	1.95E-84	0.014729951	0.137728075	0.03258129	0.3474567
Lag3	-21.00721	-1.655285	5.64E-98	4.88E-95	0.133660666	0.339611536	0.30136302	0.87142336
