# Supplementary material for: Immunologic barriers in liver transplantation: a single-cell analysis of the role of mesenchymal stem cells
Source: Front Immunol. 2023 Dec 7;14:1274982. doi: 10.3389/fimmu.2023.1274982 (PMC10748593; doi:10.3389/fimmu.2023.1274982)
Supplement: Supplementary file 1 [file DataSheet_1.zip › Additional File 6.xls]

Gene_ID	Scores	avg_logFC	p_val	p_val_adj	pct.1	pct.2	Syn_30	Syn_60
Rpl21-4	77.43993	4.3130546	0	0	0.857636706	0	2.5444431	0
Rps27a-2	73.94768	4.0605154	0	0	0.801382778	0	2.279516	0
S100a9	53.297318	2.9944668	0	0	0.532369579	0.023892179	1.1424149	0.044691794
Gnas-2	64.8175	2.9801917	0	0	0.655562539	0	1.4760076	0
Rps4x-2	58.90952	2.7403934	0	0	0.563167819	0	1.2727083	0
AABR07065625.1	61.59992	2.555119	0	0	0.835323696	0.184194405	2.068538	0.34000152
AABR07060872.1	66.22587	2.379865	0	0	0.951602766	0.377578109	2.8530936	0.74702954
Cox6b1-2	54.461906	2.2694001	0	0	0.495285984	0	0.99899894	0
S100a8	42.640846	2.2009685	0	0	0.45380264	0.056565244	0.95957667	0.10907575
Rpl32-2	53.37299	2.1507041	0	0	0.47894406	0	0.94721305	0
Calm2-2	48.88279	2.1469584	0	0	0.412947832	0	0.82620275	0
Uqcrb-2	45.448895	1.7323747	0	0	0.364236329	0	0.6749735	0
Rgs1	32.009087	1.6451156	8.15E-225	4.19E-222	0.366436204	0.083316316	0.8196659	0.15981436
Mmp12	24.697224	1.6269971	1.15E-134	3.77E-132	0.166247643	0.017357566	0.4291647	0.04226519
Ly49si1	35.01366	1.479194	1.39E-268	8.82E-266	0.613136392	0.246273229	1.4225343	0.49521723
Ndufv3-2	34.40099	1.1814826	2.44E-259	1.48E-256	0.2212445	0	0.3855278	0
AABR07062183.1	24.322273	1.0792131	1.14E-130	3.68E-128	0.450345695	0.20645293	0.9366042	0.3885465
LOC100912489-3	26.68417	1.0496002	7.19E-157	2.95E-154	0.189817725	0.019195426	0.34996778	0.033297405
Cxcr4	23.002544	1.044107	4.40E-117	1.20E-114	0.243871779	0.06534613	0.492403	0.12550867
Clec7a	23.716057	0.9957444	2.46E-124	7.23E-122	0.342237586	0.125178681	0.6854443	0.23584093
Pla2g7	23.298876	0.95629376	4.55E-120	1.29E-117	0.232872407	0.058198897	0.43518734	0.09868275
Tsc22d3	21.420885	0.946989	8.54E-102	1.92E-99	0.454431175	0.241780682	0.9372933	0.44621858
Arl11	20.104076	0.92636037	6.80E-90	1.27E-87	0.467944689	0.271186441	1.0101504	0.51924086
Atrx-2	28.221075	0.92019117	3.22E-175	1.43E-172	0.153048397	0	0.2679036	0
Gpnmb	9.010852	0.8984672	2.04E-19	6.29E-18	0.240100566	0.165611599	0.52787507	0.3164218
Acp5	13.039553	0.89760804	7.29E-39	5.02E-37	0.386863608	0.275678987	0.91371155	0.5500233
Ctsb	23.909273	0.8928742	2.45E-126	7.47E-124	0.744186047	0.557892587	1.8742424	1.2183157
Lyz2	34.355366	0.86018515	1.17E-258	6.88E-256	0.926461345	0.608740045	3.8657	2.1590807
Cxcl16	14.546345	0.85741645	6.16E-48	5.86E-46	0.449717159	0.324892792	1.0333935	0.63805133
AABR07038983.1	18.4225	0.82769346	8.67E-76	1.50E-73	0.256128221	0.102715949	0.49162	0.18601346
RF00001-262	25.933548	0.8267054	2.79E-148	1.07E-145	0.130421119	0	0.23292823	0
Lilrb4	20.839308	0.82320446	1.91E-96	3.97E-94	0.418604651	0.197876251	0.9955982	0.47887892
Rgs10	18.20502	0.8153947	4.71E-74	7.82E-72	0.368007542	0.196855217	0.7170811	0.3439955
Tgfbi	17.367891	0.8137761	1.44E-67	2.08E-65	0.262099309	0.114764141	0.53074527	0.21939835
RT1-Da	16.193256	0.80766714	5.63E-59	7.12E-57	0.638906348	0.496222177	2.2663014	1.5303081
RT1-Db1	16.3907	0.8030295	2.23E-60	2.91E-58	0.779698303	0.646109863	2.936639	2.146113
Fpr2	14.592474	0.79942113	3.14E-48	3.00E-46	0.13167819	0.043087605	0.29779017	0.09258346
Itgb2	16.375948	0.7856731	2.84E-60	3.68E-58	0.639534884	0.491321217	1.56241	1.0719099
Pkm	17.559729	0.7781571	5.01E-69	7.49E-67	0.335637964	0.171942005	0.6542862	0.30939275
Cfh	17.266983	0.77636933	8.34E-67	1.17E-64	0.563796354	0.411476414	1.2934946	0.8341342
Cd74	14.299742	0.7633188	2.20E-46	2.00E-44	0.903834067	0.84909128	3.7249613	3.0543728
Glipr1	20.935383	0.74084777	2.55E-97	5.38E-95	0.598994343	0.36655095	1.4193687	0.8279704
AABR07041096.1	14.320723	0.719968	1.62E-46	1.48E-44	0.157762414	0.06167041	0.31543547	0.11088134
Mal	13.8832855	0.71685356	8.00E-44	6.58E-42	0.317724701	0.185623851	0.85338306	0.4821248
Pea15	15.321397	0.7140553	5.50E-53	5.99E-51	0.200188561	0.086379416	0.36949962	0.13767791
Sirpa	15.609704	0.7121433	6.25E-55	7.24E-53	0.357636706	0.206248724	0.7058075	0.38076738
Sik1	15.555205	0.7094266	1.47E-54	1.66E-52	0.191703331	0.077190116	0.3585183	0.13310231
Il17ra	16.639635	0.7082328	3.60E-62	4.85E-60	0.517598994	0.347968144	1.0954272	0.67735237
RGD1562420	21.265587	0.70498025	2.37E-100	5.12E-98	0.685732244	0.50888299	1.5811822	1.0477071
Rps18	18.226927	0.7028807	3.16E-74	5.30E-72	0.31646763	0.155605473	0.5528098	0.24070676
LOC100360841	21.944422	0.7007965	9.79E-107	2.33E-104	0.75487115	0.618541964	1.9802754	1.4222158
LOC100359922	23.230574	0.69430727	2.24E-119	6.23E-117	0.828409805	0.701654074	2.3365626	1.7503697
Xdh	14.009753	0.6862534	1.36E-44	1.15E-42	0.381835324	0.248723708	0.79163563	0.4705065
Fn1	7.2122107	0.68574107	5.51E-13	1.09E-11	0.17787555	0.122932408	0.48502928	0.30534747
Ndufa10l1-2	25.999237	0.6833177	5.05E-149	1.98E-146	0.131049654	0	0.20609085	0
Ncf1	13.952954	0.6655179	3.02E-44	2.52E-42	0.337837838	0.20645293	0.6463944	0.36398774
Tspo	15.1126585	0.6623607	1.34E-51	1.41E-49	0.547140163	0.393506228	1.2824503	0.85580134
Lgals3	15.101924	0.6534015	1.57E-51	1.64E-49	0.620678818	0.501735757	1.5040754	1.0928713
Slamf9	13.953983	0.64736366	2.98E-44	2.50E-42	0.251099937	0.13314274	0.48745486	0.23910984
S100a4	14.653688	0.6460221	1.28E-48	1.23E-46	0.415776241	0.259750868	1.1202476	0.6860933
Fxyd5	17.738245	0.6417088	2.12E-70	3.30E-68	0.576052797	0.389013682	1.3218726	0.84023523
RT1-Bb	16.075266	0.6345752	3.80E-58	4.70E-56	0.568824639	0.408413314	1.892654	1.2211636
RT1-Ba	13.532642	0.61899954	1.00E-41	7.68E-40	0.547140163	0.419848887	1.8322603	1.2546688
Chi3l1	15.107019	0.61428773	1.46E-51	1.52E-49	0.241671904	0.110884215	0.56003606	0.27482438
Btg1	14.398595	0.6120336	5.28E-47	4.96E-45	0.488057825	0.340616704	1.0431211	0.6816572
Myo1g	9.469775	0.60510224	2.80E-21	9.67E-20	0.270898806	0.188891158	0.5736284	0.36269015
LOC100360087	15.851445	0.60098666	1.37E-56	1.66E-54	0.213387806	0.090667756	0.36372024	0.1435799
Ptma	15.654614	0.57329744	3.09E-55	3.63E-53	0.270898806	0.1349806	0.46135554	0.2155494
LOC100359687	9.775593	0.57277435	1.43E-22	5.37E-21	0.132935261	0.069430263	0.28459483	0.13535905
AABR07026997.1	16.07628	0.57262146	3.74E-58	4.66E-56	0.227844123	0.100061262	0.36983016	0.14919929
Blnk	15.805864	0.57151926	2.83E-56	3.40E-54	0.121621622	0.031652032	0.21333899	0.05357439
RGD1309621	12.427161	0.57027906	1.86E-35	1.09E-33	0.263670647	0.154584439	0.5078515	0.28025478
Specc1	14.178377	0.5686246	1.25E-45	1.10E-43	0.116907605	0.036348785	0.20217007	0.055626776
Arhgap45	13.776674	0.56842995	3.52E-43	2.85E-41	0.360779384	0.22238105	0.6862321	0.4079495
Spn	10.591335	0.56668156	3.27E-26	1.45E-24	0.262413576	0.167449459	0.5832947	0.35686845
S100a11	17.432178	0.56550443	4.70E-68	6.90E-66	0.584852294	0.371860323	1.7752084	1.1366786
Sulf2	16.442745	0.5640716	9.45E-61	1.25E-58	0.151477058	0.046354911	0.25177386	0.07154957
Fmnl1	11.759382	0.56054616	6.32E-32	3.41E-30	0.310496543	0.199305697	0.6038543	0.36732453
Cd53	15.142908	0.5603232	8.44E-52	8.95E-50	0.581081081	0.417398407	1.2816272	0.87787044
Fcgr3a	7.0556345	0.56031984	1.72E-12	3.24E-11	0.325581395	0.263835001	0.7625215	0.5622462
Myo1f	13.164051	0.55831623	1.41E-39	1.01E-37	0.37680704	0.245252195	0.7269894	0.44910026
Itgax	12.684717	0.5577549	7.19E-37	4.46E-35	0.153676933	0.066979784	0.29526693	0.1242137
Rbm3	14.097116	0.55757415	3.96E-45	3.44E-43	0.545568825	0.401061875	1.1973561	0.8281787
Tkt	14.968543	0.5570767	1.18E-50	1.19E-48	0.672532998	0.550541148	1.5710422	1.1736274
Alox5ap	14.25816	0.5560129	3.99E-46	3.60E-44	0.408862351	0.258321421	0.8485433	0.5246216
Cd59	11.745597	0.55463326	7.44E-32	4.00E-30	0.332809554	0.21931795	0.7028667	0.4406213
Yipf1	13.788196	0.5469521	3.00E-43	2.44E-41	0.159333752	0.065141924	0.27561396	0.10512325
Shisa5	12.848241	0.54661983	8.80E-38	5.74E-36	0.444060339	0.312844599	0.8911015	0.5918904
Coro1a	18.370312	0.54565996	2.27E-75	3.89E-73	0.655248272	0.432918113	1.7163768	1.121367
Anxa2	13.097865	0.5398597	3.39E-39	2.36E-37	0.436832181	0.291607106	1.0375298	0.68605983
Plin2	11.208972	0.53792065	3.68E-29	1.81E-27	0.244186047	0.14845824	0.45865768	0.2601232
Map4k1	13.044845	0.5352987	6.80E-39	4.70E-37	0.486800754	0.345313457	1.0504411	0.71821326
Rpl24	17.972694	0.5343565	3.19E-72	5.14E-70	0.792583281	0.669389422	2.1099615	1.6319058
S1pr5	9.894929	0.5342667	4.38E-23	1.66E-21	0.140791955	0.07392281	0.30500335	0.15377733
S100a10	15.797979	0.5306402	3.21E-56	3.83E-54	0.525455688	0.336736778	1.345177	0.8695683
Lgals3bp	9.551478	0.52755964	1.28E-21	4.48E-20	0.339723444	0.254645701	0.6912587	0.47337767
Lilrb2	12.253309	0.52616215	1.61E-34	9.15E-33	0.124135764	0.049418011	0.23438673	0.08868996
Cd63	8.552888	0.52214104	1.20E-17	3.28E-16	0.395348837	0.323259138	0.90805817	0.67732364
Add3	12.024793	0.5211705	2.63E-33	1.46E-31	0.233500943	0.132938534	0.44457078	0.23934145
Pik3r5	12.731486	0.5211338	3.95E-37	2.51E-35	0.135763671	0.054931591	0.25562906	0.09790917
AABR07039448.1	16.566023	0.5176694	1.23E-61	1.64E-59	0.214959145	0.086379416	0.33965576	0.1315914
Ramp1	7.7431355	0.5152915	9.70E-15	2.22E-13	0.18761785	0.128650194	0.3936361	0.24331804
LOC108352650	21.98827	0.5148457	3.73E-107	9.15E-105	0.919233187	0.8619563	2.9953954	2.558239
LOC497796	12.564071	0.5145442	3.33E-36	2.00E-34	0.143620365	0.060445171	0.26747993	0.111315735
LOC24906	8.862693	0.5145353	7.81E-19	2.32E-17	0.24230044	0.164794772	0.592947	0.3887634
Mef2c	12.796808	0.51020265	1.71E-37	1.10E-35	0.133249529	0.053502144	0.22959194	0.0812133
RGD1559482	10.6419735	0.5042151	1.90E-26	8.52E-25	0.495285984	0.397181948	1.1323004	0.8429936
Rpl17	18.907892	0.49895146	9.82E-80	1.74E-77	0.887177876	0.797018583	2.8515759	2.33701
Rps4x	14.701433	0.4988014	6.31E-49	6.14E-47	0.204274041	0.091280376	0.32208523	0.1353961
Emb	10.47951	0.4951939	1.07E-25	4.67E-24	0.271213074	0.177455585	0.5330181	0.32958588
Prcp	13.67394	0.49513346	1.45E-42	1.15E-40	0.162162162	0.068000817	0.2746987	0.10756915
Rasa3	9.44414	0.49313784	3.58E-21	1.22E-19	0.237900691	0.157239126	0.46122324	0.2859322
AABR07072356.1	11.49924	0.49291527	1.33E-30	6.90E-29	0.42991829	0.317132939	0.8515478	0.58736664
Vsir	11.890406	0.4919567	1.33E-32	7.30E-31	0.404462602	0.287931387	0.78310215	0.5220858
Cast	10.840894	0.4909049	2.20E-27	1.01E-25	0.501571339	0.392280988	1.0501448	0.773822
Hexb	12.9700165	0.49041304	1.81E-38	1.22E-36	0.157762414	0.06840923	0.27136028	0.11274104
Plaur	12.10024	0.48984402	1.05E-33	5.89E-32	0.139220616	0.060649377	0.24549529	0.09983826
Glrx	9.753404	0.48977754	1.78E-22	6.65E-21	0.3557511	0.267306514	0.7342274	0.50755167
LOC100910200	8.6041355	0.48702535	7.69E-18	2.12E-16	0.237272156	0.163773739	0.4633607	0.29830498
AC128960.1	14.368414	0.48688865	8.17E-47	7.59E-45	0.241043369	0.121298754	0.3875648	0.18440682
Ctss	12.920771	0.48587748	3.44E-38	2.29E-36	0.726587052	0.636307944	1.9581212	1.587307
Cklf	9.356235	0.4836727	8.26E-21	2.76E-19	0.310182275	0.225239943	0.62968314	0.42446697
LOC100363469	13.403522	0.4829668	5.77E-41	4.25E-39	0.60779384	0.497447417	1.3724567	1.0352066
Rexo2	10.91712	0.4785013	9.55E-28	4.46E-26	0.315210559	0.21319175	0.61328423	0.39028853
Pla2g2d	11.080225	0.47802514	1.56E-28	7.52E-27	0.206788184	0.116602001	0.4046389	0.22397293
Ifit3	5.893315	0.4762218	3.79E-09	5.17E-08	0.149277184	0.107412702	0.3121753	0.20390844
Abhd12	11.797047	0.4736068	4.04E-32	2.19E-30	0.19893149	0.105166428	0.35377726	0.18366058
AABR07042821.1	12.3446865	0.47115117	5.20E-35	2.98E-33	0.382778127	0.263835001	0.69894075	0.45049673
P2ry10	7.535092	0.4689189	4.88E-14	1.05E-12	0.163419233	0.108433735	0.35148987	0.21470934
Flna	10.268411	0.4685733	9.78E-25	4.07E-23	0.384035198	0.2822136	0.7859735	0.548279
Fyn	9.787719	0.46811777	1.27E-22	4.77E-21	0.227215588	0.143965693	0.44097775	0.26850212
Itgb1	11.494214	0.4650903	1.41E-30	7.30E-29	0.441860465	0.323871758	0.9104248	0.635403
Prkcd	9.99833	0.4638707	1.55E-23	6.10E-22	0.314267756	0.218501123	0.5892408	0.3911732
Gm2a	15.30739	0.4626246	6.82E-53	7.38E-51	0.648020113	0.482948744	1.5189525	1.0885533
Tmem14c	11.35014	0.45763487	7.40E-30	3.75E-28	0.487115022	0.374310803	1.0104352	0.7325822
Ptpre	9.95111	0.45231977	2.49E-23	9.67E-22	0.300125707	0.203594037	0.5732143	0.37922528
Ptms	9.363365	0.4517118	7.72E-21	2.58E-19	0.362979258	0.270165407	0.73966384	0.52573705
MGC105649	10.005522	0.4512941	1.44E-23	5.68E-22	0.270584538	0.177863998	0.55294085	0.35598162
Akna	11.099413	0.45005932	1.26E-28	6.13E-27	0.141734758	0.067388197	0.25386542	0.116923615
Gpr183	13.622562	0.4473786	2.94E-42	2.28E-40	0.109365179	0.034102512	0.17296115	0.048843108
Srgn	8.620696	0.44558686	6.65E-18	1.85E-16	0.471087366	0.387584235	1.1128743	0.8657897
Ifngr1	10.979232	0.4437852	4.81E-28	2.27E-26	0.651477058	0.57729222	1.5429078	1.258955
Clec10a	10.623096	0.44215193	2.33E-26	1.04E-24	0.167190446	0.088217276	0.33429313	0.1784975
Ypel3	10.646637	0.4414036	1.81E-26	8.12E-25	0.40760528	0.299571166	0.7989765	0.5610235
Rpl37a	17.244781	0.44089302	1.22E-66	1.71E-64	0.879635449	0.819685522	2.5887566	2.222298
Golm1	12.987354	0.44077247	1.44E-38	9.77E-37	0.106222502	0.034919338	0.18212919	0.054948606
Rin3	11.215668	0.439215	3.42E-29	1.68E-27	0.238214959	0.140289973	0.4231751	0.24596834
Rara	9.469382	0.43809587	2.82E-21	9.69E-20	0.263984915	0.179089238	0.50386417	0.3261856
LOC100362027	12.575262	0.43326232	2.89E-36	1.75E-34	0.591137649	0.472534205	1.3117559	0.98984736
Plec	8.687533	0.43285105	3.70E-18	1.05E-16	0.133563796	0.075352256	0.2486373	0.13281216
Rps28	15.526654	0.4321362	2.29E-54	2.58E-52	0.829038341	0.761282418	2.3869166	2.0187697
Anxa11	9.935512	0.43211272	2.92E-23	1.12E-21	0.252985544	0.165203186	0.45596707	0.28328758
Ezr	11.65853	0.4320063	2.08E-31	1.10E-29	0.37397863	0.252399428	0.7445767	0.49548888
Fam105a	11.507605	0.43070626	1.21E-30	6.29E-29	0.307668133	0.198080457	0.5667626	0.35375544
LOC100362830	12.4578495	0.42985365	1.27E-35	7.47E-34	0.628535512	0.524198489	1.4713476	1.1444234
LOC100365839	14.369109	0.42957696	8.09E-47	7.56E-45	0.158705217	0.06105779	0.24021837	0.08962104
Naaa	9.671885	0.42825782	3.97E-22	1.43E-20	0.189503457	0.112109455	0.3660441	0.21634483
LOC100359583	15.497914	0.4246104	3.58E-54	4.01E-52	0.872721559	0.812334082	2.6073022	2.2439733
AABR07035470.1	9.919464	0.42398545	3.43E-23	1.31E-21	0.181646763	0.105166428	0.3132581	0.17436549
Il6r	9.370001	0.42271304	7.25E-21	2.43E-19	0.202388435	0.126403921	0.366135	0.21872847
Lrrfip1	8.296242	0.41822925	1.07E-16	2.81E-15	0.24230044	0.168674699	0.46162412	0.3095683
AABR07044711.1	14.733684	0.41658106	3.92E-49	3.86E-47	0.110307982	0.029814172	0.17532358	0.046069972
Agpat4	8.449425	0.41558737	2.93E-17	7.87E-16	0.131992458	0.075964876	0.24874766	0.13343076
B4galt5	9.420343	0.4150709	4.50E-21	1.52E-19	0.126335638	0.065550337	0.23480076	0.117405206
Ptk2b	8.83059	0.41497704	1.04E-18	3.07E-17	0.219044626	0.144374107	0.4181362	0.26678842
Rab27a	8.346477	0.41278344	7.03E-17	1.86E-15	0.153676933	0.093322442	0.28728548	0.1669067
AC134224.1	13.744806	0.41278023	5.47E-43	4.39E-41	0.642363294	0.485807637	1.4632761	1.077387
Gsn	10.421102	0.41258222	1.99E-25	8.49E-24	0.267127593	0.173167245	0.48734358	0.30422142
AABR07050545.1	10.147333	0.41235232	3.41E-24	1.38E-22	0.261785041	0.172758832	0.44086316	0.2726525
Ms4a7	8.556566	0.41216636	1.16E-17	3.19E-16	0.114079195	0.061261997	0.21935795	0.110529274
Ninj1	10.951646	0.40905666	6.53E-28	3.07E-26	0.618164676	0.508474576	1.4065678	1.109797
Tifab	10.157478	0.40748277	3.07E-24	1.25E-22	0.204274041	0.121298754	0.35744762	0.20700653
Calr	11.470912	0.40718696	1.85E-30	9.43E-29	0.715901948	0.639166837	1.752497	1.4589508
Cybb	11.799596	0.4068279	3.92E-32	2.14E-30	0.723130107	0.64325097	1.8115802	1.5030475
Inpp5f	10.342318	0.40605238	4.53E-25	1.91E-23	0.129478316	0.062487237	0.24042952	0.11524031
Clec4a3	9.718795	0.40504766	2.51E-22	9.25E-21	0.466059082	0.371043496	1.0067636	0.7602075
Rgs3	6.2520614	0.4041599	4.05E-10	6.19E-09	0.128535512	0.086787829	0.26091152	0.16147283
Lsp1	13.130768	0.40283096	2.19E-39	1.56E-37	0.513199246	0.35184807	1.3417759	0.933702
Pdcd4	9.687655	0.399482	3.40E-22	1.24E-20	0.440289126	0.341841944	0.87306464	0.64772594
RT1-T24-3	7.7507095	0.39810178	9.14E-15	2.10E-13	0.360779384	0.289156627	0.73424095	0.5515908
Fcgr2b	9.909777	0.39775744	3.77E-23	1.44E-21	0.173790069	0.099244435	0.30828127	0.1696474
Susd3	10.177528	0.39708868	2.50E-24	1.02E-22	0.139534884	0.070451297	0.25105503	0.12718011
Rasal3	9.460856	0.3948745	3.05E-21	1.05E-19	0.152419862	0.084541556	0.28648528	0.1590223
Nadk	8.550005	0.39485264	1.23E-17	3.36E-16	0.356693903	0.272820094	0.70884234	0.5192051
Rnaset2	8.220744	0.39153636	2.02E-16	5.20E-15	0.641734758	0.616295691	1.620403	1.4233558
AC094217.1	12.787124	0.39024374	1.94E-37	1.23E-35	0.137335009	0.055544211	0.20565586	0.0780681
Msn	10.026113	0.3892825	1.17E-23	4.65E-22	0.705531113	0.630998571	1.7330127	1.4537569
Cst3	5.734544	0.38927755	9.78E-09	1.27E-07	0.783783784	0.782724117	2.5591586	2.3353558
Cytip	7.8697133	0.38880682	3.55E-15	8.41E-14	0.173475801	0.113130488	0.32508728	0.20250134
LOC498555	10.597508	0.3883533	3.06E-26	1.36E-24	0.367064739	0.263018174	0.6597287	0.45137995
Ahnak	8.202906	0.3880212	2.35E-16	6.02E-15	0.187303583	0.122728201	0.36788255	0.23067573
Arhgef1	9.449521	0.38780808	3.40E-21	1.16E-19	0.339723444	0.245456402	0.63774616	0.44699118
Cd44	8.715071	0.38693488	2.91E-18	8.31E-17	0.157448146	0.093730856	0.29538977	0.17121062
Laptm5	12.538371	0.38251415	4.60E-36	2.76E-34	0.778126964	0.688584848	1.9309788	1.6102583
Susd6	7.4597797	0.38075686	8.67E-14	1.83E-12	0.284098052	0.214212783	0.5381569	0.39034826
Cab39	8.098473	0.38035986	5.57E-16	1.40E-14	0.230043997	0.160506433	0.42420536	0.28228852
Cirbp	7.6504493	0.3800833	2.00E-14	4.49E-13	0.166247643	0.109046355	0.29586613	0.18166113
AABR07008505.1	12.906021	0.37975734	4.16E-38	2.76E-36	0.101508485	0.032060445	0.16293599	0.05039155
Rps21	12.139751	0.37557042	6.50E-34	3.65E-32	0.748271527	0.666122116	1.9323896	1.6175531
Pdlim7	9.597832	0.3725596	8.16E-22	2.91E-20	0.134192332	0.07024709	0.22819793	0.11560935
Card19	8.189623	0.37071607	2.62E-16	6.71E-15	0.23255814	0.161119052	0.41716653	0.2786645
Lamtor5	7.985647	0.36872348	1.40E-15	3.42E-14	0.286297926	0.211149683	0.53102803	0.37722972
Kmt2e	9.679417	0.3684297	3.69E-22	1.34E-20	0.380263985	0.27670002	0.7161068	0.5145659
Tmem173	10.009917	0.3676853	1.38E-23	5.45E-22	0.164676304	0.091076169	0.2767395	0.14918122
Cox17	7.5042744	0.36749798	6.18E-14	1.32E-12	0.538340666	0.465795385	1.1570562	0.9548951
Igsf6	8.740484	0.36705628	2.32E-18	6.69E-17	0.357322439	0.267919134	0.71992004	0.52834094
AABR07007675.1	10.294261	0.3663491	7.48E-25	3.14E-23	0.301382778	0.20400245	0.5168867	0.33845165
Dennd6a	9.6299925	0.36451796	5.97E-22	2.14E-20	0.135763671	0.07085971	0.23992927	0.12459833
Cebpg	8.291598	0.36431864	1.12E-16	2.92E-15	0.210559397	0.1411068	0.37927502	0.24550824
Diaph1	7.6055465	0.36431113	2.84E-14	6.29E-13	0.188874921	0.127833367	0.34443745	0.22448078
S100a6	8.830126	0.36306748	1.05E-18	3.08E-17	0.343808925	0.250969982	0.9110288	0.66730636
Sqor	9.029726	0.36204243	1.72E-19	5.33E-18	0.120050283	0.06289565	0.22241747	0.11356996
Rps6ka1	8.32635	0.3610035	8.34E-17	2.19E-15	0.26335638	0.187870125	0.47450858	0.3248524
Pygl	8.235358	0.36069408	1.79E-16	4.63E-15	0.236957888	0.163161119	0.43012962	0.29153994
Cebpa	9.1337805	0.36057863	6.61E-20	2.10E-18	0.165619107	0.096385542	0.29981664	0.17631276
Cotl1	9.238193	0.35995024	2.51E-20	8.21E-19	0.386235072	0.2914029	0.74072117	0.54169625
Ybx1-ps3	9.124663	0.35932988	7.20E-20	2.28E-18	0.274670019	0.190933224	0.47022748	0.31407207
Ifngr2	8.740275	0.35889024	2.33E-18	6.69E-17	0.237272156	0.162548499	0.41392228	0.26847148
Arglu1	8.362604	0.35845283	6.13E-17	1.63E-15	0.355436832	0.272207474	0.68859386	0.50830424
Cd47	10.085045	0.35808027	6.43E-24	2.59E-22	0.382149591	0.27792526	0.70798534	0.502793
Clic1	10.664256	0.35752282	1.50E-26	6.74E-25	0.657762414	0.56932816	1.5039833	1.2311505
Sidt2	7.544396	0.356803	4.54E-14	9.83E-13	0.216216216	0.151112926	0.3910009	0.26709953
Gas6	9.629754	0.3567367	5.99E-22	2.15E-20	0.126964173	0.06473351	0.2261138	0.11269087
Klf13	8.779993	0.35628977	1.63E-18	4.76E-17	0.315210559	0.229324076	0.57630277	0.40828985
Taldo1	9.146134	0.35627162	5.90E-20	1.89E-18	0.588937775	0.510312436	1.2862256	1.0562996
Bin2	8.260677	0.3562541	1.45E-16	3.76E-15	0.362979258	0.28098836	0.7157264	0.53356344
Fcer1g	15.198731	0.35536566	3.61E-52	3.85E-50	0.934318039	0.850112314	3.158496	2.7072642
AABR07028769.1	8.914307	0.3552666	4.91E-19	1.48E-17	0.228786926	0.151725546	0.4075126	0.2630895
AABR07057190.1	12.287798	0.3531843	1.05E-34	5.99E-33	0.111879321	0.040841331	0.17386362	0.06375128
Lamp2	9.463788	0.35310957	2.97E-21	1.02E-19	0.350408548	0.253624668	0.6519906	0.46263784
Ogfrl1	7.8870497	0.35084656	3.09E-15	7.35E-14	0.146134507	0.090259342	0.26363105	0.15586895
Arhgdib	11.858735	0.34889743	1.94E-32	1.06E-30	0.825581395	0.735756586	2.2897017	1.9494854
Ivns1abp	8.646362	0.3480261	5.32E-18	1.48E-16	0.276241358	0.194608944	0.50096816	0.34598893
Aldoa	12.793185	0.34785894	1.79E-37	1.15E-35	0.840037712	0.752297325	2.2841115	1.9425162
Reep5	7.9684854	0.3476387	1.61E-15	3.90E-14	0.369264613	0.289973453	0.6949413	0.5246478
Svil	7.1944194	0.3460087	6.27E-13	1.23E-11	0.123821496	0.076577496	0.24064519	0.14188258
Ccpg1	7.86676	0.34466788	3.64E-15	8.58E-14	0.227844123	0.158872779	0.4050809	0.2749845
AC136661.1	12.989832	0.34385288	1.40E-38	9.50E-37	0.149591452	0.06228303	0.2176304	0.08964545
LOC108348142	11.32591	0.3437924	9.77E-30	4.93E-28	0.137335009	0.06289565	0.21194884	0.094700485
Sh3kbp1	8.6946335	0.3435119	3.48E-18	9.92E-17	0.218416091	0.143761487	0.3864049	0.25056776
Nr4a1	4.705851	0.34318724	2.53E-06	2.35E-05	0.22407291	0.185419645	0.49717352	0.38830823
Fam49b	7.7791567	0.34291607	7.30E-15	1.69E-13	0.317410434	0.242597509	0.58145297	0.42765048
Rps12	10.793395	0.3426288	3.70E-27	1.70E-25	0.702702703	0.622626098	1.707761	1.4301753
Il1rn	8.35323	0.34210563	6.64E-17	1.76E-15	0.154305468	0.093118236	0.29096472	0.17453162
Apbb1ip	7.6467266	0.34156954	2.06E-14	4.61E-13	0.388434947	0.310394119	0.76512724	0.59004736
LOC102555453	8.673984	0.34095725	4.17E-18	1.18E-16	0.362664991	0.272411681	0.65984064	0.4854046
Ccnd3	6.222397	0.34024873	4.90E-10	7.43E-09	0.209616593	0.158464366	0.39590573	0.28202942
Hnrnpd	8.968438	0.34017852	3.01E-19	9.19E-18	0.50282841	0.406575454	1.0169606	0.7986569
Mkrn1	7.8326674	0.34013608	4.78E-15	1.12E-13	0.228158391	0.160710639	0.393954	0.2659407
Sdcbp	8.4096775	0.33900818	4.11E-17	1.10E-15	0.390006285	0.301817439	0.7364052	0.55507535
Clec4a2	8.223531	0.3387642	1.98E-16	5.09E-15	0.155248272	0.095160302	0.28832027	0.17267159
Pi16	7.275408	0.33749592	3.45E-13	6.96E-12	0.131992458	0.082499489	0.24540946	0.1475512
Laptm4a	7.97109	0.33459315	1.57E-15	3.83E-14	0.485229415	0.406575454	0.99119395	0.7933822
Sirpd	4.9264135	0.333071	8.38E-07	8.37E-06	0.157762414	0.121707168	0.28929377	0.20550628
Ctla2a	4.7729163	0.33287954	1.82E-06	1.73E-05	0.375235701	0.333877884	0.7893714	0.6634343
Rpl34	12.671563	0.3310846	8.50E-37	5.26E-35	0.835323696	0.763937104	2.463636	2.1328592
Limd2	7.571833	0.3308007	3.68E-14	8.06E-13	0.477058454	0.402899735	1.0121945	0.8174278
Napsa	9.538476	0.33072937	1.45E-21	5.06E-20	0.756442489	0.686746988	1.9433794	1.6764928
Fbxl5	8.13287	0.32922888	4.19E-16	1.06E-14	0.169076053	0.106800082	0.30422497	0.18911012
Ikbke	9.431435	0.3274264	4.05E-21	1.37E-19	0.113136392	0.055544211	0.1974222	0.09585644
Dennd1c	5.770856	0.32643023	7.89E-09	1.04E-07	0.201131364	0.15274658	0.3555668	0.2586965
Sh2b3	8.917344	0.32455647	4.78E-19	1.44E-17	0.182589566	0.111701041	0.31871912	0.19570452
Serinc3	9.189527	0.32399663	3.95E-20	1.28E-18	0.241043369	0.159689606	0.41969016	0.27243733
Ywhab	9.076263	0.3213278	1.12E-19	3.53E-18	0.559082338	0.458852359	1.1379567	0.9116953
Smpdl3a	7.821495	0.3212148	5.22E-15	1.21E-13	0.4902577	0.416989994	1.0584382	0.86177456
Ndfip1	7.5893216	0.3211096	3.22E-14	7.08E-13	0.334380893	0.261588728	0.6093948	0.45661634
Mcemp1	9.670308	0.3210472	4.03E-22	1.45E-20	0.105908234	0.049009598	0.1928672	0.09135824
Klf3	7.0188828	0.32065222	2.24E-12	4.14E-11	0.280641106	0.21380437	0.5258308	0.39067078
Serpinb1a	14.230629	0.320011	5.91E-46	5.32E-44	0.37115022	0.228303043	0.80053717	0.47920159
Sla	9.340638	0.3192025	9.58E-21	3.18E-19	0.171904463	0.100469675	0.28936976	0.16892014
Nfe2l2	7.995832	0.31902146	1.29E-15	3.16E-14	0.27027027	0.195425771	0.48816994	0.3452603
Gchfr	6.778079	0.3188438	1.22E-11	2.13E-10	0.11910748	0.074739637	0.23839511	0.14728464
AABR07054189.1	8.835046	0.3188218	1.00E-18	2.95E-17	0.149277184	0.086583623	0.24423827	0.13711233
Bst2	7.198463	0.31858107	6.09E-13	1.20E-11	0.601822753	0.540943435	1.3553382	1.1652993
Cttnbp2nl	8.934531	0.3182174	4.09E-19	1.24E-17	0.179446889	0.109863182	0.31354597	0.18918289
Atp13a2	7.4035425	0.3180581	1.33E-13	2.76E-12	0.247642992	0.179089238	0.46561292	0.33448806
AABR07072207.1	9.866801	0.31794435	5.80E-23	2.19E-21	0.120678818	0.059424137	0.17928156	0.08109294
Cr1l	8.015551	0.31774494	1.10E-15	2.70E-14	0.274355751	0.197876251	0.4902058	0.3493229
Fgr	7.160225	0.31713155	8.05E-13	1.56E-11	0.304211188	0.233204002	0.5921786	0.4473742
Arhgap9	5.905112	0.31644538	3.52E-09	4.85E-08	0.320238843	0.263426588	0.6088719	0.48124918
Snx5	6.601543	0.31494978	4.07E-11	6.84E-10	0.275612822	0.215233817	0.4924017	0.36763266
LOC100360791	9.504771	0.3135377	2.00E-21	6.97E-20	0.143620365	0.07821115	0.22033891	0.11485545
Il16	8.595681	0.3128158	8.28E-18	2.28E-16	0.139849151	0.080457423	0.23770699	0.13390559
Flot2	8.060974	0.31270945	7.57E-16	1.88E-14	0.102765556	0.055135797	0.18246557	0.09433974
Ugt1a7c	7.4302382	0.312703	1.08E-13	2.27E-12	0.241671904	0.175821932	0.41678122	0.29254475
Lyl1	7.7423725	0.31165034	9.76E-15	2.23E-13	0.215901948	0.14845824	0.39008144	0.2677079
Akap13	6.8736796	0.31111792	6.26E-12	1.12E-10	0.383092395	0.312231979	0.74205714	0.5882456
Tnfrsf1a	6.6953316	0.3109463	2.15E-11	3.72E-10	0.24230044	0.182560751	0.4507144	0.32818073
Rps8	10.987526	0.3108417	4.39E-28	2.07E-26	0.747014456	0.659179089	1.8712461	1.5765365
Axl	4.177191	0.31049225	2.95E-05	0.000226387	0.4230044	0.397794568	0.9538225	0.8341073
Asah1	7.872351	0.30984926	3.48E-15	8.26E-14	0.367379007	0.284868287	0.6847679	0.5214944
Ptprc	9.281399	0.3080776	1.67E-20	5.52E-19	0.715901948	0.636307944	1.7148293	1.4595323
Tprg1l	7.3593946	0.30731305	1.85E-13	3.79E-12	0.278126964	0.209924444	0.4844336	0.3526015
Hopx	10.756563	0.30729267	5.52E-27	2.51E-25	0.323067253	0.213600163	0.718177	0.4825789
Gnai2	10.680073	0.30691844	1.26E-26	5.70E-25	0.754556882	0.671839902	1.8618169	1.5837847
Arid1a	7.537828	0.30565125	4.78E-14	1.03E-12	0.186360779	0.125587094	0.33522484	0.22216825
Cdc42se1	6.638091	0.30492646	3.18E-11	5.38E-10	0.253928347	0.194608944	0.4572759	0.33623287
Tbxas1	7.9740705	0.30491233	1.54E-15	3.74E-14	0.311125079	0.233612416	0.5656233	0.41387013
Lrp10	6.483692	0.30386257	8.95E-11	1.45E-09	0.228472659	0.171533592	0.4037946	0.29316682
Git2	7.543825	0.30368236	4.56E-14	9.86E-13	0.259899434	0.191137431	0.4721378	0.33632755
Atp6v1b2	8.502313	0.30315644	1.86E-17	5.04E-16	0.240100566	0.163569532	0.41909418	0.2835661
Dap	8.605263	0.30276754	7.61E-18	2.10E-16	0.227529855	0.151725546	0.39779252	0.26434997
Ddx23	5.955644	0.30236042	2.59E-09	3.60E-08	0.173790069	0.127424954	0.30867562	0.21580419
Prr13	7.138708	0.3015998	9.42E-13	1.81E-11	0.596794469	0.530120482	1.3472061	1.1497781
Vim	4.398745	0.30134055	1.09E-05	9.03E-05	0.60370836	0.585868899	1.576733	1.4400946
Ppt1	8.339797	0.30132636	7.44E-17	1.96E-15	0.149277184	0.089442516	0.25774592	0.15237889
Rps5	11.956814	0.30048215	5.98E-33	3.30E-31	0.763042112	0.658974883	2.0168548	1.6721686
C5ar1	6.7811284	0.30011624	1.19E-11	2.09E-10	0.292583281	0.228711456	0.5609494	0.42545435
Ptpro	7.5451326	0.29936987	4.52E-14	9.79E-13	0.219673162	0.1533592	0.40124422	0.279621
Zmiz1	8.050745	0.29924384	8.23E-16	2.04E-14	0.163419233	0.102511742	0.28678098	0.17862584
Fgd3	7.917123	0.29802194	2.43E-15	5.82E-14	0.133563796	0.079640596	0.23102847	0.13448307
LOC100360316	6.370412	0.2970158	1.89E-10	2.98E-09	0.258956631	0.201143557	0.46479666	0.34784412
Litaf	8.358274	0.2969971	6.36E-17	1.69E-15	0.204274041	0.134163774	0.35608232	0.23262446
Rtn3	6.9885583	0.296969	2.78E-12	5.10E-11	0.297925833	0.231978763	0.5364226	0.40221092
Tax1bp3	5.8993487	0.29671422	3.65E-09	5.00E-08	0.131363922	0.091076169	0.23080346	0.14966108
Ing2	4.54801	0.29608384	5.42E-06	4.73E-05	0.217473287	0.180314478	0.42784485	0.33447528
Samhd1	5.10343	0.2950997	3.34E-07	3.49E-06	0.155248272	0.117623035	0.31975272	0.22969428
Csk	5.978118	0.294928	2.26E-09	3.17E-08	0.348208674	0.28650194	0.6595068	0.53130996
Unc93b1	9.022935	0.29490343	1.83E-19	5.66E-18	0.576367065	0.486216051	1.2218084	0.9974644
Hm13	7.4682603	0.29464674	8.13E-14	1.72E-12	0.305782527	0.231978763	0.5529916	0.41213733
Rps10l1	7.3173094	0.29453376	2.53E-13	5.15E-12	0.558139535	0.488870737	1.1661562	0.9803345
Ctsc	6.837206	0.29398534	8.08E-12	1.43E-10	0.243243243	0.181131305	0.437993	0.31960815
Cd37	5.8293214	0.29331228	5.57E-09	7.44E-08	0.359836581	0.302021646	0.69166166	0.5606882
Pfkl	7.1795287	0.29329446	7.00E-13	1.36E-11	0.154305468	0.101286502	0.2645199	0.16929181
Ftl1	7.032321	0.29298523	2.03E-12	3.78E-11	0.884349466	0.860322647	2.7969892	2.6205482
Ezh2	7.435976	0.2923873	1.04E-13	2.17E-12	0.124135764	0.07514805	0.20745118	0.12024441
Ldb1	5.8784866	0.29214922	4.14E-09	5.62E-08	0.195788812	0.146824586	0.34995377	0.25495255
Rps2	10.388419	0.29206118	2.80E-25	1.19E-23	0.867379007	0.826628548	2.7701635	2.50411
Eef2	9.732798	0.29168573	2.18E-22	8.08E-21	0.642991829	0.549928528	1.4859948	1.2263455
Hif1a	6.3995323	0.29085505	1.56E-10	2.48E-09	0.181332495	0.130079641	0.32368845	0.2254708
LOC108350501	9.954573	0.2899529	2.41E-23	9.36E-22	0.129164048	0.064325097	0.19384736	0.09530158
Usf2	6.674511	0.2899514	2.48E-11	4.23E-10	0.178189818	0.124974474	0.30405632	0.20766458
Sh3glb1	6.341654	0.28855556	2.27E-10	3.56E-09	0.391891892	0.328568511	0.7476039	0.60519755
Stk38	6.428543	0.28835988	1.29E-10	2.07E-09	0.153362665	0.105983255	0.28062052	0.1870157
R3hdm4	6.4998884	0.2880238	8.04E-11	1.30E-09	0.152734129	0.104962222	0.26034752	0.17069192
Mlf2	6.5146384	0.2879162	7.29E-11	1.19E-09	0.27309868	0.212783337	0.48031044	0.3608398
Anxa1	8.662703	0.2871867	4.61E-18	1.29E-16	0.234758014	0.155197059	0.47347137	0.3237054
Pqlc3	7.9097395	0.28703028	2.58E-15	6.15E-14	0.10087995	0.054318971	0.16681848	0.08683691
Rps18l1	12.214241	0.28664616	2.61E-34	1.47E-32	0.88089252	0.826832755	2.698382	2.3961596
Zfp706	5.7477	0.28639847	9.05E-09	1.18E-07	0.32495286	0.269348581	0.6041687	0.48313567
Tm6sf1	7.9288573	0.28564006	2.21E-15	5.31E-14	0.171590195	0.110475802	0.27744374	0.17488955
Eml4	6.7047124	0.28485388	2.02E-11	3.50E-10	0.169704588	0.117214621	0.30385914	0.20711794
Tacc1	8.6820545	0.28416795	3.89E-18	1.10E-16	0.170018856	0.103328569	0.2882177	0.17624016
AC128848.1	7.273794	0.2841404	3.50E-13	7.04E-12	0.125707102	0.07698591	0.22298965	0.13515188
Pon2	6.796685	0.28374982	1.07E-11	1.89E-10	0.214959145	0.156013886	0.39077258	0.27913472
Atp5md	7.9332066	0.28359863	2.14E-15	5.13E-14	0.159019485	0.099857055	0.25634298	0.15802683
LOC108349682	10.407093	0.28259128	2.30E-25	9.81E-24	0.113764928	0.051051664	0.17443469	0.07830288
Ubl3	6.282262	0.28240204	3.34E-10	5.14E-09	0.213387806	0.158464366	0.36637124	0.26722375
Ehd1	6.375495	0.28201872	1.82E-10	2.89E-09	0.176304211	0.125587094	0.32788202	0.22941554
Txnrd1	5.6704907	0.281883	1.42E-08	1.81E-07	0.14990572	0.107821115	0.27607995	0.19307639
Chst12	6.33474	0.28122044	2.38E-10	3.70E-09	0.265241986	0.20584031	0.48166814	0.36490935
Tnfrsf21	6.214271	0.281082	5.16E-10	7.78E-09	0.110307982	0.071063917	0.19778511	0.121913545
Lmo2	6.1645436	0.2805353	7.07E-10	1.05E-08	0.371778755	0.310189912	0.75779635	0.61338353
Pkn1	5.514677	0.279939	3.49E-08	4.19E-07	0.202074167	0.156218093	0.36763483	0.27301815
Atp6v0c	9.147549	0.27915204	5.82E-20	1.87E-18	0.693903206	0.622626098	1.6213735	1.3890496
Tlr13	7.2495704	0.27881637	4.18E-13	8.35E-12	0.164362036	0.108637942	0.3025475	0.20015714
Slc44a2	5.150962	0.27871904	2.59E-07	2.75E-06	0.214959145	0.170716765	0.4096808	0.31512567
Tpp1	6.9781647	0.27863374	2.99E-12	5.48E-11	0.338152106	0.266489688	0.6101991	0.47251797
Sema4a	7.5034966	0.27829486	6.21E-14	1.33E-12	0.244186047	0.175821932	0.42761916	0.30395597
Nudt16	6.117945	0.27786252	9.48E-10	1.39E-08	0.104336895	0.06657137	0.18427634	0.112790406
Man1c1	7.768241	0.2777075	7.96E-15	1.84E-13	0.146448774	0.091076169	0.24574503	0.14874873
Pitpnm1	7.24738	0.27738872	4.25E-13	8.48E-12	0.189817725	0.130692261	0.33358777	0.22621158
Rack1	7.0023603	0.27706426	2.52E-12	4.65E-11	0.522313011	0.443741066	1.0642995	0.886677
Sh2d3c	6.4062953	0.27607834	1.49E-10	2.38E-09	0.106222502	0.06657137	0.19340982	0.11658747
Lamp1	6.054318	0.27592042	1.41E-09	2.02E-08	0.585795097	0.530528895	1.2976558	1.1371795
Ifnar1	6.9054966	0.27552903	5.00E-12	8.98E-11	0.31646763	0.247906882	0.57561386	0.4415914
LOC100361543	6.9539657	0.2751723	3.55E-12	6.47E-11	0.173475801	0.119052481	0.28384078	0.18931589
Scpep1	7.0379634	0.2746289	1.95E-12	3.64E-11	0.52105594	0.456401879	1.0815184	0.9105235
Nptn	6.2512717	0.27460834	4.07E-10	6.22E-09	0.219044626	0.163977946	0.38588816	0.28411508
Hmgb2l1	6.0475655	0.27423525	1.47E-09	2.10E-08	0.236957888	0.183581785	0.43237126	0.3244417
Rpl6	8.946912	0.2741406	3.66E-19	1.11E-17	0.687303583	0.614049418	1.6472296	1.4118629
Crip1	9.594623	0.2732746	8.42E-22	2.99E-20	0.838152106	0.77823157	2.6952744	2.3949676
Rpl36	9.476177	0.27324337	2.64E-21	9.11E-20	0.822438718	0.798039616	2.3412893	2.1460724
Sf3b1	8.062261	0.27319658	7.49E-16	1.86E-14	0.473915776	0.382274862	0.9274571	0.7408688
Rhoa	7.4870334	0.2730399	7.04E-14	1.49E-12	0.578252671	0.500714723	1.2323579	1.0386151
Stk40	6.1930714	0.27302867	5.90E-10	8.81E-09	0.120364551	0.079640596	0.22320834	0.14154688
Os9	6.5559587	0.27289242	5.53E-11	9.13E-10	0.273727216	0.214212783	0.4923664	0.3705269
Tagap	9.242716	0.27250466	2.40E-20	7.89E-19	0.100565682	0.047580151	0.1612438	0.07494545
Csnk1d	7.059296	0.27242613	1.67E-12	3.16E-11	0.216530484	0.154992853	0.3773825	0.26730257
Camta2	5.475148	0.2724241	4.37E-08	5.18E-07	0.118793212	0.082499489	0.22046803	0.14696886
Mob1a	6.610071	0.27197695	3.84E-11	6.47E-10	0.236015085	0.177047172	0.41912636	0.30762276
Map1lc3b	5.4147034	0.27163285	6.14E-08	7.16E-07	0.38372093	0.332040025	0.73121065	0.607492
Rhbdf2	6.505825	0.2716166	7.73E-11	1.26E-09	0.107165305	0.066367164	0.19028537	0.116472855
Map1lc3a	7.462932	0.27039573	8.46E-14	1.79E-12	0.36832181	0.29079028	0.6966354	0.5407423
Rac1	7.6159973	0.26929146	2.62E-14	5.83E-13	0.447831552	0.371043496	0.88295853	0.7089903
Gyg1	7.8667145	0.26862213	3.64E-15	8.58E-14	0.120678818	0.069430263	0.2036295	0.11716234
LOC100910270	7.974651	0.2683716	1.53E-15	3.73E-14	0.488057825	0.400040841	1.4368633	1.155039
Tnfrsf1b	5.361954	0.268357	8.23E-08	9.34E-07	0.165619107	0.123340821	0.30710635	0.22576663
Notch2	6.825679	0.2681549	8.75E-12	1.55E-10	0.113764928	0.070042883	0.20461272	0.12421105
Man2b1	6.337771	0.26727504	2.33E-10	3.64E-09	0.553739786	0.49356749	1.1823646	1.0169426
AY172581.15	8.476706	0.26698923	2.32E-17	6.25E-16	0.10370836	0.053297938	0.1776855	0.0923646
Fam107b	7.0547686	0.26580134	1.73E-12	3.25E-11	0.120993086	0.07453543	0.20892803	0.12661718
Sash3	5.1803083	0.26555198	2.22E-07	2.37E-06	0.148962916	0.110680008	0.2581565	0.1832307
Iscu	6.0746913	0.26515153	1.24E-09	1.79E-08	0.223758642	0.170716765	0.39327407	0.2922842
RGD1359290	6.6555624	0.26479906	2.82E-11	4.79E-10	0.328409805	0.263222381	0.59844244	0.46761826
Anxa5	7.6764812	0.26384178	1.64E-14	3.69E-13	0.236957888	0.166020012	0.45251247	0.3229162
Pold4	6.3201427	0.2635347	2.61E-10	4.06E-09	0.230672533	0.173371452	0.40725014	0.30313548
Nop53	7.4233804	0.2633153	1.14E-13	2.39E-12	0.503771213	0.427200327	1.0407898	0.858555
Lman2	6.2856703	0.26225674	3.26E-10	5.03E-09	0.291011942	0.228711456	0.5073205	0.39357206
Stag2	5.5834546	0.2618267	2.36E-08	2.91E-07	0.199560025	0.152950786	0.3579176	0.26544714
AABR07065438.1	7.6147203	0.2614454	2.64E-14	5.88E-13	0.418918919	0.339595671	0.7819751	0.61898136
Rpl36al	7.4416265	0.2614377	9.95E-14	2.09E-12	0.603394092	0.543189708	1.4278284	1.2313327
Rab8b	5.530847	0.26133755	3.19E-08	3.85E-07	0.336580767	0.283030427	0.64501035	0.5254006
AABR07029581.1	6.997766	0.2612445	2.60E-12	4.80E-11	0.199874293	0.141923627	0.3311493	0.22924912
Efhd2	7.9140725	0.26018286	2.49E-15	5.95E-14	0.393777498	0.301409026	0.77511466	0.60279214
Pou2f2	4.4059744	0.26001316	1.05E-05	8.75E-05	0.237586424	0.199101491	0.479888	0.3878629
Itgal	5.5847797	0.25956452	2.34E-08	2.89E-07	0.469830295	0.411884827	0.9821465	0.83766276
Polr2e	5.8947897	0.25949532	3.75E-09	5.13E-08	0.306096794	0.247090055	0.55455756	0.44007573
Ccdc9	5.959454	0.25905415	2.53E-09	3.53E-08	0.154619736	0.109658975	0.2761225	0.19241929
Cdkn2aipnl	6.4804087	0.25867465	9.15E-11	1.48E-09	0.104022627	0.064325097	0.17735249	0.1057635
Cd84	8.158839	0.25833362	3.38E-16	8.62E-15	0.145191703	0.086787829	0.24071462	0.14520577
Pigt	6.442986	0.25773475	1.17E-10	1.88E-09	0.170961659	0.121094548	0.28536952	0.19517297
AABR07021544.1	4.811664	0.2574527	1.50E-06	1.44E-05	0.111879321	0.080865836	0.2043357	0.13918246
Pgk1	6.3271046	0.25714517	2.50E-10	3.88E-09	0.23255814	0.176230345	0.40535894	0.30018717
Crebbp	4.8166046	0.25698483	1.46E-06	1.41E-05	0.161219359	0.124566061	0.30438265	0.22636157
Scamp2	6.6798706	0.256389	2.39E-11	4.09E-10	0.237900691	0.178068205	0.41907716	0.30703667
Smap2	5.321705	0.25636563	1.03E-07	1.15E-06	0.503142678	0.447416786	1.0249525	0.88901323
Msrb1	5.7239127	0.25624445	1.04E-08	1.35E-07	0.251099937	0.198897284	0.47459966	0.36696023
Casp3	4.030716	0.25586054	5.56E-05	0.000404878	0.173161534	0.1411068	0.32420868	0.25449172
Eif4h	6.1408024	0.25578317	8.21E-10	1.21E-08	0.257071025	0.198488871	0.44276986	0.339363
Lcp1	7.8280854	0.25519994	4.95E-15	1.15E-13	0.527027027	0.43496018	1.1288885	0.9256614
Ywhah	7.046839	0.2546219	1.83E-12	3.43E-11	0.346323067	0.274453747	0.64975977	0.5067971
Leng8	6.8250403	0.25461367	8.79E-12	1.56E-10	0.212130735	0.152542373	0.38967916	0.2802508
AABR07035539.1	9.695313	0.25458732	3.16E-22	1.16E-20	0.128535512	0.064937717	0.19151314	0.09908679
Nudt4	6.3550925	0.254577	2.08E-10	3.27E-09	0.219987429	0.163365326	0.37768152	0.2786735
Rps17	8.657222	0.2544349	4.83E-18	1.35E-16	0.708988058	0.640392077	1.7857018	1.5537076
Tep1	6.550065	0.25392282	5.75E-11	9.49E-10	0.123507228	0.079640596	0.22422557	0.14232
Ddost	7.1240835	0.25387752	1.05E-12	2.00E-11	0.25204274	0.185623851	0.4296886	0.3144096
Cript	5.755792	0.25367862	8.62E-09	1.13E-07	0.197674419	0.14968348	0.3366956	0.24691528
Oxa1l	5.642625	0.2530678	1.67E-08	2.11E-07	0.146448774	0.105370635	0.24675833	0.17010556
LOC100360522	11.167477	0.2529644	5.88E-29	2.86E-27	0.792269013	0.711455993	2.3533707	2.0129883
Zyx	6.953684	0.25296295	3.56E-12	6.47E-11	0.397234444	0.323054932	0.7631936	0.611659
LOC103694169	7.3045177	0.25267005	2.78E-13	5.65E-12	0.452859837	0.386563202	0.9158606	0.7492601
Timp2	4.0883083	0.25226766	4.35E-05	0.000322777	0.501885607	0.472125791	1.1299138	1.0169768
Rac2	7.1569157	0.25225943	8.25E-13	1.59E-11	0.713073539	0.635491117	1.7570142	1.5395566
Ube2d3	6.6009603	0.2520721	4.09E-11	6.86E-10	0.328409805	0.260771901	0.61026096	0.47925043
LOC100911825	6.7460604	0.2519122	1.52E-11	2.65E-10	0.114707731	0.07147233	0.19896458	0.12082451
Efcab14	6.052567	0.25113007	1.43E-09	2.04E-08	0.201445632	0.148866653	0.34657815	0.25611085
Usp32	4.950738	0.2508701	7.39E-07	7.45E-06	0.109365179	0.077802736	0.20615593	0.13985462
Rsrp1	7.8718033	0.25024542	3.50E-15	8.28E-14	0.468887492	0.376965489	0.9444418	0.75873476
Cebpd	-4.247782	-0.25015837	2.16E-05	0.000169401	0.289754871	0.325913825	0.54045284	0.64258623
Gng2	-5.6812963	-0.25168976	1.34E-08	1.71E-07	0.212759271	0.263630794	0.35563013	0.46275067
Uqcr11	-6.1815147	-0.2519703	6.35E-10	9.45E-09	0.477372722	0.522769042	0.9449019	1.0962768
Tapbp	-5.727651	-0.25357065	1.02E-08	1.32E-07	0.298554368	0.35307331	0.53410184	0.65966016
Gbp7	-5.361424	-0.25553405	8.26E-08	9.36E-07	0.096794469	0.134776394	0.15539299	0.23295248
Ms4a6a	-4.597551	-0.2573715	4.27E-06	3.81E-05	0.289126336	0.328568511	0.5175874	0.6223591
Pfdn6	-6.7007523	-0.2588449	2.07E-11	3.59E-10	0.18070396	0.242393302	0.31430393	0.43236274
Crcp	-5.38173	-0.2600308	7.38E-08	8.47E-07	0.130735387	0.171942005	0.20953353	0.29755425
Psmd4	-6.2638626	-0.26040784	3.76E-10	5.76E-09	0.387806411	0.444149479	0.72974473	0.87887216
Dcxr	-5.6614623	-0.26169908	1.50E-08	1.90E-07	0.177247014	0.226465183	0.30724874	0.41273496
Ndufaf8	-6.5768223	-0.26171884	4.81E-11	8.00E-10	0.090509114	0.138452114	0.15119486	0.23857541
Ndufs7	-4.731413	-0.26373577	2.23E-06	2.09E-05	0.338152106	0.377373902	0.62520146	0.74157125
Ccnd1	-6.213403	-0.26443988	5.18E-10	7.81E-09	0.164990572	0.22054319	0.30066293	0.4095232
Atox1	-7.43903	-0.26504776	1.01E-13	2.13E-12	0.547768699	0.606085358	1.1680101	1.3578382
Isg15	-5.008914	-0.26735333	5.47E-07	5.59E-06	0.142991829	0.183785991	0.2699774	0.3626264
Mt-nd2	-11.259794	-0.26763383	2.07E-29	1.03E-27	0.954745443	0.968347968	3.3925583	3.6085482
Fdps	-4.401542	-0.26798967	1.07E-05	8.92E-05	0.140791955	0.174800899	0.23372586	0.31262138
Nectin2	-7.5566163	-0.2698406	4.14E-14	9.02E-13	0.09522313	0.154380233	0.18130428	0.28499055
Aldh16a1	-5.2032957	-0.27002108	1.96E-07	2.11E-06	0.146448774	0.189095365	0.2517904	0.34135273
Higd1a	-6.1801853	-0.27132824	6.40E-10	9.51E-09	0.170961659	0.225444149	0.29088032	0.39890003
Atp5f1e	-7.374804	-0.27179956	1.65E-13	3.40E-12	0.664990572	0.705942414	1.5107894	1.6890975
Upp1	-5.681826	-0.2723626	1.33E-08	1.71E-07	0.126649906	0.170920972	0.22560844	0.3219345
Tmem150b	-6.0742598	-0.27343106	1.25E-09	1.79E-08	0.119421747	0.167041046	0.20553601	0.30056885
Fkbp2	-5.6482673	-0.27370495	1.62E-08	2.05E-07	0.281583909	0.332448438	0.5045117	0.62957215
Ass1	-4.8614144	-0.27380744	1.17E-06	1.14E-05	0.071967316	0.102715949	0.11880414	0.18538281
Trmt112	-6.9022217	-0.27428675	5.12E-12	9.17E-11	0.37680704	0.440882173	0.7103026	0.8742373
Ly6e	-9.416539	-0.27510017	4.66E-21	1.57E-19	0.531112508	0.616091485	1.2274865	1.4927107
Pin4	-6.2975497	-0.27545145	3.02E-10	4.68E-09	0.174732872	0.231774556	0.3075455	0.4200835
Myo9a	-5.388874	-0.277347	7.09E-08	8.14E-07	0.13167819	0.174800899	0.24281886	0.3355521
Mbd2	-6.5633173	-0.2778307	5.26E-11	8.72E-10	0.108108108	0.159076986	0.18214324	0.2764502
Cd163	-13.94257	-0.27933773	3.49E-44	2.90E-42	0.355122564	0.552787421	0.97121763	1.4268837
Atp5h	-7.3457103	-0.28342798	2.05E-13	4.18E-12	0.522941546	0.584847866	1.0773569	1.2631439
Il18	-7.2823896	-0.283536	3.28E-13	6.63E-12	0.217787555	0.288135593	0.3990119	0.5411266
LOC691921	-6.082101	-0.28806302	1.19E-09	1.71E-08	0.16813325	0.220338983	0.3005334	0.4137025
AC114233.2	-7.303458	-0.28895825	2.80E-13	5.69E-12	0.181018228	0.250765775	0.36415082	0.504865
Actb	-9.673961	-0.29107103	3.89E-22	1.41E-20	0.87680704	0.891770472	2.673276	2.8784075
Nxpe5	-7.239119	-0.29227194	4.52E-13	8.97E-12	0.106222502	0.164998979	0.20403086	0.30949366
Dnajb1	-6.7227745	-0.29261902	1.78E-11	3.10E-10	0.087994972	0.136614254	0.14988339	0.24160813
Il3ra	-6.1352353	-0.2933938	8.50E-10	1.25E-08	0.145505971	0.196651011	0.25424978	0.36037087
Scand1	-7.8427863	-0.29462868	4.41E-15	1.03E-13	0.444688875	0.516642843	0.8743405	1.0706984
Ttyh3	-6.4847164	-0.2947303	8.89E-11	1.44E-09	0.167818982	0.225444149	0.30821234	0.42668682
Sat1	-7.5332875	-0.29596132	4.95E-14	1.06E-12	0.741671904	0.780477844	1.8489141	2.0510154
Dmxl1	-5.4404116	-0.2962454	5.32E-08	6.24E-07	0.071967316	0.107004288	0.12273589	0.1976558
Tmem37	-6.224499	-0.29715833	4.83E-10	7.34E-09	0.16530484	0.218501123	0.30569988	0.42291307
Hsp90ab1	-10.618144	-0.30046472	2.45E-26	1.09E-24	0.769013199	0.823973862	1.9041402	2.161262
Cd2ap	-6.6658006	-0.30062032	2.63E-11	4.49E-10	0.167190446	0.226465183	0.30562255	0.42646983
Nfe2l1	-5.9795365	-0.30161646	2.24E-09	3.15E-08	0.143620365	0.192158464	0.2518649	0.3585065
Dapk2	-8.1404705	-0.3070734	3.94E-16	9.98E-15	0.071967316	0.129058607	0.12889245	0.23209706
Hs6st1	-6.0114536	-0.3095192	1.84E-09	2.61E-08	0.075109994	0.114559935	0.12658492	0.21087055
Rrbp1	-7.9489827	-0.31046087	1.88E-15	4.54E-14	0.528912634	0.601797019	1.1183264	1.3348149
Ybx3	-7.816275	-0.31259748	5.44E-15	1.26E-13	0.092080453	0.15090872	0.15212928	0.25674593
Elob	-8.234421	-0.31393602	1.80E-16	4.66E-15	0.475172847	0.545640188	0.9484752	1.1558033
Ndufa13	-8.090455	-0.3167696	5.94E-16	1.49E-14	0.531426776	0.592811926	1.0916824	1.29629
Psmb3	-8.736074	-0.31677064	2.41E-18	6.93E-17	0.571338781	0.636716357	1.21824	1.4420965
Msr1	-7.4212832	-0.32231867	1.16E-13	2.42E-12	0.179761157	0.248315295	0.34068406	0.48306945
Edf1	-7.581096	-0.32336667	3.43E-14	7.51E-13	0.39220616	0.459873392	0.7327987	0.9148564
Ndufa5	-7.5067344	-0.3246039	6.06E-14	1.30E-12	0.348837209	0.416989994	0.66169584	0.8434383
Plscr1	-6.870977	-0.325018	6.38E-12	1.14E-10	0.140791955	0.196651011	0.23392138	0.35124037
Mrpl54	-6.491069	-0.32651263	8.52E-11	1.38E-09	0.251728473	0.311415152	0.44455245	0.5839627
Hp	-7.134333	-0.32669175	9.73E-13	1.86E-11	0.418918919	0.482336124	0.8213995	1.0053811
Rhob	-7.6562448	-0.326917	1.91E-14	4.30E-13	0.324324324	0.397998775	0.63401717	0.82062334
C1qc	-9.990838	-0.32773867	1.67E-23	6.55E-22	0.66813325	0.764549724	2.514044	2.9890375
Mt-nd5	-11.266919	-0.3290052	1.91E-29	9.55E-28	0.847894406	0.892587298	2.387519	2.6571934
RT1-CE5	-9.133869	-0.32929546	6.61E-20	2.10E-18	0.57008171	0.632428017	1.1922761	1.4219055
Romo1	-7.1762877	-0.3315714	7.16E-13	1.39E-11	0.212445003	0.276291607	0.3544508	0.49461764
Pltp	-15.381393	-0.33489594	2.18E-53	2.39E-51	0.610936518	0.768633857	2.1506324	2.93644
Rarres1	-14.994641	-0.33979586	7.96E-51	8.08E-49	0.395034569	0.600980192	1.1933576	1.7880607
Ly86	-8.590657	-0.34552577	8.65E-18	2.38E-16	0.501885607	0.56503982	1.0637962	1.2873538
Hspa5	-9.575026	-0.34723726	1.02E-21	3.59E-20	0.48742929	0.57177864	1.0098149	1.2582136
Osbpl1a	-7.501198	-0.3482814	6.32E-14	1.35E-12	0.161847894	0.227690423	0.29588416	0.43433583
Uqcr10	-9.057076	-0.34933686	1.34E-19	4.17E-18	0.534569453	0.593832959	1.1134441	1.3401506
Atp5mc1	-8.489138	-0.3523935	2.08E-17	5.64E-16	0.449088624	0.522360629	0.8913197	1.1085278
Hipk2	-7.716739	-0.35269186	1.19E-14	2.71E-13	0.083909491	0.139064734	0.14163369	0.2504546
Serf2	-14.325646	-0.35426015	1.51E-46	1.39E-44	0.837209302	0.872166633	2.2773867	2.5514896
Ndufa3	-8.3194685	-0.35649058	8.84E-17	2.32E-15	0.357950974	0.435368593	0.6655737	0.86327827
Ptprcap	-6.498954	-0.3584979	8.09E-11	1.31E-09	0.136706474	0.190320604	0.24564101	0.360397
Gstm1	-7.1774077	-0.3599255	7.10E-13	1.38E-11	0.138906348	0.197672044	0.23211798	0.35553145
Fgl2	-7.492488	-0.3681463	6.76E-14	1.44E-12	0.402262728	0.477435164	0.84246707	1.047356
Igtp	-9.944516	-0.37019587	2.66E-23	1.03E-21	0.081709617	0.156626506	0.13919242	0.27337557
Nr1d1	-8.800005	-0.3722358	1.37E-18	4.01E-17	0.078566939	0.14294466	0.14517768	0.2681745
Cp	-7.1743555	-0.37426805	7.26E-13	1.41E-11	0.094594595	0.146824586	0.15915006	0.26973733
Pura	-6.863468	-0.3745446	6.72E-12	1.20E-10	0.11627907	0.169083112	0.19521467	0.31001365
Crip2	-9.237326	-0.3747387	2.53E-20	8.26E-19	0.175989943	0.264447621	0.33977768	0.5158986
C6	-14.041324	-0.37741187	8.71E-45	7.42E-43	0.304525456	0.486624464	0.794123	1.2082046
Ifi27	-9.022779	-0.37822145	1.83E-19	5.66E-18	0.518856065	0.585664693	1.2436736	1.513174
Mt-co2	-14.169916	-0.37992883	1.41E-45	1.23E-43	0.99434318	0.99448642	4.8193502	5.026159
Pla2g16	-9.53601	-0.37995043	1.48E-21	5.17E-20	0.112193589	0.190320604	0.19360667	0.34094536
Zfat	-9.259941	-0.38173908	2.05E-20	6.74E-19	0.104022627	0.178476618	0.18499826	0.3249537
Hexim1	-6.749932	-0.38245073	1.48E-11	2.58E-10	0.147705845	0.202777211	0.24964356	0.37399113
Jund	-9.223537	-0.3857131	2.87E-20	9.36E-19	0.374921433	0.459260772	0.70921546	0.933974
Ifi47	-7.584	-0.387327	3.35E-14	7.36E-13	0.247642992	0.316520319	0.43212873	0.5970787
Id2	-9.327408	-0.39325288	1.08E-20	3.60E-19	0.399434318	0.491525424	0.83021504	1.0758489
Pla2g4a	-8.887364	-0.39368907	6.26E-19	1.87E-17	0.078881207	0.142740453	0.13571632	0.26175225
Ext1	-10.071498	-0.3941505	7.38E-24	2.96E-22	0.172847266	0.268940167	0.333873	0.52677983
Sh3bgrl3	-15.053008	-0.39658105	3.30E-51	3.41E-49	0.798868636	0.840718807	2.12827	2.442643
Ptpn18	-9.085433	-0.39987296	1.03E-19	3.26E-18	0.258013828	0.345313457	0.45748138	0.6524226
Pnp	-9.674626	-0.4016377	3.87E-22	1.40E-20	0.40477687	0.49234225	0.79564124	1.0417132
Eva1b	-8.587306	-0.4022907	8.90E-18	2.44E-16	0.198302954	0.27547478	0.3395278	0.50751734
Folr2	-9.444078	-0.4064129	3.59E-21	1.22E-19	0.392834695	0.482131918	0.86962664	1.1349703
Cyb5a	-8.12781	-0.41060024	4.37E-16	1.10E-14	0.230358265	0.304267919	0.39471853	0.56538695
Ndufa4	-8.793848	-0.41106465	1.45E-18	4.21E-17	0.445003143	0.506840923	0.8868234	1.1151539
C1qb	-12.47757	-0.4142717	9.90E-36	5.88E-34	0.700188561	0.79415969	2.7367296	3.300798
Sdc3	-12.379175	-0.41527987	3.39E-35	1.96E-33	0.233500943	0.372472943	0.5148549	0.8014719
Prdx2	-9.587352	-0.41702688	9.04E-22	3.20E-20	0.354808297	0.440882173	0.6493536	0.87718487
Csgalnact1	-10.210047	-0.41854066	1.79E-24	7.39E-23	0.067567568	0.141311007	0.12440273	0.2590967
Hmox1	-12.878607	-0.41880003	5.94E-38	3.91E-36	0.433689503	0.577700633	1.1559803	1.5974655
Ndufb7	-9.93741	-0.41968507	2.86E-23	1.10E-21	0.471715902	0.554625281	0.9512869	1.2112007
RT1-M2	-8.687476	-0.4226935	3.71E-18	1.05E-16	0.064739158	0.123545028	0.112676345	0.22804374
Ifitm2	-11.246073	-0.42466545	2.42E-29	1.20E-27	0.493400377	0.586073106	1.1059167	1.4193877
Capg	-11.170184	-0.4271264	5.71E-29	2.78E-27	0.374292898	0.49295487	0.7855037	1.0765901
Mt-atp6	-18.756132	-0.42951766	1.73E-78	3.02E-76	0.998742929	0.999591587	5.2891836	5.544802
Hspa8	-14.225805	-0.43376777	6.34E-46	5.63E-44	0.69044626	0.77700633	1.6180499	1.9684852
Fxyd2	-9.968534	-0.4374911	2.09E-23	8.16E-22	0.289440603	0.393710435	0.60849524	0.85714614
Itgb1bp2	-11.089619	-0.44271654	1.41E-28	6.79E-27	0.103079824	0.195425771	0.18618006	0.35643986
Actn1	-13.123145	-0.44423062	2.43E-39	1.71E-37	0.225644249	0.367571983	0.47349408	0.76693684
Mid1ip1	-8.632699	-0.44826412	5.99E-18	1.66E-16	0.097108737	0.162752706	0.16833822	0.3062711
Siglec1	-10.772394	-0.45508605	4.65E-27	2.12E-25	0.168447517	0.270778027	0.3292348	0.5390461
Fgb	-7.78746	-0.4567673	6.84E-15	1.58E-13	0.092708988	0.149275066	0.152484	0.27538347
Lilra5	-9.140824	-0.45738778	6.20E-20	1.98E-18	0.237586424	0.321421278	0.44547358	0.6514099
Apoe	-26.285894	-0.4600005	2.78E-152	1.12E-149	0.43557511	0.672656729	1.0783813	2.0983472
Cd7	-7.742042	-0.46296555	9.78E-15	2.23E-13	0.106851037	0.165407392	0.19623849	0.3358773
Efhc1	-9.373462	-0.46320343	7.02E-21	2.36E-19	0.077938404	0.146211967	0.14625168	0.28688553
AY172581.24	-20.212017	-0.46746323	7.67E-91	1.48E-88	0.989314896	0.99571166	3.8563166	4.1999226
RF00006	-9.674878	-0.46805233	3.86E-22	1.40E-20	0.069453174	0.137839494	0.125958	0.26295444
Ptgs1	-12.809395	-0.46820855	1.45E-37	9.41E-36	0.307039598	0.452113539	0.67947125	1.0157074
LOC100912489-2	-13.423923	-0.46975684	4.38E-41	3.27E-39	0.034255185	0.120686134	0.062498175	0.21035393
Itih3	-10.911124	-0.47053444	1.02E-27	4.74E-26	0.04902577	0.120073514	0.08025574	0.21429953
Cdh1	-10.154334	-0.47115597	3.17E-24	1.29E-22	0.060339409	0.129262814	0.09961853	0.23319003
Layn	-10.910356	-0.4738277	1.03E-27	4.76E-26	0.066624764	0.144578313	0.11584241	0.2662111
Ccl3	-8.083727	-0.47561792	6.28E-16	1.57E-14	0.32778127	0.399019808	0.722119	0.9635909
Mt-co3	-23.638252	-0.48206732	1.56E-123	4.50E-121	0.995600251	0.995303247	4.4319096	4.7644286
Lst1	-13.596473	-0.48629814	4.20E-42	3.23E-40	0.626964173	0.710230754	1.5435579	1.9214169
C3	-13.915238	-0.4910986	5.12E-44	4.23E-42	0.199874293	0.342046151	0.38929957	0.6801679
Slpi	4.3325195	-0.4994746	1.47E-05	0.000119133	0.233500943	0.193587911	0.5336726	0.4564842
Tnnt1	-10.577823	-0.4997822	3.78E-26	1.66E-24	0.131992458	0.224014703	0.24777324	0.43917415
Stat1	-11.09567	-0.5002535	1.32E-28	6.37E-27	0.225329981	0.331427405	0.39715293	0.6300309
Cat	-11.473773	-0.5023204	1.79E-30	9.19E-29	0.223444375	0.334082091	0.3960874	0.636662
Txn1	-12.725093	-0.5032429	4.29E-37	2.70E-35	0.604965431	0.684296508	1.3825942	1.724741
AY172581.9	-19.044394	-0.50385237	7.31E-81	1.34E-78	0.781898177	0.878701246	1.9615345	2.4558418
Cps1	-11.473708	-0.5082268	1.79E-30	9.19E-29	0.034569453	0.103532775	0.05993418	0.1935675
Junb	-11.322769	-0.51262254	1.01E-29	5.09E-28	0.646134507	0.703083521	1.5700675	1.8976631
Il1b	-11.679203	-0.515556	1.63E-31	8.67E-30	0.245757385	0.35736165	0.47531685	0.75172585
AA926063	-11.523782	-0.5265617	1.00E-30	5.24E-29	0.101822753	0.196855217	0.18914324	0.37891465
Vtn	-11.616765	-0.5287591	3.39E-31	1.79E-29	0.064110622	0.146416173	0.101427674	0.26007295
Nr1h3	-14.45578	-0.53062063	2.31E-47	2.18E-45	0.264613451	0.421686747	0.5588694	0.91266423
Rcan1	-11.564142	-0.5357247	6.26E-31	3.29E-29	0.153991201	0.258934041	0.27455562	0.4918524
Psmb10	-14.631237	-0.5393568	1.78E-48	1.71E-46	0.481458202	0.612824178	0.9690271	1.3500844
Mt-nd4l	-18.049938	-0.5461171	7.90E-73	1.30E-70	0.833123821	0.902185011	2.2622614	2.6940312
Itgb5	-12.719142	-0.54843855	4.63E-37	2.91E-35	0.359522313	0.48989177	0.766107	1.1082748
LOC103689961	-12.609755	-0.5557603	1.87E-36	1.14E-34	0.240100566	0.360628957	0.4186572	0.688985
Cyp2c6v1	-12.823093	-0.5599125	1.22E-37	7.91E-36	0.035512256	0.115580968	0.055423614	0.20876752
Fosb	-9.237059	-0.56059736	2.53E-20	8.27E-19	0.15681961	0.236879722	0.2945936	0.4867946
Dmpk	-13.30845	-0.5640069	2.07E-40	1.49E-38	0.135135135	0.258321421	0.26903814	0.5209794
Ubb	-25.043922	-0.56807834	2.03E-138	6.97E-136	0.901634192	0.948539922	2.9013674	3.387221
Irf1	-12.569578	-0.56822824	3.10E-36	1.88E-34	0.140477687	0.253420462	0.2528808	0.486241
Tf	-21.37518	-0.5768343	2.27E-101	5.05E-99	0.787240729	0.905860731	2.169081	2.7591588
Bambi	-12.684981	-0.5769064	7.16E-37	4.46E-35	0.032998114	0.111292628	0.060675856	0.21399264
Apoh	-12.523853	-0.5796469	5.53E-36	3.31E-34	0.050597109	0.13559322	0.08150095	0.24798207
Myc	-9.253657	-0.5822492	2.17E-20	7.14E-19	0.096794469	0.165407392	0.16153242	0.3210191
Hpd	-15.024618	-0.58353806	5.07E-51	5.21E-49	0.014770585	0.100061262	0.027288746	0.18451682
Rida	-13.332054	-0.5861952	1.51E-40	1.10E-38	0.071967316	0.172554625	0.1143737	0.3086673
Cfd	-17.923027	-0.58678204	7.80E-72	1.24E-69	0.475487115	0.667551562	1.346412	2.0270174
Hamp	-12.064503	-0.58680964	1.63E-33	9.07E-32	0.084852294	0.178680825	0.14116149	0.32612252
LOC100364500	-17.30732	-0.58962816	4.14E-67	5.87E-65	0.032683847	0.153971819	0.051600683	0.25099897
Rbp4	-11.789195	-0.5909837	4.44E-32	2.40E-30	0.077624136	0.166428426	0.1305123	0.3097508
Ambp	-13.321087	-0.5924688	1.75E-40	1.26E-38	0.047140163	0.137839494	0.078318775	0.25481328
Gsta1	-15.275164	-0.5970382	1.12E-52	1.20E-50	0.016341923	0.105166428	0.028912146	0.19179505
Fetub	-13.680465	-0.5980714	1.33E-42	1.06E-40	0.034569453	0.121707168	0.054996017	0.22003335
AC141102.1	-12.035923	-0.60058725	2.30E-33	1.28E-31	0.076681332	0.168266285	0.13222577	0.3140023
Blvrb	-13.2217	-0.6046389	6.58E-40	4.70E-38	0.198302954	0.323871758	0.3715726	0.65603995
Vsig4	-18.963821	-0.60468096	3.40E-80	6.07E-78	0.337837838	0.574637533	0.97903955	1.6638522
Klf2	-14.064174	-0.62457687	6.31E-45	5.43E-43	0.280641106	0.42760874	0.55389315	0.89894104
Il10	-13.65282	-0.62539715	1.94E-42	1.53E-40	0.028284098	0.111905248	0.05217193	0.2178868
Psme2	-16.684326	-0.6298568	1.70E-62	2.32E-60	0.479572596	0.617929344	0.9565302	1.3828503
Dbp	-14.181205	-0.6313344	1.20E-45	1.06E-43	0.202702703	0.341229324	0.36856383	0.6690664
Mt-cyb	-28.226809	-0.6344296	2.74E-175	1.25E-172	0.988372093	0.992852767	4.0823903	4.5170937
Mt-nd1	-25.202145	-0.63549215	3.79E-140	1.33E-137	0.983658077	0.99448642	4.1094427	4.559434
Pzp	-13.384068	-0.6433856	7.49E-41	5.50E-39	0.048711502	0.13988156	0.07443629	0.25463003
Gbp2	-13.661528	-0.64384335	1.72E-42	1.36E-40	0.203645506	0.334694711	0.36976373	0.66325796
Fos	-14.230073	-0.645001	5.96E-46	5.33E-44	0.549654305	0.648560343	1.3402344	1.7929434
Gadd45b	-13.024915	-0.646667	8.83E-39	6.05E-37	0.067881835	0.165611599	0.12022393	0.31542495
Plk2	-11.471646	-0.6492364	1.83E-30	9.38E-29	0.119736015	0.217888503	0.22897273	0.44347048
Ppp1r15a	-12.492493	-0.666418	8.20E-36	4.89E-34	0.108736644	0.211762303	0.18301415	0.4026414
Adh6	-14.762308	-0.6674959	2.56E-49	2.54E-47	0.027027027	0.118644068	0.043406516	0.2238807
LOC299282	-14.341739	-0.6678601	1.20E-46	1.11E-44	0.048397234	0.148662446	0.076965384	0.27184832
AABR07034632.1	-15.580812	-0.67024094	9.83E-55	1.12E-52	0.03362665	0.1380437	0.056872293	0.25374448
Anxa3	-17.855267	-0.671747	2.63E-71	4.12E-69	0.505342552	0.657545436	1.3316894	1.9381516
Aif1	-20.361908	-0.6717865	3.64E-92	7.13E-90	0.859208045	0.910761691	2.6784813	3.1552927
Cyp2e1	-15.488283	-0.6784533	4.16E-54	4.63E-52	0.028912634	0.129058607	0.047556467	0.2373985
Ccl6	-18.021967	-0.6835256	1.31E-72	2.13E-70	0.761470773	0.830304268	2.4419575	3.0720441
Psmb9	-18.353785	-0.68776757	3.08E-75	5.22E-73	0.367064739	0.546661221	0.69872737	1.1573818
AABR07069878.1	-17.461468	-0.6933693	2.82E-68	4.17E-66	0.008170962	0.109250562	0.014350656	0.20013364
Ier5	-13.447032	-0.6934116	3.20E-41	2.42E-39	0.265870522	0.394323055	0.4865682	0.81135774
Hk3	-14.05347	-0.70529115	7.33E-45	6.28E-43	0.122878693	0.246681642	0.22435373	0.48894778
Ndufa10l1-1	-21.777292	-0.7056352	3.81E-105	8.95E-103	0	0.137022667	0	0.21779744
Gzma	-7.148294	-0.7122938	8.79E-13	1.69E-11	0.076367065	0.124361854	0.12891833	0.24763352
Dtnb	-14.84244	-0.7151761	7.79E-50	7.76E-48	0.114707731	0.244435369	0.20455177	0.47428703
Apoa2	-15.460097	-0.7167734	6.45E-54	7.12E-52	0.030169705	0.130283847	0.046220206	0.2402349
C1qa	-21.020203	-0.7216621	4.29E-98	9.15E-96	0.673790069	0.807024709	2.6128411	3.4178908
Ifitm1	-21.604563	-0.7219849	1.63E-103	3.77E-101	0.64707731	0.79538493	1.8698893	2.6080513
LOC108351584	-13.511362	-0.7236727	1.34E-41	1.02E-39	0.116593338	0.230957729	0.2027928	0.4568927
Mt-co1	-28.099321	-0.7248572	9.98E-174	4.32E-171	0.998742929	0.998978967	4.899133	5.3921914
Hpx	-13.41978	-0.7270975	4.63E-41	3.45E-39	0.179761157	0.301613233	0.30166662	0.58097076
Zfp36	-15.669582	-0.732564	2.44E-55	2.89E-53	0.657133878	0.726975699	1.6135455	2.0605633
Plvap	-17.354326	-0.74297243	1.83E-67	2.62E-65	0.10370836	0.259750868	0.18523966	0.48745167
Aldob	-16.70173	-0.7436423	1.27E-62	1.74E-60	0.034255185	0.149887686	0.05768914	0.27650788
Cd5l	-22.258137	-0.74853545	9.41E-110	2.38E-107	0.364236329	0.63651215	1.1292988	2.0152535
Lgals9	-15.884562	-0.7782408	8.11E-57	9.88E-55	0.188246386	0.337962018	0.33520037	0.6812657
Serping1	-17.244215	-0.7876139	1.24E-66	1.71E-64	0.17221873	0.34755973	0.37672836	0.78489804
RF00017-2	-20.408222	-0.7947383	1.41E-92	2.87E-90	0	0.121502961	0	0.21685456
Cfp	-23.96296	-0.8121487	6.77E-127	2.14E-124	0.808296669	0.885235859	2.3928084	3.0857525
Itih4	-16.192274	-0.8162441	5.72E-59	7.18E-57	0.043683218	0.159076986	0.07145706	0.30353427
Egr1	-17.674704	-0.820945	6.57E-70	1.01E-67	0.131049654	0.297733306	0.2506355	0.60924655
Cited2	-12.335864	-0.83923006	5.81E-35	3.32E-33	0.34035198	0.447620992	0.6662854	1.0213617
Ifitm3	-20.381042	-0.8953311	2.46E-92	4.90E-90	0.32778127	0.538901368	0.76661986	1.3980522
Ccl4	-11.511116	-0.917076	1.16E-30	6.05E-29	0.158705217	0.259546661	0.31558636	0.5981939
Atrx-1	-22.782963	-0.9302682	6.77E-115	1.77E-112	0	0.148866653	0	0.26646188
Hpgds	-19.151196	-0.93381345	9.46E-82	1.75E-79	0.142049026	0.324075965	0.27420568	0.68879974
Ccl5	-12.966088	-0.94909894	1.91E-38	1.28E-36	0.710873664	0.78129467	1.6143209	1.9946866
Jun	-21.309221	-0.95838577	9.32E-101	2.04E-98	0.501257071	0.680416582	1.2327558	1.9361386
Apoc3	-20.157866	-0.969649	2.30E-90	4.34E-88	0.145505971	0.338370431	0.2443716	0.6532521
Clec4f	-27.437096	-1.0006932	9.90E-166	4.18E-163	0.478629793	0.755768838	1.681916	3.0155876
LOC297568	-21.465818	-1.0034248	3.25E-102	7.42E-100	0.047768699	0.22238105	0.0781016	0.41448668
Cxcl9	-15.632721	-1.0044187	4.36E-55	5.08E-53	0.045883092	0.158055953	0.089691356	0.34013113
Thrsp	-22.366392	-1.0162871	8.36E-111	2.15E-108	0.013827781	0.172963039	0.021293368	0.3202638
Hes1	-20.38082	-1.0649912	2.47E-92	4.90E-90	0.225644249	0.437206453	0.49192694	1.0513735
Fcna	-25.639198	-1.0744425	5.58E-145	2.09E-142	0.477372722	0.701654074	1.3116395	2.2800615
LOC103694857	-19.012596	-1.1118267	1.34E-80	2.42E-78	0.002514142	0.112313661	0.004053024	0.22086245
Lilrb3	-21.975786	-1.1307907	4.91E-107	1.19E-104	0.198617222	0.418011027	0.3651698	0.89206547
Il18bp	-23.922121	-1.2010074	1.80E-126	5.59E-124	0.192331867	0.43312232	0.38305944	0.99354386
Gc	-22.951597	-1.2093414	1.42E-116	3.83E-114	0.103079824	0.315703492	0.17149223	0.63267094
Apoc1	-22.831205	-1.2197009	2.25E-115	5.96E-113	0.102765556	0.313048805	0.16878036	0.6262343
Marco	-12.408417	-1.2251277	2.35E-35	1.37E-33	0.158705217	0.278946294	0.48179036	0.8650848
Serpina1	-23.831118	-1.2465128	1.59E-125	4.75E-123	0.153991201	0.388196855	0.26243716	0.7971731
Ier3	-20.775028	-1.2516626	7.28E-96	1.50E-93	0.240414833	0.441290586	0.46875542	1.0391756
Ttr	-25.407206	-1.2622639	2.10E-142	7.51E-140	0.148334381	0.403103941	0.25125724	0.80729914
Id3	-24.950615	-1.2789515	2.10E-137	7.06E-135	0.222501571	0.481723504	0.4611234	1.1442965
Rpl32-1	-33.318535	-1.359005	2.08E-243	1.14E-240	0	0.290994486	0	0.5041907
Ndufv3-1	-31.692509	-1.3757756	1.97E-220	9.53E-218	0	0.267306514	0	0.47951645
Gadd45g	-22.062874	-1.5844303	7.19E-108	1.79E-105	0.110936518	0.311210945	0.19828862	0.72012275
Uqcrb-1	-35.956394	-1.6158016	4.02E-283	2.65E-280	0	0.330406371	0	0.6070524
Ifi27l2b	-33.597557	-1.6363508	1.82E-247	1.03E-244	0.494028913	0.763120278	1.4597299	2.8959706
Cox6b1-1	-37.801743	-1.6483352	0	0	0	0.35858689	0	0.64982754
LOC680406	-31.152365	-1.7198219	4.71E-213	2.21E-210	0.06442489	0.36655095	0.10596362	0.75356466
Rup2	-32.054802	-1.7237073	1.88E-225	9.98E-223	0.074795726	0.393710435	0.12609343	0.81667966
RF00001-261	-31.90477	-1.7318912	2.29E-223	1.14E-220	0	0.270369614	0	0.555745
Id1	-25.51547	-1.7373822	1.33E-143	4.85E-141	0.248271527	0.493771697	0.50744593	1.313227
Calm2-1	-37.336456	-1.7826207	4.21E-305	3.01E-302	0	0.351439657	0	0.67107856
Fabp1	-36.83419	-1.9846467	5.24E-297	3.59E-294	0.078566939	0.461302838	0.13011892	0.9788136
Alb	-45.856537	-2.0116315	0	0	0.339723444	0.789667143	0.61817294	1.9440823
Hba-a2	-38.255318	-2.1292167	0	0	0.069767442	0.478456198	0.12712163	0.9848941
Rps4x-1	-46.63945	-2.5667171	0	0	0	0.498060037	0	1.1081823
Hbb	-41.536255	-2.702716	0	0	0.010370836	0.43496018	0.018349815	0.90152216
LOC689064	-47.763103	-3.1771507	0	0	0.016341923	0.541964468	0.030962918	1.200376
Gnas-1	-62.26492	-3.344435	0	0	0	0.749030018	0	1.8008146
Hba-a2-1	-63.11459	-3.8052108	0	0	0	0.762507658	0	1.8108138
Rps27a-1	-63.656334	-3.99483	0	0	0	0.771084337	0	2.1662629
Rpl21-3	-66.95857	-4.143013	0	0	0.002199874	0.823973862	0.002509459	2.3720672
