# Supplementary material for: Immunologic barriers in liver transplantation: a single-cell analysis of the role of mesenchymal stem cells
Source: Front Immunol. 2023 Dec 7;14:1274982. doi: 10.3389/fimmu.2023.1274982 (PMC10748593; doi:10.3389/fimmu.2023.1274982)
Supplement: Supplementary file 1 [file DataSheet_1.zip › Additional File 7.xls]

Gene_ID	Scores	avg_logFC	p_val	p_val_adj	pct.1	pct.2	Allo+IS_30	Allo+IS_60
Rgs1	17.636766	1.4497651	1.29E-69	7.29E-67	0.336009515	0.167773084	0.75236213	0.2772234
AC128848.1	18.780596	1.3218555	1.09E-78	7.46E-76	0.332441273	0.154797827	0.6715788	0.22612154
Mt1	17.543648	1.1695677	6.65E-69	3.53E-66	0.262265834	0.107423054	0.5035556	0.14612515
Slfn4	24.728409	1.1494949	5.29E-135	9.67E-132	0.853404698	0.72088111	2.5347202	1.7086601
AABR07065625.1	17.44681	1.1299624	3.64E-68	1.76E-65	0.309545049	0.13910682	0.5252013	0.20704931
LOC100360841	34.24322	1.1024063	5.50E-257	9.05E-253	0.856675587	0.776403138	2.4740293	1.6937373
Dusp1	18.38455	0.98102456	1.75E-75	1.15E-72	0.704430568	0.568195534	1.8942673	1.2608017
Mt-nd3	31.047203	0.94705456	1.24E-211	6.82E-208	0.958073149	0.908267954	3.1163156	2.418567
Ier2	15.615643	0.9317611	5.70E-55	1.84E-52	0.663990485	0.550995775	1.6558207	1.1295458
Zfp36	19.30032	0.9302281	5.34E-83	4.18E-80	0.785905442	0.672902836	2.2177796	1.575141
Ccl2	6.045535	0.8861467	1.49E-09	2.40E-08	0.165625929	0.118587809	0.3955229	0.23072815
AABR07042821.1	20.682625	0.86483014	4.97E-95	5.45E-92	0.523936961	0.344296922	0.9407616	0.47282442
Fos	14.946966	0.86458844	1.63E-50	4.47E-48	0.697591436	0.598370549	2.00933	1.4595801
Atf3	9.173638	0.854863	4.57E-20	2.49E-18	0.216176033	0.13910682	0.45218876	0.23005714
Rpl32-1	20.187353	0.84937507	1.26E-90	1.22E-87	0.601843592	0.474652987	1.1857362	0.7093795
AABR07060872.1	19.082022	0.8414888	3.56E-81	2.66E-78	0.438001784	0.232649366	0.7508665	0.3599152
LOC108348108	12.984103	0.83088267	1.51E-38	2.43E-36	0.16651799	0.066988533	0.33876517	0.1141587
Klf6	11.37509	0.79835093	5.56E-30	6.36E-28	0.455842997	0.377791189	0.8963261	0.5730034
Hes1	5.555112	0.7955161	2.77E-08	3.52E-07	0.30211121	0.261919131	0.68473864	0.48146608
Jund	16.09146	0.79217213	2.93E-58	1.05E-55	0.592328278	0.476161738	1.1995474	0.7727404
Nfkbia	16.447027	0.7843319	8.81E-61	3.37E-58	0.844186738	0.771876886	2.3353605	1.8325074
RF00100-235	16.795626	0.7791174	2.63E-63	1.08E-60	0.174546536	0.047978274	0.29534242	0.06301159
Gadd45a	8.850897	0.7759413	8.68E-19	4.19E-17	0.234611954	0.157513579	0.5054884	0.28136694
Mmp12	8.962529	0.7716094	3.17E-19	1.60E-17	0.194766577	0.12009656	0.5189253	0.27046427
Tsc22d3	14.726722	0.76742023	4.34E-49	1.10E-46	0.37823372	0.235365118	0.6816317	0.3483169
Clu	18.1967	0.75864714	5.48E-74	3.47E-71	0.204876598	0.056427278	0.33056855	0.08119273
Jun	13.8518915	0.75712544	1.24E-43	2.43E-41	0.727029438	0.665962583	2.1284235	1.6549977
AY172581.24	29.205639	0.75415176	1.64E-187	4.51E-184	0.998810586	0.993059747	4.452825	3.884876
LOC108352650	30.990408	0.75105613	7.26E-211	2.98E-207	0.93220339	0.916113458	3.1815908	2.6739461
RF00017-2	13.443668	0.748452	3.35E-41	5.81E-39	0.280701754	0.15962583	0.4776871	0.21305972
Rps28	27.229689	0.7386897	2.89E-163	5.95E-160	0.893250074	0.871454436	2.848392	2.3603177
Cxcl2	5.046326	0.7330955	4.50E-07	4.49E-06	0.167112697	0.125528063	0.37181482	0.25117752
Cox6b1-1	17.157007	0.7324237	5.57E-66	2.62E-63	0.636039251	0.557936029	1.3090522	0.91187453
Junb	13.556055	0.7240986	7.30E-42	1.29E-39	0.796907523	0.752263126	2.285369	1.8597294
RF00001-261	11.643147	0.7224878	2.49E-31	3.03E-29	0.304192685	0.198551599	0.53315526	0.2780915
Nr4a1	11.915928	0.719376	9.78E-33	1.29E-30	0.329765091	0.209716355	0.7398863	0.42185688
Ppp1r15a	8.69627	0.71904033	3.43E-18	1.57E-16	0.343443354	0.271876886	0.6913099	0.44121304
LOC100910200	8.862844	0.7010824	7.80E-19	3.78E-17	0.30211121	0.227821364	0.5638386	0.33735457
Bst2	14.2676	0.69754016	3.48E-46	7.64E-44	0.584894439	0.497284249	1.2106631	0.83493143
S100a9	14.054281	0.6955707	7.25E-45	1.51E-42	0.144216473	0.043452022	0.25399083	0.079177886
RGD1562420	17.781202	0.6901218	9.88E-71	5.81E-68	0.698483497	0.644840072	1.6554277	1.2524669
Hp	15.094837	0.6861002	1.75E-51	4.97E-49	0.309842403	0.158117079	0.54651314	0.25606984
Fosb	10.596216	0.6822653	3.10E-26	2.82E-24	0.412132025	0.307181654	0.8701413	0.5685208
Rhob	11.756727	0.67891496	6.52E-32	8.38E-30	0.490633363	0.394689197	0.98562026	0.6576463
Ifi27l2b	4.6595454	0.67249084	3.17E-06	2.62E-05	0.377044306	0.343089922	0.9094783	0.7198065
AC134224.3	21.546417	0.65719485	5.72E-103	6.72E-100	0.994052929	0.994266747	4.801183	4.307633
Gadd45g	4.729077	0.6570535	2.26E-06	1.92E-05	0.249479631	0.213940857	0.4831474	0.33797744
Tra2b	11.603345	0.656692	3.96E-31	4.72E-29	0.463871543	0.370850935	0.8417953	0.55014867
Id1	6.42881	0.6487221	1.29E-10	2.50E-09	0.418079096	0.368436934	0.97342336	0.7403395
Btg2	11.334854	0.64798266	8.82E-30	9.93E-28	0.59500446	0.509354255	1.4060383	1.0301121
G0s2	14.296596	0.635309	2.30E-46	5.18E-44	0.369313113	0.19945685	0.85997516	0.50456476
AABR07039448.1	17.01618	0.61923057	6.23E-65	2.70E-62	0.271186441	0.117380809	0.39375275	0.13849689
Ddit4	12.528103	0.60734314	5.24E-36	7.76E-34	0.2887303	0.163548582	0.5504716	0.29276708
S100a6	7.7907233	0.6054297	6.66E-15	2.15E-13	0.443651502	0.378696439	1.2126887	0.91366184
Calr	17.018433	0.60487	6.00E-65	2.66E-62	0.823074636	0.793301147	2.2294142	1.8405674
Rpl37a	24.235909	0.6041757	9.31E-130	1.53E-126	0.908415106	0.888955944	2.7896512	2.3822799
RF00006	10.270689	0.60000175	9.55E-25	7.59E-23	0.172465061	0.092939046	0.28469875	0.11760165
Atp5md	14.521769	0.59805197	8.82E-48	2.10E-45	0.266428784	0.137899819	0.39088148	0.159156
H3f3b	15.59104	0.5841052	8.38E-55	2.65E-52	0.887600357	0.868738684	2.6368935	2.2760134
Tomm7	13.914336	0.5762912	5.18E-44	1.03E-41	0.677371395	0.631563066	1.4769914	1.1499602
Cited2	3.1810582	0.567477	0.001467381	0.005917742	0.400237883	0.398913699	0.81976527	0.6804363
Rpl36	20.510845	0.55743325	1.72E-93	1.77E-90	0.870353851	0.85968618	2.605449	2.239838
RF00100-65	13.071315	0.55168664	4.80E-39	7.90E-37	0.13559322	0.045564273	0.2216856	0.060047217
Rps21	17.507376	0.55082786	1.26E-68	6.47E-66	0.812369908	0.802051901	2.1756074	1.8463986
Atp5i	12.556562	0.54626364	3.66E-36	5.47E-34	0.66280107	0.61979481	1.435247	1.1286198
Cst3	14.138335	0.5442602	2.20E-45	4.77E-43	0.801367826	0.781834641	2.5604668	2.1030893
Crip1	14.083581	0.54044485	4.79E-45	1.01E-42	0.88700565	0.828002414	2.9597158	2.4936633
Susd6	8.613925	0.53659976	7.06E-18	3.14E-16	0.303895332	0.227217864	0.528694	0.333519
Ly49si1	11.699817	0.536151	1.28E-31	1.60E-29	0.590246803	0.494266747	1.2082298	0.88894325
Ccl3	7.0927544	0.5320275	1.31E-12	3.31E-11	0.474278918	0.414604707	1.1499922	0.8965286
Anxa1	8.819067	0.5253932	1.15E-18	5.49E-17	0.368421053	0.282136391	0.7337586	0.5036711
Srgap2	8.289001	0.51760036	1.14E-16	4.43E-15	0.303895332	0.234158117	0.53547543	0.33959368
Amd1	8.245829	0.51254565	1.64E-16	6.23E-15	0.253345227	0.183162342	0.42281827	0.25059855
Sat1	11.943984	0.51251644	6.98E-33	9.26E-31	0.823074636	0.801146651	2.146027	1.8500168
AY172581.15	11.831245	0.5096598	2.69E-32	3.51E-30	0.181385668	0.087507544	0.2833978	0.111844234
Prg4	7.2310104	0.5078675	4.79E-13	1.28E-11	0.10377639	0.057030779	0.21985787	0.10314215
Rmrp	9.876641	0.50639415	5.26E-23	3.78E-21	0.145703241	0.073928787	0.2372929	0.094527125
Ctnnbl1	9.049712	0.5021259	1.43E-19	7.46E-18	0.233125186	0.155401328	0.36997917	0.20439936
Calm2-1	8.873798	0.50043064	7.07E-19	3.45E-17	0.434433541	0.372661436	0.7919872	0.56230956
LOC108349682	14.749253	0.50040793	3.11E-49	7.99E-47	0.179006839	0.064272782	0.2532204	0.07624662
Klf4	8.478616	0.4967436	2.28E-17	9.49E-16	0.401129944	0.318949909	0.81567055	0.5808629
Phlda1	4.693933	0.48920587	2.68E-06	2.24E-05	0.145703241	0.110742305	0.28551888	0.18324582
LOC100912489-1	6.807708	0.47952786	9.92E-12	2.22E-10	0.104073744	0.06035003	0.18994874	0.086630695
Egr1	6.621504	0.47789165	3.56E-11	7.44E-10	0.341064526	0.282136391	0.6733787	0.49188507
AC136661.1	12.13982	0.4774182	6.50E-34	8.98E-32	0.215283973	0.114966807	0.30191365	0.12704374
Osm	6.4027925	0.47227755	1.53E-10	2.92E-09	0.103479037	0.062462281	0.18441635	0.085826
Alox5ap	9.803747	0.4624284	1.08E-22	7.62E-21	0.418079096	0.31955341	0.81043845	0.56159407
LOC100359922	16.8089	0.46024817	2.10E-63	8.86E-61	0.86529884	0.858177429	2.5225837	2.2256157
AC134224.1	8.781987	0.45723623	1.61E-18	7.61E-17	0.606303895	0.558539529	1.2818328	1.0237151
S100a10	8.843026	0.4562397	9.32E-19	4.47E-17	0.654475171	0.595353048	1.7259609	1.4224788
Hk2	6.9843993	0.4540441	2.86E-12	6.94E-11	0.259292299	0.204284852	0.42213646	0.26902094
LOC102548682	5.63555	0.45171046	1.75E-08	2.29E-07	0.101397562	0.065178033	0.18450242	0.09518579
AABR07065438.1	10.437528	0.4497584	1.67E-25	1.42E-23	0.577757954	0.525950513	1.07009	0.8293594
AC128960.1	9.703755	0.43793237	2.91E-22	1.93E-20	0.31043711	0.229631865	0.4627997	0.27999964
Fastk	7.046876	0.4329457	1.83E-12	4.53E-11	0.273565269	0.215751358	0.43213066	0.2828934
Nmt1	7.303091	0.42973444	2.81E-13	7.72E-12	0.371394588	0.322269161	0.60845536	0.43662646
LOC100360087	6.9853497	0.4267724	2.84E-12	6.90E-11	0.24769551	0.192214846	0.39085928	0.24728222
AC141489.1	10.8313055	0.42250085	2.45E-27	2.37E-25	0.691644365	0.687688594	1.6005074	1.3793625
LOC24906	7.0980225	0.418912	1.27E-12	3.20E-11	0.259887006	0.191309596	0.58410764	0.40447342
Anxa2	5.51442	0.41631743	3.50E-08	4.38E-07	0.54564377	0.509656005	1.298956	1.113586
S100a8	9.858089	0.41277757	6.32E-23	4.52E-21	0.199821588	0.116173808	0.37160572	0.1943512
Rpl24	14.318804	0.41094124	1.67E-46	3.81E-44	0.851323223	0.84007242	2.3508756	2.0773854
Kng1	8.134487	0.41040438	4.14E-16	1.54E-14	0.104073744	0.051599276	0.17079513	0.0731685
RT1-A1	15.011847	0.39756548	6.14E-51	1.71E-48	0.955099613	0.945684973	3.1681538	2.8992734
Itgb7	6.947679	0.39419857	3.71E-12	8.84E-11	0.247398156	0.186783343	0.4597823	0.3061043
Nfkbiz	6.1348047	0.38508174	8.53E-10	1.44E-08	0.193577163	0.143633072	0.35472804	0.2264625
Rps18	6.761401	0.3769166	1.37E-11	3.00E-10	0.372881356	0.331623416	0.59525704	0.440894
Il17ra	5.7032294	0.37521482	1.18E-08	1.60E-07	0.448409158	0.413397707	0.8512989	0.6860367
AABR07044711.1	8.602861	0.37288958	7.78E-18	3.45E-16	0.140350877	0.078756789	0.20689684	0.09161728
AABR07007675.1	8.05051	0.3723574	8.24E-16	2.95E-14	0.354445436	0.291792396	0.54832965	0.38286126
Krt8	11.219133	0.37038818	3.28E-29	3.51E-27	0.109723461	0.038322269	0.16416098	0.052656144
Gps2	5.1974015	0.36967906	2.02E-07	2.17E-06	0.314897413	0.281834641	0.5260086	0.3926782
LOC108350501	9.751583	0.36781055	1.82E-22	1.22E-20	0.181683021	0.104707302	0.24983579	0.11896802
Map4k1	5.9020967	0.36761722	3.59E-09	5.34E-08	0.472197443	0.43995172	0.9332809	0.7569222
AABR07026317.1	11.970296	0.36706173	5.08E-33	6.80E-31	0.144216473	0.058841279	0.19039895	0.063057244
Upf2	4.331852	0.36370108	1.48E-05	0.000104971	0.213499851	0.17984309	0.35696417	0.25757453
Rpl34	13.772667	0.363516	3.72E-43	7.12E-41	0.8745168	0.886541943	2.7066073	2.5027163
Ndufa8	3.378296	0.3599088	0.000729366	0.003210692	0.45524829	0.467109234	0.84876466	0.74123746
AABR07008505.1	8.183753	0.3594764	2.75E-16	1.04E-14	0.132917038	0.075739288	0.19308415	0.085333146
Sowahc	5.5531006	0.35808042	2.81E-08	3.56E-07	0.162652394	0.12009656	0.27402404	0.17270404
Rps29	12.817576	0.35796356	1.31E-37	2.07E-35	0.122509664	0.038624019	0.16578746	0.04365164
LOC691427	6.007803	0.35707402	1.88E-09	2.98E-08	0.443651502	0.424864212	0.7697141	0.6236873
AABR07062183.1	4.0407257	0.356374	5.33E-05	0.00032736	0.380612548	0.363608932	0.6946446	0.5694556
Ing2	2.3100493	0.35450485	0.020885426	0.055949463	0.210228962	0.1991551	0.37984708	0.29569134
LOC103694169	8.4614315	0.34236172	2.64E-17	1.09E-15	0.609872138	0.606819553	1.2537631	1.0776691
Dnajb1	2.847083	0.34066	0.004412186	0.015234686	0.173951829	0.156608328	0.2826311	0.20463882
AABR07019061.1	6.259906	0.34032845	3.85E-10	6.87E-09	0.196550699	0.149064575	0.28145906	0.17180261
Rara	5.309536	0.33773962	1.10E-07	1.25E-06	0.281891169	0.237477369	0.5031993	0.37386322
Ufl1	3.990307	0.33635208	6.60E-05	0.000397376	0.301516503	0.275799638	0.5209543	0.41181186
Arl11	2.81052	0.33623362	0.004946153	0.016785783	0.430567945	0.434520217	0.83838326	0.74087983
Psma7	10.791506	0.33535066	3.78E-27	3.61E-25	0.807314897	0.801750151	2.0955663	1.8968154
Gchfr	4.2511	0.3336182	2.13E-05	0.000144444	0.121617603	0.092033796	0.23240677	0.15142603
LOC103693375	11.6730175	0.3326377	1.75E-31	2.17E-29	0.126077907	0.047374774	0.1692013	0.053760234
LOC108351058	9.362735	0.33238342	7.77E-21	4.47E-19	0.126077907	0.061858781	0.17492352	0.070077956
Ier5	3.0762267	0.33111346	0.002096384	0.008061053	0.43264942	0.437537719	0.85450596	0.74583465
Rps27	15.712008	0.33045086	1.25E-55	4.20E-53	0.961641392	0.96047073	3.6862023	3.4574757
Eif3j	4.3389072	0.32944596	1.43E-05	0.000101946	0.427297056	0.418225709	0.7635585	0.6405764
Bola2	6.275038	0.32734126	3.50E-10	6.28E-09	0.618792745	0.625528063	1.2363362	1.0941371
Fcnb	3.2113485	0.3251165	0.001321136	0.005423714	0.2343146	0.206397103	0.6529234	0.5358421
AABR07048992.1	7.4863367	0.3249782	7.08E-14	2.09E-12	0.191198335	0.130054315	0.27202433	0.1591661
Ifi27	5.178073	0.32492068	2.24E-07	2.37E-06	0.439785905	0.394085697	0.9720367	0.81133085
LOC308990	4.632577	0.32262918	3.61E-06	2.93E-05	0.245911389	0.205793603	0.45726115	0.34500742
Lsp1	8.4101305	0.31953922	4.10E-17	1.65E-15	0.613737734	0.535908268	1.5786495	1.2949867
AABR07026997.1	6.2827725	0.3193043	3.33E-10	6.02E-09	0.25691347	0.208509354	0.369935	0.25125384
Tmem160	4.2220645	0.3170943	2.42E-05	0.000161902	0.41837645	0.405250453	0.7442812	0.62648636
Nfe2l1	4.975918	0.31397337	6.49E-07	6.25E-06	0.1798989	0.141822571	0.28247502	0.18879208
Rpl35	14.289776	0.30772334	2.53E-46	5.63E-44	0.944989593	0.930597465	3.1767688	2.9334013
Lyz2	9.160999	0.30641592	5.14E-20	2.78E-18	0.924174844	0.853349427	3.918247	3.4091065
Hmgb2l1	4.931436	0.3060074	8.16E-07	7.68E-06	0.283972643	0.244719372	0.48057872	0.3643922
Ccz1b	3.2640822	0.30596834	0.001098193	0.004592137	0.268510259	0.253771877	0.42738035	0.33478746
AABR07060145.1	12.265833	0.30568755	1.38E-34	1.96E-32	0.100505501	0.027761014	0.13237567	0.030315997
Hpx	7.469202	0.3038669	8.07E-14	2.34E-12	0.116265239	0.065479783	0.17551927	0.08551167
Rgs2	4.204378	0.30378386	2.62E-05	0.000173542	0.297650907	0.263126132	0.5441022	0.43383092
Cxcr4	2.324678	0.2997768	0.020089194	0.054179547	0.194766577	0.17923959	0.35577616	0.285599
Efcab2	5.075277	0.29776764	3.87E-07	3.93E-06	0.110912875	0.077248039	0.17871897	0.1022966
Ubc	5.5212975	0.29748508	3.37E-08	4.23E-07	0.755872733	0.771273386	1.7107955	1.5927567
LOC103693430	4.555096	0.29597068	5.24E-06	4.12E-05	0.49122807	0.494568497	0.8777243	0.764664
Mal	5.509646	0.29552448	3.60E-08	4.50E-07	0.291109129	0.232649366	0.73310155	0.57370067
Pfdn1	3.3269672	0.29471675	0.000877967	0.003774914	0.315789474	0.30054315	0.50599027	0.41455388
Mef2c	6.155602	0.29448238	7.48E-10	1.27E-08	0.153434434	0.107121304	0.23119159	0.13788706
Cbx5	3.478484	0.29182953	0.000504259	0.002312615	0.133214392	0.108931804	0.21578535	0.14932097
Son	5.315908	0.29099768	1.06E-07	1.21E-06	0.647041332	0.65932408	1.2982633	1.1722609
RT1-T24-3	2.992654	0.28960308	0.002765631	0.010230221	0.246803449	0.228726614	0.42565343	0.33959043
Mt-atp8	4.657305	0.28912905	3.20E-06	2.64E-05	0.631876301	0.649969825	1.2378806	1.1283036
Pea15	2.4766974	0.28762552	0.013260424	0.038749279	0.237585489	0.229631865	0.3932722	0.3108424
Htra2	4.55412	0.28622174	5.26E-06	4.14E-05	0.493309545	0.476161738	0.8972569	0.7737217
Insig1	2.793619	0.28511724	0.005212187	0.017521567	0.113886411	0.096560048	0.18465647	0.124109775
Anapc13	2.9556298	0.28326538	0.003120314	0.011345718	0.386559619	0.38050694	0.6468445	0.5581869
Rpl17	10.821619	0.28295195	2.72E-27	2.62E-25	0.901873327	0.910983705	2.9518428	2.7745693
LOC498555	5.0763607	0.28215563	3.85E-07	3.91E-06	0.407077015	0.386541943	0.6542894	0.5360142
RT1-CE10	9.70571	0.28067815	2.85E-22	1.91E-20	0.929527208	0.93934822	3.0763156	2.9288352
Ube2s	3.885162	0.27952665	0.000102262	0.000583349	0.424620874	0.411888956	0.736589	0.6298955
Gabarapl1	4.748203	0.27950814	2.05E-06	1.76E-05	0.15313708	0.118286059	0.23276922	0.1517449
Pet100	3.197556	0.27359882	0.001385975	0.005650407	0.328278323	0.316535908	0.53098404	0.4414547
Ramp1	3.5488899	0.27136528	0.000386859	0.001851114	0.192685103	0.163246832	0.36370292	0.28341928
LOC100912489-2	2.4425163	0.27035654	0.01458527	0.041738185	0.197145406	0.181955341	0.32619342	0.25786635
Taf1d	3.7768688	0.26879978	0.000158812	0.000854655	0.187035385	0.158720579	0.29575455	0.21793468
Arpc5l	3.1829896	0.2685879	0.001457629	0.005884183	0.31043711	0.3002414	0.4940639	0.40574688
Tob1	5.43889	0.2685615	5.36E-08	6.50E-07	0.115670532	0.078153289	0.18326703	0.10876576
Coro1a	8.134909	0.26774943	4.12E-16	1.53E-14	0.71632471	0.648762824	1.8072718	1.5414431
Otulin	2.8752677	0.26634938	0.00403685	0.014158676	0.210228962	0.193421847	0.32874084	0.25345436
Jaml	5.9665213	0.26589674	2.42E-09	3.74E-08	0.153434434	0.107423054	0.22781366	0.14186284
Fus	3.5013046	0.2636905	0.000462986	0.002154995	0.441570027	0.442063971	0.77318466	0.6760235
AABR07035539.1	5.5856147	0.26167965	2.33E-08	2.99E-07	0.168896818	0.127036814	0.23557526	0.14836031
Lmo2	2.6879308	0.2608747	0.007189628	0.023098381	0.411239964	0.410078455	0.76874536	0.67644006
Clic1	7.05807	0.25906166	1.69E-12	4.19E-11	0.733571216	0.746831623	1.6408155	1.5183684
Plaur	2.1730936	0.2573361	0.029773269	0.074961471	0.198037467	0.182860591	0.33766872	0.2786255
AABR07058519.1	5.6044593	0.25298148	2.09E-08	2.70E-07	0.104668451	0.066988533	0.16221166	0.09582787
Tmem14c	5.9141016	0.25273016	3.34E-09	4.99E-08	0.606303895	0.601388051	1.2392926	1.1057845
Specc1	3.5091074	0.2525471	0.000449613	0.002104251	0.122509664	0.098974049	0.19340181	0.13041368
Ddit3	2.5506842	0.25128832	0.010751165	0.032389388	0.114481118	0.098672299	0.18972977	0.13409822
Chmp2a	3.5015938	0.25061357	0.000462484	0.002153459	0.52215284	0.530476765	0.95177907	0.86117905
RF00019-5	5.293167	0.25028676	1.20E-07	1.36E-06	0.101694915	0.067290284	0.16076548	0.0918328
Limd2	4.853614	0.2501538	1.21E-06	1.10E-05	0.525423729	0.507543754	1.031425	0.8997287
Creg1	-9.614193	-0.2505553	6.97E-22	4.53E-20	0.192090395	0.297827399	0.30248246	0.44795328
RT1-A2	-9.7742815	-0.25213358	1.45E-22	1.00E-20	0.598275349	0.714242607	1.1730613	1.430323
AABR07071891.2	-11.690945	-0.25305012	1.42E-31	1.77E-29	0.095450491	0.20066385	0.12552296	0.2421342
Gda	-8.516453	-0.25317416	1.65E-17	7.01E-16	0.142729706	0.229330115	0.23980804	0.35403773
Gabarapl2	-9.674596	-0.2532847	3.87E-22	2.56E-20	0.101992269	0.186783343	0.13532701	0.24090618
Lamp1	-9.277994	-0.25424254	1.73E-20	9.60E-19	0.570026762	0.687085094	1.1385074	1.3886007
Ciita	-10.396896	-0.25718734	2.56E-25	2.14E-23	0.102586976	0.196137598	0.14711514	0.2617104
Rps3a	-7.790562	-0.2577239	6.67E-15	2.15E-13	0.674992566	0.754073627	1.4928434	1.708787
Clec7a	-7.2103457	-0.2584622	5.58E-13	1.48E-11	0.29794826	0.382015691	0.5387213	0.6938618
Cstb	-5.953215	-0.2586459	2.63E-09	4.03E-08	0.685697294	0.730235365	1.5736787	1.7384888
Timm23	-12.15226	-0.25935245	5.58E-34	7.78E-32	0.098424026	0.209414605	0.1321187	0.2568462
Plekho1	-8.94775	-0.25959617	3.63E-19	1.81E-17	0.286648825	0.398310199	0.45837474	0.6222067
Clec4a2	-7.000439	-0.25997025	2.55E-12	6.24E-11	0.199524234	0.275497888	0.33268952	0.4505207
Tpm4	-8.724646	-0.26158732	2.67E-18	1.24E-16	0.176330657	0.269764635	0.2565196	0.3783832
Atp6v0c	-8.87045	-0.2619316	7.29E-19	3.54E-17	0.740410348	0.801750151	1.6712192	1.8904542
B2m	-14.128321	-0.26300415	2.54E-45	5.43E-43	0.952126078	0.977066989	3.0675073	3.3389342
Bcat1	-8.321766	-0.2636354	8.67E-17	3.41E-15	0.08534047	0.152082076	0.14289309	0.24432302
Zc3h13	-9.399686	-0.263792	5.47E-21	3.21E-19	0.210228962	0.322269161	0.3484234	0.49506834
Jak1	-11.781876	-0.2647346	4.84E-32	6.27E-30	0.235801368	0.382015691	0.36025178	0.54531175
Fam162a	-9.508358	-0.26536095	1.94E-21	1.19E-19	0.141837645	0.236572118	0.20887284	0.33173525
Capg	-9.051148	-0.26564068	1.41E-19	7.39E-18	0.465655665	0.582377791	0.9216516	1.1585572
Abca1	-9.436668	-0.26667142	3.85E-21	2.28E-19	0.15730003	0.256185878	0.26408517	0.4023714
Rpl12	-9.46198	-0.26732486	3.02E-21	1.82E-19	0.442462087	0.576342788	0.77219236	0.98867893
App	-10.520099	-0.26854214	6.98E-26	6.11E-24	0.185845971	0.307181654	0.2935923	0.4454167
Id3	-8.36706	-0.2689214	5.91E-17	2.36E-15	0.305976806	0.409474955	0.6004701	0.7909861
Chmp4bl1	-11.552585	-0.26935917	7.16E-31	8.41E-29	0.123699078	0.238684369	0.17217828	0.30286813
LOC100360791	-12.733898	-0.26953658	3.83E-37	5.89E-35	0.099316087	0.217561859	0.14140777	0.27696615
Plin2	-8.986348	-0.2698412	2.56E-19	1.29E-17	0.315194767	0.434821967	0.5300848	0.7051588
Atp6v1b2	-8.492163	-0.26989138	2.03E-17	8.49E-16	0.281296461	0.385636693	0.45101845	0.60737014
AABR07029275.1	-15.207488	-0.2704579	3.15E-52	9.26E-50	0.022301517	0.117984309	0.028625406	0.13286334
RT1-Da	-10.376162	-0.27147534	3.18E-25	2.63E-23	0.789771038	0.852444176	3.107665	3.6050475
Npm1	-8.632709	-0.2719323	5.99E-18	2.69E-16	0.66280107	0.751357876	1.4432375	1.6841038
Ppial4d	-13.578535	-0.27262515	5.37E-42	9.70E-40	0.057983943	0.164152082	0.07065063	0.1852397
Cybb	-9.420751	-0.27279258	4.48E-21	2.64E-19	0.67528992	0.774290887	1.515497	1.791564
Polr2a	-8.892018	-0.27339193	6.00E-19	2.95E-17	0.140350877	0.229028365	0.21942164	0.33673865
LOC100911825	-10.545949	-0.273649	5.30E-26	4.69E-24	0.108236693	0.205491853	0.1619589	0.28422925
Itgad	-10.215362	-0.2739247	1.69E-24	1.32E-22	0.110020815	0.204284852	0.16116159	0.27731213
Rps25	-9.038404	-0.27476707	1.59E-19	8.22E-18	0.617008623	0.726916113	1.264965	1.5141784
H3f3a	-10.275431	-0.27507138	9.09E-25	7.26E-23	0.475170978	0.614966807	0.8403267	1.0820304
LOC100910669	-10.648301	-0.2758088	1.78E-26	1.63E-24	0.064525721	0.146348823	0.09276308	0.19431901
Pgam1	-8.008929	-0.27822974	1.16E-15	4.07E-14	0.305382099	0.407060954	0.4987549	0.65364385
Blvrb	-9.75226	-0.27907565	1.80E-22	1.22E-20	0.198929527	0.309595655	0.33909866	0.5012563
Ralgds	-10.525434	-0.2792665	6.60E-26	5.80E-24	0.080582813	0.168074834	0.121329665	0.23131254
Eif4g2	-10.260059	-0.27972916	1.07E-24	8.43E-23	0.239964318	0.36089318	0.35504252	0.5205781
Ctsc	-8.615585	-0.28016785	6.96E-18	3.11E-16	0.271483794	0.375377188	0.44891074	0.61159617
Gbp5	-9.587096	-0.28220618	9.06E-22	5.80E-20	0.050252751	0.115570308	0.07823126	0.17000328
Adgre1	-9.470781	-0.2838583	2.78E-21	1.68E-19	0.28367529	0.402836451	0.5224768	0.7185911
Pebp1	-9.074154	-0.28998625	1.15E-19	6.06E-18	0.237882843	0.343693422	0.3542598	0.5039365
Pla2g2d	-11.067517	-0.29032004	1.80E-28	1.83E-26	0.247992864	0.386541943	0.46714866	0.6829862
Smpdl3a	-9.172902	-0.2904198	4.60E-20	2.50E-18	0.463276836	0.593240797	0.923891	1.1667078
Ifi47	-9.769223	-0.29122114	1.53E-22	1.05E-20	0.270591734	0.391068196	0.4309065	0.60693
Nampt	-11.47638	-0.29175988	1.73E-30	2.02E-28	0.085935177	0.183464092	0.12384476	0.24935076
Folr2	-9.252193	-0.2919731	2.20E-20	1.21E-18	0.388343741	0.506638503	0.79967153	1.040976
RGD1563861	-14.784128	-0.29328468	1.85E-49	4.92E-47	0.037466548	0.142124321	0.046779286	0.16166328
Mt-nd4l	-10.930893	-0.29382834	8.20E-28	8.13E-26	0.87867975	0.92003621	2.2690117	2.5347157
Ybx1	-11.132434	-0.29403406	8.72E-29	9.14E-27	0.556645852	0.6991551	1.0741786	1.3625202
Ext1	-9.958641	-0.2948081	2.31E-23	1.71E-21	0.148676777	0.249849125	0.24031876	0.38515824
Rpl4	-11.168159	-0.29669377	5.84E-29	6.19E-27	0.742194469	0.838261919	1.727661	2.02828
Cd300le	-10.214061	-0.29690194	1.72E-24	1.33E-22	0.54980672	0.678636089	1.1284246	1.4114718
Cd99	-9.884094	-0.29986334	4.88E-23	3.54E-21	0.36485281	0.495473748	0.6178947	0.82723016
Litaf	-8.640244	-0.3013472	5.61E-18	2.53E-16	0.242937853	0.344900422	0.38978595	0.5426715
Arl5c	-8.347924	-0.30161923	6.95E-17	2.75E-15	0.09039548	0.15962583	0.14483775	0.2443911
AABR07012795.1	-13.974449	-0.3022157	2.23E-44	4.48E-42	0.050847458	0.156306578	0.060717687	0.17878263
Hk3	-11.267023	-0.30267626	1.91E-29	2.07E-27	0.156705323	0.278817139	0.25377077	0.41205147
Vbp1	-11.315984	-0.30362436	1.09E-29	1.21E-27	0.309247696	0.458660229	0.475985	0.6806162
Mob1a	-9.596429	-0.30465597	8.28E-22	5.32E-20	0.202795123	0.310500905	0.30601445	0.45480847
LOC684988	-9.983143	-0.30483854	1.81E-23	1.36E-21	0.476063039	0.602293301	0.83514315	1.0693306
AABR07039345.1	-11.705211	-0.31110823	1.20E-31	1.52E-29	0.225988701	0.367531684	0.3166443	0.493031
Hnrnpf	-11.39421	-0.3120785	4.47E-30	5.14E-28	0.253642581	0.393783947	0.37895548	0.5669324
RT1-T24-4	-12.046492	-0.31496033	2.02E-33	2.75E-31	0.09961344	0.208509354	0.13714519	0.27283695
Hsph1	-10.250758	-0.31604463	1.17E-24	9.20E-23	0.102586976	0.194327097	0.1502657	0.2698303
Gnas-1	-11.74391	-0.3163038	7.59E-32	9.68E-30	0.693131133	0.809897405	1.4301692	1.7378691
Ptprcap	-9.61127	-0.31875327	7.17E-22	4.64E-20	0.14481118	0.241701871	0.24090116	0.379928
Vcan	-3.1958027	-0.3218976	0.001394424	0.005677815	0.11299435	0.138805069	0.23433712	0.29297352
Fn1	-2.452259	-0.32335755	0.014196243	0.040823816	0.269402319	0.292999396	0.7170394	0.8044033
Msr1	-10.5645895	-0.32348245	4.35E-26	3.91E-24	0.1798989	0.297827399	0.28920048	0.45067847
Eno1	-8.853872	-0.3244865	8.45E-19	4.09E-17	0.542967588	0.645141823	1.0569106	1.2948426
Psmb9	-9.954658	-0.32477877	2.41E-23	1.77E-21	0.517395183	0.642426071	0.9576096	1.2069774
Prdx5	-8.828866	-0.32513773	1.06E-18	5.04E-17	0.666369313	0.75920338	1.6470915	1.9411162
Lrg1	-6.3615065	-0.3265019	2.00E-10	3.75E-09	0.380017841	0.453832227	0.85692185	1.0426086
LOC100362684	-14.723489	-0.32706466	4.56E-49	1.14E-46	0.056199822	0.172601086	0.0722398	0.205369
Atp1b1	-9.040553	-0.32930332	1.56E-19	8.09E-18	0.230449004	0.337960169	0.4199349	0.59406054
Mafb	-10.126014	-0.33190578	4.24E-24	3.22E-22	0.408861136	0.541943271	0.79343355	1.0486518
Ndufb6	-9.795842	-0.334617	1.17E-22	8.21E-21	0.195361285	0.302655401	0.2688344	0.41566142
Ctsd	-11.605954	-0.33815098	3.84E-31	4.61E-29	0.484686292	0.628545564	1.0639257	1.404611
Mrc1	-9.122178	-0.34288827	7.36E-20	3.93E-18	0.257805531	0.366324683	0.47659177	0.6666234
Fcna	-7.3365474	-0.34422386	2.19E-13	6.13E-12	0.421349985	0.496982498	0.96846575	1.2097448
Plscr1	-10.676982	-0.3463107	1.30E-26	1.22E-24	0.159381505	0.269462885	0.24082416	0.39858943
Hsp90ab1	-13.768328	-0.347309	3.95E-43	7.47E-41	0.812964615	0.889257695	1.9385272	2.2722664
Pgk1	-10.196136	-0.3474649	2.06E-24	1.59E-22	0.2887303	0.412794206	0.45880154	0.6556263
Lilrb3	-10.477619	-0.34824193	1.09E-25	9.38E-24	0.251263753	0.38020519	0.4294859	0.6246728
LOC108349548	-11.292888	-0.3483314	1.42E-29	1.55E-27	0.386559619	0.533494267	0.64406705	0.88755155
Gstp1	-8.254488	-0.34845585	1.53E-16	5.81E-15	0.301813857	0.39981895	0.5112507	0.68779916
Hba-a2	-4.3973055	-0.34911305	1.10E-05	8.06E-05	0.088314005	0.122510561	0.14086658	0.1877831
AABR07072207.1	-15.24201	-0.34914488	1.86E-52	5.56E-50	0.054118347	0.173808087	0.06538112	0.20370415
Pla2g16	-10.412889	-0.3531997	2.17E-25	1.83E-23	0.169194172	0.28092939	0.24966487	0.40099603
Anpep	-9.773395	-0.3575035	1.46E-22	1.01E-20	0.155218555	0.254677127	0.2546472	0.40800107
H2afz	-10.336074	-0.35793436	4.84E-25	3.93E-23	0.260779066	0.384127942	0.3949221	0.57973576
Cfd	-8.849443	-0.3592038	8.80E-19	4.23E-17	0.384775498	0.483705492	0.9279723	1.2162576
Hspe1	-13.191369	-0.35943526	9.84E-40	1.65E-37	0.195658638	0.348219674	0.28461882	0.48211557
Comt	-9.944647	-0.3594887	2.66E-23	1.95E-21	0.349985132	0.472842486	0.57021606	0.7814659
LOC103689961	-9.718817	-0.36019558	2.51E-22	1.68E-20	0.272673208	0.382920941	0.42142072	0.6074736
Mt-nd5	-13.541534	-0.3616559	8.89E-42	1.56E-39	0.880761225	0.917923959	2.3034801	2.621176
Stat1	-10.681457	-0.36361468	1.24E-26	1.17E-24	0.237882843	0.364815932	0.3757798	0.56275105
Hebp1	-11.5699	-0.36616743	5.86E-31	6.93E-29	0.275646744	0.41943271	0.46289477	0.68884104
Txn1	-10.196238	-0.3664747	2.06E-24	1.59E-22	0.715730003	0.786662643	1.6723224	1.9579381
Tmem37	-9.489881	-0.36712158	2.31E-21	1.41E-19	0.182575082	0.281532891	0.30481744	0.47139606
AABR07064810.1	-10.665249	-0.37024143	1.48E-26	1.37E-24	0.377936366	0.508750754	0.6091607	0.83704686
Ldha	-8.099131	-0.3733171	5.54E-16	2.01E-14	0.505798394	0.609535305	1.0045121	1.2349311
AC095947.3	-12.772251	-0.37415645	2.34E-37	3.67E-35	0.73892358	0.834339167	1.8655406	2.2193182
Lap3	-12.911988	-0.379765	3.85E-38	6.15E-36	0.234909307	0.392878696	0.36730295	0.58795255
Rarres1	-10.193738	-0.3820558	2.11E-24	1.62E-22	0.314600059	0.43904647	0.8639974	1.2113951
Irf1	-9.672204	-0.38423917	3.96E-22	2.61E-20	0.209336902	0.316837658	0.3418779	0.5140424
Cd163	-8.874631	-0.38475806	7.02E-19	3.43E-17	0.216473387	0.312914906	0.50025916	0.7266081
LOC100360522	-11.104899	-0.3878561	1.19E-28	1.23E-26	0.823966696	0.893180447	2.418251	2.739255
Il1rn	-5.40984	-0.39020446	6.31E-08	7.53E-07	0.197740113	0.253470127	0.35684994	0.46720803
AABR07045322.1	-14.75764	-0.39685124	2.75E-49	7.17E-47	0.134106453	0.282438141	0.17244287	0.3619991
Sdc3	-10.964243	-0.39955458	5.68E-28	5.69E-26	0.165328576	0.28062764	0.28589115	0.47164294
Actb	-13.9878	-0.40060622	1.85E-44	3.76E-42	0.896818317	0.94085697	2.7909544	3.1300652
Marcks	-11.260503	-0.40104145	2.06E-29	2.21E-27	0.291109129	0.429390465	0.48653075	0.7145493
Sdc4	-9.758434	-0.40208748	1.70E-22	1.16E-20	0.087124591	0.168980084	0.16490676	0.29522756
Rps9l1	-15.622999	-0.40545905	5.08E-55	1.67E-52	0.120428189	0.275799638	0.160692	0.3554811
Igtp	-13.37564	-0.40688923	8.39E-41	1.42E-38	0.089206066	0.206698853	0.1260684	0.28744626
LOC100362149	-17.044111	-0.40717497	3.87E-65	1.77E-62	0.072554267	0.223596862	0.0944125	0.2706547
AABR07054266.1	-19.328949	-0.407252	3.07E-83	2.52E-80	0.032708891	0.17954134	0.039209414	0.20300744
Hspa8	-14.601348	-0.40960392	2.75E-48	6.66E-46	0.785310734	0.874170187	1.9483039	2.3246565
Tnfrsf14	-12.753466	-0.41052666	2.98E-37	4.63E-35	0.074338388	0.17923959	0.112123124	0.26253614
Rpl26	-12.602418	-0.41249695	2.05E-36	3.09E-34	0.662503717	0.769161135	1.4335122	1.7694148
Gbp2	-8.995867	-0.41848424	2.34E-19	1.19E-17	0.296758846	0.409776705	0.5248858	0.72026455
Dbp	-13.745077	-0.42148593	5.45E-43	1.02E-40	0.145108534	0.288473144	0.21751016	0.41429657
Plvap	-11.99993	-0.42207846	3.56E-33	4.79E-31	0.171573	0.30054315	0.2961506	0.50395054
Zbed5	-12.7199135	-0.4222455	4.58E-37	6.98E-35	0.412429379	0.561858781	0.67787135	0.95957
LOC103694877	-10.957372	-0.42326322	6.13E-28	6.11E-26	0.363068689	0.492757996	0.6238578	0.87657034
Cd63	-11.11803	-0.42334825	1.03E-28	1.07E-26	0.473386857	0.611044056	1.1192093	1.4776105
Vsig4	-8.960462	-0.42397574	3.23E-19	1.63E-17	0.205471305	0.30054315	0.5217003	0.77366656
Rpl32	-13.669152	-0.42780858	1.55E-42	2.87E-40	0.713945882	0.818648159	1.6456742	2.0087569
Pnp	-13.577074	-0.4329511	5.48E-42	9.79E-40	0.443056795	0.609535305	0.79553795	1.1274419
AC114233.2	-9.882892	-0.4351859	4.94E-23	3.56E-21	0.157894737	0.256487628	0.2643991	0.43477115
Cd5l	-8.711399	-0.43528703	3.00E-18	1.39E-16	0.299137675	0.393482197	0.8772475	1.2096623
Ncf1	-8.51749	-0.43600538	1.63E-17	6.96E-16	0.341659233	0.445081473	0.58464605	0.78424716
AABR07073038.1	-14.038832	-0.4367651	9.02E-45	1.85E-42	0.293190604	0.462884731	0.4358318	0.6972533
Lgmn	-13.0479145	-0.44168264	6.53E-39	1.06E-36	0.583110318	0.710018105	1.3996183	1.8175586
Fcgr2b	-6.910859	-0.4432661	4.82E-12	1.13E-10	0.259589652	0.330114665	0.4776664	0.6485841
Bcl2a1	-12.462415	-0.44775477	1.20E-35	1.74E-33	0.633363069	0.75920338	1.3734008	1.7436816
Vat1	-14.924741	-0.44787005	2.28E-50	6.13E-48	0.229556943	0.407664454	0.3729169	0.6444475
Cd14	-8.110556	-0.45077	5.04E-16	1.85E-14	0.307166221	0.405853953	0.5753406	0.77054936
Rpl30	-14.402106	-0.45757276	5.02E-47	1.16E-44	0.422242046	0.594749547	0.7252421	1.059331
RGD1559482	-10.635109	-0.46034738	2.05E-26	1.87E-24	0.570918822	0.687688594	1.2796086	1.6133722
Pld3	-13.598358	-0.46214646	4.10E-42	7.48E-40	0.28367529	0.452021726	0.5620756	0.8857858
RT1-CE5	-16.510471	-0.4672005	3.08E-61	1.24E-58	0.613737734	0.792395896	1.2442011	1.6953614
Ppia	-16.322266	-0.4731859	6.85E-60	2.56E-57	0.684210526	0.802353651	1.5658718	1.9873769
AABR07067749.1	-17.494255	-0.47467276	1.58E-68	7.90E-66	0.104371097	0.276704888	0.14017977	0.35509062
Pltp	-9.614072	-0.48035866	6.97E-22	4.53E-20	0.517395183	0.605009053	1.4865711	1.889621
Il1b	-10.862369	-0.4921438	1.74E-27	1.69E-25	0.323520666	0.454435727	0.63421357	0.9075882
Fabp5	-10.335846	-0.49448368	4.85E-25	3.93E-23	0.095747844	0.182860591	0.15894419	0.31606826
Fth1	-16.228582	-0.49508092	3.17E-59	1.16E-56	0.967885816	0.984308992	3.6331956	4.006086
Ifitm1	-11.0826235	-0.5000424	1.52E-28	1.57E-26	0.690157597	0.767048884	1.9405675	2.331034
LOC108351137	-15.278364	-0.5079269	1.07E-52	3.25E-50	0.685697294	0.789680145	1.48305	1.8835462
Nr1h3	-13.37649	-0.50824374	8.30E-41	1.42E-38	0.286946179	0.442969221	0.54110885	0.8552645
AABR07062466.1	-14.656534	-0.51301223	1.22E-48	3.00E-46	0.432946774	0.596861798	0.7216613	1.060591
Cst7	-8.054808	-0.5226733	7.96E-16	2.85E-14	0.235801368	0.315027158	0.40556198	0.59458256
Rps10	-16.017359	-0.5234358	9.67E-58	3.38E-55	0.259887006	0.448400724	0.37374407	0.66308045
RT1-Db1	-15.17504	-0.54806715	5.17E-52	1.49E-49	0.864704133	0.902534701	3.7279406	4.347596
C3	-12.09855	-0.5506184	1.07E-33	1.47E-31	0.214689266	0.347012674	0.3956438	0.65795624
Anxa3	-10.384646	-0.5532145	2.91E-25	2.42E-23	0.44186738	0.537417019	1.0564555	1.3965249
RT1-Ba	-17.616829	-0.56992674	1.83E-69	1.00E-66	0.723163842	0.834037417	2.6018755	3.2941375
Slpi	-3.0302925	-0.5714286	0.00244317	0.009209345	0.34641689	0.37929994	0.8511614	0.9824849
Scimp	-15.726514	-0.5730399	9.95E-56	3.41E-53	0.184359203	0.355461678	0.26929364	0.5367049
Fxyd2	-12.442003	-0.5741239	1.55E-35	2.23E-33	0.408563782	0.54013277	0.88696694	1.2663423
Ubd	-4.9728985	-0.5807661	6.60E-07	6.34E-06	0.087124591	0.123717562	0.14444567	0.22739527
LOC100364500	-22.677706	-0.59037906	7.44E-114	9.41E-111	0.038061255	0.226916113	0.050197612	0.28713942
Rnasek	-23.431427	-0.6815039	2.04E-121	3.06E-118	0.10377639	0.343995172	0.13574804	0.45890716
Rps27a	-19.44734	-0.68166345	3.07E-84	2.66E-81	0.553374963	0.721484611	1.0569803	1.5507255
RGD1359290	-19.029203	-0.703753	9.77E-81	6.99E-78	0.311626524	0.526855763	0.47223797	0.8738043
Ass1	-11.073853	-0.7351731	1.68E-28	1.72E-26	0.101100208	0.195835848	0.16233535	0.34953138
Sod2	-9.2026415	-0.73979837	3.49E-20	1.91E-18	0.538209932	0.64061557	1.1815118	1.5059097
Serping1	-12.489315	-0.7447506	8.54E-36	1.25E-33	0.138269402	0.255884128	0.2824378	0.56577384
AABR07054189.1	-23.054085	-0.78643316	1.34E-117	1.83E-114	0.095153137	0.326795413	0.13469616	0.47273704
Hmox1	-12.28205	-0.881715	1.13E-34	1.62E-32	0.398156408	0.535606518	0.92671895	1.3672286
Acod1	-15.525745	-0.96999824	2.32E-54	7.21E-52	0.01338091	0.101689801	0.025676245	0.20378499
Ftl1	-33.22497	-1.0201273	4.69E-242	3.86E-238	0.876003568	0.950814725	2.5510461	3.369125
Hba-a2-1	-16.49353	-1.0393509	4.08E-61	1.60E-58	0.012191496	0.108026554	0.017225554	0.16153073
Eef1a1	-30.888552	-1.0751363	1.70E-209	5.60E-206	0.640499554	0.843693422	1.3676188	2.1944432
Gpnmb	-18.105474	-1.0831693	2.89E-73	1.76E-70	0.377044306	0.570307785	0.82871264	1.439544
Ccl5	-8.015552	-1.1023151	1.10E-15	3.88E-14	0.540291406	0.646952323	1.0018265	1.2771078
Apoe	-9.301617	-1.1159815	1.38E-20	7.79E-19	0.361581921	0.451116476	0.87762547	1.3069507
AABR07015941.1	-28.555138	-1.1201005	2.43E-179	5.70E-176	0.36901576	0.656910078	0.58158773	1.2740405
Cxcl9	-19.917812	-1.4573033	2.85E-88	2.61E-85	0.092179602	0.27972239	0.1785052	0.60660744
