# Supplementary material for: Immunologic barriers in liver transplantation: a single-cell analysis of the role of mesenchymal stem cells
Source: Front Immunol. 2023 Dec 7;14:1274982. doi: 10.3389/fimmu.2023.1274982 (PMC10748593; doi:10.3389/fimmu.2023.1274982)
Supplement: Supplementary file 1 [file DataSheet_1.zip › Additional File 8.xls]

Gene_ID	Scores	avg_logFC	p_val	p_val_adj	pct.1	pct.2	Allo+IS+MSCs_30	Allo+IS+MSCs_60
Apoe	18.203287	2.7189634	4.86E-74	6.15E-71	0.422852701	0.172131148	1.0995287	0.34217596
S100a8	13.560517	2.4917698	6.87E-42	1.79E-39	0.261562379	0.103825137	0.6893448	0.19737448
Marco	12.085763	2.2055051	1.26E-33	1.99E-31	0.102215313	0.01147541	0.287136	0.028589524
Acod1	24.974733	2.1488075	1.15E-137	9.46E-134	0.368441508	0.043715847	0.8896526	0.09670507
S100a9	8.2563505	2.1178305	1.50E-16	8.02E-15	0.195491644	0.107650273	0.48879826	0.20071939
LOC691143	15.798728	2.0051134	3.17E-56	1.74E-53	0.212203653	0.045901639	0.49699527	0.07594757
Sod2	25.567179	1.5419174	3.54E-144	5.82E-140	0.796735328	0.499453552	2.460453	1.2410778
Cxcl2	14.054823	1.5323468	7.20E-45	2.28E-42	0.19160513	0.046994536	0.43634248	0.09512283
Cd14	20.502867	1.5017618	2.03E-93	4.77E-90	0.41974349	0.139344262	0.96086067	0.27313215
Ass1	16.625757	1.3435972	4.54E-62	3.24E-59	0.293820443	0.090710383	0.6121324	0.16182381
Gpnmb	15.739611	1.3305717	8.09E-56	4.29E-53	0.357947921	0.150273224	0.85303634	0.31531188
Cxcl11	13.088125	1.302581	3.85E-39	8.22E-37	0.13797124	0.023497268	0.32162353	0.049503766
C3	19.745104	1.2970256	8.84E-87	1.62E-83	0.547609794	0.253005464	1.2810762	0.53799284
Prdx5	19.81584	1.2937338	2.17E-87	4.47E-84	0.663816557	0.428961749	1.7966793	0.94696105
Atf3	16.081322	1.2452273	3.45E-58	2.10E-55	0.311309755	0.109289617	0.70364845	0.21830513
Ncf1	19.191378	1.2383763	4.37E-82	7.19E-79	0.465604353	0.198360656	0.95805895	0.35010046
Hspa5	21.491066	1.2169844	1.89E-102	6.21E-99	0.771472989	0.566666667	2.201722	1.3170468
LOC100359515	13.872386	1.174593	9.31E-44	2.78E-41	0.111154295	0.004918033	0.24218601	0.011308309
Il1b	13.535881	1.1497024	9.60E-42	2.47E-39	0.499028372	0.318032787	1.2246236	0.6725632
Gbp2	16.716707	1.0970248	9.90E-63	7.40E-60	0.584143024	0.350819672	1.401396	0.74336904
Fcgr2b	13.95338	1.0908933	3.00E-44	9.14E-42	0.310532452	0.13989071	0.6424989	0.23671049
Vcan	14.706592	1.0900664	5.85E-49	2.19E-46	0.246016323	0.07431694	0.5666148	0.17070442
Fcnb	15.422777	1.0841446	1.15E-53	5.11E-51	0.424795958	0.2	1.3287736	0.61423284
Tgm2	16.512644	1.0434914	2.98E-61	2.04E-58	0.23940925	0.053005464	0.44924337	0.09615664
Cxcl10	11.351313	1.0382913	7.31E-30	1.04E-27	0.193159736	0.072677596	0.44333053	0.15372543
Rnaset2	16.937918	1.031598	2.36E-64	1.94E-61	0.680917217	0.48579235	1.828804	1.1200724
Dusp2	11.687768	0.9728643	1.47E-31	2.14E-29	0.257675865	0.119125683	0.53119624	0.21493617
Cst7	15.731344	0.96721673	9.22E-56	4.74E-53	0.478041197	0.259562842	1.0221891	0.49291188
Hsp90b1	17.889585	0.9210126	1.42E-71	1.56E-68	0.67314419	0.451912568	1.5835556	0.92249423
Gbp5	13.467801	0.91626704	2.42E-41	6.03E-39	0.27322192	0.110382514	0.5426873	0.19779655
Chi3l1	18.277645	0.8917404	1.25E-74	1.71E-71	0.598911776	0.299453552	1.521325	0.7668154
P4hb	17.088966	0.87956876	1.79E-65	1.55E-62	0.542168675	0.301639344	1.0955409	0.54508966
Bcat1	16.028765	0.86562663	8.05E-58	4.73E-55	0.312087058	0.103278689	0.5804909	0.19744751
Ctsb	17.656746	0.8486709	9.03E-70	8.74E-67	0.802565099	0.641530055	2.1780598	1.498545
Mcemp1	14.318807	0.8392556	1.67E-46	5.72E-44	0.241741158	0.075409836	0.45012903	0.1389816
Slc2a6	15.115839	0.83831304	1.27E-51	5.11E-49	0.230081617	0.06010929	0.41314405	0.1076121
Plek	12.358818	0.82065576	4.37E-35	7.72E-33	0.523513408	0.354644809	1.1557196	0.7054977
Lyz2	15.72761	0.80805004	9.78E-56	4.88E-53	0.980956082	0.875409836	4.7308245	3.7840843
Ehd1	15.677793	0.8020376	2.15E-55	1.01E-52	0.404586086	0.179234973	0.78069526	0.34170666
Ubd	11.075788	0.799221	1.64E-28	2.05E-26	0.158569763	0.050273224	0.3189997	0.10661864
Calr	18.57609	0.7876871	5.02E-77	7.50E-74	0.842596191	0.693442623	2.5411236	1.8399119
Fosb	11.288092	0.7852587	1.50E-29	2.06E-27	0.42246405	0.253551913	0.9580774	0.56478256
Lgals3	12.657377	0.7766298	1.02E-36	1.86E-34	0.551107656	0.383060109	1.2771113	0.80017453
Fabp5	13.151084	0.77636266	1.68E-39	3.63E-37	0.178390983	0.046448087	0.31903225	0.07830499
Upp1	14.613279	0.76490444	2.31E-48	8.26E-46	0.280994948	0.096721311	0.5121502	0.18442433
Hmox1	9.503313	0.7479562	2.03E-21	1.64E-19	0.356781967	0.21147541	0.8274728	0.5209656
Nfkbia	16.11315	0.7383337	2.06E-58	1.30E-55	0.875242907	0.761748634	2.746064	2.0903087
Jun	15.399879	0.7314303	1.64E-53	7.10E-51	0.729887291	0.526229508	2.1405904	1.4176314
Il1rn	13.434845	0.71955335	3.78E-41	9.14E-39	0.438787408	0.234972678	0.89716625	0.48113698
Fn1	12.805514	0.71234524	1.53E-37	3.03E-35	0.336572095	0.156284153	0.8555587	0.42431673
Slc2a1	12.12404	0.71142906	7.88E-34	1.27E-31	0.184609405	0.059562842	0.32791904	0.09888579
Ccl4	7.2165833	0.709295	5.33E-13	2.16E-11	0.345511077	0.246994536	0.7447725	0.49891812
Calm1	17.59286	0.6877477	2.79E-69	2.55E-66	0.958802954	0.904371585	3.6808436	3.129235
Pdia6	11.849016	0.68501085	2.18E-32	3.32E-30	0.402254178	0.249180328	0.7587936	0.4149327
AABR07048992.1	15.677618	0.6829162	2.15E-55	1.01E-52	0.29304314	0.095081967	0.46668717	0.15519676
Osm	11.41199	0.67974675	3.64E-30	5.26E-28	0.144578313	0.03989071	0.26481304	0.06823967
Tnip1	13.012799	0.67627364	1.03E-38	2.08E-36	0.323746599	0.152459016	0.567109	0.25482795
Vasp	13.793872	0.6737924	2.77E-43	8.01E-41	0.586863583	0.386885246	1.2422298	0.76433426
Hist1h1e	13.051855	0.67219037	6.20E-39	1.27E-36	0.483870968	0.287978142	1.0271851	0.5886781
Nampt	12.217647	0.6708145	2.50E-34	4.20E-32	0.303925379	0.148087432	0.54073477	0.24617547
LOC100360087	14.781157	0.666773	1.94E-49	7.41E-47	0.268558103	0.087431694	0.42695013	0.1432902
Eno1	12.782637	0.66531163	2.05E-37	4.01E-35	0.584920326	0.427322404	1.3017002	0.8474613
Pdia3	13.700633	0.6632127	1.01E-42	2.85E-40	0.698017878	0.554644809	1.702093	1.2055749
Pla2g7	12.717689	0.6558067	4.72E-37	9.12E-35	0.325301205	0.150819672	0.6056871	0.2884316
Txn1	13.370736	0.64563334	8.96E-41	2.05E-38	0.772250291	0.663934426	2.1773233	1.666482
Ptpn1	13.06885	0.6405558	4.96E-39	1.03E-36	0.469490867	0.275956284	0.90736455	0.5113712
Ldha	11.275015	0.6379408	1.74E-29	2.37E-27	0.631558492	0.503825137	1.4960726	1.0753329
Capg	13.503085	0.6357995	1.50E-41	3.79E-39	0.47337738	0.27704918	0.94764537	0.5275268
Pgk1	11.022794	0.630865	2.97E-28	3.59E-26	0.405363389	0.254098361	0.7512548	0.43449593
RGD1562420	14.0549	0.62642545	7.19E-45	2.28E-42	0.695297318	0.54863388	1.6293874	1.1514792
Gadd45a	9.793955	0.623237	1.20E-22	1.06E-20	0.328021764	0.192349727	0.76968634	0.45129117
Sdc4	8.416719	0.61711276	3.87E-17	2.17E-15	0.151962689	0.068852459	0.31212568	0.14115468
H3f3b	15.353013	0.6081566	3.38E-53	1.43E-50	0.896618733	0.818579235	2.7984247	2.3025036
Manf	11.388473	0.60737413	4.77E-30	6.83E-28	0.397979013	0.243169399	0.72549635	0.40879974
Arl5c	12.188114	0.60477775	3.60E-34	5.97E-32	0.247182277	0.098907104	0.44179446	0.18641947
Irf1	12.659356	0.604709	9.93E-37	1.84E-34	0.494753206	0.300546448	1.0202433	0.6050653
Lilrb4	13.67319	0.5945006	1.47E-42	4.02E-40	0.725612126	0.481967213	1.9061283	1.2845353
Ctsd	10.666107	0.58379316	1.47E-26	1.65E-24	0.393703848	0.240437158	0.8091507	0.48058861
Tspo	10.6418495	0.58359796	1.90E-26	2.11E-24	0.671200933	0.544262295	1.7114909	1.2813896
Tnfrsf14	10.841585	0.58347666	2.19E-27	2.59E-25	0.221531286	0.095628415	0.3843883	0.16875407
Mmp14	13.814593	0.5768473	2.08E-43	6.11E-41	0.140691799	0.019672131	0.21414949	0.028510083
Txnrd1	11.932795	0.5748962	7.98E-33	1.25E-30	0.289545278	0.130054645	0.5149275	0.2515351
Tnfaip2	11.698037	0.57330287	1.30E-31	1.92E-29	0.233968131	0.093989071	0.41467488	0.17974742
Cnn3	9.665534	0.5682419	4.22E-22	3.70E-20	0.150796735	0.057923497	0.2642722	0.09627775
Phyhd1	13.394766	0.56557244	6.49E-41	1.52E-38	0.257287213	0.095628415	0.4081946	0.15376967
Ctsz	13.436928	0.56247413	3.67E-41	9.02E-39	0.743490089	0.613661202	1.9393256	1.4534929
Hspa8	13.266151	0.55740464	3.64E-40	8.09E-38	0.844928099	0.780874317	2.5399816	2.1184504
Anpep	11.080773	0.54736036	1.56E-28	1.95E-26	0.219976681	0.092896175	0.3716713	0.15740839
Marcks	10.227643	0.5395391	1.49E-24	1.44E-22	0.38865138	0.245355191	0.75910556	0.45957908
Fkbp1a	11.156555	0.5331877	6.65E-29	8.61E-27	0.342401866	0.191803279	0.5879271	0.317001
MGC105649	9.387312	0.53196913	6.16E-21	4.82E-19	0.591138749	0.466120219	1.4060504	1.0377445
Hk3	11.828142	0.529105	2.79E-32	4.18E-30	0.238631947	0.096174863	0.40689266	0.17633453
Ctsl	8.892337	0.52505744	5.98E-19	4.03E-17	0.24212981	0.133879781	0.4033993	0.21722275
App	11.230316	0.5208258	2.89E-29	3.84E-27	0.227361057	0.096721311	0.36274022	0.15416194
Rab20	12.428745	0.5194598	1.82E-35	3.26E-33	0.218422075	0.076502732	0.34379107	0.12912975
Cybb	13.027901	0.51779306	8.49E-39	1.72E-36	0.74076953	0.563387978	1.8523979	1.3362706
Rgcc	9.311477	0.5167829	1.26E-20	9.69E-19	0.103381267	0.029508197	0.18924268	0.053002052
AABR07008505.1	12.698669	0.5156754	6.01E-37	1.15E-34	0.150408084	0.033333333	0.22084723	0.046190247
Icam1	9.89139	0.5139811	4.54E-23	4.12E-21	0.333074232	0.19726776	0.6040227	0.35209638
AY172581.15	11.129789	0.51214737	8.98E-29	1.15E-26	0.157015157	0.049726776	0.24972281	0.07675587
Klf6	8.106426	0.51003903	5.21E-16	2.65E-14	0.41702293	0.305464481	0.8238079	0.56629956
Pgam1	10.201756	0.5075733	1.95E-24	1.87E-22	0.429459775	0.286338798	0.8008741	0.5042607
Creld2	11.034865	0.5063751	2.59E-28	3.18E-26	0.221919938	0.096174863	0.3612481	0.1515815
Atp6ap2	11.807796	0.5010114	3.56E-32	5.27E-30	0.434900894	0.257377049	0.7831519	0.46148682
Pak1ip1	9.94164	0.4961336	2.74E-23	2.51E-21	0.145744267	0.052459016	0.22860666	0.076299675
Ralgds	11.232193	0.4932983	2.83E-29	3.79E-27	0.133307423	0.033879781	0.20232578	0.050613474
Ccl3	13.074579	0.4920048	4.60E-39	9.70E-37	0.577924602	0.361748634	1.4980109	0.9432222
Cox6b1-1	10.661676	0.4886291	1.54E-26	1.72E-24	0.555771473	0.418032787	1.1234512	0.7796558
AABR07044711.1	13.658197	0.4885675	1.80E-42	4.86E-40	0.195880295	0.050273224	0.28624225	0.084539145
N4bp1	9.871977	0.4875402	5.51E-23	4.98E-21	0.188107268	0.082513661	0.30689326	0.13055357
Fos	12.111076	0.48640293	9.23E-34	1.47E-31	0.705790906	0.543169399	2.1894827	1.5805902
Msr1	11.896421	0.4858556	1.24E-32	1.90E-30	0.163233579	0.046448087	0.25434285	0.076369315
Fth1	7.7588224	0.4855115	8.57E-15	4.06E-13	0.979012825	0.942622951	4.029622	3.6918085
Ccrl2	9.212357	0.48524737	3.19E-20	2.37E-18	0.235911387	0.12295082	0.4389629	0.23685074
Ccl2	6.7897587	0.48519382	1.12E-11	4.01E-10	0.135639332	0.070491803	0.30865246	0.16520046
Hist1h1c	8.839654	0.48042032	9.60E-19	6.34E-17	0.400310921	0.267213115	0.79653746	0.5317528
Id1	9.14485	0.4776161	5.97E-20	4.35E-18	0.364554994	0.231693989	0.83698285	0.5365746
Prdx1	8.546841	0.47385302	1.27E-17	7.57E-16	0.596968519	0.5	1.4024026	1.0834432
Trem1	10.732007	0.47192076	7.20E-27	8.22E-25	0.213369607	0.089071038	0.35463333	0.15990977
Pkm	10.464182	0.4659867	1.26E-25	1.30E-23	0.449280995	0.295628415	0.8747586	0.557319
Card19	10.262896	0.46576712	1.04E-24	1.01E-22	0.321414691	0.181420765	0.5630867	0.31760672
Aldoa	13.412334	0.45812955	5.12E-41	1.22E-38	0.881072678	0.792896175	2.6342337	2.1834574
Ccr1	10.145748	0.45523193	3.46E-24	3.29E-22	0.12397979	0.036612022	0.19716357	0.05535379
Ppp1r15a	9.509892	0.45244122	1.91E-21	1.55E-19	0.4084726	0.263934426	0.8785683	0.57336736
Cd69	8.271904	0.44584715	1.32E-16	7.09E-15	0.121647882	0.049180328	0.20134431	0.07569196
Trem3	11.090818	0.44500628	1.39E-28	1.76E-26	0.244073066	0.104918033	0.43497735	0.2131249
Psme2	10.563055	0.44235748	4.42E-26	4.72E-24	0.702681695	0.571584699	1.7047442	1.3131675
Hebp1	10.509863	0.44207343	7.78E-26	8.15E-24	0.287990672	0.149180328	0.49297145	0.26400054
RT1-A1	13.683472	0.43944246	1.27E-42	3.55E-40	0.972017101	0.931147541	3.4480958	3.0540776
Anxa2	8.928005	0.438963	4.34E-19	2.95E-17	0.64516129	0.534972678	1.6439841	1.2877837
Grina	10.314736	0.4385395	6.04E-25	5.95E-23	0.416245628	0.266666667	0.7211857	0.4505232
AY172581.24	14.148909	0.43739277	1.90E-45	6.37E-43	0.99727944	0.995628415	4.4901557	4.1663823
Ncf4	10.446283	0.43523023	1.52E-25	1.55E-23	0.516517684	0.354644809	0.9897038	0.66755134
Anxa1	5.2690234	0.43479666	1.37E-07	2.76E-06	0.300816168	0.232786885	0.6396496	0.47232455
Junb	13.370667	0.43257952	8.97E-41	2.05E-38	0.832102604	0.679234973	2.491135	1.9000417
AY172581.12	11.339506	0.4286008	8.36E-30	1.18E-27	0.109599689	0.019672131	0.16117686	0.029341394
Ubc	10.72938	0.42725077	7.41E-27	8.40E-25	0.751263117	0.594535519	1.7854401	1.3553463
Cd274	9.949486	0.42615208	2.53E-23	2.33E-21	0.144578313	0.049726776	0.2423353	0.092335634
Pdia4	9.267617	0.4257467	1.90E-20	1.43E-18	0.183832103	0.08579235	0.2809614	0.124341615
Litaf	9.111245	0.42295873	8.14E-20	5.90E-18	0.332685581	0.205464481	0.5780838	0.35689077
Gda	12.339601	0.42244208	5.54E-35	9.70E-33	0.327633113	0.151912568	0.56730074	0.2953402
Hif1a	7.587216	0.4212534	3.27E-14	1.47E-12	0.301593471	0.202185792	0.5251038	0.3376939
LOC103694877	7.248701	0.41914174	4.21E-13	1.73E-11	0.365332297	0.268852459	0.6802297	0.47189105
Atp6v1b2	9.624332	0.41704825	6.31E-22	5.35E-20	0.339292654	0.207650273	0.5909889	0.35416585
LOC100910200	9.63997	0.41534543	5.42E-22	4.67E-20	0.317916829	0.184699454	0.59549195	0.35402712
Nfkbiz	9.65451	0.41457388	4.70E-22	4.07E-20	0.303148076	0.169398907	0.57877123	0.34200057
Dynlrb1	8.438743	0.41130328	3.21E-17	1.84E-15	0.430237077	0.310382514	0.779773	0.5386935
Atp6v0c	10.613478	0.41097832	2.58E-26	2.83E-24	0.733773805	0.621857923	1.7777783	1.4040085
Slc11a1	10.825197	0.40845	2.62E-27	3.07E-25	0.508356005	0.321857923	1.060571	0.70166796
Tpd52	8.358601	0.40726158	6.35E-17	3.50E-15	0.260007773	0.156284153	0.42645702	0.24764681
Cxcl16	9.353394	0.40449616	8.49E-21	6.58E-19	0.536338904	0.392349727	1.2001829	0.8582571
Sec11c	9.506647	0.40034604	1.97E-21	1.60E-19	0.198600855	0.093989071	0.30347946	0.14139447
Snx10	9.638257	0.40020669	5.51E-22	4.72E-20	0.133307423	0.045901639	0.1976351	0.06750228
LOC108351137	8.414171	0.39967892	3.96E-17	2.21E-15	0.692188107	0.616393443	1.7144343	1.4156897
Ppib	8.75986	0.39848682	1.95E-18	1.24E-16	0.494753206	0.367759563	0.93941814	0.6720802
Comt	8.4329195	0.39729097	3.37E-17	1.93E-15	0.381267003	0.266120219	0.68723136	0.45682183
Fcrla	4.279717	0.39453122	1.87E-05	0.000247193	0.12125923	0.083060109	0.2225838	0.13212088
Socs1	7.7138424	0.39324	1.22E-14	5.72E-13	0.128254955	0.057923497	0.21116275	0.09331288
Ak2	9.968295	0.39144728	2.10E-23	1.95E-21	0.212203653	0.099453552	0.3155727	0.14656842
Ninj1	9.002623	0.39082286	2.20E-19	1.54E-17	0.50991061	0.368852459	1.0635207	0.760145
Gmfg	11.06359	0.38934433	1.88E-28	2.33E-26	0.819277108	0.695081967	2.1925995	1.7621171
Irak3	10.139713	0.38855976	3.68E-24	3.48E-22	0.146910222	0.04863388	0.2465376	0.10056608
Gbp7	7.680146	0.38664657	1.59E-14	7.38E-13	0.256509911	0.161202186	0.4344514	0.2651715
Emp3	8.88658	0.38631216	6.30E-19	4.23E-17	0.570540225	0.430601093	1.2202098	0.9059348
Ero1a	8.346994	0.38586888	7.00E-17	3.83E-15	0.165176836	0.080327869	0.2583057	0.12013373
Hyou1	9.543908	0.3841328	1.38E-21	1.14E-19	0.1830548	0.081967213	0.27978975	0.12304365
Isg15	5.6463127	0.38273117	1.64E-08	3.83E-07	0.210260396	0.141530055	0.4017891	0.2772052
Tes	8.481397	0.38055715	2.23E-17	1.30E-15	0.280606296	0.168306011	0.47622034	0.2903354
Higd1a	8.039819	0.3804107	9.00E-16	4.50E-14	0.30703459	0.200546448	0.5308639	0.3373427
Tlr2	8.743504	0.37863845	2.26E-18	1.43E-16	0.265448892	0.151912568	0.45099816	0.26653093
Vim	9.273333	0.37800753	1.80E-20	1.36E-18	0.734939759	0.629508197	2.0917594	1.6838584
Il2rg	8.429066	0.37521163	3.48E-17	1.98E-15	0.427905169	0.30273224	0.83359706	0.5826496
Hk2	7.209294	0.37519848	5.62E-13	2.26E-11	0.26467159	0.171038251	0.4244893	0.2720175
Lamp1	9.102103	0.37439725	8.86E-20	6.39E-18	0.575204042	0.440983607	1.1977192	0.886456
Pstpip2	8.815935	0.37284026	1.19E-18	7.75E-17	0.196268947	0.096174863	0.33159223	0.17458335
Cndp2	9.562873	0.3722859	1.15E-21	9.61E-20	0.360279829	0.222404372	0.6214196	0.3883783
Cotl1	8.5141325	0.37225124	1.68E-17	9.86E-16	0.552273611	0.419672131	1.1098604	0.827387
Fbxl5	8.449538	0.37154534	2.92E-17	1.69E-15	0.323746599	0.204371585	0.5976765	0.3856282
Arl6ip5	7.027101	0.3658599	2.11E-12	8.03E-11	0.403031481	0.303825137	0.7388703	0.5365137
Tfec	10.439177	0.36562026	1.64E-25	1.66E-23	0.144966965	0.046448087	0.21469818	0.07539173
Ptafr	7.115319	0.36377662	1.12E-12	4.30E-11	0.193548387	0.113661202	0.30527046	0.17662132
Slc16a3	8.852515	0.36274013	8.56E-19	5.70E-17	0.182666148	0.084153005	0.3229641	0.16919881
Ier3	8.174948	0.36168075	2.96E-16	1.54E-14	0.243295764	0.140983607	0.44341964	0.2651845
Pygl	9.063338	0.3607421	1.27E-19	9.05E-18	0.299650214	0.17431694	0.50630116	0.30918458
Dnajc3	8.583886	0.36065686	9.17E-18	5.61E-16	0.268558103	0.157377049	0.4219146	0.25122997
Lasp1	8.1907	0.35974663	2.60E-16	1.37E-14	0.251846094	0.146994536	0.40387782	0.24389575
Bcl3	7.1899066	0.35943824	6.48E-13	2.58E-11	0.163233579	0.087978142	0.25696245	0.13973464
LOC100359922	9.003409	0.35732377	2.19E-19	1.53E-17	0.820054411	0.739344262	2.3014798	1.9739901
Mpc1	8.19766	0.35621378	2.45E-16	1.30E-14	0.292265838	0.183060109	0.46665508	0.29210547
Cd302	8.1643715	0.3557175	3.23E-16	1.67E-14	0.466381656	0.343715847	0.91101307	0.65855014
Clec4d	7.9290686	0.35555276	2.21E-15	1.08E-13	0.114263506	0.045901639	0.19929838	0.08393057
Sema4a	8.058511	0.35402912	7.72E-16	3.88E-14	0.299261562	0.191803279	0.49838305	0.31730768
Nrp2	8.940864	0.35206345	3.86E-19	2.64E-17	0.130198212	0.04863388	0.19421741	0.07686082
Sdf2l1	9.174915	0.34694105	4.52E-20	3.35E-18	0.289156627	0.166120219	0.46165323	0.2746025
Gpi	7.796255	0.34563205	6.38E-15	3.05E-13	0.466770307	0.354644809	0.87624323	0.64273095
Skil	6.177088	0.3454852	6.53E-10	1.85E-08	0.146910222	0.085245902	0.2317096	0.13099621
Tmpo	7.3941875	0.34243438	1.42E-13	6.09E-12	0.237854644	0.146994536	0.3843844	0.23666717
Hist1h1b	6.524356	0.3411157	6.83E-11	2.23E-09	0.14652157	0.080874317	0.28146586	0.16260046
Slamf8	9.148152	0.3401904	5.79E-20	4.25E-18	0.204819277	0.101092896	0.3062335	0.15379854
Pfkl	9.038466	0.33732173	1.59E-19	1.12E-17	0.225029149	0.116939891	0.36004797	0.19556133
Stat1	7.3395205	0.3370883	2.14E-13	9.02E-12	0.487757482	0.371584699	0.94492966	0.7141875
Acp2	8.236496	0.33677465	1.77E-16	9.44E-15	0.258453168	0.153005464	0.42635968	0.25812924
Plk3	9.660238	0.3360668	4.45E-22	3.87E-20	0.115040808	0.033879781	0.1721674	0.05503415
Rpl32-1	7.651275	0.3360471	1.99E-14	9.17E-13	0.490866693	0.377595628	0.8973709	0.6712771
Ifngr2	8.438553	0.33509755	3.21E-17	1.84E-15	0.367275554	0.243169399	0.61842674	0.4145379
Sdcbp	8.523345	0.33475724	1.55E-17	9.20E-16	0.481539059	0.353005464	0.89988345	0.64770514
Dnajb11	8.731377	0.3343031	2.52E-18	1.59E-16	0.210649048	0.110382514	0.3227412	0.17080905
Cstb	6.529489	0.33068386	6.60E-11	2.16E-09	0.609016712	0.536612022	1.4223118	1.1873268
AC134224.1	7.3205886	0.3299195	2.47E-13	1.03E-11	0.628837932	0.493989071	1.3846503	1.1067197
Serping1	3.6401472	0.32851675	0.000272482	0.002659491	0.1127089	0.079234973	0.24342	0.17453872
Igsf6	9.555967	0.3275861	1.22E-21	1.02E-19	0.494364555	0.32295082	0.98060393	0.68357515
Ggct	8.785842	0.32629842	1.55E-18	1.00E-16	0.151574038	0.064480874	0.23529345	0.10790742
Rpn1	7.5976686	0.32620388	3.02E-14	1.37E-12	0.339681306	0.233879781	0.5623746	0.3822274
Lamp2	8.845407	0.3260498	9.12E-19	6.05E-17	0.376603187	0.242622951	0.6667504	0.44370577
Rhoq	7.1975074	0.32583332	6.13E-13	2.44E-11	0.143023708	0.072131148	0.25095478	0.13311104
LOC100910270	6.223321	0.32518342	4.87E-10	1.41E-08	0.757092888	0.648087432	2.3805614	2.0484815
Gng2	7.125453	0.32250938	1.04E-12	4.01E-11	0.334628838	0.239344262	0.5464929	0.37679794
Tmed10	7.863876	0.32192492	3.72E-15	1.80E-13	0.409638554	0.298360656	0.7375217	0.52219266
Ifit2	6.6422615	0.32037017	3.09E-11	1.05E-09	0.184998057	0.108196721	0.377909	0.24346471
Mafb	8.560551	0.3197704	1.12E-17	6.74E-16	0.303148076	0.180874317	0.57904917	0.37238732
Cd59	8.159663	0.3187424	3.36E-16	1.73E-14	0.500971628	0.361748634	1.0723599	0.79271287
Pik3ap1	7.915314	0.31728566	2.47E-15	1.20E-13	0.222308589	0.126229508	0.3804583	0.22634217
Rapgef2	7.6071286	0.3167387	2.80E-14	1.28E-12	0.113486203	0.048087432	0.17963244	0.07683528
Pla2g2d	5.376776	0.3165106	7.58E-08	1.60E-06	0.238243296	0.169945355	0.4907389	0.35315147
Atp6v1g1	8.006691	0.3162847	1.18E-15	5.87E-14	0.732219199	0.65136612	1.77314	1.4950141
Nucb2	8.072381	0.3162281	6.89E-16	3.48E-14	0.159347066	0.078142077	0.2317809	0.111262344
Sat1	9.511918	0.31467322	1.87E-21	1.53E-19	0.789350952	0.665027322	2.0746937	1.6806984
Rhbdf2	8.830595	0.31388316	1.04E-18	6.85E-17	0.167508745	0.074863388	0.27517265	0.13648257
LOC24906	4.7070713	0.31216413	2.51E-06	4.01E-05	0.390594637	0.323497268	0.92477155	0.75023574
Cd53	7.4514446	0.31163758	9.23E-14	4.01E-12	0.705790906	0.597814208	1.6326815	1.3465389
Sell	6.0740156	0.3114953	1.25E-09	3.43E-08	0.13525068	0.077595628	0.23303154	0.12825474
Tnfsf13	7.7963147	0.31135917	6.37E-15	3.05E-13	0.427127866	0.298907104	0.8121074	0.58784187
Myl6	9.816978	0.3110695	9.52E-23	8.50E-21	0.848425962	0.769398907	2.3615205	2.039961
Ap2s1	8.372662	0.31098717	5.63E-17	3.14E-15	0.432568986	0.306010929	0.77582735	0.5471707
Sulf2	6.9178424	0.31083205	4.59E-12	1.68E-10	0.153905946	0.083060109	0.23163044	0.12788688
Lmna	8.154043	0.31057495	3.52E-16	1.81E-14	0.136416634	0.059562842	0.21584325	0.098973714
Lcp1	7.692813	0.3103195	1.44E-14	6.71E-13	0.705790906	0.586885246	1.6510468	1.351034
B2m	10.505991	0.309627	8.11E-26	8.44E-24	0.978235523	0.949180328	3.67818	3.3880415
Tap1	7.2088413	0.30767053	5.64E-13	2.26E-11	0.384376215	0.279781421	0.69084156	0.49795747
Canx	7.2569013	0.30508843	3.96E-13	1.63E-11	0.568208317	0.463934426	1.1454626	0.90650225
Dram1	8.817466	0.30490506	1.17E-18	7.67E-17	0.251846094	0.13442623	0.44598508	0.27202618
P4ha1	7.795265	0.3041983	6.43E-15	3.06E-13	0.221531286	0.126775956	0.33840966	0.20254096
Cklf	7.14695	0.3036224	8.87E-13	3.45E-11	0.441896619	0.330054645	0.8748845	0.65517074
Ndufaf7	7.2899094	0.30218533	3.10E-13	1.29E-11	0.140303148	0.069945355	0.22439341	0.11375242
Hdlbp	7.6647353	0.30149588	1.79E-14	8.28E-13	0.297706957	0.193989071	0.49432966	0.32589862
Slc35b1	8.483369	0.30118203	2.19E-17	1.28E-15	0.195880295	0.103278689	0.29045364	0.14824343
Nme2	7.3858714	0.30092022	1.51E-13	6.45E-12	0.53517295	0.421857923	1.0559468	0.81709015
Sec61b	6.8576307	0.30091834	7.00E-12	2.54E-10	0.48736883	0.390163934	0.979868	0.7609597
Mt-co2	10.462356	0.30033496	1.29E-25	1.31E-23	0.993781578	0.991803279	4.742177	4.5151215
Lbp	6.471394	0.30029947	9.71E-11	3.07E-09	0.125923047	0.06557377	0.22709447	0.12367966
Mvp	8.18179	0.29996142	2.80E-16	1.47E-14	0.547609794	0.408743169	1.0259458	0.7755651
Tbc1d2b	6.099605	0.29986632	1.06E-09	2.96E-08	0.15779246	0.094535519	0.27039397	0.16251083
Gyg1	7.499464	0.29910463	6.41E-14	2.83E-12	0.180722892	0.098360656	0.2800236	0.1575045
Tifa	6.1301355	0.29789802	8.78E-10	2.47E-08	0.280606296	0.198907104	0.47693524	0.3369405
Tmed2	8.608825	0.29673195	7.38E-18	4.56E-16	0.350952196	0.231147541	0.5810511	0.3810074
Ahnak	6.6369734	0.29485777	3.20E-11	1.09E-09	0.301593471	0.206557377	0.5778266	0.4113982
Ripk3	6.728634	0.2947152	1.71E-11	5.94E-10	0.190439176	0.11420765	0.30267385	0.18530743
Nfkb2	6.7760015	0.29441622	1.24E-11	4.37E-10	0.23668869	0.152459016	0.397147	0.2586018
S100a6	7.535863	0.29377675	4.85E-14	2.16E-12	0.579090556	0.453005464	1.5674608	1.2298385
AABR07002674.1	7.7955203	0.2919479	6.41E-15	3.06E-13	0.151962689	0.073224044	0.2309986	0.11941439
Itga5	7.637589	0.29065773	2.21E-14	1.02E-12	0.110376992	0.045355191	0.17062971	0.07403631
Szrd1	7.163223	0.29018334	7.88E-13	3.09E-11	0.27050136	0.173224044	0.42722023	0.28790385
Ugt1a7c	7.125263	0.28995466	1.04E-12	4.01E-11	0.232413525	0.144808743	0.35326302	0.22200665
Fkbp2	8.292184	0.28952196	1.11E-16	6.00E-15	0.340458609	0.219672131	0.5574108	0.3716098
Rab11a	7.1593366	0.28852972	8.11E-13	3.17E-11	0.35211815	0.249726776	0.5852794	0.41400012
Sowahc	6.3587847	0.287788	2.03E-10	6.19E-09	0.197823552	0.124043716	0.33867502	0.2176234
Nfe2l2	7.7518215	0.28753346	9.06E-15	4.28E-13	0.402642829	0.282513661	0.7458233	0.5335637
Selenof	7.4652424	0.28751996	8.31E-14	3.62E-12	0.452390206	0.340983607	0.84015155	0.6250481
Xbp1	7.203281	0.2873837	5.88E-13	2.35E-11	0.129809561	0.063387978	0.19021145	0.09035314
Cd40	6.3029447	0.2852236	2.92E-10	8.69E-09	0.200155461	0.126229508	0.337466	0.21889906
Rnf144b	5.679346	0.2845271	1.35E-08	3.22E-07	0.142246405	0.085245902	0.2406836	0.14791511
AC136661.1	8.427758	0.2843133	3.52E-17	2.00E-15	0.16906335	0.081967213	0.22278154	0.1064881
Cd63	6.5846105	0.28308335	4.56E-11	1.52E-09	0.285270113	0.195081967	0.60117584	0.42312515
Adam17	7.8867493	0.28303778	3.10E-15	1.51E-13	0.187329965	0.098907104	0.2976408	0.16855294
Cd44	8.357425	0.28099436	6.41E-17	3.53E-15	0.414691022	0.281420765	0.781381	0.5504694
Zeb2	7.7353506	0.279964	1.03E-14	4.86E-13	0.307811893	0.196174863	0.54584575	0.37096247
Tpm4	6.1773553	0.27851915	6.52E-10	1.85E-08	0.279051691	0.199453552	0.462826	0.32428616
Trib1	7.0218067	0.27799365	2.19E-12	8.28E-11	0.135639332	0.068306011	0.21281423	0.11229187
S100a10	7.7152905	0.27792385	1.21E-14	5.67E-13	0.748931209	0.634972678	2.1033435	1.7554625
Cmtm6	6.48724	0.27737	8.74E-11	2.80E-09	0.19432569	0.120765027	0.3060995	0.19018683
Psmc1	6.5306754	0.27636042	6.55E-11	2.15E-09	0.298095608	0.210382514	0.4769361	0.3342194
Taldo1	7.1119537	0.275925	1.14E-12	4.40E-11	0.600855033	0.503278689	1.3064193	1.0557091
Alas1	7.012898	0.27546403	2.33E-12	8.81E-11	0.179168286	0.101639344	0.2890972	0.1722063
Hip1	6.7888846	0.27439028	1.13E-11	4.02E-10	0.258841819	0.167213115	0.43447742	0.29780486
Man2a1	6.514884	0.27394202	7.27E-11	2.36E-09	0.238243296	0.156830601	0.37835816	0.25127512
Lman2	6.9640675	0.27362004	3.31E-12	1.22E-10	0.383598912	0.283606557	0.6518252	0.475848
Cib1	7.4252224	0.27310404	1.13E-13	4.86E-12	0.401088224	0.289071038	0.6954798	0.5045873
Atg3	6.959826	0.272641	3.41E-12	1.26E-10	0.367664205	0.263934426	0.63623637	0.4630002
Mt-co1	9.952898	0.27136335	2.45E-23	2.26E-21	0.996890789	0.99726776	5.134898	4.9281116
G6pd	8.226674	0.27098393	1.92E-16	1.02E-14	0.386319471	0.253551913	0.7101855	0.49929065
Sgk1	6.198781	0.27007663	5.69E-10	1.63E-08	0.12397979	0.066666667	0.2058961	0.11382999
Prg4	5.578976	0.26989636	2.42E-08	5.50E-07	0.108822386	0.059562842	0.21779679	0.12783241
Igsf8	8.425766	0.2685349	3.58E-17	2.03E-15	0.166731442	0.078142077	0.24753623	0.12722278
P2ry2	9.287973	0.26796463	1.57E-20	1.20E-18	0.147298873	0.057377049	0.20912717	0.08868186
Me2	7.0818605	0.2678616	1.42E-12	5.45E-11	0.25068014	0.161748634	0.38597015	0.24986811
Rhob	8.464591	0.26783788	2.57E-17	1.49E-15	0.481150408	0.340983607	0.99250656	0.72182727
Ostc	6.4802966	0.26720607	9.15E-11	2.91E-09	0.224251846	0.146448087	0.34512988	0.22405414
Layn	6.5306354	0.2667991	6.55E-11	2.15E-09	0.134084726	0.071038251	0.22940858	0.12961909
Cmklr1	9.442914	0.26642355	3.63E-21	2.87E-19	0.164010882	0.065027322	0.24598557	0.12052008
Prdx6	5.6219077	0.26633146	1.89E-08	4.34E-07	0.240575204	0.172677596	0.38142905	0.26375934
Tubb6	8.417415	0.26500854	3.85E-17	2.17E-15	0.118538671	0.045355191	0.16748327	0.06586859
Nr4a1	6.599118	0.26495126	4.14E-11	1.39E-09	0.498251069	0.383606557	1.1779811	0.9250372
Hsbp1	6.937855	0.2642665	3.98E-12	1.46E-10	0.391371939	0.290710383	0.66576093	0.48947424
Atp1b3	6.2514386	0.26423773	4.07E-10	1.19E-08	0.528565876	0.431147541	1.0417944	0.8390985
Cxcl9	3.271209	0.26364553	0.001070887	0.008637474	0.237077342	0.193989071	0.66189533	0.5487247
Atp5mc3	6.479824	0.26327258	9.18E-11	2.92E-09	0.331519627	0.243715847	0.5483846	0.3954709
AABR07035722.1	7.600731	0.26309642	2.94E-14	1.34E-12	0.2254178	0.129508197	0.36424413	0.22956544
Nadk	7.4402337	0.26291546	1.01E-13	4.35E-12	0.457831325	0.323497268	0.87213993	0.65672296
Mitf	7.6254683	0.26287568	2.43E-14	1.11E-12	0.127089001	0.056830601	0.18471238	0.08844815
Nfil3	8.340551	0.26264876	7.39E-17	4.03E-15	0.172172561	0.080874317	0.283631	0.15604721
Dstn	5.8835554	0.26188433	4.02E-09	1.03E-07	0.517294986	0.421311475	0.9829919	0.7977439
Mrpl54	6.9140596	0.26088068	4.71E-12	1.72E-10	0.352506801	0.253551913	0.603687	0.43513146
Pea15	6.068938	0.25949684	1.29E-09	3.53E-08	0.169840653	0.105464481	0.2506564	0.15209131
Mfsd1	7.2417183	0.25869521	4.43E-13	1.82E-11	0.179556937	0.1	0.26710415	0.15581007
Sephs2	4.184855	0.25869393	2.85E-05	0.000361822	0.173727167	0.127868852	0.28754953	0.2065168
Cycs	6.7669163	0.25737074	1.32E-11	4.60E-10	0.341624563	0.245355191	0.57280487	0.41266847
Adprm	7.5090284	0.25501427	5.96E-14	2.64E-12	0.129420909	0.059562842	0.19359477	0.09518296
Rab1a	7.1815696	0.25484523	6.89E-13	2.73E-11	0.255343956	0.164480874	0.39058936	0.25345904
Tnfrsf1b	8.585292	0.2543637	9.06E-18	5.56E-16	0.31830548	0.192349727	0.58598524	0.38497585
Vat1	6.0209374	0.25403798	1.73E-09	4.68E-08	0.181500194	0.114754098	0.29151684	0.18563266
Lst1	8.52737	0.25378764	1.50E-17	8.92E-16	0.648270501	0.486338798	1.554189	1.1933957
RT1-CE10	6.591853	0.25137025	4.34E-11	1.45E-09	0.936261174	0.906557377	3.2283704	3.0069983
Clk1	5.5501785	0.25058505	2.85E-08	6.43E-07	0.283715507	0.207650273	0.5121389	0.3808958
Ing2	-2.472494	-0.25087145	0.013417402	0.069043366	0.176447726	0.202185792	0.32533136	0.3992133
Tubb5	-3.3448367	-0.2515834	0.00082331	0.006915302	0.23085892	0.267213115	0.36585173	0.45907995
Foxn3	-3.4832535	-0.25485852	0.000495359	0.004498441	0.097940148	0.130054645	0.17244582	0.24585189
Rpl31	-6.233422	-0.25507724	4.56E-10	1.33E-08	0.822386319	0.806010929	2.2655025	2.377176
Was	-2.2915604	-0.25596622	0.02193102	0.101313919	0.34939759	0.364480874	0.59903455	0.6865549
Rnf166	-4.394739	-0.25679854	1.11E-05	0.000152505	0.086669258	0.126229508	0.124381766	0.1975636
Laptm5	-5.6835794	-0.25689158	1.32E-08	3.15E-07	0.750874466	0.758469945	1.7437518	1.902802
Limd2	-3.703066	-0.25702932	0.000213009	0.002147856	0.509521959	0.528961749	0.997405	1.1278737
RGD1309621	-2.6443486	-0.25748274	0.008184829	0.046464517	0.176447726	0.204918033	0.3225184	0.3974848
Mrpl32	-2.0964768	-0.25768128	0.036039916	0.148661262	0.132141469	0.150819672	0.19079305	0.24715744
Ptms	-3.254771	-0.25882298	0.001134838	0.009042419	0.448115041	0.469945355	0.9066607	1.0338523
Alox5ap	-3.8681943	-0.25981507	0.000109644	0.001206968	0.358336572	0.396721311	0.69082	0.82395744
Rpl10	-6.7862744	-0.2665114	1.15E-11	4.09E-10	0.851535173	0.840437158	2.6285849	2.7635655
Ptpn22	-5.649787	-0.26785538	1.61E-08	3.77E-07	0.066070735	0.114754098	0.10087204	0.17732617
Pdcd4	-3.6151626	-0.2684738	0.000300159	0.002900363	0.290711232	0.332786885	0.52430254	0.63894445
Il6r	-4.1226087	-0.26862672	3.75E-05	0.00046252	0.111931597	0.153005464	0.19353151	0.27783182
Fam46a	-3.7058568	-0.2698098	0.000210677	0.002131336	0.109599689	0.144808743	0.18247661	0.2628111
Lpar6	-2.8271418	-0.27088308	0.004696555	0.029822217	0.269724058	0.300546448	0.48784408	0.5839472
Lima1	-3.0654414	-0.27205482	0.002173489	0.015732926	0.080450836	0.106010929	0.121824235	0.18202896
Rps14	-7.025555	-0.27267328	2.13E-12	8.08E-11	0.822774971	0.818579235	2.3204799	2.4712777
Plbd1	-3.6917708	-0.27415726	0.000222698	0.002230725	0.279051691	0.319125683	0.47244018	0.5845674
Rpl36al	-3.6137772	-0.27420568	0.000301768	0.0029142	0.621453556	0.60273224	1.3994762	1.4994242
Bzw2	-3.8524468	-0.27430037	0.000116943	0.001276211	0.092499028	0.126775956	0.12820314	0.19963184
Frg1	-3.0289	-0.27632728	0.002454461	0.017472104	0.14924213	0.178142077	0.22151332	0.30005732
Cd86	-4.0440636	-0.27738225	5.25E-05	0.000626052	0.068402643	0.101092896	0.092976436	0.15549645
Gstm1	-4.9891253	-0.2784958	6.07E-07	1.09E-05	0.089778469	0.136612022	0.13669278	0.21905065
Hmgb2l1	-2.9484246	-0.2789616	0.003193982	0.021877644	0.242518461	0.27431694	0.41964808	0.5126136
Dtnb	-3.2712524	-0.27941433	0.001070723	0.008637474	0.078118927	0.104918033	0.11833419	0.1833936
Icam2	-3.5077744	-0.28021708	0.000451872	0.004147036	0.301204819	0.33715847	0.538491	0.65753704
Impdh2	-4.001307	-0.28119922	6.30E-05	0.00073724	0.162456277	0.204918033	0.23971808	0.33201182
Umps	-2.836305	-0.2812229	0.004563885	0.029159929	0.102992616	0.127868852	0.14180511	0.20285064
Ramp1	-4.0840974	-0.2823405	4.42E-05	0.000537452	0.175670424	0.221857923	0.34808788	0.46302825
Serpinb1a	3.3786983	-0.28268346	0.000728299	0.006290759	0.427905169	0.36557377	0.8825871	0.79175776
Glo1	-3.8131528	-0.28268462	0.000137205	0.001475787	0.161290323	0.2	0.2260378	0.31450772
Rpl29	-4.7147274	-0.28358132	2.42E-06	3.89E-05	0.650991061	0.648087432	1.4752707	1.5992218
Gpsm3	-4.092465	-0.2840397	4.27E-05	0.000519567	0.28721337	0.332240437	0.4864516	0.6133985
Gamt	-3.0517673	-0.2848585	0.002274983	0.016381071	0.115040808	0.143169399	0.16937989	0.23997033
Rbm3	-3.92083	-0.28597143	8.82E-05	0.000994701	0.501748931	0.524043716	0.97671694	1.1154267
Rpl11	-7.3236036	-0.28601933	2.41E-13	1.01E-11	0.778080062	0.780874317	2.0527256	2.2246163
Il16	-5.1598706	-0.28607675	2.47E-07	4.78E-06	0.094830937	0.144808743	0.15700312	0.24700744
Sqstm1	-3.429655	-0.28634506	0.000604349	0.005349369	0.267780801	0.304918033	0.4343225	0.5390896
Prr13	-3.8767025	-0.2886512	0.000105882	0.001168678	0.624951419	0.637704918	1.3648419	1.4984181
LOC108349548	-2.221211	-0.29011044	0.026336679	0.115841942	0.346288379	0.356284153	0.5688209	0.655192
Evl	-3.8670444	-0.29050785	0.000110162	0.00121105	0.181111543	0.22568306	0.30661678	0.40272167
Rps15	-7.588651	-0.29258534	3.23E-14	1.46E-12	0.796735328	0.784699454	2.0661597	2.2178245
Ftsj1	-7.1607976	-0.29263857	8.02E-13	3.14E-11	0.051301982	0.108196721	0.067532785	0.15567869
Hmgn3	-5.617962	-0.29271895	1.93E-08	4.43E-07	0.082394092	0.13442623	0.153222	0.25532502
Ly6e	-3.731311	-0.2928898	0.000190486	0.00195918	0.57170618	0.586885246	1.2994304	1.4273905
Cd83	-2.0659068	-0.29295495	0.038837276	0.15450885	0.107267781	0.12568306	0.17966044	0.23446612
Rpl27a	-6.296564	-0.29300937	3.04E-10	9.03E-09	0.79168286	0.772677596	2.1090064	2.233276
Leng8	-2.8205922	-0.29377612	0.00479351	0.030332463	0.120093276	0.146448087	0.20262153	0.27440137
Rpl3	-4.0697613	-0.295831	4.71E-05	0.000566597	0.587252235	0.584153005	1.2454529	1.3655024
Rps5	-6.058249	-0.2963806	1.38E-09	3.76E-08	0.731441897	0.727868852	1.8581085	2.0115798
Ifitm1	-2.233914	-0.29668134	0.025488741	0.113312715	0.544500583	0.530054645	1.355423	1.461672
Blvra	-2.6583824	-0.29700276	0.007851672	0.045435822	0.479207151	0.484699454	0.99963737	1.1078986
Btf3	-2.9378092	-0.29966593	0.003305404	0.022416771	0.361834435	0.376502732	0.5936605	0.69700724
Vbp1	-2.4695847	-0.30061477	0.013526996	0.069433514	0.289545278	0.307650273	0.44194633	0.5300321
AABR07021544.1	-5.3555765	-0.3014695	8.53E-08	1.78E-06	0.148853478	0.209836066	0.2609916	0.37862313
Cd4	-3.8892663	-0.30246675	0.000100548	0.001112043	0.083948698	0.118032787	0.13998675	0.2155777
Mrc1	-2.9497359	-0.3041409	0.003180456	0.021794075	0.08161679	0.105464481	0.13342232	0.20125532
Nap1l4	-2.0541973	-0.30538526	0.039956594	0.15450885	0.108045084	0.127322404	0.15863171	0.20188108
Pak1	-4.8834186	-0.30540454	1.04E-06	1.80E-05	0.156237855	0.207650273	0.24087128	0.35408416
Rpl15	-6.0452895	-0.30548736	1.49E-09	4.05E-08	0.782743879	0.786338798	2.1272678	2.2879121
Slfn2	-4.88808	-0.30769292	1.02E-06	1.76E-05	0.722114264	0.728415301	1.6135143	1.759412
Ctsf	-2.8015175	-0.3078071	0.005086287	0.031805731	0.115040808	0.138797814	0.18489991	0.2665992
Cytip	-4.3600106	-0.30803052	1.30E-05	0.000176477	0.195880295	0.24863388	0.3602299	0.47581503
Trappc6a	-2.8414817	-0.31285703	0.004490444	0.028757727	0.141469102	0.167759563	0.20616376	0.28337348
LOC680910	-2.4503176	-0.31292152	0.014273028	0.072650639	0.186164011	0.206557377	0.28179848	0.36363304
Unc119	-4.2334237	-0.31367883	2.30E-05	0.000298519	0.28721337	0.33715847	0.5345913	0.6717335
S1pr5	-1.9685527	-0.31409928	0.049004473	0.181556107	0.171006607	0.18852459	0.35872006	0.43387523
Rcan1	-4.241721	-0.31420174	2.22E-05	0.000288947	0.108433735	0.149180328	0.16091721	0.24572165
Dpm3	-5.2602324	-0.31458047	1.44E-07	2.88E-06	0.088223863	0.135519126	0.11782884	0.20818134
Rpl17	-7.585012	-0.31540808	3.32E-14	1.49E-12	0.886125146	0.874863388	2.7941263	2.9467812
Rpl14	-8.17464	-0.3165039	2.97E-16	1.54E-14	0.851923824	0.844262295	2.5265744	2.699093
Rin3	-4.2201853	-0.3207708	2.44E-05	0.000315109	0.172949864	0.219125683	0.29143074	0.40165582
Cdk2ap2	-3.2033308	-0.322389	0.001358479	0.010518072	0.387874077	0.404918033	0.6838517	0.8034417
Scp2	-4.033479	-0.32285303	5.50E-05	0.00065258	0.301593471	0.343169399	0.49276572	0.61818933
Rasgrp2	-2.3622897	-0.32581252	0.018162449	0.086579605	0.273610571	0.293989071	0.51229054	0.60774034
Jaml	-7.201563	-0.3259733	5.95E-13	2.38E-11	0.071511854	0.136065574	0.10154834	0.20688976
Glul	-2.631751	-0.32673353	0.008494607	0.047877025	0.382821609	0.391803279	0.697073	0.8055184
Irf7	-3.6539423	-0.32697085	0.000258244	0.002538605	0.117372717	0.15136612	0.17888372	0.2659635
Fgl2	-2.1228929	-0.33036056	0.033762827	0.141216543	0.364943646	0.375409836	0.7105477	0.8098474
Plekho1	-4.401069	-0.33114848	1.08E-05	0.000148246	0.170617956	0.218579235	0.2712102	0.37999663
Pcbp2	-3.5217717	-0.33129746	0.000428673	0.003976287	0.296152351	0.32568306	0.4671449	0.58336693
Cd300c2	-4.1861763	-0.33144265	2.84E-05	0.000360558	0.107267781	0.145901639	0.1676919	0.26140726
Ccl6	-2.0083897	-0.33162194	0.044601887	0.168509678	0.466381656	0.475409836	1.2057118	1.3231202
Lgals9	-4.25241	-0.33332133	2.11E-05	0.000277134	0.088612515	0.12568306	0.12342577	0.20534165
Ncor2	-2.578228	-0.33378536	0.009930845	0.054622969	0.127089001	0.150273224	0.2269024	0.30304268
Tnfaip8	-5.6288176	-0.33480468	1.81E-08	4.19E-07	0.196657598	0.263934426	0.3248566	0.4632461
Hint1	-3.791592	-0.33605227	0.000149685	0.001594375	0.231247571	0.269398907	0.34213683	0.45102352
RT1-A2	-6.5597396	-0.33673626	5.39E-11	1.78E-09	0.646715896	0.679234973	1.399603	1.6134857
Rps24	-8.124637	-0.33774602	4.49E-16	2.29E-14	0.840652934	0.833333333	2.445217	2.6162248
Eef1g	-4.5170627	-0.33920434	6.27E-06	9.12E-05	0.53245239	0.532240437	1.0498666	1.1879795
Wipf1	-3.7564363	-0.34151697	0.00017235	0.001801951	0.233190828	0.271584699	0.36719573	0.48205596
Vamp8	-3.7575436	-0.3416968	0.000171589	0.001798572	0.390594637	0.416393443	0.6653486	0.7951003
Rgs10	-3.5326715	-0.34260166	0.000411383	0.003839732	0.193159736	0.228415301	0.29324773	0.39530972
Eef2	-5.5304585	-0.34508204	3.19E-08	7.13E-07	0.63933152	0.640983607	1.3672426	1.5224771
Tnfaip8l2	-3.9202216	-0.34574106	8.85E-05	0.000996533	0.530120482	0.540437158	1.0438544	1.1850824
Tmem176b	-3.8177528	-0.34627774	0.000134673	0.001452346	0.279440342	0.327322404	0.60219157	0.73903143
Snrpe	-3.857793	-0.34664485	0.000114415	0.001251947	0.38865138	0.413114754	0.6509815	0.7847936
Rplp0	-9.583427	-0.34696397	9.39E-22	7.92E-20	0.907889623	0.909836066	3.0685122	3.2825165
Mknk2	-3.8814256	-0.35113698	0.000103846	0.001146977	0.301204819	0.345901639	0.5416195	0.6737767
Slpi	7.215673	-0.35203534	5.37E-13	2.17E-11	0.514963078	0.415846995	1.4886919	1.161251
Clec4a1	-3.9633873	-0.3537502	7.39E-05	0.00085102	0.453944812	0.479781421	0.88292754	1.032484
Rpl18a	-9.467597	-0.35435128	2.86E-21	2.29E-19	0.885347843	0.896174863	2.8506236	3.0845296
Rpl28	-7.0039306	-0.3562068	2.49E-12	9.32E-11	0.638942868	0.66010929	1.3655996	1.57199
Pkib	-9.147491	-0.35682958	5.83E-20	4.26E-18	0.046249514	0.120765027	0.07287324	0.19195567
Nudc	-2.015867	-0.35736713	0.043813879	0.165799139	0.233190828	0.248087432	0.35441348	0.430862
Lilra5	-4.649497	-0.36065927	3.33E-06	5.13E-05	0.106879129	0.150273224	0.173876	0.2804478
Rps21	-7.074735	-0.36257902	1.50E-12	5.73E-11	0.729887291	0.722404372	1.8095834	1.9791567
Rps18l1	-8.596201	-0.36303273	8.24E-18	5.08E-16	0.843373494	0.842622951	2.519259	2.7250922
Chd6	-3.5340753	-0.36377314	0.000409205	0.003823737	0.083948698	0.114754098	0.14636073	0.22030094
AABR07062183.1	-4.987708	-0.36475235	6.11E-07	1.10E-05	0.212980956	0.271038251	0.3920548	0.5411841
LOC684988	-4.348116	-0.3653744	1.37E-05	0.000185863	0.434123591	0.45136612	0.77333915	0.917087
Selenoh	-4.212017	-0.36856347	2.53E-05	0.000324941	0.245239021	0.28852459	0.38103905	0.5093554
AABR07071891.2	-7.9866185	-0.37077817	1.39E-15	6.85E-14	0.077341625	0.150273224	0.09785321	0.21948826
Rpl36	-9.036665	-0.37091652	1.62E-19	1.14E-17	0.795569374	0.813114754	2.2065458	2.445495
Arpp19	-4.490442	-0.3723996	7.11E-06	0.000101711	0.20559658	0.253005464	0.30643356	0.4297386
LOC687679	-4.868159	-0.37283283	1.13E-06	1.93E-05	0.272833269	0.321311475	0.420839	0.56623316
AABR07073038.1	-4.431043	-0.37446043	9.38E-06	0.000130923	0.315196269	0.356830601	0.48890686	0.6253962
Sik1	-5.297413	-0.3750606	1.17E-07	2.39E-06	0.103769918	0.156284153	0.18630032	0.29668564
Ppia	-6.970706	-0.37595588	3.15E-12	1.17E-10	0.630392538	0.652459016	1.4373164	1.6436796
Csrp1	-4.1524997	-0.37711194	3.29E-05	0.000411292	0.183832103	0.226229508	0.2890079	0.4082954
Eno3	-5.1042843	-0.3785923	3.32E-07	6.26E-06	0.124368442	0.179234973	0.27657261	0.40572307
Wdfy4	-5.8326206	-0.38118026	5.46E-09	1.36E-07	0.095219588	0.15136612	0.15916267	0.2722307
AABR07035218.1	-3.7922804	-0.38331082	0.00014927	0.001592022	0.296929654	0.331693989	0.4688624	0.597529
Rpl35	-11.329476	-0.38927543	9.38E-30	1.31E-27	0.902059852	0.910382514	2.9018178	3.1548934
Rps28	-9.2958145	-0.38957557	1.46E-20	1.12E-18	0.829382044	0.830054645	2.4309464	2.646508
LOC100362684	-10.589726	-0.39070508	3.33E-26	3.62E-24	0.039253789	0.12295082	0.048385255	0.17380397
Rps15a	-9.238074	-0.3910879	2.51E-20	1.88E-18	0.729887291	0.748087432	1.7966105	2.0404928
Rpl13	-8.95246	-0.3920336	3.48E-19	2.38E-17	0.81966576	0.832240437	2.3798144	2.6204445
Chmp4bl1	-5.5749574	-0.39235044	2.48E-08	5.61E-07	0.127866304	0.184153005	0.18058734	0.2990808
Basp1	-6.860295	-0.3930031	6.87E-12	2.50E-10	0.063350175	0.121857923	0.10019129	0.20778094
AC141102.1	-4.8509574	-0.39473605	1.23E-06	2.08E-05	0.116984065	0.165027322	0.2055619	0.3207688
Rpl41	-10.48716	-0.3974638	9.90E-26	1.02E-23	0.896230082	0.901092896	2.9746697	3.224348
Spint2	-6.6880436	-0.4001021	2.26E-11	7.77E-10	0.227749709	0.309289617	0.37746438	0.5555754
Cadm1	-8.519051	-0.40031028	1.61E-17	9.52E-16	0.040419743	0.104918033	0.0590682	0.17183235
Slc35c2	-5.2558513	-0.40051156	1.47E-07	2.94E-06	0.179945589	0.240983607	0.30878764	0.44390312
Clic2	-4.85285	-0.40366352	1.22E-06	2.07E-05	0.102992616	0.148087432	0.16583487	0.2741897
Mx1	-5.8767133	-0.40999967	4.18E-09	1.07E-07	0.060629615	0.108743169	0.09934442	0.19599248
Cfp	-3.1643417	-0.41031247	0.001554342	0.011795632	0.658375437	0.646994536	1.517869	1.6418309
Rpl21-3	-11.025214	-0.41165486	2.89E-28	3.52E-26	0.816167897	0.838251366	2.3015263	2.5827394
Rps27a-1	-9.709772	-0.41172716	2.74E-22	2.41E-20	0.772638943	0.790710383	2.1684659	2.4294362
Gnas-1	-9.451083	-0.41221064	3.35E-21	2.66E-19	0.644383988	0.694535519	1.3233014	1.61627
AABR07041096.1	-4.9848204	-0.4130891	6.20E-07	1.11E-05	0.076952973	0.120765027	0.1526245	0.25519955
Tmem160	-3.3315382	-0.41475642	0.000863674	0.007217474	0.254955305	0.28579235	0.40607026	0.5232646
Cd74	-3.6340892	-0.42084384	0.000278964	0.00271548	0.899339293	0.858469945	3.7117455	3.8318899
Pld4	-6.826754	-0.42178407	8.69E-12	3.12E-10	0.529343179	0.583606557	1.0492854	1.283175
AABR07045322.1	-8.611991	-0.42203707	7.18E-18	4.46E-16	0.111542946	0.200546448	0.14655416	0.29936165
AABR07065438.1	-5.823131	-0.42403218	5.78E-09	1.43E-07	0.466381656	0.501639344	0.8454419	1.040179
C6	-4.3337016	-0.42418218	1.47E-05	0.000197653	0.068402643	0.103825137	0.14045718	0.23525414
Ccdc50	-6.5509467	-0.43297648	5.72E-11	1.89E-09	0.150019433	0.223497268	0.24852116	0.40028954
LOC103689961	-7.361789	-0.43425456	1.81E-13	7.67E-12	0.147298873	0.226229508	0.20450449	0.36089778
Rps9l1	-8.577664	-0.4402076	9.68E-18	5.90E-16	0.106101827	0.192896175	0.14080343	0.29530698
Ppdpf	-5.9459853	-0.44051754	2.75E-09	7.23E-08	0.080062184	0.133879781	0.14290674	0.2606126
Ccnd1	-7.1639743	-0.4425732	7.84E-13	3.08E-11	0.088612515	0.156830601	0.14446063	0.28292328
RT1-Ba	-3.242941	-0.4430147	0.001183028	0.009371903	0.560823941	0.545901639	1.8784897	2.0451026
S100a11	-7.148438	-0.4453856	8.78E-13	3.42E-11	0.768752429	0.756830601	2.2819493	2.5034542
Rnasek	-10.345516	-0.44584155	4.39E-25	4.37E-23	0.068013991	0.16284153	0.08476095	0.23814698
H2afz	-5.5748816	-0.44605944	2.48E-08	5.61E-07	0.261562379	0.324590164	0.42483902	0.5908093
LOC100360449	-8.804451	-0.44610342	1.31E-18	8.51E-17	0.644383988	0.679234973	1.437311	1.7024895
Flt3	-10.931658	-0.44738272	8.13E-28	9.77E-26	0.024873688	0.101639344	0.03411504	0.1612916
Zfp36l1	-5.729489	-0.4477517	1.01E-08	2.43E-07	0.229692965	0.294535519	0.38826337	0.56003076
LOC100359687	-3.9256501	-0.44792303	8.65E-05	0.000978342	0.101826661	0.136612022	0.18473577	0.2905409
LOC108352650	-13.330874	-0.44822082	1.53E-40	3.45E-38	0.889623008	0.89726776	2.7738333	3.0626724
Rps27	-13.983455	-0.4484407	1.97E-44	6.10E-42	0.945200155	0.949180328	3.4602315	3.7656128
Ypel3	-6.771939	-0.45024318	1.27E-11	4.47E-10	0.231247571	0.313114754	0.4085752	0.6072271
RT1-T24-4	-6.8284407	-0.45084408	8.58E-12	3.10E-10	0.118150019	0.187431694	0.17386153	0.31746274
Slfn4	-6.6437616	-0.4523462	3.06E-11	1.04E-09	0.848037311	0.868306011	2.5421612	2.8136601
Rps20	-9.625387	-0.4532877	6.25E-22	5.32E-20	0.733385154	0.747540984	1.9148654	2.1794083
Gm2a	-5.9822526	-0.4545916	2.20E-09	5.83E-08	0.61134862	0.61147541	1.3365154	1.531107
Ppt1	-5.689128	-0.45689443	1.28E-08	3.05E-07	0.086669258	0.136612022	0.12260993	0.24184413
AABR07057617.1	-10.586748	-0.4600477	3.43E-26	3.71E-24	0.045860863	0.132786885	0.054613035	0.19373518
LOC100360522	-9.043713	-0.4695373	1.51E-19	1.07E-17	0.778080062	0.787978142	2.2214315	2.4754384
LOC100363469	-7.9973683	-0.47040325	1.27E-15	6.32E-14	0.574426739	0.603278689	1.1660206	1.4082031
Gc	-9.091287	-0.47475353	9.79E-20	7.03E-18	0.034201321	0.100546448	0.051968105	0.17372273
Ubb	-12.619661	-0.477463	1.65E-36	2.97E-34	0.882627283	0.87704918	2.744177	3.0367558
RT1-CE5	-10.558027	-0.47862914	4.66E-26	4.95E-24	0.679362612	0.746994536	1.5236228	1.8876233
Tbc1d17	-7.2574897	-0.48249164	3.94E-13	1.63E-11	0.088612515	0.156830601	0.13379022	0.27559957
Snrpg	-6.7079186	-0.4847179	1.97E-11	6.81E-10	0.338904003	0.406557377	0.56263655	0.77672434
Calm2-1	-6.759054	-0.49187177	1.39E-11	4.84E-10	0.422852701	0.496721311	0.80267155	1.0507832
Slamf7	-9.49667	-0.49228185	2.17E-21	1.74E-19	0.05363389	0.136065574	0.103520215	0.2603142
Tmem176a	-4.359277	-0.49373516	1.30E-05	0.000176924	0.285658764	0.332240437	0.61371964	0.7912219
AABR07042821.1	-7.6331296	-0.49419236	2.29E-14	1.05E-12	0.364943646	0.436612022	0.59711826	0.83348316
RT1-Db1	-3.3305414	-0.49591243	0.000866773	0.007236012	0.712397979	0.67431694	2.607518	2.8065255
LOC687780	-14.417895	-0.49688628	3.99E-47	1.40E-44	0.846482705	0.87431694	2.5845232	2.9542887
Ly86	-8.678555	-0.49882287	4.01E-18	2.51E-16	0.462883793	0.547540984	0.9260688	1.2314613
Tuba1a	-7.8189344	-0.4996763	5.33E-15	2.56E-13	0.319082783	0.410382514	0.5466706	0.7884873
Cxcr4	-3.573774	-0.5013976	0.000351872	0.003345026	0.186941314	0.220765027	0.3572094	0.4914915
Pycard	-8.568795	-0.50409997	1.05E-17	6.32E-16	0.593470657	0.653005464	1.2567341	1.5626652
Clec10a	-7.3384995	-0.51074886	2.16E-13	9.06E-12	0.050913331	0.109289617	0.094581686	0.22379567
Romo1	-6.0781713	-0.5127194	1.22E-09	3.35E-08	0.197823552	0.263387978	0.28724492	0.45160997
Mt-nd4l	-11.181713	-0.5127836	5.01E-29	6.54E-27	0.831325301	0.868306011	2.1175678	2.4600315
Ctla2a	-6.591152	-0.51344794	4.36E-11	1.46E-09	0.097940148	0.161202186	0.1547993	0.2948727
Rps23	-11.909771	-0.5142432	1.05E-32	1.63E-30	0.756704236	0.798907104	2.0287373	2.3817124
Clec4a3	-7.6695642	-0.5164028	1.73E-14	8.00E-13	0.389040031	0.472677596	0.74394876	1.0136278
RT1-DOa	-7.2729545	-0.51647055	3.52E-13	1.46E-11	0.085114652	0.151912568	0.12386013	0.26598984
Hpx	-9.055793	-0.5169023	1.36E-19	9.65E-18	0.055188496	0.132240437	0.083709806	0.22638239
Epsti1	-5.2511535	-0.51771134	1.51E-07	3.01E-06	0.115040808	0.16557377	0.16601828	0.28364995
Mt-atp8	-8.993508	-0.528471	2.39E-19	1.65E-17	0.556937427	0.630601093	1.0874531	1.3995578
Hes1	-4.410225	-0.52858275	1.03E-05	0.000142712	0.182666148	0.232240437	0.4336347	0.59875685
AC103024.1	-11.291842	-0.53405964	1.44E-29	1.99E-27	0.066459386	0.171038251	0.082547195	0.2581827
Rps10	-8.563281	-0.53835446	1.10E-17	6.61E-16	0.226972406	0.325136612	0.33106053	0.5540961
Hba-a2	-10.847469	-0.5432245	2.05E-27	2.44E-25	0.048581422	0.140983607	0.07510601	0.24186248
Itgb5	-5.7614636	-0.54485315	8.34E-09	2.03E-07	0.084337349	0.13442623	0.12929688	0.2580026
Cd163	-6.1968193	-0.5505262	5.76E-10	1.65E-08	0.055188496	0.104371585	0.11367269	0.23719428
Gzma	-5.525966	-0.55345505	3.28E-08	7.27E-07	0.102215313	0.154098361	0.16951792	0.3045741
Lilrb3	-5.266253	-0.5562773	1.39E-07	2.80E-06	0.113486203	0.163387978	0.18417856	0.31968302
Tsc22d3	-6.725983	-0.56269985	1.74E-11	6.03E-10	0.241352507	0.318032787	0.42225027	0.6364902
Rps25	-9.419922	-0.56337637	4.51E-21	3.55E-19	0.556160124	0.598360656	1.1209925	1.4179648
Nop53	-8.9708805	-0.56599337	2.94E-19	2.02E-17	0.443451224	0.525136612	0.8147264	1.1213961
LOC103694169	-8.294325	-0.5735695	1.09E-16	5.91E-15	0.488923436	0.527868852	0.9112059	1.1776955
Apoc1	-9.859158	-0.573838	6.26E-23	5.62E-21	0.031480762	0.103278689	0.04905658	0.1845307
Acp5	-6.3122144	-0.5830786	2.75E-10	8.20E-09	0.11542946	0.178142077	0.18183899	0.33122638
LOC100364500	-10.5533905	-0.5887775	4.90E-26	5.17E-24	0.10143801	0.210928962	0.13843378	0.33796394
Axl	-7.487385	-0.59072524	7.03E-14	3.09E-12	0.05635445	0.116939891	0.08198282	0.21481442
Map4k1	-9.543657	-0.6015558	1.38E-21	1.14E-19	0.432957637	0.535519126	0.8395199	1.1912415
LOC100362149	-14.062055	-0.6098693	6.50E-45	2.14E-42	0.066459386	0.204371585	0.08400713	0.30552992
LOC497796	-8.356666	-0.61271745	6.45E-17	3.54E-15	0.07889623	0.157923497	0.15097083	0.32933396
Ddit4	-5.7930946	-0.6216778	6.91E-09	1.69E-07	0.299261562	0.36010929	0.5960116	0.826968
Ifi27	-5.887514	-0.6228733	3.92E-09	1.01E-07	0.171395258	0.233333333	0.32078716	0.5093425
AABR07067749.1	-13.167801	-0.6232023	1.34E-39	2.95E-37	0.070734551	0.2	0.09113946	0.30632
RGD1561143	-7.2331896	-0.6362904	4.72E-13	1.93E-11	0.146910222	0.221857923	0.23519526	0.43163824
LOC680406	-12.172557	-0.6431215	4.35E-34	7.16E-32	0.02254178	0.109289617	0.033427265	0.19674991
Serpina1	-10.764881	-0.6500548	5.04E-27	5.84E-25	0.063350175	0.162295082	0.10059526	0.2935068
Kng1	-11.101715	-0.6516635	1.23E-28	1.57E-26	0.031480762	0.114754098	0.044941686	0.20408507
Ifitm2	-5.51043	-0.6584904	3.58E-08	7.88E-07	0.371550719	0.404918033	0.7353642	0.9773877
Plvap	-10.123842	-0.6622339	4.33E-24	4.07E-22	0.095608239	0.198907104	0.15410334	0.3661799
Tspan13	-10.751789	-0.6650025	5.81E-27	6.68E-25	0.167120093	0.293989071	0.26693338	0.53493893
Rup2	-12.264153	-0.670729	1.41E-34	2.39E-32	0.021764477	0.108743169	0.033411123	0.20172141
Rpl37	-10.568638	-0.6940326	4.16E-26	4.48E-24	0.289933929	0.404918033	0.4489933	0.76471835
Pck1	-15.339914	-0.6984804	4.14E-53	1.70E-50	0.007773028	0.109836066	0.009562695	0.19113088
Ly49si1	-9.323992	-0.6992779	1.12E-20	8.65E-19	0.286047415	0.401639344	0.5654642	0.8970202
Rpl26	-12.332081	-0.71954054	6.09E-35	1.05E-32	0.565487757	0.634972678	1.1856934	1.5900179
Fcgrt	-10.802983	-0.72125167	3.33E-27	3.89E-25	0.090555771	0.200546448	0.14449136	0.36837885
Fpr3	-7.3969607	-0.7302648	1.39E-13	5.98E-12	0.088223863	0.159562842	0.22226949	0.42864966
AABR07039345.1	-12.69531	-0.7316872	6.28E-37	1.19E-34	0.144189662	0.286338798	0.19237322	0.4736994
LOC498555	-11.261853	-0.7342655	2.02E-29	2.73E-27	0.305868636	0.428961749	0.47438514	0.81354505
AABR07065625.1	-2.2154722	-0.7452105	0.026727675	0.117029646	0.277497085	0.292349727	0.45539847	0.557844
Cd7	-10.242064	-0.77696556	1.28E-24	1.25E-22	0.145744267	0.258469945	0.2487022	0.5349844
Hba-a2-1	-17.683239	-0.801293	5.65E-70	5.80E-67	0.008161679	0.139344262	0.014751577	0.24019754
AC141489.1	-13.577451	-0.82954794	5.45E-42	1.45E-39	0.560823941	0.636065574	1.1600559	1.6162151
Rpl32	-15.978978	-0.8523708	1.79E-57	1.02E-54	0.631558492	0.699453552	1.3853239	1.8872188
Rpl30	-12.667664	-0.85591906	8.93E-37	1.67E-34	0.37465993	0.491803279	0.6252836	1.0446372
AABR07007675.1	-14.629558	-0.9383048	1.82E-48	6.65E-46	0.246016323	0.41147541	0.36097753	0.78486943
Cfd	-2.7424247	-0.94616127	0.006098744	0.036929197	0.14924213	0.167213115	0.27666685	0.43650147
Rps27a	-15.558405	-0.95510435	1.40E-54	6.37E-52	0.499805674	0.597814208	0.9314656	1.4458957
AABR07064810.1	-15.042221	-0.97393763	3.88E-51	1.52E-48	0.320248737	0.481967213	0.512938	0.99593824
Eef1a1	-18.198809	-0.996047	5.27E-74	6.20E-71	0.618344345	0.71147541	1.3422197	1.941461
Clec4f	-3.7218144	-1.039899	0.000197796	0.002024243	0.117372717	0.149726776	0.3091654	0.48944938
Cst3	-11.224955	-1.0607668	3.08E-29	4.05E-27	0.608628061	0.664480874	1.5204874	2.1042745
Ifi27l2b	-3.4385495	-1.0657749	0.00058484	0.005199068	0.225806452	0.25136612	0.4081608	0.6091629
RGD1359290	-16.502897	-1.0683931	3.50E-61	2.30E-58	0.222308589	0.412021858	0.3286492	0.8131005
AABR07062466.1	-16.825039	-1.1004475	1.60E-63	1.25E-60	0.34356782	0.507650273	0.5473474	1.1086518
AC095947.3	-23.566084	-1.3134522	8.59E-123	4.71E-119	0.610959969	0.757377049	1.4211794	2.2852812
Alb	-20.584196	-1.3763266	3.80E-94	1.04E-90	0.134862029	0.391256831	0.21711905	0.7807743
AABR07015941.1	-22.56595	-1.524115	9.36E-113	3.85E-109	0.319860086	0.559562842	0.4991803	1.2833761
