# Supplementary material for: Immunologic barriers in liver transplantation: a single-cell analysis of the role of mesenchymal stem cells
Source: Front Immunol. 2023 Dec 7;14:1274982. doi: 10.3389/fimmu.2023.1274982 (PMC10748593; doi:10.3389/fimmu.2023.1274982)
Supplement: Supplementary file 1 [file DataSheet_1.zip › Additional File 9.xls]

gene_id	Scores	avg_logFC	p_val	p_val_adj	pct.1	pct.2	Syn_30	Allo+IS_30
Rpl21-4	67.07421	4.3130546	0	0	0.857636706	0	2.5444431	0
Rps27a-2	63.848892	4.0605154	0	0	0.801382778	0	2.279516	0
Gnas-2	55.518883	2.9801917	0	0	0.655562539	0	1.4760076	0
Rps4x-2	50.208107	2.7403934	0	0	0.563167819	0	1.2727083	0
AABR07060872.1	61.833557	2.3820872	0	0	0.951602766	0.438001784	2.8530936	0.7508665
Cox6b1-2	46.25086	2.2694001	0	0	0.495285984	0	0.99899894	0
Rpl32-2	45.28726	2.1507041	0	0	0.47894406	0	0.94721305	0
Calm2-2	41.335228	2.1469584	0	0	0.412947832	0	0.82620275	0
S100a9	34.57926	2.0714033	5.18E-262	4.48E-259	0.532369579	0.144216473	1.1424149	0.25399083
AABR07065625.1	50.798767	1.8458191	0	0	0.835323696	0.309545049	2.068538	0.5252013
Uqcrb-2	38.33564	1.7323747	0	0	0.364236329	0	0.6749735	0
S100a8	22.924856	1.3975698	2.63E-116	1.44E-113	0.45380264	0.199821588	0.95957667	0.37160572
Pltp	13.962656	1.2955667	2.63E-44	4.81E-42	0.610936518	0.517395183	2.1506324	1.4865711
Ndufv3-2	28.809874	1.1814826	1.61E-182	1.11E-179	0.2212445	0	0.3855278	0
Ifi27l2b	13.100844	1.1644448	3.26E-39	5.15E-37	0.494028913	0.377044306	1.4597299	0.9094783
Cd163	14.404303	1.1180897	4.86E-47	9.30E-45	0.355122564	0.216473387	0.97121763	0.50025916
Vsig4	13.624355	1.0910006	2.87E-42	5.02E-40	0.337837838	0.205471305	0.97903955	0.5217003
Slc28a2	17.467024	1.0859531	2.55E-68	7.37E-66	0.461973602	0.295569432	1.0214633	0.52272695
LOC100912489-3	22.407074	1.0520731	3.36E-111	1.62E-108	0.189817725	0.021706809	0.34996778	0.034663476
Mrc1	12.2856455	0.97125804	1.08E-34	1.51E-32	0.366750471	0.257805531	0.8483778	0.47659177
Apoe	6.277842	0.95385486	3.43E-10	9.27E-09	0.43557511	0.361581921	1.0783813	0.87762547
Slfn4	22.58943	0.9341485	5.51E-113	2.83E-110	0.919861722	0.853404698	3.2622297	2.5347202
Axl	13.205607	0.9277678	8.14E-40	1.31E-37	0.4230044	0.313707999	0.9538225	0.56163937
Atrx-2	23.556042	0.92019117	1.09E-122	6.63E-120	0.153048397	0	0.2679036	0
Clec4f	12.319501	0.91159403	7.11E-35	1.00E-32	0.478629793	0.357121618	1.681916	1.1328423
Cfh	16.837942	0.8838427	1.29E-63	3.53E-61	0.563796354	0.42848647	1.2934946	0.80386025
Irf7	14.5556555	0.87607306	5.38E-48	1.05E-45	0.24795726	0.119536128	0.48626786	0.18715762
Ccl5	22.608406	0.86101526	3.58E-113	1.90E-110	0.710873664	0.540291406	1.6143209	1.0018265
Cfd	10.85582	0.8273121	1.87E-27	1.82E-25	0.475487115	0.384775498	1.346412	0.9279723
RF00001-262	21.623117	0.8267054	1.09E-103	4.97E-101	0.130421119	0	0.23292823	0
Ifitm3	8.862649	0.80550236	7.81E-19	4.74E-17	0.32778127	0.25185846	0.76661986	0.4850424
Sdc3	8.553627	0.8031988	1.19E-17	6.39E-16	0.233500943	0.165328576	0.5148549	0.28589115
Dst	12.091586	0.77522904	1.17E-33	1.56E-31	0.25487115	0.147190009	0.54337496	0.26000533
Fcna	8.54095	0.7712217	1.33E-17	7.09E-16	0.477372722	0.421349985	1.3116395	0.96846575
Mx1	13.22113	0.75882316	6.63E-40	1.08E-37	0.186675047	0.08117752	0.366289	0.1288926
Ptgs1	9.101316	0.74138075	8.92E-20	5.67E-18	0.307039598	0.232530479	0.67947125	0.41723594
RT1-T24-3	11.948376	0.73302513	6.62E-33	8.44E-31	0.360779384	0.246803449	0.73424095	0.42565343
Ifit3	11.00515	0.7102925	3.61E-28	3.66E-26	0.149277184	0.067499257	0.3121753	0.120575994
Ndufa10l1-2	21.678541	0.6833177	3.27E-104	1.54E-101	0.131049654	0	0.20609085	0
Eef1a1	14.720663	0.6735898	4.75E-49	9.76E-47	0.682903834	0.640499554	1.7314525	1.3676188
C6	9.728772	0.6669209	2.27E-22	1.64E-20	0.304525456	0.21171573	0.794123	0.49684066
Abca1	10.492836	0.63704526	9.32E-26	8.24E-24	0.249528598	0.15730003	0.49875125	0.26408517
Znfx1	11.022524	0.6315002	2.98E-28	3.04E-26	0.153991201	0.071662206	0.299088	0.11673364
Siglec1	10.0323515	0.62923604	1.10E-23	8.56E-22	0.168447517	0.090990187	0.3292348	0.1456884
Rarres1	8.319956	0.5955197	8.80E-17	4.33E-15	0.395034569	0.314600059	1.1933576	0.8639974
AABR07038983.1	9.498561	0.588981	2.13E-21	1.45E-19	0.256128221	0.169491525	0.49162	0.28387478
Hmox1	5.4251013	0.57922554	5.79E-08	1.09E-06	0.433689503	0.398156408	1.1559803	0.92671895
Pkp4	8.733793	0.57579	2.46E-18	1.42E-16	0.144563168	0.080582813	0.28048244	0.12776631
Pld3	6.438563	0.5747914	1.21E-10	3.42E-09	0.333438089	0.28367529	0.7681914	0.5620756
Dmpk	8.733576	0.55761594	2.47E-18	1.42E-16	0.135135135	0.07195956	0.26903814	0.12350308
Sik1	9.521302	0.5539036	1.71E-21	1.17E-19	0.191703331	0.111804936	0.3585183	0.18304811
Slfn5	11.3021965	0.54030615	1.28E-29	1.38E-27	0.396605908	0.278025572	0.81954664	0.5268271
Leng8	9.769478	0.5394227	1.52E-22	1.10E-20	0.212130735	0.127862028	0.38967916	0.20474283
C1qa	11.355004	0.5330976	7.00E-30	7.84E-28	0.673790069	0.578055308	2.6128411	2.0953124
Ttr	12.067291	0.5272771	1.57E-33	2.07E-31	0.148334381	0.059470711	0.25125724	0.08888321
Anxa3	7.8451734	0.51863426	4.32E-15	1.89E-13	0.505342552	0.44186738	1.3316894	1.0564555
Adgre1	9.121529	0.5170349	7.41E-20	4.72E-18	0.368950346	0.28367529	0.7640945	0.5224768
Mertk	8.240772	0.51594615	1.71E-16	8.18E-15	0.173475801	0.108831401	0.3254993	0.16965292
C1qb	11.519602	0.51178616	1.05E-30	1.24E-28	0.700188561	0.609574784	2.7367296	2.2168815
Tsc22d3	9.210235	0.510123	3.25E-20	2.09E-18	0.454431175	0.37823372	0.9372933	0.6816317
Macf1	9.910739	0.5091659	3.74E-23	2.86E-21	0.347580138	0.253345227	0.6692903	0.4296642
Itgb5	7.724277	0.50734746	1.12E-14	4.78E-13	0.359522313	0.29289325	0.766107	0.54836947
AABR07015941.1	7.481095	0.50734484	7.37E-14	2.98E-12	0.404148334	0.36901576	0.7771003	0.58158773
Dbp	7.1799545	0.5037752	6.97E-13	2.49E-11	0.202702703	0.145108534	0.36856383	0.21751016
AABR07062183.1	8.499667	0.5036733	1.90E-17	9.93E-16	0.450345695	0.380612548	0.9366042	0.6946446
RGD1309621	8.614112	0.50227356	7.05E-18	3.93E-16	0.263670647	0.184359203	0.5078515	0.31510702
Itgb2	7.6158223	0.50050515	2.62E-14	1.09E-12	0.639534884	0.61671127	1.56241	1.3187168
AABR07034739.1	11.916434	0.49933973	9.72E-33	1.23E-30	0.1442489	0.057389236	0.25102	0.09098358
Timp2	7.268651	0.49707305	3.63E-13	1.35E-11	0.501885607	0.470710675	1.1299138	0.9097849
Grn	9.650997	0.49706724	4.87E-22	3.47E-20	0.777498429	0.746357419	2.1957905	1.9000926
Csf1r	15.323318	0.4931462	5.34E-53	1.22E-50	0.84318039	0.808801665	2.3798344	2.0273218
Rtp4	6.8200183	0.48991632	9.10E-12	2.87E-10	0.191074796	0.137079988	0.36533377	0.21933359
Fcgrt	6.342036	0.48714784	2.27E-10	6.29E-09	0.401319925	0.354742789	0.9297289	0.72403187
Hp	10.921313	0.4814697	9.12E-28	9.03E-26	0.418918919	0.309842403	0.8213995	0.54651314
Etnk1	8.259698	0.47444364	1.46E-16	7.04E-15	0.136392206	0.07701457	0.24628541	0.11502296
LOC100359687	6.60747	0.4699998	3.91E-11	1.16E-09	0.132935261	0.084745763	0.28459483	0.1568991
C1qc	11.139383	0.4680356	8.07E-29	8.34E-27	0.66813325	0.556943205	2.514044	2.0001183
AA926063	9.232593	0.46686095	2.64E-20	1.71E-18	0.101822753	0.044305679	0.18914324	0.06852539
Ctsf	7.980409	0.46013013	1.46E-15	6.59E-14	0.293840352	0.224501933	0.55614763	0.3669148
Ldb1	6.0942	0.45861322	1.10E-09	2.77E-08	0.195788812	0.147784716	0.34995377	0.2187743
Akap13	8.113445	0.4583931	4.92E-16	2.28E-14	0.383092395	0.312815938	0.74205714	0.53126836
Tmem268	8.227452	0.45721266	1.91E-16	9.06E-15	0.142049026	0.081474874	0.25267425	0.12259109
AABR07041096.1	6.783547	0.45417577	1.17E-11	3.65E-10	0.157762414	0.10377639	0.31543547	0.18795726
Slfn2	12.251095	0.4533121	1.66E-34	2.29E-32	0.719987429	0.659827535	1.686648	1.3641325
Snrnp70	6.559344	0.45231992	5.40E-11	1.58E-09	0.411062225	0.367528992	0.7938698	0.6124354
Pik3cd	5.974969	0.44954118	2.30E-09	5.46E-08	0.228158391	0.178412132	0.4298632	0.29017788
Tln1	10.388004	0.44562364	2.81E-25	2.41E-23	0.643934632	0.584894439	1.3835609	1.1105438
Ly49si1	7.3432593	0.44457433	2.08E-13	7.92E-12	0.613136392	0.590246803	1.4225343	1.2082298
Pnisr	7.0450974	0.4425644	1.85E-12	6.36E-11	0.320553111	0.257805531	0.6160708	0.4371385
Smap2	7.555915	0.4378525	4.16E-14	1.72E-12	0.503142678	0.45435623	1.0249525	0.812033
Cd5l	6.4155054	0.43566194	1.40E-10	3.96E-09	0.364236329	0.299137675	1.1292988	0.8772475
Clec2g	12.139564	0.4345683	6.52E-34	8.79E-32	0.758328096	0.718406185	1.8078707	1.51596
Ly6e	7.335708	0.4338108	2.21E-13	8.36E-12	0.531112508	0.481712756	1.2274865	1.0030311
Rbm3	7.4232407	0.43312523	1.14E-13	4.44E-12	0.545568825	0.515016354	1.1973561	0.9865475
Oasl	6.477314	0.43088472	9.34E-11	2.67E-09	0.199560025	0.146892655	0.38036773	0.24126819
Cybb	11.171081	0.42937568	5.65E-29	5.88E-27	0.723130107	0.67528992	1.8115802	1.515497
Lgals3bp	4.956418	0.42828375	7.18E-07	1.11E-05	0.339723444	0.309247696	0.6912587	0.54415447
P2ry10	5.868068	0.42675614	4.41E-09	1.01E-07	0.163419233	0.116562593	0.35148987	0.2255137
Ctss	8.843667	0.4239256	9.26E-19	5.58E-17	0.726587052	0.690454951	1.9581212	1.7034348
Ifi27	8.488036	0.42309302	2.10E-17	1.09E-15	0.518856065	0.439785905	1.2436736	0.9720367
Cast	8.15307	0.4187112	3.55E-16	1.66E-14	0.501571339	0.442164734	1.0501448	0.81806684
Gas6	7.5304513	0.41836768	5.06E-14	2.07E-12	0.126964173	0.074338388	0.2261138	0.1099085
Epsti1	5.406597	0.41832942	6.42E-08	1.20E-06	0.230986801	0.189711567	0.41472784	0.28510457
Ccpg1	7.5512977	0.41320282	4.31E-14	1.78E-12	0.227844123	0.161462979	0.4050809	0.25379762
Add3	7.8475556	0.4126186	4.24E-15	1.86E-13	0.233500943	0.163544454	0.44457078	0.27984017
Fnbp4	6.0029497	0.41015422	1.94E-09	4.66E-08	0.319610308	0.27029438	0.6213331	0.46167862
AC114233.2	3.467932	0.4098798	0.00052448	0.003998888	0.181018228	0.157894737	0.36415082	0.2643991
Hcst	4.6346464	0.40783894	3.58E-06	4.74E-05	0.421118793	0.400237883	0.8493858	0.70740825
Ppp1r9b	4.668828	0.4052659	3.03E-06	4.06E-05	0.20867379	0.173654475	0.3854932	0.27180642
Ttyh3	6.0737987	0.40465868	1.25E-09	3.11E-08	0.167818982	0.121022896	0.30821234	0.18904269
Trafd1	4.812217	0.40457734	1.49E-06	2.16E-05	0.23947203	0.202200416	0.43472314	0.31513375
Sel1l	5.4818015	0.40188265	4.21E-08	8.17E-07	0.158705217	0.118346714	0.28955412	0.1779589
Parp9	6.6710386	0.39973846	2.54E-11	7.64E-10	0.144877436	0.095153137	0.2595119	0.14571103
LOC497796	5.8262067	0.39879602	5.67E-09	1.27E-07	0.143620365	0.100505501	0.26747993	0.15751332
Fpr2	5.97142	0.39843866	2.35E-09	5.55E-08	0.13167819	0.08623253	0.29779017	0.18918923
Ptpn6	7.9245987	0.39754912	2.29E-15	1.02E-13	0.576052797	0.531965507	1.1939063	0.98249835
Ddx39b	5.0913253	0.3966029	3.56E-07	5.82E-06	0.382463859	0.350877193	0.73010457	0.5843925
RGD1359290	4.508017	0.3959119	6.54E-06	8.18E-05	0.328409805	0.311626524	0.59844244	0.47223797
Il17ra	8.593942	0.3949837	8.40E-18	4.61E-16	0.517598994	0.448409158	1.0954272	0.8512989
Mafb	4.8612165	0.39481854	1.17E-06	1.73E-05	0.429289755	0.408861136	0.94728214	0.79343355
Nipbl	6.1516123	0.39371052	7.67E-10	1.97E-08	0.315210559	0.26523937	0.5980709	0.44011793
Cirbp	5.6480436	0.39175346	1.62E-08	3.37E-07	0.166247643	0.122509664	0.29586613	0.18582854
Vps54	7.230195	0.39090452	4.82E-13	1.77E-11	0.116593338	0.067201903	0.2070126	0.10215916
Man2b1	6.504428	0.38954508	7.80E-11	2.25E-09	0.553739786	0.533452275	1.1823646	1.0049945
Cttnbp2nl	6.0762253	0.38953894	1.23E-09	3.07E-08	0.179446889	0.132322331	0.31354597	0.19529065
Trim5	5.6968427	0.38886186	1.22E-08	2.58E-07	0.197988686	0.152542373	0.3608437	0.23816018
AABR07072207.1	9.89866	0.3868559	4.22E-23	3.21E-21	0.120678818	0.054118347	0.17928156	0.06538112
RT1-S3	4.9073753	0.38587627	9.23E-07	1.40E-05	0.322752986	0.290217068	0.6058852	0.47064003
Cd4	7.316081	0.38527542	2.55E-13	9.58E-12	0.148020113	0.091584894	0.2654527	0.14953646
Ehmt2	6.610952	0.38303095	3.82E-11	1.13E-09	0.185417976	0.131430271	0.32689643	0.20332797
Myo9b	4.607252	0.382181	4.08E-06	5.33E-05	0.19893149	0.16235504	0.36880395	0.26283443
Ftl1	11.220409	0.37988555	3.24E-29	3.41E-27	0.884349466	0.876003568	2.7969892	2.5510461
Cfp	7.447516	0.37939823	9.51E-14	3.74E-12	0.808296669	0.807909605	2.3928084	2.1817074
Cdh5	3.6050363	0.3783659	0.000312109	0.002554978	0.14142049	0.118941421	0.2713065	0.18013535
Oasl2	5.1907773	0.37710625	2.09E-07	3.59E-06	0.229101194	0.187630092	0.43962398	0.31385416
Apbb1ip	6.155311	0.3761152	7.49E-10	1.93E-08	0.388434947	0.342551293	0.76512724	0.5943275
Chmp4bl1	6.5703115	0.3760281	5.02E-11	1.47E-09	0.175675676	0.123699078	0.28690866	0.17217828
Baz1b	5.0948744	0.3756715	3.49E-07	5.72E-06	0.186360779	0.146297948	0.34792998	0.23637755
Mob1a	4.49522	0.37430626	6.95E-06	8.67E-05	0.236015085	0.202795123	0.41912636	0.30601445
Ext1	3.5839422	0.37323436	0.000338447	0.002733842	0.172847266	0.148676777	0.333873	0.24031876
Sp110	4.264682	0.3725029	2.00E-05	0.000223054	0.330923947	0.304192685	0.61921954	0.49619982
Matr3	4.334796	0.3723763	1.46E-05	0.000168378	0.18070396	0.14897413	0.31547007	0.21636556
LOC100911664	6.0723734	0.3721012	1.26E-09	3.13E-08	0.200502828	0.14897413	0.35094875	0.23303543
Efcab14	5.363416	0.37113354	8.17E-08	1.51E-06	0.201445632	0.156705323	0.34657815	0.23747873
Atp1a1	6.8450227	0.37082213	7.65E-12	2.43E-10	0.589880578	0.564971751	1.2647734	1.0795335
Abcc5	5.8663926	0.37066558	4.45E-09	1.02E-07	0.15964802	0.112696997	0.29838097	0.1915019
Acsf2	4.768035	0.36976323	1.86E-06	2.62E-05	0.136706474	0.10377639	0.24732384	0.15233661
Afmid	4.811071	0.36891592	1.50E-06	2.17E-05	0.19327467	0.15730003	0.37234578	0.25848395
Hpx	7.6976066	0.36877838	1.39E-14	5.88E-13	0.179761157	0.116265239	0.30166662	0.17551927
Ninj1	7.7844644	0.36530787	7.00E-15	3.02E-13	0.618164676	0.570026762	1.4065678	1.190653
AABR07054189.1	7.115946	0.36473212	1.11E-12	3.89E-11	0.149277184	0.095153137	0.24423827	0.13469616
Apoc3	8.591501	0.36458588	8.58E-18	4.69E-16	0.145505971	0.079690752	0.2443716	0.12587196
Dennd6a	6.634214	0.36427245	3.26E-11	9.68E-10	0.135763671	0.086827238	0.23992927	0.13514543
Lamp1	5.9796095	0.3622082	2.24E-09	5.32E-08	0.585795097	0.570026762	1.2976558	1.1385074
Colgalt1	5.0626507	0.36186737	4.13E-07	6.67E-06	0.193588938	0.155515908	0.34562224	0.23433176
Slfn13	5.9310365	0.35901707	3.01E-09	7.00E-08	0.126335638	0.083556348	0.24189854	0.1428459
Il6r	5.1681924	0.35819897	2.36E-07	4.02E-06	0.202388435	0.160570919	0.366135	0.2538341
Sh2b3	6.092169	0.35763848	1.11E-09	2.79E-08	0.182589566	0.132322331	0.31871912	0.20635332
Arl11	5.732856	0.35723668	9.88E-09	2.12E-07	0.467944689	0.430567945	1.0101504	0.83838326
Cxcr4	5.5472293	0.35687083	2.90E-08	5.79E-07	0.243871779	0.194766577	0.492403	0.35577616
Asah1	5.465746	0.35494536	4.61E-08	8.88E-07	0.367379007	0.329170384	0.6847679	0.5416034
Txnip	8.245983	0.35441118	1.64E-16	7.85E-15	0.493400377	0.425215581	1.0212158	0.7953904
Isg15	5.1859202	0.35391134	2.15E-07	3.67E-06	0.142991829	0.105263158	0.2699774	0.1669086
H2afz	3.6880114	0.35213435	0.000226014	0.001922928	0.281583909	0.260779066	0.49977955	0.3949221
Dock8	6.2615027	0.35212722	3.81E-10	1.02E-08	0.285355123	0.226286054	0.52199537	0.38025057
Xylt2	5.07079	0.3520583	3.96E-07	6.42E-06	0.109365179	0.075825156	0.1937503	0.11014107
Tcn2	4.7003846	0.35169467	2.60E-06	3.53E-05	0.223444375	0.186143324	0.404949	0.29587746
AABR07006310.1	4.755531	0.35062003	1.98E-06	2.78E-05	0.202702703	0.16651799	0.35279235	0.2472492
Eif4g2	4.7126994	0.34922385	2.44E-06	3.34E-05	0.272470145	0.239964318	0.4738398	0.35504252
Abcg1	5.4266686	0.34887078	5.74E-08	1.09E-06	0.186046512	0.142134999	0.32625136	0.21935561
Plbd1	4.5745153	0.3480509	4.77E-06	6.14E-05	0.42991829	0.412726732	0.8559381	0.7266358
Tpr	6.254339	0.3467984	3.99E-10	1.07E-08	0.484286612	0.45019328	0.98812735	0.8158584
Ifngr1	6.8941	0.34605	5.42E-12	1.77E-10	0.651477058	0.636633958	1.5429078	1.3665874
Atm	5.20003	0.34412324	1.99E-07	3.42E-06	0.140791955	0.102289622	0.26286185	0.16694285
Tbc1d2b	6.411319	0.34306496	1.44E-10	4.05E-09	0.130421119	0.083556348	0.23690419	0.1373361
Glb1	4.2258306	0.34200463	2.38E-05	0.00026101	0.249842866	0.217960155	0.44462103	0.33872432
Polr2a	5.087027	0.34117192	3.64E-07	5.93E-06	0.180389692	0.140350877	0.3241133	0.21942164
Arid1a	6.4876447	0.3408703	8.72E-11	2.50E-09	0.186360779	0.131727624	0.33522484	0.21647087
Arap1	5.514486	0.34080303	3.50E-08	6.83E-07	0.329981144	0.28367529	0.6380873	0.4938711
Msn	6.1140127	0.3401986	9.72E-10	2.46E-08	0.705531113	0.718108831	1.7330127	1.5845569
Cry2	4.801989	0.33978647	1.57E-06	2.26E-05	0.100251414	0.069283378	0.1896449	0.11052179
Cltc	4.440743	0.3369675	8.96E-06	0.000108889	0.267127593	0.233719893	0.48230729	0.36975577
Oas1a	7.42186	0.3365317	1.15E-13	4.48E-12	0.107479573	0.058876004	0.18432689	0.08725703
Rpl30	5.430673	0.33610675	5.61E-08	1.07E-06	0.443431804	0.422242046	0.866894	0.7252421
Gaa	3.5110142	0.335057	0.000446401	0.003482482	0.212759271	0.18911686	0.39296135	0.29864198
Iqgap1	5.037158	0.33428207	4.72E-07	7.55E-06	0.349151477	0.312518585	0.65688324	0.5215665
Hexb	4.3470993	0.33408344	1.38E-05	0.000159769	0.157762414	0.1254832	0.27136028	0.18499605
Xdh	4.4933023	0.33403397	7.01E-06	8.72E-05	0.381835324	0.357121618	0.79163563	0.65337914
Tlr7	5.970895	0.3328815	2.36E-09	5.56E-08	0.120050283	0.078501338	0.2134071	0.12024636
Clec7a	5.456237	0.33284375	4.86E-08	9.34E-07	0.342237586	0.29794826	0.6854443	0.5387213
Ash1l	5.8635764	0.33256814	4.53E-09	1.03E-07	0.178818353	0.129943503	0.3293924	0.21955502
Cerk	5.3608737	0.33214372	8.28E-08	1.53E-06	0.208045255	0.164436515	0.36538783	0.25445867
Pcm1	3.9873624	0.33181697	6.68E-05	0.00066232	0.250785669	0.222123104	0.4694984	0.36277995
Sirpa	4.066931	0.3311741	4.76E-05	0.000487813	0.357636706	0.330359798	0.7058075	0.5856688
Thbd	6.0298085	0.32932973	1.64E-09	4.02E-08	0.105279698	0.065120428	0.19345331	0.10715818
Mknk2	5.9743023	0.32886842	2.31E-09	5.47E-08	0.374292898	0.327088909	0.7191424	0.5615699
Psap	11.747446	0.32821262	7.28E-32	8.87E-30	0.950345695	0.934284865	3.2330945	2.9896958
Mycbp2	6.922907	0.3280661	4.42E-12	1.45E-10	0.164047769	0.108534047	0.2904231	0.17519271
Crebbp	5.688339	0.32776332	1.28E-08	2.70E-07	0.161219359	0.115967886	0.30438265	0.19836095
Sp100	7.093525	0.3272074	1.31E-12	4.55E-11	0.145191703	0.091287541	0.23779508	0.1337268
Sod1	3.2383425	0.32622	0.001202263	0.008187338	0.427718416	0.427891763	0.85740227	0.7527755
Fgg	9.231335	0.32492995	2.67E-20	1.72E-18	0.110307982	0.04936069	0.18542759	0.07883451
Samd9	5.607609	0.32269618	2.05E-08	4.22E-07	0.181332495	0.13559322	0.3330058	0.2238056
Trex1	3.577045	0.32231194	0.0003475	0.00280284	0.336895035	0.31965507	0.66277105	0.5525944
Eif2ak2	5.1738496	0.32128465	2.29E-07	3.91E-06	0.112193589	0.077609277	0.19088641	0.109370045
Arhgap45	4.2970986	0.32003516	1.73E-05	0.000196002	0.360779384	0.331549212	0.6862321	0.5646435
Arhgap17	3.4963138	0.31978408	0.000471734	0.003644026	0.221873036	0.197442759	0.40542588	0.31153592
Pnpla7	4.2496176	0.3193095	2.14E-05	0.00023747	0.164990572	0.132619685	0.303128	0.21275358
Fam13b	5.360212	0.31901604	8.31E-08	1.54E-06	0.175361408	0.132322331	0.3171598	0.21341214
Slc11a1	4.2818236	0.31736624	1.85E-05	0.000208093	0.439660591	0.421052632	0.96677107	0.8393322
Ypel3	4.969359	0.3169111	6.72E-07	1.05E-05	0.40760528	0.378828427	0.7989765	0.65914273
Arhgap9	2.3177524	0.31465217	0.020462786	0.082543778	0.320238843	0.317276241	0.6088719	0.52358955
Trip12	3.7086735	0.31317037	0.000208348	0.00178463	0.172532998	0.145405888	0.30857387	0.22447002
Pygl	3.078269	0.3125154	0.002082068	0.012840705	0.236957888	0.217365448	0.43012962	0.34282967
Lilrb3a	5.1080494	0.31233776	3.26E-07	5.35E-06	0.142991829	0.104371097	0.25197268	0.16366087
Zcchc6	4.777448	0.31206068	1.78E-06	2.52E-05	0.240100566	0.201011002	0.44698846	0.33293405
Lrg1	6.2294474	0.31153327	4.68E-10	1.24E-08	0.449088624	0.380017841	1.0501151	0.85692185
Vps37b	4.9310045	0.3115253	8.18E-07	1.25E-05	0.108422376	0.075825156	0.1923347	0.113066554
Fam105a	3.8548164	0.31083164	0.000115816	0.001069465	0.307668133	0.28783824	0.5667626	0.45796636
Pla2g15	2.2977993	0.31018558	0.021573209	0.085142882	0.167504714	0.154921201	0.30702776	0.23653907
Arhgef1	5.244692	0.31007227	1.57E-07	2.74E-06	0.339723444	0.297353553	0.63774616	0.5030873
Pld4	6.7905283	0.30967578	1.12E-11	3.49E-10	0.66813325	0.653285757	1.5414202	1.3801433
Eno3	5.0630245	0.30963182	4.13E-07	6.66E-06	0.111565053	0.075825156	0.2547485	0.16409515
Fcho2	4.99702	0.30918282	5.82E-07	9.18E-06	0.309239472	0.26613143	0.5868551	0.4605045
Ctla2a	2.8271084	0.30893368	0.004697043	0.025469032	0.375235701	0.364555456	0.7893714	0.68994296
Twf1	3.3774743	0.30638865	0.000731548	0.005361425	0.139534884	0.1171573	0.24871977	0.17368387
Dcaf11	3.4813657	0.30587053	0.000498864	0.003832	0.201445632	0.176925364	0.35072452	0.26375875
Ranbp2	4.885971	0.30560958	1.03E-06	1.54E-05	0.190760528	0.151352959	0.34490037	0.24377985
Ubl3	3.5393713	0.30500403	0.000401081	0.003185024	0.213387806	0.186440678	0.36637124	0.28145215
Nxpe5	4.04969	0.30404136	5.13E-05	0.00052258	0.106222502	0.079690752	0.20403086	0.13196675
Jmjd1c	5.9286914	0.30391076	3.05E-09	7.08E-08	0.208045255	0.155813262	0.36932844	0.25675833
Hnrnph1	3.933854	0.30376336	8.36E-05	0.000805859	0.159962288	0.13053821	0.294281	0.20996636
Kmt2e	6.1527157	0.303733	7.62E-10	1.96E-08	0.380263985	0.325007434	0.7161068	0.5619982
Phip	3.7933023	0.30364224	0.000148657	0.001330873	0.108108108	0.083258995	0.20567475	0.13294366
Sf3b1	5.172629	0.30340132	2.31E-07	3.93E-06	0.473915776	0.45019328	0.9274571	0.78647554
Bst2	5.3153834	0.30175546	1.06E-07	1.94E-06	0.601822753	0.584894439	1.3553382	1.2106631
Git2	3.1545215	0.30083606	0.001607616	0.010357147	0.259899434	0.2426405	0.4721378	0.37993586
Fgd3	3.7671146	0.2998975	0.000165145	0.001452395	0.133563796	0.107344633	0.23102847	0.15681097
Actn1	2.0407653	0.2998294	0.041274162	0.138000151	0.225644249	0.214094558	0.47349408	0.40107307
Rcsd1	3.9196696	0.29924995	8.87E-05	0.000848821	0.214959145	0.186143324	0.38892806	0.29329562
Tmem59	2.8510349	0.29898778	0.004357719	0.023936887	0.384663734	0.387154326	0.7279231	0.6387452
Ddx3x	4.850557	0.29882464	1.23E-06	1.81E-05	0.202388435	0.162949747	0.36703733	0.26442233
Rab27a	4.6031666	0.29806513	4.16E-06	5.42E-05	0.153676933	0.118049361	0.28728548	0.19800583
Pdcd4	4.4944177	0.2977565	6.98E-06	8.69E-05	0.440289126	0.42343146	0.87306464	0.74777424
Zfp513	3.8423152	0.2975671	0.000121879	0.001117917	0.153991201	0.125780553	0.27938038	0.19831473
Bod1l1	4.1355257	0.2973164	3.54E-05	0.000375515	0.181646763	0.149271484	0.3332342	0.24229208
Arglu1	3.5467017	0.29704618	0.000390086	0.003105205	0.355436832	0.339280404	0.68859386	0.5794808
Crebrf	4.7522464	0.29520988	2.01E-06	2.81E-05	0.111565053	0.079096045	0.20247889	0.12686883
Man2b2	3.3520284	0.293877	0.000802218	0.005804344	0.214016342	0.192090395	0.39686996	0.3072819
Clk1	2.823967	0.29245272	0.004743327	0.025677669	0.272155877	0.256021409	0.5119857	0.42451304
Atp13a1	2.8978412	0.29244936	0.003757409	0.021166248	0.160590823	0.141242938	0.28341734	0.21120423
Rps10	3.109221	0.29183835	0.001875814	0.011819784	0.274355751	0.259887006	0.45997924	0.37374407
Ctbs	3.9555345	0.2917288	7.64E-05	0.000742684	0.18070396	0.150758252	0.3160762	0.23020537
Mal	3.3080416	0.2913139	0.000939509	0.006642802	0.317724701	0.291109129	0.85338306	0.73310155
Ivns1abp	3.1014557	0.29102406	0.001925717	0.012101771	0.276241358	0.258994945	0.50096816	0.4093304
Arsa	4.2029843	0.29092848	2.63E-05	0.000286331	0.121935889	0.093071662	0.21286428	0.1379936
Dusp3	4.6575885	0.29014957	3.20E-06	4.27E-05	0.124135764	0.091287541	0.21539243	0.13736543
Synj1	5.2457876	0.2896651	1.56E-07	2.73E-06	0.137335009	0.098424026	0.24055332	0.15377462
Atp6ap1	2.904789	0.2895595	0.003675009	0.02076235	0.382463859	0.38239667	0.72212005	0.6310068
Nxf1	2.259427	0.28904283	0.023856832	0.092576905	0.179132621	0.165923283	0.33237302	0.26297614
Tssc4	2.9733508	0.28840372	0.002945675	0.01739482	0.166561911	0.146000595	0.29050055	0.2185306
Spint2	2.738904	0.2878796	0.006164437	0.031711082	0.396605908	0.398751115	0.772294	0.68478
B4galt5	4.666565	0.28782478	3.06E-06	4.11E-05	0.126335638	0.092476955	0.23480076	0.15442683
Secisbp2l	4.3156786	0.2877924	1.59E-05	0.0001821	0.197045883	0.162949747	0.3528424	0.2592247
Shisa5	3.8713615	0.28736186	0.000108229	0.001007322	0.444060339	0.430567945	0.8911015	0.7752169
Alb	6.8631725	0.28505647	6.73E-12	2.16E-10	0.339723444	0.273862623	0.61817294	0.46282548
Arrb2	3.1465926	0.28432706	0.001651849	0.010587024	0.296040226	0.280404401	0.5377188	0.44691858
Gcc2	2.651629	0.28387782	0.00801045	0.039365974	0.179446889	0.161462979	0.329461	0.2586467
Gvin1	4.2202077	0.28364813	2.44E-05	0.00026654	0.120364551	0.091287541	0.21233419	0.13821685
Slc48a1	2.190821	0.28258362	0.028464749	0.106152215	0.201131364	0.188819506	0.37170827	0.3020502
Akna	4.8616424	0.28103432	1.16E-06	1.73E-05	0.141734758	0.104668451	0.25386542	0.17088202
Dpy19l1	4.6985164	0.28061175	2.62E-06	3.56E-05	0.173475801	0.136485281	0.3007225	0.2094552
Camta2	3.4331543	0.28040767	0.000596602	0.004484334	0.118793212	0.095450491	0.22046803	0.15270914
Itgb1	4.2718997	0.2802505	1.94E-05	0.000216393	0.441860465	0.425215581	0.9104248	0.78048635
Zfp36l1	2.3192055	0.27951047	0.020383889	0.082357779	0.384978001	0.386856973	0.78268766	0.6984617
Tpra1	2.2584622	0.27841076	0.023916862	0.092768093	0.198302954	0.185548617	0.35381874	0.28567988
Casp8ap2	4.0335126	0.2780935	5.49E-05	0.000555778	0.139849151	0.110912875	0.24830155	0.17070347
Ube2b	2.75903	0.27803454	0.005797319	0.030392959	0.115336266	0.097234612	0.19988057	0.14282793
Zc3hav1	6.0663347	0.27736148	1.31E-09	3.24E-08	0.108108108	0.067499257	0.18733391	0.103993766
Hgs	1.9970586	0.27708527	0.045818816	0.149924506	0.112507857	0.101100208	0.1998837	0.14564133
Serping1	4.0993323	0.2769364	4.14E-05	0.000430467	0.17221873	0.138269402	0.37672836	0.2824378
Klf13	4.107068	0.27653962	4.01E-05	0.000418421	0.315210559	0.284567351	0.57630277	0.46910736
Syk	3.4172168	0.2764422	0.000632649	0.004725042	0.289440603	0.267618198	0.52924615	0.43358624
Fam49b	2.205619	0.2755676	0.027410687	0.10343176	0.317410434	0.317870949	0.58145297	0.5048989
Sema4b	3.9602304	0.27504238	7.49E-05	0.00073169	0.110936518	0.084448409	0.1989227	0.1303931
Srebf1	2.933323	0.27383414	0.003353548	0.019433562	0.116593338	0.098126673	0.211726	0.14703648
Serinc3	3.030112	0.2736692	0.002444631	0.01479591	0.241043369	0.222717811	0.41969016	0.33766025
Atxn2l	3.2236087	0.2734999	0.001265862	0.008504236	0.212445003	0.190008921	0.37985212	0.2966438
Tcirg1	2.0749247	0.2732394	0.037993515	0.131517858	0.304839723	0.302705917	0.57405025	0.49797043
Atp2b1	3.7210214	0.27277792	0.000198419	0.001716314	0.296040226	0.272673208	0.54088694	0.44017705
Smpdl3a	4.735437	0.27081254	2.19E-06	3.02E-05	0.4902577	0.463276836	1.0584382	0.923891
Tf	7.805874	0.27062094	5.91E-15	2.56E-13	0.787240729	0.756170086	2.169081	1.9511082
Pxn	2.4321485	0.27029496	0.015009553	0.065062498	0.19327467	0.179304193	0.34660068	0.2750925
Rnf44	4.5779095	0.2688196	4.70E-06	6.06E-05	0.111250786	0.079690752	0.19175635	0.122860745
Sh3glb1	2.081313	0.26868975	0.037405277	0.129700018	0.391891892	0.401427297	0.7476039	0.6748787
Cyfip1	2.3424206	0.265555	0.019159105	0.078128104	0.269013199	0.260481713	0.4834044	0.4074354
Pkn1	3.2873516	0.26550397	0.001011345	0.007080706	0.202074167	0.178114778	0.36763483	0.28554803
Klf3	2.9848852	0.2646054	0.002836846	0.016873337	0.280641106	0.263157895	0.5258308	0.43732515
Tnfrsf21	3.630646	0.2633943	0.000282713	0.002344676	0.110307982	0.085935177	0.19778511	0.13361543
Naaa	2.6338692	0.26331237	0.008441802	0.041087267	0.189503457	0.170086233	0.3660441	0.29439616
Golgb1	3.2124033	0.26314756	0.001316295	0.008776765	0.181018228	0.157002676	0.32857916	0.25388485
Ppfibp1	3.4779074	0.26216978	0.000505344	0.003872736	0.106851037	0.084151056	0.19023892	0.12734073
Ccl6	5.5998745	0.2617153	2.15E-08	4.39E-07	0.761470773	0.731192388	2.4419575	2.2278445
Rere	4.598429	0.26059267	4.26E-06	5.54E-05	0.111879321	0.080285459	0.19577497	0.12492437
Cyp2d3	2.7636936	0.26054126	0.00571512	0.030038628	0.138906348	0.121022896	0.23613232	0.17448708
Ctdsp1	3.5194948	0.25959462	0.00043237	0.003399656	0.172532998	0.145703241	0.30067235	0.2255508
Zeb2	3.6947908	0.2595167	0.000220068	0.001876224	0.269013199	0.239666964	0.507761	0.41276932
Spast	2.3835475	0.25874716	0.017146664	0.071481379	0.101508485	0.087124591	0.17510273	0.123697795
Morc3	2.5869808	0.2575662	0.009682096	0.045967595	0.150848523	0.133214392	0.2758778	0.21256672
Chst12	2.18655	0.25743502	0.028775392	0.107019469	0.265241986	0.257805531	0.48166814	0.40919647
Pon2	3.4566755	0.25738898	0.000546883	0.00415813	0.214959145	0.18911686	0.39077258	0.30555242
Blvra	3.3406694	0.25682703	0.000835766	0.006010064	0.513199246	0.502824859	1.1649351	1.0598537
Jak1	3.66794	0.25678635	0.000244513	0.002072812	0.26052797	0.235801368	0.45279616	0.36025178
AABR07045322.1	3.839975	0.2563747	0.000123047	0.001127369	0.161219359	0.134106453	0.24570324	0.17244287
Gpatch8	3.0675497	0.25633714	0.002158216	0.013239098	0.111565053	0.091584894	0.1972432	0.13769399
Lipa	4.1483674	0.25583452	3.35E-05	0.00035598	0.427089881	0.408861136	0.8592551	0.740369
Arhgef2	2.9252057	0.25567952	0.003442286	0.019897083	0.261470773	0.244721974	0.47611555	0.39225268
R3hdm2	4.385576	0.25277305	1.16E-05	0.000137561	0.164990572	0.131132917	0.28682268	0.20361207
Ankrd11	3.774143	0.25234374	0.000160559	0.001421177	0.287554997	0.258400238	0.5532383	0.45110962
Cdkn1b	4.124789	0.2511333	3.71E-05	0.000390697	0.172532998	0.140053524	0.29236394	0.21310666
Slc43a2	3.156992	0.25101072	0.001594057	0.010298644	0.165619107	0.142432352	0.29208288	0.22231022
Itm2c	2.2803047	0.25049773	0.022589631	0.088559971	0.30955374	0.307760928	0.5573408	0.4807348
H3f3a	2.254778	0.2504471	0.024147275	0.093529461	0.448774356	0.475170978	0.90912443	0.8403267
Rsf1	4.385186	0.25040075	1.16E-05	0.000137707	0.133878064	0.101694915	0.23445988	0.15984362
Tax1bp1	4.359874	0.25036904	1.30E-05	0.000152114	0.451602766	0.429973238	0.8669237	0.75066966
Hif1a	2.4165766	0.2500703	0.015667232	0.0672399	0.181332495	0.165328576	0.32368845	0.25954255
Rps27a	3.3321323	0.2500129	0.000861833	0.006173215	0.525455688	0.553374963	1.1258558	1.0569803
Tob1	-7.196012	-0.25326726	6.20E-13	2.23E-11	0.06442489	0.115670532	0.10221113	0.18326703
Rpl36	-10.4195175	-0.2540329	2.02E-25	1.75E-23	0.822438718	0.870353851	2.3412893	2.605449
Atp5i	-8.107167	-0.25420144	5.18E-16	2.39E-14	0.572281584	0.66280107	1.2091337	1.435247
Pfdn1	-9.017312	-0.2544006	1.93E-19	1.21E-17	0.207416719	0.315789474	0.3552893	0.50599027
Nmt1	-8.974787	-0.25528273	2.84E-19	1.76E-17	0.256128221	0.371394588	0.44167235	0.60845536
Dynlt1	-9.356735	-0.2561403	8.22E-21	5.48E-19	0.217473287	0.328278323	0.36526713	0.5270463
Eif3j	-9.085451	-0.25623658	1.03E-19	6.53E-18	0.30389692	0.427297056	0.5674036	0.7635585
Rpl31	-10.483064	-0.26114625	1.03E-25	9.09E-24	0.829352608	0.884032114	2.3224685	2.5917957
Ctnnbl1	-8.999085	-0.26116067	2.28E-19	1.42E-17	0.142991829	0.233125186	0.23765814	0.36997917
Anpep	-7.195094	-0.26379132	6.24E-13	2.24E-11	0.095851666	0.155218555	0.15794484	0.2546472
Fcnb	-5.735573	-0.26394573	9.72E-09	2.09E-07	0.176932747	0.2343146	0.48985314	0.6529234
Nme2	-8.787004	-0.2656465	1.54E-18	9.05E-17	0.384978001	0.50460898	0.7206411	0.9305274
Phyhd1	-10.26216	-0.26615524	1.04E-24	8.58E-23	0.107165305	0.202795123	0.17597063	0.30771482
Pet100	-10.2416525	-0.26665956	1.29E-24	1.05E-22	0.20584538	0.328278323	0.3577608	0.53098404
LOC103694877	-8.654211	-0.27020168	4.96E-18	2.80E-16	0.255813953	0.363068689	0.45386603	0.6238578
Ndufb8	-8.658107	-0.27030465	4.80E-18	2.71E-16	0.359208045	0.481415403	0.66589516	0.86798567
Dynlrb1	-9.988239	-0.27034172	1.72E-23	1.32E-21	0.311125079	0.445138269	0.558674	0.7702143
Rpl10	-11.693126	-0.27037945	1.38E-31	1.67E-29	0.843494657	0.897115671	2.5358505	2.846589
Psmb9	-10.858148	-0.27477953	1.82E-27	1.79E-25	0.367064739	0.517395183	0.69872737	0.9576096
Ran	-9.619285	-0.2749016	6.63E-22	4.68E-20	0.206473916	0.318465656	0.3486696	0.5138922
Itgb7	-6.736922	-0.27605227	1.62E-11	4.98E-10	0.179761157	0.247398156	0.32907584	0.4597823
Cst7	-8.594087	-0.27701908	8.39E-18	4.61E-16	0.14990572	0.235801368	0.26446107	0.40556198
Plaur	-6.0180936	-0.27703157	1.76E-09	4.29E-08	0.139220616	0.198037467	0.24549529	0.33766872
Rps2	-10.535646	-0.27708277	5.92E-26	5.35E-24	0.867379007	0.898305085	2.7701635	3.0430617
AC141102.1	-6.9558196	-0.2773514	3.51E-12	1.17E-10	0.076681332	0.130240856	0.13222577	0.2181227
Rab7b	-8.516691	-0.28107914	1.64E-17	8.71E-16	0.048082967	0.104073744	0.07296478	0.16070236
Cox7b	-10.034634	-0.28257534	1.07E-23	8.41E-22	0.315210559	0.445435623	0.5672515	0.78334945
Plvap	-7.789746	-0.28322348	6.71E-15	2.91E-13	0.10370836	0.171573	0.18523966	0.2961506
Myl12a	-9.312355	-0.2860267	1.25E-20	8.22E-19	0.40760528	0.538507285	0.7702081	1.0017109
Amd1	-8.411031	-0.2867353	4.06E-17	2.06E-15	0.162790698	0.253345227	0.28877228	0.42281827
Anapc13	-9.897491	-0.28910878	4.27E-23	3.23E-21	0.258328096	0.386559619	0.45589262	0.6468445
AC141489.1	-9.825815	-0.29239833	8.72E-23	6.49E-21	0.581081081	0.691644365	1.3130141	1.6005074
Dynll1	-10.626961	-0.292546	2.23E-26	2.09E-24	0.384978001	0.535831103	0.7444465	1.0054549
AABR07042821.1	-10.319303	-0.29379064	5.76E-25	4.84E-23	0.382778127	0.523936961	0.69894075	0.9407616
AABR07058519.1	-7.5497274	-0.29401	4.36E-14	1.79E-12	0.053739786	0.104668451	0.08298413	0.16221166
Prdx2	-9.79581	-0.29690108	1.17E-22	8.54E-21	0.354808297	0.485280999	0.6493536	0.87585044
Mmp12	-3.1570482	-0.2979871	0.001593749	0.010298644	0.166247643	0.194766577	0.4291647	0.5189253
Eif4a1	-9.512527	-0.29819968	1.86E-21	1.27E-19	0.611565053	0.711864407	1.3415104	1.6077504
Cox6c	-10.251411	-0.2985498	1.17E-24	9.50E-23	0.595851666	0.711864407	1.334951	1.6351935
Sec61b	-10.759113	-0.29954433	5.37E-27	5.07E-25	0.345065996	0.493904252	0.65868616	0.9142856
RT1-CE10	-11.351216	-0.30076513	7.31E-30	8.13E-28	0.907291012	0.929527208	2.8347423	3.0763156
Mt-atp6	-13.342557	-0.305847	1.31E-40	2.17E-38	0.998742929	0.998810586	5.2891836	5.498101
Rpl36al	-10.826722	-0.30597115	2.57E-27	2.47E-25	0.603394092	0.730597681	1.4278284	1.7632374
Gbp2	-8.200217	-0.30864802	2.40E-16	1.13E-14	0.203645506	0.296758846	0.36976373	0.5248858
Bola2	-10.618162	-0.31199336	2.45E-26	2.27E-24	0.473601508	0.618792745	0.948637	1.2363362
Psme2	-9.831602	-0.31546453	8.23E-23	6.15E-21	0.479572596	0.606006542	0.9565302	1.2233241
Myl6	-12.945505	-0.3159098	2.49E-38	3.76E-36	0.756756757	0.838537021	1.8939289	2.2236028
Txn1	-9.273657	-0.3186894	1.80E-20	1.18E-18	0.604965431	0.715730003	1.3825942	1.6723224
Crip1	-7.473553	-0.32309428	7.81E-14	3.12E-12	0.838152106	0.88700565	2.6952744	2.9597158
Anxa5	-10.937503	-0.3268269	7.63E-28	7.60E-26	0.236957888	0.372881356	0.45251247	0.6739343
AY172581.9	-10.163498	-0.32685804	2.89E-24	2.29E-22	0.781898177	0.861433244	1.9615345	2.2682154
Serf2	-13.894623	-0.33062	6.83E-44	1.23E-41	0.837209302	0.89622361	2.2773867	2.5945494
Cd63	-6.9695916	-0.33190456	3.18E-12	1.06E-10	0.395348837	0.473386857	0.90805817	1.1192093
Ccrl2	-10.791881	-0.33511415	3.76E-27	3.57E-25	0.060025141	0.143027059	0.1138839	0.24009974
Eno1	-10.685948	-0.335559	1.18E-26	1.11E-24	0.397548712	0.542967588	0.7817767	1.0569106
Rps27l	-8.817254	-0.33633035	1.17E-18	7.04E-17	0.248271527	0.352958668	0.4243779	0.5991341
Mt-nd3	-11.573276	-0.33698314	5.63E-31	6.76E-29	0.920490258	0.958073149	2.8291428	3.1163156
Hk2	-8.391566	-0.33892372	4.80E-17	2.41E-15	0.17221873	0.259292299	0.2795129	0.42213646
Gltp	-10.012485	-0.3413302	1.34E-23	1.04E-21	0.147705845	0.248290217	0.24126796	0.39957678
Cd44	-8.7963	-0.3420449	1.41E-18	8.40E-17	0.157448146	0.249182278	0.29538977	0.4481704
Id2	-8.441879	-0.34301794	3.12E-17	1.60E-15	0.399434318	0.50877193	0.83021504	1.0607387
Osm	-4.9302444	-0.3460738	8.21E-07	1.26E-05	0.069453174	0.103479037	0.11588809	0.18441635
Chi3l1	-3.0860205	-0.3463577	0.002028549	0.012627371	0.241671904	0.267320844	0.56003606	0.66201836
Tagln2	-9.628409	-0.34729755	6.07E-22	4.30E-20	0.489000629	0.621171573	1.0560375	1.3436033
LOC691427	-11.840296	-0.34765312	2.42E-32	3.01E-30	0.293840352	0.443651502	0.5173287	0.7697141
Tomm7	-11.488172	-0.35040313	1.51E-30	1.75E-28	0.544940289	0.677371395	1.1500341	1.4769914
Gpx1	-13.447545	-0.35672835	3.18E-41	5.40E-39	0.939032055	0.953018139	3.3771267	3.6528945
AABR07065438.1	-11.565226	-0.35717043	6.18E-31	7.37E-29	0.418918919	0.577757954	0.7819751	1.07009
Dbi	-10.993076	-0.3597399	4.13E-28	4.16E-26	0.220615965	0.350877193	0.3765856	0.5815769
Anxa2	-8.26587	-0.36380145	1.39E-16	6.71E-15	0.436832181	0.54564377	1.0375298	1.298956
Rexo2	-8.010478	-0.36442104	1.14E-15	5.18E-14	0.315210559	0.414808207	0.61328423	0.8090339
Cd74	-14.498285	-0.36451963	1.24E-47	2.40E-45	0.903834067	0.938447814	3.7249613	4.4409986
Fkbp1a	-10.379397	-0.36482966	3.08E-25	2.60E-23	0.24795726	0.371989295	0.43753532	0.64921266
Tmsb4x	-18.721823	-0.3655906	3.29E-78	1.08E-75	0.997485858	0.998215879	4.972427	5.2455373
Cd83	-7.9137154	-0.36792445	2.50E-15	1.11E-13	0.108108108	0.178114778	0.1894466	0.3082132
Sat1	-9.39917	-0.3741123	5.50E-21	3.71E-19	0.741671904	0.823074636	1.8489141	2.146027
Prg4	-6.0141597	-0.3741349	1.81E-09	4.38E-08	0.063167819	0.10377639	0.1259724	0.21985787
Dnajb1	-10.038	-0.38577917	1.04E-23	8.16E-22	0.087994972	0.173951829	0.14988339	0.2826311
Hspa8	-11.793708	-0.38597518	4.21E-32	5.20E-30	0.69044626	0.785310734	1.6180499	1.9483039
Sod2	-9.882533	-0.3899154	4.96E-23	3.74E-21	0.407291012	0.538209932	0.89239764	1.1815118
Mt-cyb	-17.987745	-0.39212617	2.43E-72	7.14E-70	0.988372093	0.997026464	4.0823903	4.3950505
Slc25a4	-10.495227	-0.39310315	9.09E-26	8.08E-24	0.296668762	0.426404996	0.5685904	0.81649685
Il1b	-6.8377633	-0.39648083	8.04E-12	2.55E-10	0.245757385	0.323520666	0.47531685	0.63421357
LOC103694169	-12.459128	-0.39798737	1.25E-35	1.82E-33	0.452859837	0.609872138	0.9158606	1.2537631
Vim	-7.969737	-0.40525275	1.59E-15	7.15E-14	0.60370836	0.690752304	1.576733	1.8700306
Fn1	-8.59816	-0.412039	8.10E-18	4.47E-16	0.17787555	0.269402319	0.48502928	0.7170394
Prdx1	-9.836804	-0.42031047	7.82E-23	5.87E-21	0.585166562	0.678858162	1.297536	1.5874718
Ybx3	-13.713885	-0.43700215	8.38E-43	1.50E-40	0.092080453	0.218554862	0.15212928	0.33770737
Cstb	-14.143975	-0.4453431	2.03E-45	3.85E-43	0.533312382	0.685697294	1.1697183	1.5736787
RF00006	-12.395345	-0.44571105	2.77E-35	3.96E-33	0.069453174	0.172465061	0.125958	0.28469875
Icam1	-11.398305	-0.44972473	4.26E-30	4.80E-28	0.099937146	0.20249777	0.16282703	0.32667446
Krt8	-15.1844225	-0.46252617	4.48E-52	1.01E-49	0.016970459	0.109723461	0.027393086	0.16416098
Fcgr2b	-8.494611	-0.46341038	1.99E-17	1.03E-15	0.173790069	0.259589652	0.30828127	0.4776664
RT1-Db1	-14.817165	-0.46573982	1.13E-49	2.39E-47	0.779698303	0.864704133	2.936639	3.7279406
S100a6	-8.662453	-0.46630934	4.62E-18	2.64E-16	0.343808925	0.443651502	0.9110288	1.2126887
RT1-Ba	-15.44872	-0.4731176	7.70E-54	1.78E-51	0.547140163	0.723163842	1.8322603	2.6018755
S100a10	-10.819441	-0.47790518	2.78E-27	2.66E-25	0.525455688	0.654475171	1.345177	1.7259609
Lmna	-11.311206	-0.4789613	1.15E-29	1.27E-27	0.101508485	0.201605709	0.16897134	0.3458864
Gpnmb	-11.7606125	-0.47999516	6.23E-32	7.64E-30	0.240100566	0.377044306	0.52787507	0.82871264
Anxa1	-11.313481	-0.48266128	1.13E-29	1.24E-27	0.234758014	0.368421053	0.47347137	0.7337586
Ier3	-6.943244	-0.48495293	3.83E-12	1.28E-10	0.240414833	0.320249777	0.46875542	0.6345374
Klf4	-12.0290365	-0.49101102	2.50E-33	3.24E-31	0.249842866	0.401129944	0.5283928	0.81567055
Bcl2a1	-14.105606	-0.49227855	3.51E-45	6.56E-43	0.454431175	0.633363069	0.9623933	1.3734008
Cd7	-7.5785284	-0.49535164	3.49E-14	1.45E-12	0.106851037	0.173951829	0.19623849	0.31121722
Cited2	-5.158403	-0.50309366	2.49E-07	4.21E-06	0.34035198	0.400237883	0.6662854	0.81976527
Rmrp	-14.837359	-0.51586145	8.40E-50	1.79E-47	0.037712131	0.145703241	0.06825703	0.2372929
Rps28	-19.854784	-0.52134615	1.00E-87	3.58E-85	0.829038341	0.893250074	2.3869166	2.848392
Nr4a1	-9.492856	-0.5311055	2.25E-21	1.52E-19	0.22407291	0.329765091	0.49717352	0.7398863
RT1-Da	-16.076061	-0.5359319	3.76E-58	9.50E-56	0.638906348	0.789771038	2.2663014	3.107665
LOC100360841	-18.82439	-0.538673	4.77E-79	1.60E-76	0.75487115	0.856675587	1.9802754	2.4740293
RT1-Bb	-14.97181	-0.55104774	1.12E-50	2.46E-48	0.568824639	0.726732084	1.892654	2.6232722
G0s2	-4.923778	-0.55323964	8.49E-07	1.30E-05	0.308925204	0.369313113	0.7056896	0.85997516
Fxyd2	-10.281979	-0.55645293	8.50E-25	7.06E-23	0.289440603	0.408563782	0.60849524	0.88696694
Tgm2	-8.940025	-0.55725867	3.89E-19	2.39E-17	0.051225644	0.11210229	0.094675496	0.2137639
Nfkbiz	-13.188927	-0.56395245	1.02E-39	1.62E-37	0.080452546	0.193577163	0.14821117	0.35472804
Calr	-17.323488	-0.5785004	3.13E-67	8.87E-65	0.715901948	0.823074636	1.752497	2.2294142
Rhob	-13.504386	-0.5895881	1.47E-41	2.52E-39	0.324324324	0.490633363	0.63401717	0.98562026
Tmsb10	-20.393272	-0.5977205	1.92E-92	7.70E-90	0.890006285	0.93309545	2.8158326	3.3015714
LOC102548682	-11.490299	-0.6018192	1.48E-30	1.72E-28	0.03079824	0.101397562	0.049227964	0.18450242
Atrx-1	-18.890333	-0.6042311	1.37E-79	4.69E-77	0	0.106155219	0	0.16778041
Ndufa10l1-1	-22.557964	-0.62567365	1.12E-112	5.59E-110	0	0.14808207	0	0.20748201
Nfkbia	-12.417748	-0.63230264	2.09E-35	3.02E-33	0.780012571	0.844186738	1.9501857	2.3353605
H3f3b	-15.913772	-0.6361242	5.09E-57	1.25E-54	0.812696417	0.887600357	2.1988766	2.6368935
Sowahc	-14.637557	-0.6461657	1.62E-48	3.24E-46	0.051225644	0.162652394	0.07749848	0.27402404
Btg2	-10.169726	-0.64617544	2.71E-24	2.16E-22	0.482401006	0.59500446	1.0695738	1.4060383
Hes1	-7.128097	-0.6472088	1.02E-12	3.57E-11	0.225644249	0.30211121	0.49192694	0.68473864
Prdx5	-15.020764	-0.65849894	5.37E-51	1.19E-48	0.504085481	0.666369313	1.1582233	1.6470915
Jund	-18.325542	-0.7407483	5.18E-75	1.58E-72	0.374921433	0.592328278	0.70921546	1.1995474
Ier5	-14.794131	-0.7412726	1.60E-49	3.33E-47	0.265870522	0.43264942	0.4865682	0.85450596
Klf6	-15.704231	-0.7606772	1.41E-55	3.37E-53	0.274041483	0.455842997	0.50382566	0.8963261
RF00100-65	-21.514954	-0.76499414	1.13E-102	5.01E-100	0	0.13559322	0	0.2216856
LOC100912489-2	-20.205168	-0.77243453	8.82E-91	3.30E-88	0.034255185	0.197145406	0.062498175	0.32619342
Gadd45a	-10.450608	-0.77976567	1.46E-25	1.27E-23	0.136392206	0.234611954	0.27153492	0.5054884
Ccl4	-8.738385	-0.80373996	2.36E-18	1.37E-16	0.158705217	0.24353256	0.31558636	0.52404267
LOC100912489-1	-18.694036	-0.81144345	5.54E-78	1.79E-75	0	0.104073744	0	0.18994874
Clu	-20.722567	-0.8567094	2.17E-95	8.91E-93	0.035826524	0.204876598	0.05845543	0.33056855
Ccl3	-13.258542	-0.864614	4.03E-40	6.62E-38	0.32778127	0.474278918	0.722119	1.1499922
AY172581.24	-29.573114	-0.879704	3.31E-192	2.37E-189	0.989314896	0.998810586	3.8563166	4.452825
Hspa5	-20.223902	-0.88436073	6.03E-91	2.31E-88	0.48742929	0.69372584	1.0098149	1.6168314
Ier2	-12.083253	-0.8846196	1.29E-33	1.72E-31	0.56159648	0.663990485	1.2415556	1.6558207
Gadd45b	-16.898071	-0.892875	4.65E-64	1.30E-61	0.067881835	0.213797205	0.12022393	0.40117705
Slpi	-10.291325	-0.9375156	7.71E-25	6.44E-23	0.233500943	0.34641689	0.5336726	0.8511614
Zfp36	-18.163168	-0.94135207	1.01E-73	3.02E-71	0.657133878	0.785905442	1.6135455	2.2177796
Egr1	-19.870014	-0.95151925	7.40E-88	2.70E-85	0.131049654	0.341064526	0.2506355	0.6733787
Gadd45g	-14.583964	-0.98782504	3.55E-48	7.04E-46	0.110936518	0.249479631	0.19828862	0.4831474
Phlda1	-16.292244	-0.99335045	1.12E-59	2.88E-57	0.031112508	0.145703241	0.05210134	0.28551888
RF00100-235	-24.662577	-1.0108442	2.70E-134	1.77E-131	0	0.174546536	0	0.29534242
Marco	-5.4684997	-1.0239953	4.54E-08	8.77E-07	0.158705217	0.212607791	0.48179036	0.6535543
Dusp2	-13.978982	-1.0504435	2.09E-44	3.87E-42	0.040540541	0.139161463	0.06863711	0.28326562
Fos	-18.384993	-1.0589895	1.73E-75	5.38E-73	0.549654305	0.697591436	1.3402344	2.00933
Junb	-21.008587	-1.0683055	5.47E-98	2.37E-95	0.646134507	0.796907523	1.5700675	2.285369
Ccl2	-13.050038	-1.0789343	6.35E-39	9.85E-37	0.063482087	0.165625929	0.13678685	0.3955229
Mt1	-18.585995	-1.0966892	4.17E-77	1.32E-74	0.090194846	0.262265834	0.14786986	0.5035556
Ndufv3-1	-31.225578	-1.1230227	4.79E-214	3.58E-211	0	0.266428784	0	0.41533086
Id1	-15.645361	-1.1493897	3.57E-55	8.40E-53	0.248271527	0.418079096	0.50744593	0.97342336
Cxcl2	-10.235373	-1.1749033	1.38E-24	1.11E-22	0.084223759	0.167112697	0.16423352	0.37181482
LOC108348108	-20.771942	-1.2071518	7.77E-96	3.27E-93	0.016970459	0.16651799	0.030323388	0.33876517
AC128848.1	-20.246916	-1.2267461	3.78E-91	1.48E-88	0.125707102	0.332441273	0.22298965	0.6715788
Jun	-24.447474	-1.2511485	5.35E-132	3.39E-129	0.501257071	0.727029438	1.2327558	2.1284235
Atf3	-19.697851	-1.287108	2.25E-86	7.87E-84	0.050282841	0.216176033	0.094425865	0.45218876
Fosb	-23.216827	-1.3760259	3.08E-119	1.75E-116	0.15681961	0.412132025	0.2945936	0.8701413
RF00017-2	-32.174297	-1.376651	4.04E-227	3.16E-224	0	0.280701754	0	0.4776871
Ppp1r15a	-23.228302	-1.3809466	2.36E-119	1.38E-116	0.108736644	0.343443354	0.18301415	0.6913099
RF00001-261	-33.706375	-1.5511883	4.66E-249	3.83E-246	0	0.304192685	0	0.53315526
Calm2-1	-41.738457	-1.9612048	0	0	0	0.434433541	0	0.7919872
Uqcrb-1	-44.929768	-2.0141976	0	0	0	0.488551888	0	0.8877499
Rpl32-1	-51.475395	-2.4146774	0	0	0	0.601843592	0	1.1857362
Cox6b1-1	-53.431904	-2.61778	0	0	0	0.636039251	0	1.3090522
Gnas-1	-56.691906	-2.786315	0	0	0	0.693131133	0	1.4301692
Rps4x-1	-54.65491	-2.820254	0	0	0	0.657448707	0	1.4236449
Rps27a-1	-64.57611	-4.2287827	0	0	0	0.830805828	0	2.452004
Rpl21-3	-67.83472	-4.4122148	0	0	0.002199874	0.888195064	0.002509459	2.6940968
